# Supplementary material for: Genome-wide CRISPR Screen Reveals RAB10 as a Synthetic Lethal Gene in Colorectal and Pancreatic Cancers Carrying SMAD4 Loss
Source: Cancer Res Commun. 2023 May 4;3(5):780–92. doi: 10.1158/2767-9764.CRC-22-0301 (PMC10158796; doi:10.1158/2767-9764.CRC-22-0301)
Supplement: Table S2 — QCsummary [file crc-22-0301-s02.xlsx]

## Sheet: Screen samples NGS QC
Label	Reads	Mapped	Percentage	TotalsgRNAs	Zerocounts	GiniIndex	NegSelQC	NegSelQCPval	NegSelQCPvalPermutation	NegSelQCPvalPermutationFDR	NegSelQCGene
HT29_PD0	204348302	170228096	0.833	174085	8748	0.228	0	1	1	1	0
HT29_PD15_R2	252238035	207256237	0.8217	174085	20280	0.2782	0	1	1	1	0
HT29_PD15_R1	200119181	165912584	0.8291	174085	20942	0.2836	0	1	1	1	0
SW620_PD0	269326505	225656238	0.8379	174085	8420	0.221	0	1	1	1	0
SW620_PD15_R2	204719430	170111261	0.8309	174085	25400	0.3138	0	1	1	1	0
SW620_PD15_R1	213315850	177318925	0.8313	174085	24463	0.3103	0	1	1	1	0
DLD1_PD15_R2	275514180	234280772	0.8503	174085	37471	0.509	0	1	1	1	0
DLD1_PD0	231588933	195843638	0.8457	174085	39765	0.4912	0	1	1	1	0
DLD1_PD15_R1	211222259	179667391	0.8506	174085	41995	0.5331	0	1	1	1	0
MIAPACA2_PD0	68048618	59501826	0.8744	174085	13878	0.2653	0	1	1	1	0
MIAPACA2_PD15_R1	72876345	65233205	0.8951	174085	30455	0.3488	0	1	1	1	0
MIAPACA2_PD15_R2	78316339	68600470	0.8759	174085	30134	0.3492	0	1	1	1	0
