# Supplementary material for: Genome-wide CRISPR Screen Reveals RAB10 as a Synthetic Lethal Gene in Colorectal and Pancreatic Cancers Carrying SMAD4 Loss
Source: Cancer Res Commun. 2023 May 4;3(5):780–92. doi: 10.1158/2767-9764.CRC-22-0301 (PMC10158796; doi:10.1158/2767-9764.CRC-22-0301)
Supplement: Table S3 — sgRNAcounts [file crc-22-0301-s03.xlsx]

## Sheet: sgRNA counts
sgRNA	Gene	HT29_PD0	HT29_PD15_R1	HT29_PD15_R2	SW620_PD0	SW620_PD15_R1	SW620_PD15_R2	DLD1_PD0	DLD1_PD15_REP1	DLD1_PD15_REP2	MIAPACA2_PD0	MIAPACA2_PD15_R1	MIAPACA2_PD15_R2	HT29_PD15_DOXneg
257183	ZZZ3	7.87706	0	68.0952	6.66993	2.44739	1.27181	0	0	0	1.77001	0	0	5.23284
257198	ZZZ3	1.96927	0	3.63174	2.96441	0	0	0	0	0	0	0	0	0
257202	ZZZ3	242.22	236.29	124.387	312.004	81.9876	216.208	3322.38	7876.11	7292.36	99.1208	150.263	55.711	311.877
257204	ZZZ3	1.96927	0	0	0	0	0	0	0	0	0	0	0	0
257207	ZZZ3	16.7388	0	9.9873	11.1165	0	1.27181	0	0	0	7.96507	4.45222	1.09237	12.5588
924235	ZZZ3	142.772	58.7899	126.203	108.201	31.8161	69.9496	3.97414	22.0929	7.68425	33.6303	32.2786	15.2932	153.845
924237	ZZZ3	223.512	246.465	368.622	303.852	144.396	184.413	639.837	486.043	215.159	130.096	181.428	101.591	241.757
924238	ZZZ3	546.471	507.628	462.139	407.607	230.055	278.526	25180.2	107725	111545	146.911	543.171	297.125	480.375
924252	ZZZ3	9.84633	0	4.53968	6.66993	6.11848	2.54362	0	0	0	1.77001	0	2.18474	23.0245
924255	ZZZ3	572.072	453.36	283.276	515.808	721.98	920.791	43.7156	77.3251	69.1583	141.601	145.81	126.715	677.129
396200	ZZEF1	5776.84	6794.75	6425.46	5667.22	10015.9	9855.26	28566.1	90271.5	101432	1798.34	3503.9	3705.33	5721.58
396207	ZZEF1	689.243	1121.53	823.498	786.311	413.609	731.291	39.7414	165.697	107.58	252.227	353.952	357.206	879.117
396218	ZZEF1	924.57	752.963	699.111	918.968	549.439	843.21	11040.2	4219.74	3642.34	289.397	339.482	1735.78	716.899
917342	ZZEF1	1144.14	2297.33	1410.02	1033.1	2222.23	1570.69	5631.36	1082.55	829.899	313.293	335.03	530.893	1396.12
917344	ZZEF1	6033.83	5577.12	5356.82	5753.93	6138.06	5426.82	35083.7	81213.4	67191.1	1758.51	2370.81	1719.39	5842.99
917349	ZZEF1	4821.75	4914.61	4214.64	5179.57	5305.94	5818.53	18022.7	8594.13	12425.4	1595.67	2463.19	3091.41	4979.57
917367	ZZEF1	1827.48	2249.84	2102.78	1804.59	2983.37	2918.8	476.897	320.347	322.739	646.94	3631.9	4298.48	2075.34
917370	ZZEF1	220.558	107.405	29.9619	281.619	117.475	127.181	2177.83	55.2322	46.1055	69.0306	168.071	178.057	146.519
917382	ZZEF1	3729.79	5717.31	5778.11	3981.95	3706.57	5219.51	14724.2	5876.71	5156.13	1198.3	1740.82	2142.14	3821.02
917385	ZZEF1	1040.76	729.22	1337.39	1050.88	1112.34	1336.67	11775.4	9168.54	12456.2	430.999	898.236	809.448	964.935
865844	ZYX	5284.53	4651.18	4891.05	5360.4	6397.48	5484.05	35346	48836.3	43577.4	1676.2	1952.3	1732.5	4890.61
865846	ZYX	1788.09	2301.85	2740.15	1852.02	2639.51	3235.49	3318.41	16138.8	16751.7	525.694	1000.64	958.01	1711.14
865850	ZYX	2836.73	2712.25	2661.16	3065.2	4103.05	3349.95	5043.19	3048.82	2220.75	954.038	1424.71	1527.14	2971.21
865853	ZYX	1720.15	1516.1	2092.79	1642.28	3578.09	4887.57	23884.6	999184	893663	564.635	1716.33	1037.75	1530.08
865856	ZYX	4502.73	3701.5	4102.06	4543.7	4674.52	4792.18	43866.6	82991.9	81422.4	1482.39	1420.26	1239.84	4257.44
865858	ZYX	1488.77	2152.61	2069.19	1469.61	2433.93	3686.98	13380.9	58038	40711.2	500.914	812.531	678.363	1684.97
865860	ZYX	3650.03	3044.64	4370.8	3509.86	6273.89	5473.87	24329.7	117888	90366.8	1034.57	1377.96	1171.02	4059.64
865868	ZYX	3681.54	4898.78	5704.56	3680.32	5506.63	6025.84	24965.6	69095.5	57263.1	1157.59	1152.01	1140.44	3407.62
865870	ZYX	1059.47	911.243	925.187	1108.69	956.93	2579.23	3958.25	916.854	998.953	359.313	647.798	346.282	978.541
865879	ZYX	4528.33	4859.21	4354.46	4683.77	5712.21	6098.33	55868.5	83190.7	82006.4	1529.29	1719.67	1919.3	4094.17
971247	ZYG11B	557.302	898.807	779.009	586.213	279.003	1373.56	27.819	66.2786	84.5268	110.626	215.933	169.318	543.169
971248	ZYG11B	7437.92	7449.35	8041.59	7662.27	7060.72	5013.48	14068.5	12040.6	14523.2	2241.72	2128.16	2528.84	8017.75
971249	ZYG11B	0.984633	0	0	0.741103	0	0	0	0	0	0	0	0	0
971250	ZYG11B	4032.07	3643.84	3457.42	3657.34	4259.68	4568.34	1200.19	839.529	845.268	1250.52	1848.79	2251.38	3988.47
971251	ZYG11B	912.755	938.377	769.93	1082.01	856.587	627.003	35.7673	66.2786	146.001	268.157	268.246	426.025	1032.96
971253	ZYG11B	95.5094	174.108	59.0158	120.059	156.633	110.648	11.9224	44.1858	7.68425	41.5953	17.8089	32.7712	111.983
971258	ZYG11B	32.4929	47.4841	118.032	78.5569	1.2237	6.35905	0	0	7.68425	9.73508	0	8.73897	42.9093
971260	ZYG11B	204.804	215.94	184.311	163.784	151.738	34.3389	19.8707	11.0464	61.474	63.7205	36.7308	15.2932	107.796
971262	ZYG11B	116.187	28.2644	201.562	79.298	75.8691	34.3389	0	22.0929	30.737	28.3202	0	3.27712	99.4239
971264	ZYG11B	768.998	832.103	989.65	603.999	269.213	426.056	3584.68	8351.11	7930.15	216.827	437.431	590.973	716.899
1067518	ZYG11A	3079.93	3640.45	7255.32	2886.6	3939.08	4871.03	5889.68	24081.2	14684.6	931.913	1807.6	1794.77	2798.52
1067521	ZYG11A	134.895	287.166	326.857	220.849	165.199	96.6576	3.97414	33.1393	30.737	73.4556	46.7483	112.514	145.473
1067523	ZYG11A	1260.33	1384.95	2028.33	1319.9	1190.66	1008.55	30839.4	22601	24681.8	417.723	361.743	528.708	984.82
1067525	ZYG11A	1208.14	1473.14	1137.64	1147.97	677.927	881.365	8647.74	11079.6	9851.21	300.903	336.143	341.912	1264.25
1067527	ZYG11A	592.749	607.118	788.089	540.264	654.677	789.794	7829.06	27594	23214.1	184.967	350.613	405.27	520.144
1067529	ZYG11A	334.775	312.039	416.743	300.888	394.03	456.58	27.819	88.3715	46.1055	94.6958	18.9219	81.9279	315.017
1067535	ZYG11A	59.078	6.78345	118.032	28.903	20.8028	6.35905	0	0	0	9.73508	1.11306	1.09237	28.2573
1067537	ZYG11A	43.3239	106.274	46.3047	45.2073	4.89478	48.3288	0	11.0464	15.3685	15.9301	5.56528	8.73897	56.5146
1067541	ZYG11A	1268.21	1222.15	1266.57	1376.97	2225.9	1784.35	5138.57	14570.3	9428.58	411.528	1098.59	698.026	975.401
1067543	ZYG11A	14.7695	82.5319	10.8952	7.41103	1.2237	0	0	0	0	2.65502	11.1306	0	28.2573
641287	ZXDC	778.845	983.6	1072.27	964.175	1342.39	773.261	51.6639	143.604	146.001	294.707	503.101	489.383	875.977
641291	ZXDC	833.984	1189.36	1399.13	1037.54	1382.78	1599.94	10881.2	6782.51	7722.68	279.662	513.119	403.085	963.889
1095240	ZXDB	1434.61	3015.24	2260.76	1623.76	4203.39	3765.83	1080.97	419.765	284.317	491.179	678.964	495.937	1737.3
1095241	ZXDB	18.708	15.828	18.1587	21.492	6.11848	0	0	0	0	15.0451	0	2.18474	0
1095242	ZXDB	14.7695	35.0478	22.6984	3.70552	1.2237	35.6107	0	0	23.0528	0.885007	0	0	27.2108
1095246	ZXDB	1750.68	1498.01	1846.74	1734.18	1949.35	2725.49	2678.57	5213.92	4664.34	531.004	419.622	509.045	1746.72
1095256	ZXDB	844.815	1040.13	897.949	678.109	1522.28	689.321	51.6639	265.115	192.106	256.652	417.396	273.093	987.96
622546	ZXDA	1747.72	1085.35	1834.94	1410.32	1388.89	1682.61	635.863	154.65	883.689	475.249	248.211	415.101	1795.91
622560	ZXDA	3121.29	2348.2	1800.44	2978.49	3685.77	3615.76	12172.8	16006.3	15437.7	1061.12	1042.93	1223.46	3240.17
955730	ZWINT	465.731	22.6115	150.717	475.788	18.3554	27.9798	35.7673	11.0464	7.68425	138.946	38.9569	48.0644	511.772
955733	ZWINT	54.1548	169.586	146.178	108.942	9.78956	122.094	7.94829	0	15.3685	26.5502	5.56528	28.4017	97.3308
955736	ZWINT	232.373	126.624	85.346	299.406	11.0133	24.1644	3.97414	11.0464	23.0528	113.281	43.4092	57.8957	273.154
955740	ZWINT	391.884	196.72	167.968	301.629	903.087	144.986	389.466	386.625	637.793	142.486	131.341	238.137	495.026
955746	ZWINT	3780.01	2879.57	2328.86	4094.6	2269.96	1858.12	7379.99	8770.87	12548.4	1217.77	3851.17	3610.29	3893.23
955752	ZWINT	166.403	298.472	80.8063	156.373	25.6976	7.63086	19.8707	22.0929	30.737	50.4454	10.0175	7.6466	265.828
955758	ZWINT	620.319	99.4905	419.466	467.636	458.886	30.5235	2161.93	154.65	245.896	146.026	20.035	93.944	572.472
955763	ZWINT	150.649	382.134	277.828	191.946	64.8559	404.436	0	0	46.1055	46.0204	25.6003	9.83135	192.568
955773	ZWINT	499.209	130.016	185.219	454.296	41.6056	3.81543	1768.49	1391.85	3158.23	146.026	27.8264	19.6627	500.259
955804	ZWINT	74.8321	3.39172	39.0413	127.47	2.44739	1.27181	0	11.0464	0	34.5153	31.1656	14.2008	38.723
189245	ZWILCH	122.094	45.223	84.4381	229.001	653.453	260.721	3886.71	9665.63	5986.03	40.7103	8.90445	7.6466	188.382
796001	ZWILCH	152.618	56.5287	108.952	148.962	189.673	63.5905	15.8966	11.0464	7.68425	30.0903	1.11306	5.46186	143.38
796002	ZWILCH	206.773	417.182	153.441	202.321	85.6587	26.708	15.8966	44.1858	53.7898	64.6055	95.7228	75.3737	225.012
796005	ZWILCH	1.96927	0	11.8032	2.96441	0	3.81543	0	11.0464	0	0	0	0	0
796012	ZWILCH	330.837	501.975	191.575	383.15	190.897	58.5033	7.94829	55.2322	38.4213	113.281	94.6097	28.4017	249.083
796034	ZWILCH	149.664	154.889	201.562	184.535	244.739	291.245	15.8966	77.3251	23.0528	72.5706	224.837	20.7551	198.848
796045	ZWILCH	11.8156	0	0	0	212.923	0	0	0	0	0	0	0	26.1642
959676	ZWILCH	16.7388	0	32.6857	28.903	17.1317	2.54362	0	0	0	2.65502	0	1.09237	34.5367
959679	ZWILCH	137.849	59.9204	88.0698	176.383	72.198	12.7181	3.97414	22.0929	30.737	35.4003	16.6958	6.55423	131.868
959681	ZWILCH	124.064	269.077	76.2666	145.997	22.0265	193.315	1120.71	5302.29	6892.78	37.1703	1007.32	154.024	91.0514
891735	ZW10	1361.75	1897.1	1455.42	1379.93	811.31	840.667	1760.55	4374.39	2151.59	415.953	146.923	313.511	1493.45
891736	ZW10	107.325	45.223	48.1206	68.1815	587.374	36.8825	11.9224	11.0464	15.3685	34.5153	15.5828	6.55423	51.2818
891737	ZW10	1677.81	764.268	488.47	1647.47	4106.72	3361.39	83.457	243.022	230.528	513.304	2006.84	434.764	1676.6
891738	ZW10	89.6016	146.975	54.4762	69.6637	19.5791	36.8825	0	11.0464	23.0528	30.9753	10.0175	49.1567	86.8651
891739	ZW10	795.583	1128.31	894.317	694.414	1291	972.935	135.121	143.604	184.422	208.862	556.528	217.382	773.413
891740	ZW10	4028.13	1644.99	1164.88	3742.57	3285.62	2758.56	687.527	861.622	952.848	1374.42	814.757	544.001	3423.32
891741	ZW10	1526.18	1622.37	1204.83	1419.95	1596.92	3193.52	115.25	220.929	184.422	477.019	270.473	249.061	1588.69
891743	ZW10	13.7849	31.6561	29.9619	17.7865	9.78956	1.27181	3.97414	11.0464	0	7.96507	2.22611	0	31.397
891748	ZW10	0	0	0	4.44662	0	0	0	0	0	0	0	0	0
891749	ZW10	74.8321	24.8726	116.216	51.1361	0	0	0	33.1393	7.68425	14.1601	0	10.9237	39.7696
146290	ZUFSP	0	0	0	1.48221	0	0	0	0	0	0.885007	0	0	8.37254
146297	ZUFSP	366.283	397.962	276.921	397.231	477.241	696.952	39.7414	55.2322	84.5268	122.131	169.184	159.486	300.365
965623	ZUFSP	119.141	122.102	59.9238	98.5667	72.198	108.104	7.94829	0	23.0528	15.9301	21.1481	12.0161	115.122
965626	ZUFSP	372.191	391.179	202.47	438.733	418.504	317.953	1291.6	22.0929	61.474	135.406	151.376	110.33	557.821
965630	ZUFSP	18.708	0	0.907936	8.89324	1.2237	0	0	0	0	11.5051	12.2436	0	83.7254
965632	ZUFSP	333.791	518.934	380.425	286.807	575.137	709.67	4490.78	5258.1	4318.55	92.0408	100.175	74.2813	254.316
965635	ZUFSP	60.0626	30.5255	4.53968	31.1263	2.44739	97.9294	0	22.0929	0	5.31004	0	50.2491	73.2597
965637	ZUFSP	47.2624	32.7867	6.35555	26.6797	11.0133	71.2214	3.97414	0	0	14.1601	1.11306	4.36949	13.6054
965639	ZUFSP	5.9078	18.0892	26.3301	14.081	2.44739	1.27181	0	0	0	6.19505	0	2.18474	25.1176
965640	ZUFSP	13.7849	4.5223	236.063	1.48221	1.2237	0	0	11.0464	0	2.65502	0	0	38.723
316757	ZSWIM8	0	0	0	0	0	0	0	0	0	0	0	0	0
316780	ZSWIM8	226.466	186.545	110.768	331.273	9.78956	1.27181	3.97414	22.0929	15.3685	74.3406	65.6703	54.6186	411.301
815018	ZSWIM8	344.622	102.882	483.022	389.82	70.9743	44.5134	23.8449	55.2322	30.737	113.281	176.976	101.591	281.527
815021	ZSWIM8	203.819	81.4014	264.209	180.829	99.1193	53.416	1450.56	2408.12	1752.01	54.8705	3.33917	13.1085	212.453
815022	ZSWIM8	152.618	48.6147	16.3428	101.531	57.5137	41.9697	3.97414	11.0464	15.3685	41.5953	23.3742	32.7712	144.426
815025	ZSWIM8	756.198	368.567	338.66	755.925	45.2767	57.2315	3886.71	4396.48	5793.93	254.882	257.116	325.527	508.632
815028	ZSWIM8	401.73	742.787	1356.46	402.419	922.666	1147.17	39.7414	176.743	53.7898	118.591	102.401	102.683	413.394
815030	ZSWIM8	141.787	24.8726	32.6857	137.845	2.44739	3.81543	0	22.0929	0	41.5953	73.4617	3.27712	173.73
815040	ZSWIM8	154.587	161.672	46.3047	146.738	8.56587	20.349	19.8707	0	7.68425	54.8705	80.14	178.057	90.0048
815046	ZSWIM8	5.9078	11.3057	0.907936	2.22331	0	0	0	0	0	0	0	0	1.04657
105378	ZSWIM7	3482.65	4261.13	5459.42	3307.54	9699.01	6615.96	929.95	2905.21	1429.27	1221.31	1255.53	1106.57	3688.1
105379	ZSWIM7	1775.29	2501.96	3126.93	1756.41	1654.44	1536.35	6926.93	3788.93	5010.13	619.505	1118.62	592.066	1762.42
105387	ZSWIM7	378.099	564.157	347.74	470.601	239.844	297.604	19.8707	55.2322	76.8425	161.071	810.305	310.234	412.348
986156	ZSWIM7	4102.97	3354.41	4389.87	3893.76	7786.37	5280.56	548.432	706.972	622.425	1417.78	1214.34	986.412	4391.4
986159	ZSWIM7	2630.94	3468.6	3441.99	2573.85	3329.68	2761.1	14231.4	1436.04	1805.8	815.977	1046.27	1118.59	3115.63
986163	ZSWIM7	862.538	864.889	582.895	626.973	936.127	535.432	75.5087	243.022	169.054	252.227	80.14	104.868	799.578
986169	ZSWIM7	1226.85	1804.4	1413.66	1148.71	2821.84	3085.41	2249.37	2363.94	2059.38	314.178	720.147	810.54	1121.92
986175	ZSWIM7	594.718	795.924	808.971	742.585	419.728	535.432	143.069	110.464	99.8953	284.972	475.275	705.672	581.892
986181	ZSWIM7	44.3085	115.319	62.6476	102.272	53.8426	8.90267	3.97414	11.0464	0	30.9753	16.6958	3.27712	107.796
986192	ZSWIM7	4696.7	6548.29	5093.52	4849.78	7463.32	7213.71	37321.2	223481	202127	1559.38	3370.33	2993.1	5077.95
165874	ZSWIM6	975.771	1078.57	1672.42	878.207	1913.86	2164.62	55.638	99.4179	238.212	336.303	731.278	692.564	1027.73
165881	ZSWIM6	107.325	271.338	308.698	108.201	736.665	914.432	19.8707	33.1393	38.4213	33.6303	116.871	16.3856	111.983
1079948	ZSWIM6	1339.1	2821.91	2644.82	1499.99	2583.22	3128.65	449.078	419.765	422.634	385.863	1031.8	1459.41	1422.29
1079950	ZSWIM6	0	0	0.907936	0	0	0	0	0	0	0	0	0	79.5391
113959	ZSWIM5	7906.6	9173.48	8907.76	7456.98	14416.4	12157.2	42038.5	49344.4	43054.9	2200.13	3366.99	3028.05	7665.06
113964	ZSWIM5	109.294	179.761	183.403	167.489	15.908	141.171	19.8707	11.0464	23.0528	53.9855	202.576	121.253	53.3749
113978	ZSWIM5	72.8628	2.26115	32.6857	64.476	11.0133	0	10694.4	34078.3	45098.9	17.7001	2.22611	20.7551	54.4215
113983	ZSWIM5	683.335	866.02	728.165	651.43	753.796	600.295	4288.1	165.697	176.738	198.242	191.446	196.627	743.063
906479	ZSWIM5	90.5862	64.4427	43.5809	83.0036	802.744	232.741	3.97414	33.1393	23.0528	15.9301	35.6178	13.1085	78.4926
906482	ZSWIM5	99.4479	90.4459	106.229	109.683	7.34217	1.27181	0	0	7.68425	46.0204	51.2006	43.6949	121.402
906485	ZSWIM5	641.981	824.189	758.127	702.566	589.821	517.627	357.673	110.464	146.001	216.827	567.658	209.735	666.664
906489	ZSWIM5	824.138	1476.53	1207.55	737.398	1439.07	2159.53	2094.37	3358.12	3042.96	299.133	312.769	352.836	1128.2
906493	ZSWIM5	135.879	116.449	142.546	154.891	67.3033	139.899	11.9224	55.2322	76.8425	36.2853	80.14	48.0644	57.5612
906500	ZSWIM5	540.564	669.3	516.616	520.996	818.652	212.392	5547.91	35050.4	28239.6	164.611	146.923	149.655	432.232
988955	ZSWIM4	400.746	477.102	899.765	377.222	769.704	801.241	35.7673	110.464	99.8953	134.521	350.613	617.19	256.409
988957	ZSWIM4	325.914	560.765	324.133	311.263	458.886	661.341	23.8449	77.3251	61.474	98.2358	43.4092	105.96	505.492
988960	ZSWIM4	0	0	0	0.741103	0	0	0	0	0	0	0	0	0
988964	ZSWIM4	105.356	75.7485	74.4508	131.175	102.79	132.268	7.94829	11.0464	38.4213	41.5953	3.33917	28.4017	127.681
988967	ZSWIM4	1281.99	1069.52	1114.95	1050.88	543.321	648.623	1645.3	143.604	176.738	374.358	148.036	255.615	1498.68
988970	ZSWIM4	153.603	206.895	731.796	166.748	51.3952	349.748	15.8966	11.0464	38.4213	70.8006	15.5828	53.5262	154.892
988973	ZSWIM4	168.372	322.214	493.009	156.373	271.66	540.519	7.94829	33.1393	30.737	45.1354	35.6178	69.9118	198.848
988976	ZSWIM4	460.808	750.701	1035.96	615.857	1174.75	616.828	7153.46	1159.88	1990.22	161.071	114.645	89.5745	580.845
988978	ZSWIM4	10.831	0	0	4.44662	0	0	0	0	0	0	0	0	1.04657
1021475	ZSWIM3	128.002	75.7485	128.927	112.648	84.435	152.617	11.9224	0	15.3685	38.0553	21.1481	18.5703	185.242
1021477	ZSWIM3	1516.33	2204.62	1219.36	1523.71	1123.35	2173.52	22040.6	74210	66107.6	531.889	857.053	744.998	1624.27
1021478	ZSWIM3	91.5709	87.0542	47.2127	94.1201	80.7639	33.0671	2487.81	3324.98	1659.8	43.3654	8.90445	48.0644	61.7475
1021481	ZSWIM3	4214.23	5096.63	5538.41	4077.55	9333.13	7515.13	14036.7	18955.7	16590.3	1400.08	3843.38	4297.39	4309.77
1021483	ZSWIM3	578.964	407.007	576.539	442.439	345.082	674.06	13774.4	24070.2	21462.1	175.231	103.514	107.052	479.328
1021485	ZSWIM3	1890.5	1172.41	1912.11	1703.8	2280.97	2210.41	401.389	309.3	361.16	460.204	497.536	664.162	2264.77
1021487	ZSWIM3	4.92316	0	0	0	0	0	0	0	0	0	0	0	0
1021491	ZSWIM3	137.849	113.057	110.768	123.764	22.0265	228.926	3.97414	44.1858	46.1055	45.1354	17.8089	54.6186	141.287
1021498	ZSWIM3	73.8475	57.6593	106.229	63.7349	181.107	180.597	11.9224	0	0	7.96507	0	0	28.2573
1021501	ZSWIM3	128.002	115.319	74.4508	59.2883	78.3165	448.949	7.94829	33.1393	0	22.1252	24.4872	39.3254	108.843
950276	ZSWIM2	266.836	148.105	187.035	303.852	168.87	211.121	409.337	44.1858	7.68425	106.201	10.0175	54.6186	287.806
950281	ZSWIM2	967.894	1320.51	1456.33	926.379	1842.89	1444.78	83.457	276.161	176.738	264.617	277.151	280.74	946.097
950283	ZSWIM2	369.237	338.042	335.936	321.639	249.634	1002.19	7852.91	193821	161784	130.096	93.4967	67.7271	375.718
950284	ZSWIM2	291.451	653.472	357.727	278.655	174.988	293.788	3.97414	0	53.7898	97.3508	148.036	80.8355	205.127
950286	ZSWIM2	767.029	1474.27	476.666	693.673	496.82	245.459	1231.98	132.557	345.791	215.057	352.839	427.117	645.732
950290	ZSWIM2	279.636	508.758	456.692	260.127	571.466	412.067	15.8966	33.1393	69.1583	92.9258	80.14	99.4058	279.434
950294	ZSWIM2	1165.81	1022.04	977.847	1199.85	751.349	911.888	6624.9	17663.3	13393.7	354.003	599.937	232.675	1365.77
950295	ZSWIM2	374.161	236.29	331.397	404.642	127.264	199.674	11.9224	22.0929	46.1055	86.7307	51.2006	86.2974	265.828
950302	ZSWIM2	3771.14	5336.31	5118.04	3659.57	6900.42	5646.84	32146.9	87443.6	68666.5	1345.21	1937.83	2414.14	3744.62
950306	ZSWIM2	60.0626	0	16.3428	28.1619	8.56587	27.9798	7.94829	254.068	368.844	17.7001	8.90445	14.2008	21.9779
1016709	ZSWIM1	39.3853	2.26115	1.81587	47.4306	62.4085	103.017	0	33.1393	7.68425	13.2751	5.56528	0	19.8848
1016710	ZSWIM1	582.903	392.309	754.495	486.164	1035.25	1321.41	7364.09	16967.3	14246.6	161.071	135.793	110.33	593.404
1016711	ZSWIM1	0	3.39172	0	0.741103	0	0	0	0	0	0	0	0	1.04657
1016713	ZSWIM1	117.171	68.965	47.2127	103.013	294.911	40.6979	7.94829	11.0464	23.0528	44.2504	0	26.2169	98.3773
1016715	ZSWIM1	20.6773	0	10.8952	11.1165	0	1.27181	0	0	0	5.31004	0	0	51.2818
1016716	ZSWIM1	1872.77	2092.69	1782.28	1754.19	3551.16	4907.92	226.526	1933.13	384.213	587.645	749.086	843.311	1744.63
1016717	ZSWIM1	165.418	171.847	108.044	140.81	44.053	398.077	7.94829	33.1393	46.1055	53.1004	17.8089	49.1567	265.828
1016718	ZSWIM1	2.9539	0	0	0	0	0	0	0	0	0.885007	0	0	3.1397
1016720	ZSWIM1	0	0	0	0	0	0	0	0	0	0	0	0	0
1016723	ZSWIM1	18.708	9.04459	8.17142	8.15214	2.44739	0	7.94829	0	0	3.54003	1.11306	0	25.1176
1025056	ZSCAN9	1196.33	1729.78	2236.25	1209.48	758.691	5905.02	79.4829	298.254	222.843	454.894	850.375	970.026	1290.42
1025058	ZSCAN9	157.541	266.816	202.47	221.59	241.068	160.248	31.7932	66.2786	23.0528	60.1805	142.471	91.7592	189.429
1025061	ZSCAN9	2573.83	2968.89	2407.85	2523.46	4592.53	3727.68	6438.11	1469.18	1306.32	794.737	540.945	657.608	2595.49
1025064	ZSCAN9	2697.89	4195.56	5146.18	2634.62	4126.3	4237.67	3588.65	6174.96	4364.66	721.281	1436.95	895.745	2889.57
1025066	ZSCAN9	2739.25	3291.1	3994.01	2491.59	3956.21	3891.74	11644.2	8660.41	4871.82	844.297	862.618	913.223	2671.89
1025069	ZSCAN9	2666.39	3332.93	2650.27	2700.58	4107.95	2155.72	174.862	375.579	468.74	863.767	1366.83	1179.76	3052.84
1025070	ZSCAN9	1567.54	2387.77	1973.85	1521.48	2641.96	4750.21	3453.53	751.158	338.107	487.639	770.235	531.985	1733.12
1025073	ZSCAN9	399.761	525.717	342.292	426.134	1064.62	1407.89	170.888	88.3715	38.4213	131.866	33.3917	220.659	412.348
1025075	ZSCAN9	28.5544	16.9586	6.35555	6.66993	99.1193	409.523	0	0	0	1.77001	0	6.55423	33.4902
1025078	ZSCAN9	596.688	480.494	443.981	437.251	1299.56	672.788	10495.7	19541.2	14546.3	180.542	79.027	133.269	481.421
796870	ZSCAN5B	1058.48	1820.22	1730.53	1255.43	1634.86	2092.13	6748.1	16635.9	17082.1	319.488	337.256	456.611	1251.69
796876	ZSCAN5B	84.6784	66.7039	128.019	121.541	37.9346	20.349	3.97414	33.1393	15.3685	30.0903	50.0875	55.711	76.3994
796882	ZSCAN5B	202.834	150.366	194.298	184.535	15.908	212.392	15.8966	11.0464	23.0528	55.7555	117.984	89.5745	259.549
796889	ZSCAN5B	86.6477	63.3122	152.533	60.7705	1.2237	8.90267	0	0	0	8.85007	4.45222	7.6466	95.2376
796895	ZSCAN5B	845.8	934.985	1011.44	907.11	1813.52	2346.49	15646.2	157721	176999	303.558	539.832	590.973	892.722
796902	ZSCAN5B	956.079	1502.53	1142.18	906.369	1503.92	1716.94	5218.05	2618.01	2866.23	223.022	835.905	885.914	999.472
796906	ZSCAN5B	191.019	57.6593	265.117	164.525	692.612	656.254	7.94829	33.1393	30.737	65.4905	90.1575	24.0322	249.083
796911	ZSCAN5B	295.39	241.943	168.876	309.04	577.584	335.758	3.97414	11.0464	69.1583	124.786	148.036	176.964	217.686
796917	ZSCAN5B	899.955	958.727	653.714	1009.38	1683.81	1222.21	600.096	209.882	299.686	308.868	564.319	357.206	892.722
796935	ZSCAN5B	1189.44	745.048	1860.36	980.48	1600.59	2141.73	266.268	154.65	292.002	352.233	328.351	389.977	1204.6
941266	ZSCAN5A	214.65	374.22	31.7778	222.331	154.186	156.433	11.9224	22.0929	15.3685	89.3857	26.7133	69.9118	239.664
941269	ZSCAN5A	319.021	480.494	329.581	352.765	252.081	329.399	15.8966	44.1858	53.7898	111.511	140.245	170.41	342.228
941273	ZSCAN5A	255.02	157.15	866.171	191.205	487.031	45.7852	7.94829	22.0929	23.0528	53.1004	66.7833	78.6508	327.576
941277	ZSCAN5A	1890.5	1793.09	2971.67	1863.13	3095.95	1881.01	75.5087	176.743	207.475	505.339	656.703	812.725	1792.77
941282	ZSCAN5A	12.8002	0	0	7.41103	0	0	0	0	0	0	0	0	6.27941
941285	ZSCAN5A	9.84633	0	0.907936	8.89324	0	0	0	0	0	0.885007	0	0	1.04657
941289	ZSCAN5A	10.831	0	8.17142	5.18772	0	0	0	11.0464	15.3685	0.885007	2.22611	0	0
941293	ZSCAN5A	2721.53	3841.69	3501.91	2866.59	5643.68	5439.53	329.854	497.09	576.319	684.996	1573.86	1696.45	3150.17
941299	ZSCAN5A	133.91	176.37	127.111	150.444	387.911	300.147	214.604	22.0929	38.4213	46.9054	21.1481	17.4779	117.216
941312	ZSCAN5A	0	0	0	0.741103	0	0	0	0	0	0	0	0	0
606167	ZSCAN4	0	0	0	0	0	0	0	0	0	0	0	0	0
606171	ZSCAN4	2.9539	0	0	0	0	0	0	0	7.68425	0	0	0	0
606175	ZSCAN4	1218.98	1949.11	1569.82	1088.68	1809.85	1233.66	1156.48	265.115	338.107	500.029	906.027	486.105	1482.99
606178	ZSCAN4	2.9539	18.0892	41.7651	0	0	0	0	0	7.68425	0.885007	22.2611	29.494	0
606181	ZSCAN4	43.3239	383.265	163.428	43.7251	11.0133	33.0671	11.9224	22.0929	38.4213	11.5051	95.7228	62.2652	53.3749
606183	ZSCAN4	7.87706	2.26115	12.7111	20.7509	101.567	516.355	3.97414	0	15.3685	0.885007	0	0	8.37254
606187	ZSCAN4	28.5544	14.6975	2.72381	46.6895	41.6056	24.1644	3.97414	0	0	15.0451	15.5828	8.73897	56.5146
606189	ZSCAN4	0	0	0	0	0	0	0	0	0	5.31004	0	0	0
606194	ZSCAN4	4.92316	0	0.907936	8.15214	0	0	0	0	7.68425	1.77001	0	0	8.37254
606196	ZSCAN4	101.417	182.022	203.378	82.2625	67.3033	0	0	0	23.0528	19.4702	23.3742	29.494	109.89
598462	ZSCAN32	1465.13	1957.02	1635.19	1549.65	3300.31	2015.82	965.717	441.858	253.58	504.454	683.416	433.672	1763.47
598465	ZSCAN32	3826.28	3962.66	4430.73	3661.79	2269.96	2164.62	8675.56	4020.9	4679.71	1226.62	1647.32	1217.99	3356.34
598468	ZSCAN32	333.791	171.847	219.721	316.451	696.283	234.013	27.819	66.2786	38.4213	84.9607	372.874	89.5745	242.804
598472	ZSCAN32	1.96927	0	14.527	12.5988	0	0	0	0	0	0.885007	0	0	0
598476	ZSCAN32	369.237	289.427	179.771	415.759	484.583	245.459	11.9224	66.2786	46.1055	141.601	71.2356	69.9118	385.137
598478	ZSCAN32	5101.38	5537.55	4862	4663.02	3113.08	4933.35	8540.44	8317.97	4502.97	1271.76	1106.38	971.119	4332.79
598492	ZSCAN32	793.614	966.641	729.073	952.318	939.798	1049.24	21635.2	72409.4	63617.9	344.268	432.979	350.651	997.379
625100	ZSCAN32	1001.37	1019.78	888.869	990.114	1513.71	909.344	8695.43	2562.77	2558.86	320.373	253.777	311.326	735.737
625103	ZSCAN32	38.4007	81.4014	13.619	51.8772	192.12	189.5	0	11.0464	7.68425	8.85007	8.90445	12.0161	57.5612
788971	ZSCAN32	0	0	0	6.66993	0	0	0	0	0	0	0	0	0
598463	ZSCAN31	515.948	1241.37	577.447	556.569	346.306	579.946	9688.96	8428.43	7976.26	102.661	605.502	343.005	421.767
598466	ZSCAN31	277.667	167.325	416.743	221.59	47.7241	331.943	7.94829	22.0929	53.7898	94.6958	12.2436	63.3576	355.833
598469	ZSCAN31	30.5236	47.4841	29.9619	37.0552	75.8691	110.648	7.94829	11.0464	0	17.7001	0	0	9.41911
598473	ZSCAN31	180.188	114.188	181.587	232.706	531.084	132.268	23.8449	11.0464	15.3685	60.1805	26.7133	42.6025	190.475
598483	ZSCAN31	0	72.3568	17.2508	6.66993	0	3.81543	0	11.0464	0	0.885007	0	0	0
629860	ZSCAN31	954.109	879.587	741.784	784.828	1417.04	930.965	953.795	209.882	1098.85	277.007	405.152	202.089	715.852
629868	ZSCAN31	260.928	440.924	280.552	254.94	323.056	254.362	933.924	1513.36	1798.12	78.7657	96.8358	41.5101	304.551
629871	ZSCAN31	108.31	172.978	106.229	196.392	342.635	52.1442	17796.2	4882.53	5571.08	46.0204	44.5222	86.2974	155.939
629872	ZSCAN31	999.402	1214.24	840.749	1017.53	669.361	819.046	441.13	99.4179	261.265	257.537	260.455	171.502	964.935
629895	ZSCAN31	0	0	0	0	0	0	0	0	0	0	0	0	0
639253	ZSCAN30	1452.33	2245.32	2420.56	1482.21	1680.13	1874.65	158.966	265.115	245.896	481.444	2373.03	1899.63	1529.04
639260	ZSCAN30	334.775	518.934	386.781	244.564	617.966	560.868	1927.46	563.368	76.8425	65.4905	44.5222	76.466	167.451
639264	ZSCAN30	2032.28	2781.21	2775.56	2247.77	4399.19	4904.1	28836.4	10582.5	8460.36	726.591	1266.66	688.194	1818.93
639271	ZSCAN30	164.434	501.975	113.492	178.606	94.2246	473.113	11.9224	22.0929	53.7898	58.4105	53.4267	49.1567	221.872
639275	ZSCAN30	542.533	659.125	781.733	516.549	779.494	834.308	8830.55	15442.9	13170.8	160.186	426.3	348.467	456.303
639285	ZSCAN30	987.587	1061.61	1568.91	1117.58	1828.2	1266.72	635.863	1038.37	883.689	392.058	812.531	392.161	1082.15
639308	ZSCAN30	3413.72	3732.03	4040.32	3642.52	6343.64	5486.59	25188.1	49797.3	40795.7	991.208	1291.14	1151.36	3683.92
646086	ZSCAN30	280.62	177.5	439.441	360.917	330.398	855.928	35.7673	55.2322	76.8425	128.326	412.944	345.189	458.397
646093	ZSCAN30	738.475	637.644	828.946	668.475	1740.1	1486.75	4355.66	1778.48	4495.29	283.202	331.691	204.274	810.043
646124	ZSCAN30	0	0	0	0	0	0	0	0	0	0	0	0	0
94990	ZSCAN29	284.559	382.134	296.895	318.674	134.607	200.946	341.776	44.1858	53.7898	112.396	101.288	239.229	332.808
696865	ZSCAN29	221.542	248.726	51.7524	174.159	105.238	343.389	7.94829	11.0464	23.0528	89.3857	42.2961	49.1567	158.032
696870	ZSCAN29	583.887	786.88	589.251	650.689	851.692	1124.28	51.6639	88.3715	161.369	177.001	218.159	229.398	782.833
696874	ZSCAN29	274.713	334.65	306.882	241.6	281.45	180.597	2257.31	231.975	322.739	98.2358	190.333	115.791	290.946
696881	ZSCAN29	1063.4	1263.98	1574.36	1233.2	1588.36	3010.38	2062.58	8317.97	5993.72	406.218	263.794	266.539	1292.51
696885	ZSCAN29	0	0	0	0	0	0	0	0	0	0	0	0	0
696888	ZSCAN29	18.708	0	0	11.8577	4.89478	0	3.97414	0	0	8.85007	6.67833	9.83135	0
696892	ZSCAN29	244.189	322.214	364.082	300.147	25.6976	34.3389	6907.06	3413.35	1905.7	78.7657	231.516	246.876	209.314
696895	ZSCAN29	167.388	161.672	253.314	151.185	367.109	48.3288	19.8707	44.1858	23.0528	50.4454	22.2611	41.5101	191.522
696911	ZSCAN29	128.002	126.624	223.352	105.978	26.9213	236.557	27.819	33.1393	15.3685	59.2955	26.7133	86.2974	206.174
681976	ZSCAN26	20.6773	10.1752	0.907936	22.9742	1.2237	48.3288	3.97414	0	0	6.19505	0	0	3.1397
681978	ZSCAN26	5.9078	1.13057	0	4.44662	1.2237	0	0	0	0	0	0	0	0
681985	ZSCAN26	62.0319	18.0892	91.7015	51.1361	356.095	493.462	23.8449	22.0929	15.3685	15.9301	4.45222	3.27712	108.843
681992	ZSCAN26	988.572	1261.72	1446.34	1239.12	1990.95	1224.75	5086.9	22391.1	11926	314.178	592.146	582.234	1087.38
682003	ZSCAN26	49.2316	57.6593	20.8825	27.4208	6.11848	58.5033	3.97414	11.0464	0	10.6201	1.11306	0	59.6544
909941	ZSCAN26	410.592	556.243	799.892	492.834	553.11	943.683	59.6122	99.4179	84.5268	130.096	164.732	143.101	350.6
909943	ZSCAN26	7.87706	11.3057	0	6.66993	0	0	0	0	0	1.77001	0	0	12.5588
909950	ZSCAN26	851.708	778.966	465.771	645.501	312.042	1533.8	31.7932	55.2322	76.8425	208.862	220.385	232.675	594.45
909955	ZSCAN26	69.9089	7.91402	47.2127	70.4048	39.1583	292.516	3.97414	11.0464	7.68425	10.6201	12.2436	3.27712	30.3505
909959	ZSCAN26	189.05	501.975	230.616	237.894	488.255	270.896	15.8966	77.3251	61.474	85.8457	96.8358	142.008	262.688
1013538	ZSCAN25	22.6466	37.309	60.8317	34.0907	9.78956	49.6006	0	0	7.68425	7.08006	0	0	18.8382
1013540	ZSCAN25	399.761	584.507	764.482	385.374	151.738	261.993	675.605	110.464	122.948	100.891	307.203	344.097	322.343
1013541	ZSCAN25	1352.89	2463.52	2497.73	1299.15	2963.79	2534.72	3234.95	9267.96	5478.87	450.469	936.08	1071.62	1406.59
1013543	ZSCAN25	532.686	272.468	229.708	508.397	832.113	936.052	2189.75	309.3	576.319	192.932	166.958	197.719	514.911
1013545	ZSCAN25	235.327	203.503	203.378	252.716	431.965	571.043	39.7414	99.4179	46.1055	77.8807	90.1575	71.0042	254.316
1013546	ZSCAN25	1146.11	1120.4	2093.7	1497.77	3813.04	4499.67	14867.3	5202.87	3150.54	474.364	799.174	533.077	1230.76
1013554	ZSCAN25	114.217	108.535	113.492	107.46	33.0398	925.878	7.94829	33.1393	15.3685	30.9753	113.532	529.8	169.544
1013560	ZSCAN25	13.7849	0	18.1587	3.70552	26.9213	0	0	0	0	0	0	0	1.04657
1013567	ZSCAN25	411.577	284.905	134.375	334.238	236.173	209.849	11.9224	11.0464	30.737	106.201	288.281	13.1085	322.343
1013584	ZSCAN25	547.456	427.357	301.435	541.746	1798.83	890.267	39.7414	99.4179	46.1055	171.691	353.952	198.812	598.637
1075442	ZSCAN23	64.9858	115.319	71.7269	57.8061	36.7109	104.288	3.97414	0	7.68425	23.0102	271.586	244.691	56.5146
1075443	ZSCAN23	175.265	451.099	161.613	156.373	94.2246	303.963	3.97414	44.1858	38.4213	46.0204	20.035	9.83135	144.426
1075444	ZSCAN23	144.741	31.6561	380.425	126.729	179.883	170.423	15.8966	11.0464	38.4213	61.0655	131.341	46.972	108.843
1075449	ZSCAN23	15.7541	35.0478	50.8444	7.41103	4.89478	265.808	0	11.0464	7.68425	6.19505	6.67833	13.1085	17.7916
1075450	ZSCAN23	22.6466	5.65287	18.1587	7.41103	2.44739	0	0	0	0	1.77001	0	0	4.18627
1075451	ZSCAN23	32.4929	21.4809	147.994	43.7251	18.3554	15.2617	3.97414	11.0464	7.68425	11.5051	11.1306	0	64.8872
1075456	ZSCAN23	743.398	881.848	1213.91	841.152	1196.77	1164.98	198.707	187.789	99.8953	291.167	155.828	251.246	686.548
1075463	ZSCAN23	12.8002	27.1338	7.26349	11.1165	9.78956	0	1096.86	22.0929	430.318	2.65502	0	0	10.4657
1075469	ZSCAN23	313.113	604.857	289.632	276.432	86.8824	103.017	35.7673	11.0464	23.0528	53.1004	55.6528	95.0363	286.76
1075471	ZSCAN23	2362.13	3162.22	3389.33	2368.57	4204.62	7473.16	5261.77	23495.8	16244.5	662.871	501.988	604.082	2338.03
935876	ZSCAN22	2954.88	4680.58	4651.36	3041.49	4375.94	5627.76	6338.76	15365.6	15545.2	887.662	1121.96	1007.17	2799.57
935877	ZSCAN22	1494.67	1450.53	1600.69	1615.61	3086.16	2230.76	7833.04	7467.39	7515.2	481.444	881.54	1013.72	1581.36
935881	ZSCAN22	623.273	843.408	545.67	699.601	999.759	106.832	51.6639	132.557	84.5268	163.726	122.436	196.627	658.291
935883	ZSCAN22	287.513	204.634	171.6	312.004	933.68	1006	341.776	77.3251	53.7898	85.8457	120.21	142.008	458.397
935885	ZSCAN22	0.984633	0	0	2.96441	1.2237	0	0	0	0	0	0	0	12.5588
935888	ZSCAN22	782.783	704.348	737.244	744.068	2629.72	2909.9	79.4829	176.743	169.054	177.886	192.559	93.944	863.418
935891	ZSCAN22	2819.99	3382.68	4204.65	2908.09	4060.22	3997.3	17136.5	9124.36	4134.13	861.997	906.027	801.801	3432.74
935893	ZSCAN22	886.17	465.797	603.777	780.382	1002.21	672.788	14410.2	49720	54973.2	287.627	202.576	208.643	968.075
935897	ZSCAN22	172.311	90.4459	327.765	174.9	518.847	172.966	23.8449	11.0464	7.68425	61.0655	92.3836	164.948	154.892
935904	ZSCAN22	22.6466	0	45.3968	30.3852	135.83	1.27181	0	0	7.68425	10.6201	53.4267	1.09237	13.6054
907356	ZSCAN21	606.534	733.743	710.914	591.4	750.125	1021.26	51.6639	143.604	146.001	199.127	302.751	195.535	578.752
907357	ZSCAN21	56.1241	16.9586	70.819	85.968	8.56587	111.919	15.8966	11.0464	23.0528	20.3552	11.1306	20.7551	41.8627
907358	ZSCAN21	633.119	1095.53	956.965	447.626	230.055	179.325	31.7932	99.4179	69.1583	211.517	314.995	292.756	889.582
907359	ZSCAN21	93.5401	261.163	100.781	86.7091	39.1583	2.54362	19.8707	0	7.68425	61.9505	15.5828	26.2169	170.591
907360	ZSCAN21	1090.97	1120.4	818.958	1242.83	1401.13	1056.87	250.371	198.836	261.265	344.268	218.159	137.639	1173.2
907362	ZSCAN21	463.762	698.695	753.587	505.432	988.746	1254.01	5229.97	3457.54	837.584	156.646	190.333	115.791	568.286
907363	ZSCAN21	660.689	434.141	513.892	618.08	449.096	1420.61	35.7673	77.3251	38.4213	159.301	117.984	113.607	495.026
907365	ZSCAN21	54.1548	45.223	171.6	38.5374	9.78956	0	0	0	0	17.7001	20.035	15.2932	71.1666
907366	ZSCAN21	199.88	284.905	403.124	160.819	144.396	117.007	7.94829	22.0929	23.0528	32.7453	14.4697	69.9118	192.568
907367	ZSCAN21	1394.24	1112.49	1119.49	1431.07	2279.74	1865.75	21512	47488.6	48395.4	414.183	278.264	540.724	1354.26
947859	ZSCAN20	4113.8	5401.88	6035.05	4159.07	7520.83	4826.52	22640.7	51465.4	40234.8	1204.5	862.618	1338.16	4129.76
947860	ZSCAN20	132.925	55.3981	92.6095	94.8612	1.2237	3.81543	2948.81	5699.96	7238.57	25.6652	13.3567	16.3856	141.287
947863	ZSCAN20	574.041	781.227	640.095	787.793	840.679	714.757	234.475	165.697	837.584	223.907	85.7053	243.599	747.249
947865	ZSCAN20	87.6323	50.8758	68.0952	45.2073	157.857	267.08	3.97414	11.0464	23.0528	15.9301	7.79139	2.18474	86.8651
947867	ZSCAN20	11.8156	64.4427	0	14.8221	0	0	0	0	0	2.65502	0	0	1.04657
947869	ZSCAN20	11.8156	1.13057	0	23.7153	1.2237	0	1522.1	1524.41	2143.91	1.77001	0	0	0
947871	ZSCAN20	2691	4046.33	3175.05	2770.98	3782.44	5555.27	9100.79	4219.74	4380.02	900.053	1271.11	1360	2896.9
947873	ZSCAN20	3325.11	5193.86	6134.02	3489.11	6164.98	7223.88	5659.18	7345.88	7561.31	918.638	1899.99	1678.98	3464.14
947874	ZSCAN20	212.681	218.201	665.517	213.438	223.936	180.597	11.9224	33.1393	38.4213	66.3756	28.9394	123.438	215.593
947895	ZSCAN20	8.8617	0	1.81587	0	0	0	0	0	0	0	0	0	0
948107	ZSCAN2	2559.06	2567.53	2625.75	2487.14	4278.04	3259.65	17899.5	12305.7	11003.9	699.156	1135.32	927.424	3451.58
948112	ZSCAN2	638.042	829.842	686.4	637.349	922.666	816.502	918.027	486.043	161.369	211.517	291.621	194.442	609.102
948117	ZSCAN2	1663.05	2414.91	2096.42	1833.49	7681.14	2495.29	10527.5	2695.33	2297.59	482.329	477.501	606.266	1832.54
948122	ZSCAN2	219.573	205.765	152.533	188.24	35.4872	85.2113	7.94829	11.0464	30.737	76.1106	45.6353	30.5864	108.843
948126	ZSCAN2	896.016	1258.33	602.87	1015.31	1228.59	1802.16	1017.38	673.833	368.844	309.753	282.716	249.061	815.276
948130	ZSCAN2	7.87706	0	43.5809	0.741103	4.89478	0	0	0	0	0.885007	1.11306	1.09237	4.18627
948137	ZSCAN2	896.016	769.921	1441.8	973.81	2441.27	1760.19	47.6897	176.743	222.843	308.868	538.719	1538.06	1052.85
948141	ZSCAN2	2191.79	1709.43	2075.54	2015.8	1421.93	1933.15	5269.72	18359.2	23121.9	617.735	1274.45	1048.68	2463.62
948159	ZSCAN2	560.256	324.475	571.092	502.468	553.11	451.493	23.8449	99.4179	76.8425	200.897	214.82	73.1889	515.958
948169	ZSCAN2	201.85	111.927	71.7269	161.561	115.027	69.9496	3.97414	88.3715	7.68425	45.1354	4.45222	15.2932	233.385
849755	ZSCAN18	543.517	512.15	534.774	539.523	877.39	621.915	2579.22	55.2322	115.264	165.496	368.421	200.996	493.98
849756	ZSCAN18	2024.41	2098.35	2225.35	1948.36	5534.77	4217.32	6465.93	2120.92	3765.28	610.655	618.859	504.676	2437.46
849759	ZSCAN18	378.099	521.195	496.641	421.688	2059.48	398.077	15.8966	77.3251	138.317	100.891	48.9745	51.3415	361.066
849768	ZSCAN18	152.618	116.449	129.835	140.069	248.41	58.5033	95.3795	11.0464	69.1583	55.7555	43.4092	78.6508	145.473
859665	ZSCAN18	77.786	22.6115	37.2254	91.1557	148.067	8.90267	79.4829	0	0	21.2402	6.67833	7.6466	175.823
859668	ZSCAN18	500.194	485.016	779.917	648.465	1012	437.503	2706.39	3336.02	2628.01	230.102	331.691	325.527	815.276
859669	ZSCAN18	2238.07	1699.25	2580.35	2212.19	1844.11	1568.14	5178.31	1557.55	2351.38	651.365	420.735	393.254	2745.15
859671	ZSCAN18	261.912	369.698	139.822	198.616	80.7639	291.245	3.97414	44.1858	7.68425	77.8807	21.1481	27.3093	235.478
859687	ZSCAN18	372.191	310.908	529.327	388.338	356.095	855.928	31.7932	187.789	76.8425	92.9258	121.323	80.8355	392.463
1008919	ZSCAN18	826.107	586.768	920.647	751.479	1271.42	1514.73	131.147	165.697	115.264	240.722	459.692	272.001	837.254
897588	ZSCAN16	194.957	227.245	267.841	212.697	351.201	218.751	4141.06	6384.84	10673.4	83.1907	544.284	661.977	220.826
897589	ZSCAN16	98.4633	236.29	91.7015	65.2171	1207.79	71.2214	0	11.0464	61.474	29.2052	97.9489	6.55423	56.5146
897592	ZSCAN16	25.6005	1.13057	26.3301	19.2687	4.89478	5.08724	0	0	0	12.3901	56.7658	64.4499	57.5612
897593	ZSCAN16	824.138	851.322	1162.16	844.117	1205.34	1743.65	1287.62	11974.3	8621.73	252.227	250.438	225.029	781.786
897595	ZSCAN16	322.96	256.64	464.863	296.441	3504.66	3023.09	19.8707	66.2786	30.737	108.856	67.8964	38.233	434.326
897600	ZSCAN16	59.078	73.4873	18.1587	75.5925	516.4	78.8522	11.9224	0	7.68425	24.7802	13.3567	1.09237	80.5857
897605	ZSCAN16	453.916	391.179	571.092	366.105	814.981	331.943	43.7156	55.2322	38.4213	120.361	84.5922	69.9118	260.595
897609	ZSCAN16	0.984633	1.13057	0	11.1165	34.2635	29.2516	0	0	7.68425	3.54003	0	0	0
897617	ZSCAN16	355.453	230.637	340.476	346.836	686.493	236.557	19.8707	44.1858	30.737	162.841	278.264	433.672	444.791
897641	ZSCAN16	199.88	161.672	170.692	223.813	425.846	181.869	11.9224	22.0929	15.3685	61.0655	56.7658	186.796	250.13
825051	ZSCAN12	1302.67	1971.72	700.927	1379.19	3553.61	2024.72	22346.6	73812.3	67867.3	475.249	272.699	223.936	1604.39
825057	ZSCAN12	173.295	282.644	303.251	189.722	152.962	366.281	7.94829	11.0464	46.1055	48.6754	23.3742	42.6025	433.279
825060	ZSCAN12	967.894	1096.66	1570.73	815.214	717.086	783.435	6998.47	2374.98	4526.03	316.833	650.025	862.974	1309.26
825064	ZSCAN12	342.652	212.548	247.867	352.765	282.674	193.315	19.8707	22.0929	46.1055	136.291	650.025	737.351	367.345
825074	ZSCAN12	5.9078	0	0	8.89324	0	0	0	0	0	0.885007	0	4.36949	16.7451
825079	ZSCAN12	15.7541	0	4.53968	18.5276	2.44739	0	0	0	0	11.5051	6.67833	0	2.09314
825083	ZSCAN12	573.056	832.103	422.19	499.504	323.056	427.328	32099.2	46439.2	57370.6	192.047	135.793	76.466	495.026
825089	ZSCAN12	686.289	879.587	733.612	741.844	2154.93	918.247	2074.5	4396.48	3434.86	256.652	296.073	239.229	634.22
825094	ZSCAN12	1944.65	2187.66	2510.44	1911.31	4803	2216.77	8691.45	38949.7	40303.9	574.37	332.804	278.555	2184.19
825097	ZSCAN12	1.96927	0	0	2.22331	0	0	0	0	0	2.65502	17.8089	0	24.0711
671662	ZSCAN10	1466.12	1366.86	886.146	1568.92	1042.59	1105.2	1832.08	220.929	184.422	452.239	291.621	501.399	1355.3
691184	ZSCAN10	196.927	18.0892	108.044	191.946	74.6454	160.248	11.9224	33.1393	15.3685	63.7205	192.559	37.1406	181.056
691195	ZSCAN10	2679.19	2628.59	2082.81	2957	3891.35	4190.62	18988.5	8163.32	6777.51	854.032	635.555	1246.4	2940.85
691203	ZSCAN10	59.078	22.6115	28.146	62.9938	35.4872	17.8053	23.8449	0	15.3685	15.0451	0	2.18474	35.5833
691207	ZSCAN10	51.2009	24.8726	0.907936	51.1361	3.67109	5.08724	2603.06	5379.62	2520.44	9.73508	38.9569	33.8635	48.1421
1080241	ZSCAN10	1355.84	754.093	644.635	1268.77	3465.51	3529.27	286.138	331.393	215.159	420.379	896.01	336.451	1492.41
1080242	ZSCAN10	317.052	172.978	871.619	242.341	362.214	55.9597	27.819	55.2322	15.3685	59.2955	109.079	125.623	240.711
1080243	ZSCAN10	429.3	495.192	547.485	329.791	130.935	103.017	4431.17	463.95	706.951	120.361	170.298	202.089	406.068
1080244	ZSCAN10	89.6016	80.2708	114.4	71.887	46.5004	226.382	151.017	0	7.68425	39.8253	1.11306	5.46186	54.4215
1080245	ZSCAN10	532.686	470.319	749.955	558.051	1268.97	684.234	234.475	88.3715	138.317	150.451	276.038	263.262	744.11
885918	ZSCAN1	1196.33	1477.66	1318.32	1158.34	1633.63	1391.36	38648.6	200139	196924	307.098	253.777	387.792	1416.01
885928	ZSCAN1	407.638	673.822	175.232	363.141	159.08	261.993	19.8707	55.2322	30.737	110.626	384.004	478.459	526.423
885932	ZSCAN1	342.652	314.3	146.178	389.82	960.601	607.925	43.7156	88.3715	30.737	98.2358	153.602	363.76	387.23
681728	ZRSR2	1032.88	1382.69	796.26	987.15	1355.85	2460.95	22060.5	15509.2	15376.2	262.847	500.875	357.206	1265.3
681730	ZRSR2	841.861	1286.59	1223.9	824.107	1671.57	2019.63	1192.24	243.022	184.422	327.453	256.003	338.635	789.112
406822	ZRANB3	77.786	73.4873	237.879	100.79	151.738	41.9697	7.94829	44.1858	15.3685	39.8253	24.4872	10.9237	182.103
618723	ZRANB3	113.233	646.689	745.416	145.256	81.9876	169.151	9847.93	28510.9	27063.9	37.1703	4.45222	22.9398	184.196
618728	ZRANB3	236.312	271.338	160.705	274.949	245.963	128.453	7.94829	22.0929	38.4213	103.546	52.3136	49.1567	297.225
618732	ZRANB3	95.5094	393.44	358.635	110.424	1007.1	241.644	3.97414	33.1393	15.3685	25.6652	33.3917	0	70.12
618737	ZRANB3	1019.1	1115.88	1457.24	966.399	892.074	1092.49	7407.8	7710.41	6431.72	282.317	795.835	919.777	701.2
618741	ZRANB3	706.966	915.765	758.127	682.556	959.377	2046.34	5778.41	497.09	491.792	163.726	163.619	98.3135	620.615
747662	ZRANB3	841.861	1045.78	1025.97	841.152	423.399	902.985	5532.01	15288.3	15022.7	315.948	774.687	495.937	752.482
747670	ZRANB3	39.3853	52.0064	29.9619	25.1975	1.2237	13.9899	0	0	7.68425	9.73508	0	2.18474	33.4902
747674	ZRANB3	3132.12	3519.48	4216.46	3051.12	4490.96	4175.35	11556.8	18845.2	13401.3	1004.48	2539.99	2469.85	3114.59
747680	ZRANB3	627.211	1069.52	1148.54	567.685	2026.44	1325.23	3477.38	2330.8	1836.54	200.012	398.474	719.873	598.637
461623	ZRANB2	583.887	396.832	636.463	614.375	589.821	217.48	55.638	33.1393	23.0528	161.071	123.549	167.133	491.887
461636	ZRANB2	30.5236	30.5255	40.8571	17.7865	6.11848	89.0267	0	0	0	5.31004	15.5828	8.73897	93.1445
461649	ZRANB2	190.034	70.0956	59.0158	233.448	56.29	428.6	7.94829	44.1858	15.3685	104.431	126.888	80.8355	177.916
763301	ZRANB2	3501.35	4723.54	4032.14	3692.18	4683.08	5288.19	10014.8	20469.1	11295.9	1185.02	2630.15	2760.42	3988.47
763305	ZRANB2	156.557	274.73	71.7269	134.881	48.9478	76.3086	357.673	33.1393	15.3685	40.7103	155.828	84.1126	190.475
763309	ZRANB2	1754.62	641.036	998.73	1805.33	1828.2	834.308	11966.1	5401.71	6070.56	652.25	1078.55	654.331	1825.21
763315	ZRANB2	0	2.26115	0.907936	16.3043	1.2237	0	0	0	7.68425	7.08006	2.22611	4.36949	0
763318	ZRANB2	162.464	74.6179	152.533	211.956	255.752	69.9496	11.9224	55.2322	7.68425	61.9505	283.829	95.0363	125.588
763323	ZRANB2	408.623	102.882	85.346	346.836	168.87	150.074	194.733	55.2322	46.1055	74.3406	28.9394	13.1085	283.62
763327	ZRANB2	2495.06	1505.93	1597.06	2508.63	2256.49	2918.8	20280.1	2562.77	2666.44	811.552	980.602	1148.08	2267.91
403702	ZRANB1	29.539	2.26115	32.6857	7.41103	0	1.27181	0	11.0464	0	9.73508	1.11306	3.27712	17.7916
403704	ZRANB1	592.749	802.708	696.387	457.261	274.108	125.909	190.759	408.718	737.688	120.361	129.114	318.973	612.242
744379	ZRANB1	1013.19	651.211	608.317	1064.22	1811.07	1633	6219.54	22866.1	21193.2	339.843	431.866	392.161	1341.7
744385	ZRANB1	54.1548	44.0924	3.63174	56.3238	163.975	387.902	631.889	33.1393	23.0528	18.5852	15.5828	2.18474	54.4215
744390	ZRANB1	8.8617	114.188	0.907936	28.1619	1.2237	0	0	0	0	2.65502	0	0	12.5588
744393	ZRANB1	14.7695	49.7453	0	7.41103	48.9478	2.54362	0	0	0	0	0	10.9237	27.2108
744396	ZRANB1	1509.44	1270.77	1207.55	1649.7	1472.11	1315.05	11739.6	298.254	384.213	584.99	1027.35	619.375	1717.42
744399	ZRANB1	1334.18	1566.98	1315.6	1275.44	1524.72	2374.47	1076.99	2143.01	5302.14	466.399	416.283	465.35	1347.98
744405	ZRANB1	2810.14	3390.59	2696.57	2561.99	5077.11	3199.88	4089.39	1071.5	991.269	753.141	979.489	707.857	3187.84
744408	ZRANB1	659.704	860.367	643.727	648.465	1003.43	1528.72	401.389	209.882	184.422	283.202	634.442	656.515	552.588
1076101	ZPR1	900.939	245.335	452.152	844.858	156.633	223.839	5245.87	397.672	468.74	233.642	291.621	185.703	996.332
1076102	ZPR1	234.343	18.0892	47.2127	334.979	3.67109	38.1543	7.94829	0	23.0528	64.6055	58.992	5.46186	341.181
1076104	ZPR1	1487.78	2030.51	2072.82	1444.41	1722.96	2000.56	2400.38	276.161	230.528	483.214	1050.72	1232.2	1670.32
1076105	ZPR1	302.282	89.3154	20.8825	297.182	7.34217	55.9597	3.97414	0	0	123.016	21.1481	48.0644	260.595
1076107	ZPR1	506.101	201.242	123.479	483.199	188.449	111.919	894.182	1634.87	553.266	167.266	93.4967	69.9118	619.568
1076109	ZPR1	274.713	11.3057	17.2508	197.133	3.67109	2.54362	23.8449	11.0464	0	71.6856	0	0	328.622
1076113	ZPR1	352.499	6.78345	4.53968	293.477	9.78956	0	0	0	0	81.4207	0	0	204.081
1076115	ZPR1	885.185	10.1752	5.44762	781.123	9.78956	17.8053	3.97414	0	0	279.662	3.33917	8.73897	605.963
1076117	ZPR1	1234.73	418.313	354.095	1163.53	2322.57	452.765	31.7932	55.2322	38.4213	381.438	144.697	186.796	1344.84
1076123	ZPR1	111.264	1.13057	0	96.3434	0	3.81543	0	0	0	35.4003	0	0	36.6299
676597	ZPLD1	4.92316	6.78345	8.17142	5.92883	2.44739	2.54362	0	0	7.68425	2.65502	0	5.46186	5.23284
676600	ZPLD1	3.93853	6.78345	1.81587	2.96441	1.2237	0	0	0	0	5.31004	1.11306	0	4.18627
676601	ZPLD1	72.8628	111.927	111.676	50.395	93.0009	53.416	11.9224	11.0464	15.3685	22.1252	20.035	96.1287	118.262
676604	ZPLD1	0	0	0	0	0	0	0	0	0	1.77001	0	0	0
676606	ZPLD1	0.984633	1.13057	40.8571	2.96441	1.2237	0	0	0	0	2.65502	0	0	1.04657
676610	ZPLD1	94.5248	27.1338	76.2666	91.8968	270.437	220.023	0	11.0464	0	28.3202	11.1306	19.6627	93.1445
676616	ZPLD1	0.984633	0	0	0	0	0	0	0	0	0	0	0	0
676618	ZPLD1	0	0	0	0	0	0	0	0	0	0	0	0	0
676632	ZPLD1	38.4007	1.13057	2.72381	17.7865	2.44739	0	0	0	0	5.31004	0	0	53.3749
676634	ZPLD1	166.403	412.66	103.505	120.059	215.37	251.818	15.8966	22.0929	15.3685	52.2154	12.2436	21.8474	138.147
894384	ZPBP2	21.6619	45.223	39.9492	19.2687	6.11848	10.1745	0	33.1393	0	10.6201	5.56528	0	43.9558
894386	ZPBP2	10.831	1.13057	0	19.2687	7.34217	2.54362	3.97414	0	23.0528	1.77001	32.2786	7.6466	34.5367
894387	ZPBP2	8.8617	0	1.81587	5.92883	0	0	0	0	0	4.42504	79.027	2.18474	0
894390	ZPBP2	0	0	6.35555	0	0	1.27181	11.9224	0	0	0.885007	0	0	2.09314
894391	ZPBP2	31.5083	4.5223	100.781	28.1619	1.2237	24.1644	115.25	22.0929	7.68425	10.6201	6.67833	4.36949	27.2108
894393	ZPBP2	10.831	23.7421	175.232	5.92883	1.2237	30.5235	0	0	0	0.885007	0	2.18474	0
894396	ZPBP2	23.6312	21.4809	16.3428	36.3141	18.3554	6.35905	0	0	7.68425	7.96507	31.1656	21.8474	6.27941
894398	ZPBP2	83.6938	18.0892	46.3047	48.9128	111.356	21.6208	0	0	0	12.3901	0	1.09237	28.2573
894399	ZPBP2	7.87706	0	0.907936	11.8577	0	0	0	0	0	0.885007	0	0	72.2132
894402	ZPBP2	20.6773	26.0032	33.5936	8.15214	1.2237	0	0	0	7.68425	0.885007	0	0	36.6299
846292	ZPBP	20.6773	0	0	11.8577	0	1.27181	0	0	0	1.77001	0	8.73897	4.18627
846296	ZPBP	0	0	0	0	0	0	0	0	0	0	0	0	0
846301	ZPBP	8.8617	7.91402	57.2	22.2331	23.2502	35.6107	3.97414	0	0	3.54003	0	4.36949	6.27941
846304	ZPBP	228.435	431.879	424.914	276.432	336.516	248.003	166.914	66.2786	46.1055	88.5007	84.5922	41.5101	246.99
846308	ZPBP	42.3392	187.675	86.2539	40.0196	1.2237	0	123.198	11.0464	0	14.1601	5.56528	4.36949	36.6299
846313	ZPBP	0	0	0	1.48221	0	0	0	0	0	0	0	0	0
846317	ZPBP	365.299	350.478	505.72	463.19	679.151	387.902	39.7414	55.2322	76.8425	161.071	419.622	631.391	342.228
846322	ZPBP	0	0	0	14.081	12.237	68.6778	0	0	7.68425	0	0	0	0
846325	ZPBP	0.984633	0	27.2381	25.1975	8.56587	0	0	0	7.68425	2.65502	0	0	4.18627
846330	ZPBP	1679.78	3297.89	1892.14	1815.7	3067.8	2234.57	34094.2	47853.2	42540	499.144	815.87	856.42	1755.09
1114423	ZP4	691.212	332.389	907.936	732.951	1240.83	520.17	222.552	77.3251	53.7898	214.172	67.8964	122.346	668.757
1114424	ZP4	481.486	641.036	947.885	525.442	1477	747.825	5818.15	9853.42	8068.47	118.591	362.856	333.173	622.708
1114425	ZP4	1384.39	1293.38	1300.16	1248.76	817.429	1402.81	3918.51	4816.25	7361.52	441.619	386.23	819.279	1336.47
1114426	ZP4	732.567	931.593	887.961	879.69	1287.33	625.731	20506.6	23838.2	24120.9	272.582	1278.9	629.206	880.163
1114427	ZP4	3696.31	5095.5	6221.18	3353.49	3942.75	4345.78	1430.69	3501.72	1828.85	1126.61	2038	1668.05	4080.57
1114428	ZP4	384.007	480.494	961.504	473.565	1174.75	774.533	43.7156	77.3251	76.8425	171.691	332.804	588.788	572.472
1114429	ZP4	42.3392	104.013	117.124	31.8674	1.2237	1.27181	3.97414	0	7.68425	7.08006	0	2.18474	38.723
1114430	ZP4	1148.08	1458.44	1193.03	1322.13	985.075	803.784	13476.3	6340.66	7438.36	379.668	616.633	888.098	1437.98
1114431	ZP4	177.234	355	261.486	151.185	297.358	353.563	7.94829	55.2322	38.4213	28.3202	10.0175	8.73897	151.752
1114432	ZP4	131.941	194.459	138.914	102.272	150.515	914.432	0	11.0464	7.68425	59.2955	200.35	52.4338	122.448
604538	ZP3	2117.95	1492.36	2032.87	2249.99	2415.57	2869.2	75.5087	364.532	253.58	702.696	693.434	599.712	1899.52
604542	ZP3	895.031	879.587	960.596	888.583	983.851	660.07	21524	111149	95599.8	284.972	67.8964	71.0042	961.796
604552	ZP3	3470.83	3042.38	2914.47	3513.57	3485.08	3803.99	2460	452.904	568.635	986.783	1098.59	2012.15	3662.99
604559	ZP3	1858.99	1905.02	1517.16	2040.26	6135.61	2364.3	23455.4	17398.1	13355.2	693.846	198.124	304.772	2645.72
604561	ZP3	46.2778	328.997	317.778	60.0294	41.6056	105.56	0	11.0464	0	27.4352	26.7133	29.494	26.1642
604565	ZP3	406.653	579.985	571.092	388.338	1472.11	239.1	47.6897	66.2786	84.5268	90.2708	217.046	203.181	338.041
604567	ZP3	1505.5	1185.97	1013.26	1450.34	834.56	1485.47	294.087	198.836	184.422	438.079	205.915	137.639	1227.62
604573	ZP3	739.459	722.437	993.282	606.964	310.819	301.419	7.94829	110.464	84.5268	208.862	128.001	149.655	608.056
604579	ZP3	1828.46	1706.04	1358.27	1671.19	1140.48	1219.67	75.5087	254.068	215.159	580.565	883.766	513.415	2017.78
604585	ZP3	798.537	641.036	821.682	792.239	1927.32	1635.55	385.492	165.697	146.001	274.352	572.111	495.937	1000.52
1118384	ZP2	4032.07	4811.72	6007.81	4224.29	4323.32	3610.67	22422.1	45732.3	52767.8	1267.33	1780.89	1617.8	4456.28
1118385	ZP2	7.87706	0	1.81587	25.1975	0	0	0	0	0	4.42504	0	1.09237	1.04657
1118386	ZP2	486.409	922.549	526.603	563.98	521.294	1168.79	1732.73	2253.47	2689.49	179.657	155.828	184.611	603.869
1118387	ZP2	36.4314	58.7899	199.746	50.395	8.56587	2.54362	3.97414	22.0929	7.68425	4.42504	1.11306	2.18474	9.41911
1118388	ZP2	202.834	67.8345	711.822	151.926	113.804	106.832	7.94829	44.1858	30.737	50.4454	45.6353	31.6788	333.855
1118389	ZP2	14.7695	11.3057	4.53968	22.2331	2.44739	6.35905	3.97414	0	0	0	0	0	1.04657
1118390	ZP2	945.248	1028.82	1273.83	1016.79	1998.29	2116.29	59.6122	187.789	153.685	335.418	660.042	422.748	962.842
1118391	ZP2	34.4622	9.04459	34.5016	24.4564	20.8028	31.7953	492.794	0	0	17.7001	4.45222	1.09237	65.9338
1118392	ZP2	18.708	4.5223	0	22.2331	13.4607	0	0	0	0	3.54003	0	18.5703	10.4657
1118393	ZP2	30.5236	97.2294	41.7651	25.9386	11.0133	0	0	11.0464	0	5.31004	23.3742	13.1085	14.6519
885220	ZP1	108.31	104.013	61.7397	174.159	212.923	688.049	11.9224	33.1393	15.3685	36.2853	13.3567	17.4779	102.564
885221	ZP1	737.49	1249.28	883.422	741.103	1461.09	1046.7	31.7932	110.464	115.264	269.927	553.189	569.126	816.323
885223	ZP1	1641.38	968.902	1180.32	1628.2	1092.76	1095.03	4137.08	3115.1	4164.87	432.769	330.578	299.31	1853.47
885226	ZP1	515.948	772.182	669.149	565.462	527.413	1260.36	43.7156	88.3715	92.211	144.256	83.4792	113.607	455.257
885230	ZP1	618.35	546.067	770.838	705.53	696.283	784.707	1041.23	165.697	15.3685	208.862	520.91	722.058	607.009
885234	ZP1	922.601	1231.2	1396.41	963.434	1178.42	288.701	99.3536	165.697	92.211	218.597	253.777	317.88	804.81
885238	ZP1	4432.82	6326.69	5831.67	4524.44	5839.48	6568.9	7121.67	24876.6	23137.3	1267.33	1774.21	2569.26	5246.44
885250	ZP1	561.241	499.714	567.46	557.31	779.494	1531.26	488.82	254.068	92.211	212.402	217.046	91.7592	618.521
885256	ZP1	437.177	378.742	342.292	503.95	750.125	789.794	23.8449	55.2322	99.8953	162.841	214.82	162.763	678.176
885282	ZP1	454.9	590.16	425.822	610.669	461.333	960.217	35.7673	77.3251	46.1055	185.852	270.473	327.712	541.075
723101	ZNRF4	588.811	858.106	743.6	480.976	456.438	732.563	178.836	99.4179	76.8425	215.942	224.837	169.318	616.428
723105	ZNRF4	2360.17	2704.33	2623.94	2352.26	2196.53	2474.94	3493.27	9952.84	7515.2	723.936	1307.84	844.403	2560.95
723107	ZNRF4	51.2009	82.5319	120.755	57.0649	12.237	15.2617	3.97414	11.0464	30.737	15.9301	32.2786	5.46186	48.1421
723112	ZNRF4	373.176	531.37	454.876	392.785	123.593	179.325	778.932	33.1393	107.58	113.281	139.132	84.1126	275.247
723114	ZNRF4	217.604	202.373	467.587	279.396	80.7639	137.356	11.9224	44.1858	0	81.4207	84.5922	45.8796	273.154
723117	ZNRF4	1328.27	1511.58	2313.42	1250.98	2808.38	2137.91	1923.49	386.625	353.476	483.214	1039.59	1225.64	1417.05
723122	ZNRF4	450.962	426.227	287.816	404.642	468.675	614.284	19.8707	33.1393	30.737	127.441	232.629	129.992	362.112
723127	ZNRF4	406.653	400.223	322.317	347.577	226.384	94.114	0	33.1393	23.0528	96.4658	35.6178	8.73897	403.975
723136	ZNRF4	487.393	405.876	549.301	520.254	460.11	317.953	4701.41	99.4179	545.582	170.806	188.106	290.571	377.811
723147	ZNRF4	951.155	1676.64	1516.25	1005.68	1253.06	892.811	91.4053	132.557	199.791	310.638	286.055	920.869	863.418
318497	ZNRF3	2.9539	2.26115	9.07936	7.41103	0	0	0	0	0	0	0	0	3.1397
318514	ZNRF3	331.821	365.176	342.292	286.807	182.331	254.362	19.8707	33.1393	23.0528	138.061	103.514	34.9559	266.875
318526	ZNRF3	68.9243	33.9172	297.803	51.1361	80.7639	43.2416	15.8966	22.0929	7.68425	12.3901	0	3.27712	82.6788
1079069	ZNRF3	268.805	119.841	166.152	263.092	265.542	289.973	7.94829	44.1858	23.0528	70.8006	106.853	19.6627	241.757
1079073	ZNRF3	5115.17	7923.06	7315.24	4699.34	8652.75	7241.69	10722.2	3126.14	3442.55	1505.4	3213.39	3561.13	5307.14
1079076	ZNRF3	3075.99	4175.21	3959.51	3251.22	3461.83	5728.23	14962.7	4286.02	4034.23	1099.18	5406.11	2661.02	3382.51
1079078	ZNRF3	1380.46	1924.24	1892.14	1417.73	1388.89	1438.42	16214.5	7787.74	5870.77	474.364	1015.11	695.841	1492.41
1079081	ZNRF3	1039.77	1132.84	1942.08	1130.92	1397.46	1101.39	11123.6	1005.23	630.109	344.268	165.845	376.868	1334.37
1079083	ZNRF3	125.048	521.195	106.229	142.292	485.807	635.905	1752.6	220.929	414.95	39.8253	44.5222	24.0322	235.478
1079102	ZNRF3	1.96927	29.3949	0	11.1165	0	0	0	11.0464	0	3.54003	1.11306	1.09237	11.5122
900709	ZNRF2	7004.68	8143.53	8937.72	6956.74	10711	11553.1	23836.9	27108	16206.1	2203.67	3988.08	4195.8	7405.51
900718	ZNRF2	2518.69	2743.9	2597.61	1967.63	2837.75	3599.22	4220.54	3689.51	2620.33	779.692	1586.1	1167.75	2631.07
125951	ZNRF1	1135.28	1682.29	1154.89	1142.04	3389.64	4589.96	79.4829	110.464	184.422	377.013	288.281	462.073	1285.18
125973	ZNRF1	2564.97	2825.31	2735.61	2756.16	3040.88	2219.31	3648.26	916.854	399.581	725.706	1650.66	1290.09	2429.08
1066905	ZNRF1	4921.2	4886.34	5791.72	4207.24	5987.54	7883.95	4836.53	2242.43	6231.93	1477.08	1797.58	1740.15	4018.82
1066910	ZNRF1	624.257	1096.66	479.39	621.786	748.902	639.721	631.889	209.882	84.5268	176.116	221.498	190.073	647.825
1066912	ZNRF1	1397.19	786.88	1213.91	1430.33	770.928	684.234	794.829	2507.54	1974.85	537.199	626.65	1563.18	1212.97
1066916	ZNRF1	3050.39	3983.01	4269.12	2646.48	4052.88	4631.93	1188.27	1767.43	2743.28	893.857	1025.12	939.44	2849.8
1066918	ZNRF1	1800.89	2150.35	2538.59	1538.53	2627.27	1541.43	19370	25561.5	22292	561.98	1608.37	1830.82	1457.87
1066920	ZNRF1	570.102	560.765	375.886	458.743	380.569	193.315	23.8449	66.2786	38.4213	143.371	104.627	72.0965	448.977
1066922	ZNRF1	778.845	1304.68	685.492	765.56	453.991	1184.06	667.656	187.789	138.317	300.018	681.19	1039.94	937.725
1066924	ZNRF1	871.4	999.428	823.498	871.537	803.968	489.647	43.7156	33.1393	69.1583	243.377	671.173	395.439	878.07
640517	ZNRD1	635.088	5.65287	3.63174	824.107	8.56587	24.1644	3068.04	0	69.1583	211.517	0	1.09237	540.029
640519	ZNRD1	944.263	339.172	196.114	905.628	226.384	287.429	25076.8	73690.8	67967.2	277.892	175.863	96.1287	417.58
640522	ZNRD1	1423.78	39.5701	5.44762	1514.07	44.053	16.5335	4542.45	2540.68	1252.53	556.67	1.11306	0	493.98
640524	ZNRD1	1338.12	120.971	9.07936	1439.96	152.962	104.288	14012.8	2154.06	2927.7	415.068	0	4.36949	373.625
640525	ZNRD1	124.064	19.2198	32.6857	122.282	309.595	239.1	3.97414	0	7.68425	53.1004	1.11306	10.9237	60.7009
640529	ZNRD1	170.342	90.4459	1.81587	186.758	9.78956	83.9395	0	0	7.68425	68.1456	6.67833	4.36949	336.995
640534	ZNRD1	278.651	3.39172	9.9873	406.125	113.804	97.9294	0	11.0464	15.3685	121.246	0	9.83135	389.323
640539	ZNRD1	60.0626	2.26115	0	41.5018	0	1.27181	0	0	0	16.8151	11.1306	1.09237	30.3505
640542	ZNRD1	22.6466	0	0	35.573	0	1.27181	0	0	0	6.19505	0	0	3.1397
640543	ZNRD1	113.233	0	0.907936	103.013	2.44739	0	0	0	0	69.9156	0	0	102.564
881261	ZNHIT6	95.5094	107.405	50.8444	111.165	47.7241	62.3187	19.8707	22.0929	7.68425	32.7453	106.853	16.3856	40.8161
881265	ZNHIT6	106.34	137.93	103.505	140.069	17.1317	67.406	7.94829	11.0464	30.737	29.2052	25.6003	32.7712	200.941
881267	ZNHIT6	0	35.0478	0.907936	1.48221	0	0	0	0	0	7.08006	0	0	0
881270	ZNHIT6	3.93853	0	0	0.741103	0	0	0	0	0	0	0	0	0
881276	ZNHIT6	7.87706	0	1.81587	7.41103	0	0	0	0	0	0	0	0	0
881280	ZNHIT6	0.984633	0	0	0	0	0	0	0	0	0	0	0	2.09314
881329	ZNHIT6	1.96927	0	0	0	0	0	0	0	0	0	0	0	0
1044269	ZNHIT6	318.036	507.628	670.965	285.325	201.91	72.4932	1498.25	143.604	107.58	84.9607	120.21	129.992	469.909
1044270	ZNHIT6	117.171	52.0064	158.889	114.871	106.462	250.547	0	11.0464	7.68425	46.0204	103.514	14.2008	78.4926
1044275	ZNHIT6	2.9539	30.5255	6.35555	0	0	0	0	0	0	0.885007	0	0	4.18627
673913	ZNHIT3	801.491	750.701	1105.87	721.835	360.99	550.694	5722.77	198.836	384.213	261.962	123.549	133.269	934.585
673914	ZNHIT3	5173.26	3422.25	3728.89	5174.38	1364.42	2196.42	7427.68	9345.29	9321	1590.36	1116.39	1081.45	5230.74
673918	ZNHIT3	343.637	226.115	109.86	320.157	34.2635	237.829	1736.7	243.022	99.8953	86.7307	7.79139	13.1085	302.458
673920	ZNHIT3	200.865	1237.98	341.384	166.748	122.37	264.537	6612.98	28831.2	29015.7	50.4454	90.1575	78.6508	84.772
673926	ZNHIT3	733.552	631.991	507.536	705.53	680.375	880.093	226.526	165.697	169.054	201.782	17.8089	12.0161	469.909
823296	ZNHIT3	2545.28	1035.61	643.727	2749.49	272.884	234.013	389.466	441.858	468.74	831.907	438.544	323.342	1930.92
823297	ZNHIT3	1675.85	176.37	171.6	1939.47	813.758	480.744	985.588	77.3251	99.8953	529.234	83.4792	71.0042	1629.51
823316	ZNHIT3	323.944	96.0988	4.53968	333.496	7.34217	2.54362	0	0	15.3685	91.1558	0	7.6466	333.855
823320	ZNHIT3	2327.67	79.1402	42.673	2298.16	34.2635	43.2416	127.173	44.1858	23.0528	864.652	2.22611	34.9559	2376.75
870699	ZNHIT3	747.336	1068.39	1059.56	808.544	1880.82	1219.67	115.25	143.604	122.948	286.742	444.109	168.225	787.019
730840	ZNHIT2	1103.77	452.23	455.784	1122.77	309.595	232.741	9975.1	1391.85	245.896	407.988	104.627	93.944	925.166
730843	ZNHIT2	373.176	2.26115	12.7111	145.256	19.5791	59.7751	0	0	0	103.546	0	1.09237	40.8161
730845	ZNHIT2	645.919	582.246	748.139	631.42	824.771	808.871	7097.82	6539.49	6331.83	199.127	288.281	566.941	517.004
730847	ZNHIT2	1510.43	227.245	157.073	1434.03	45.2767	123.366	1875.8	11.0464	115.264	511.534	75.6878	104.868	1589.74
730850	ZNHIT2	92.5555	1.13057	0.907936	73.3692	0	0	0	0	0	12.3901	0	0	10.4657
730852	ZNHIT2	2181.95	37.309	36.3174	2209.23	45.2767	26.708	0	0	7.68425	716.856	1.11306	5.46186	2586.07
730855	ZNHIT2	968.879	7.91402	9.9873	475.788	8.56587	8.90267	0	0	0	336.303	0	0	137.1
730856	ZNHIT2	2079.54	42.9618	50.8444	1923.16	35.4872	33.0671	19.8707	11.0464	7.68425	720.396	21.1481	5.46186	1858.7
1003278	ZNHIT1	10533.6	4264.53	4684.04	10568.9	3482.64	4161.36	13643.2	24633.6	13163.1	3153.28	1823.19	2252.47	10019.8
1003279	ZNHIT1	499.209	343.695	472.127	534.335	279.003	54.6878	1351.21	872.669	706.951	183.197	62.3311	113.607	436.419
1003283	ZNHIT1	51.2009	57.6593	31.7778	48.1717	100.343	30.5235	3.97414	11.0464	7.68425	16.8151	3.33917	3.27712	91.0514
1003285	ZNHIT1	3381.23	960.988	885.238	3288.28	1779.25	2660.63	2253.34	397.672	268.949	1098.29	331.691	459.889	3617.98
1003288	ZNHIT1	2699.86	1643.86	1268.39	2687.98	558.005	797.425	57271.4	548489	486467	786.772	128.001	158.394	3273.66
1003289	ZNHIT1	2252.84	2841.13	3389.33	2061.01	4186.26	3984.58	3203.16	541.275	522.529	541.625	584.354	749.367	1899.52
1003292	ZNHIT1	19.6927	0	0.907936	51.1361	1.2237	1.27181	0	0	0	15.0451	0	0	5.23284
1003298	ZNHIT1	2470.44	57.6593	53.5682	2272.96	108.909	61.0469	9311.42	607.554	607.056	736.326	4.45222	0	2460.48
1003307	ZNHIT1	2817.03	82.5319	32.6857	2616.09	126.041	188.228	12268.2	309.3	253.58	813.322	16.6958	8.73897	2978.53
1003322	ZNHIT1	63.0165	31.6561	24.5143	28.1619	0	0	0	0	0	17.7001	1.11306	22.9398	19.8848
1075194	ZNFX1	1632.52	1396.26	1511.71	1814.96	3043.33	2343.95	2106.3	375.579	253.58	575.255	802.513	908.853	1678.69
1075196	ZNFX1	900.939	937.246	1109.5	978.997	1480.67	1587.22	103.328	276.161	199.791	259.307	533.154	523.246	833.068
1075200	ZNFX1	2303.06	1736.56	1957.51	2241.84	2590.56	1608.84	1144.55	397.672	268.949	655.79	549.85	1144.81	2353.73
1075202	ZNFX1	581.918	369.698	1290.18	563.238	904.311	1058.15	23.8449	121.511	115.264	186.737	330.578	769.03	838.301
1075205	ZNFX1	279.636	408.137	267.841	262.351	748.902	183.141	11.9224	33.1393	23.0528	59.2955	27.8264	45.8796	322.343
1075207	ZNFX1	1630.55	1091	864.355	1611.9	1277.54	3127.38	202.681	596.508	238.212	572.6	508.666	476.274	1813.7
1075208	ZNFX1	2020.47	1954.76	1786.82	1870.54	5243.54	7545.65	21126.6	55519.4	46305.3	708.891	1385.75	1240.93	1903.71
1075209	ZNFX1	58.0933	0	15.4349	31.1263	28.145	0	3.97414	0	0	8.85007	0	0	31.397
1075211	ZNFX1	155.572	183.153	39.0413	215.661	101.567	53.416	7.94829	0	0	46.0204	14.4697	20.7551	111.983
1075226	ZNFX1	754.229	941.768	456.692	589.918	1570	546.878	341.776	298.254	176.738	194.702	217.046	174.779	908.421
795236	ZNF99	0.984633	0	5.44762	9.63434	0	0	0	0	0	0	0	0	0
795238	ZNF99	51.2009	35.0478	60.8317	36.3141	0	17.8053	0	11.0464	15.3685	19.4702	50.0875	6.55423	27.2108
795239	ZNF99	17.7234	90.4459	0.907936	14.081	2.44739	6.35905	0	0	0	4.42504	8.90445	0	41.8627
795240	ZNF99	2894.82	3165.61	3528.24	2974.05	2298.1	1696.6	13448.5	31073.6	23898	940.763	2069.17	2261.21	3359.48
821846	ZNF98	211.696	99.4905	28.146	194.169	3.67109	571.043	3.97414	0	15.3685	38.9403	37.8439	38.233	155.939
821848	ZNF98	1143.16	2220.45	2040.13	959.729	2697.02	3262.19	679.579	31371.9	11073	280.547	498.649	188.98	928.305
821852	ZNF98	256.989	270.207	160.705	249.011	204.357	569.771	1844	1535.45	2597.28	85.8457	175.863	316.788	291.992
878532	ZNF98	1437.56	1767.09	747.231	1543.72	866.376	754.184	16190.7	21275.4	16459.7	498.259	390.683	468.628	1441.12
878538	ZNF98	36.4314	78.0096	64.4635	25.9386	7.34217	38.1543	0	0	0	30.0903	6.67833	6.55423	40.8161
878548	ZNF98	17.7234	7.91402	365.898	20.7509	35.4872	69.9496	3.97414	11.0464	15.3685	12.3901	5.56528	13.1085	3.1397
878568	ZNF98	2410.38	4073.46	4136.56	2499	3006.62	3575.06	4888.2	1601.73	1306.32	772.611	2772.62	5227	2395.59
878580	ZNF98	1601.01	480.494	106.229	1752.71	115.027	197.131	20319.8	3402.3	3188.97	528.349	21.1481	10.9237	1786.49
878590	ZNF98	9.84633	0	0	0.741103	0	0	0	0	0	0.885007	0	0	1.04657
878601	ZNF98	47.2624	5.65287	5.44762	33.3496	26.9213	12.7181	218.578	0	15.3685	9.73508	2.22611	5.46186	14.6519
773567	ZNF93	2.9539	9.04459	0	9.63434	64.8559	16.5335	3.97414	0	0	12.3901	2.22611	1.09237	1.04657
773574	ZNF93	303.267	256.64	194.298	287.548	222.713	108.104	103.328	11.0464	92.211	105.316	61.2181	25.1246	285.713
773577	ZNF93	1272.15	2709.99	2331.58	1392.53	2580.77	4644.65	2980.61	1093.6	1014.32	409.758	407.378	497.029	1380.42
773583	ZNF93	328.867	98.36	288.724	307.558	427.07	166.607	15.8966	55.2322	30.737	69.9156	47.8614	50.2491	333.855
773589	ZNF93	85.6631	91.5765	51.7524	95.6023	171.317	137.356	886.234	209.882	23.0528	35.4003	82.3661	26.2169	90.0048
756822	ZNF92	4.92316	14.6975	6.35555	16.3043	3.67109	16.5335	0	0	0	0.885007	0	0	6.27941
756833	ZNF92	5.9078	2.26115	5.44762	27.4208	1.2237	0	0	0	0	0.885007	0	0	2.09314
756839	ZNF92	72.8628	80.2708	62.6476	80.0391	170.094	371.369	7.94829	22.0929	30.737	30.0903	21.1481	37.1406	88.9582
756847	ZNF92	4.92316	0	0	5.18772	0	0	0	11.0464	0	0.885007	0	0	2.09314
756853	ZNF92	20.6773	0	0	19.2687	15.908	2.54362	3.97414	0	0	10.6201	1.11306	0	37.6764
756865	ZNF92	610.472	617.294	413.111	457.261	362.214	1115.38	47.6897	66.2786	76.8425	134.521	212.594	146.378	482.468
756872	ZNF92	465.731	651.211	933.358	393.526	604.506	306.506	11.9224	66.2786	115.264	139.831	339.482	884.821	366.299
756884	ZNF92	8.8617	0	0.907936	14.8221	9.78956	8.90267	0	11.0464	0	0.885007	0	0	4.18627
824658	ZNF92	1622.68	1892.58	1961.14	1591.15	1142.93	997.099	71.5346	132.557	184.422	427.459	309.429	772.307	1646.25
824665	ZNF92	2.9539	0	0	1.48221	0	0	0	0	0	0.885007	0	0	1.04657
735586	ZNF91	1640.4	1386.08	2895.41	1616.35	3367.61	1790.71	151.017	198.836	292.002	523.039	488.631	594.25	1599.16
735596	ZNF91	764.075	1037.87	869.803	893.029	2971.13	1795.8	198.707	243.022	99.8953	261.962	258.229	334.266	928.305
735604	ZNF91	1295.78	1839.44	2686.58	1288.04	1272.64	2327.41	1454.54	629.647	1214.11	369.933	302.751	341.912	1422.29
735612	ZNF91	0	0	0	0	0	0	0	0	0	0	0	0	0
735620	ZNF91	4.92316	1.13057	0	4.44662	23.2502	22.8926	0	0	0	7.08006	3.33917	8.73897	0
735627	ZNF91	10.831	9.04459	0	14.8221	0	0	0	0	0	5.31004	0	0	4.18627
735630	ZNF91	73.8475	444.316	319.593	40.0196	8.56587	55.9597	15.8966	0	30.737	19.4702	175.863	30.5864	47.0955
735634	ZNF91	8.8617	0	13.619	5.18772	0	0	0	0	0	0.885007	0	0	30.3505
735638	ZNF91	363.33	457.883	712.73	413.536	921.443	741.465	222.552	254.068	107.58	85.8457	399.587	512.322	483.514
919288	ZNF90	55.1394	81.4014	6.35555	62.2527	56.29	10.1745	0	0	7.68425	11.5051	0	0	49.1887
919298	ZNF90	79.7553	113.057	84.4381	79.298	303.476	1260.36	7693.94	16923.1	23682.9	36.2853	13.3567	17.4779	80.5857
919306	ZNF90	33.4775	21.4809	8.17142	42.2429	11.0133	1.27181	0	0	0	8.85007	8.90445	0	9.41911
919313	ZNF90	100.433	38.4395	117.124	128.211	61.1848	96.6576	11.9224	22.0929	30.737	42.4804	76.8008	25.1246	76.3994
919324	ZNF90	0	0	0	0	0	0	0	0	0	1.77001	0	0	0
919330	ZNF90	257.974	368.567	312.33	349.06	1016.89	724.932	35.7673	121.511	84.5268	107.971	62.3311	41.5101	332.808
690256	ZNF891	17.7234	0	9.9873	4.44662	1.2237	0	0	0	0	0	7.79139	0	4.18627
690257	ZNF891	60.0626	85.9236	5.44762	50.395	4.89478	11.4463	0	11.0464	0	17.7001	47.8614	12.0161	47.0955
690261	ZNF891	425.361	818.536	519.339	419.464	680.375	1035.25	10181.8	15365.6	11426.5	113.281	65.6703	113.607	411.301
690264	ZNF891	1242.61	793.663	1163.07	1291	1770.69	1298.52	4661.67	10737.1	9113.53	422.149	375.1	235.952	1424.38
690267	ZNF891	99.4479	22.6115	67.1873	133.399	11.0133	31.7953	0	0	15.3685	25.6652	7.79139	1.09237	188.382
690269	ZNF891	50.2163	3.39172	44.4889	36.3141	2.44739	0	7.94829	11.0464	0	7.08006	0	3.27712	39.7696
690273	ZNF891	1537.01	1753.52	1471.76	1445.15	1846.56	2452.05	274.216	231.975	330.423	499.144	1005.09	587.696	1696.49
690275	ZNF891	1.96927	0	0	2.96441	0	0	0	0	0	0	0	0	0
690277	ZNF891	56.1241	135.669	225.168	91.1557	52.6189	419.697	11.9224	22.0929	23.0528	6.19505	11.1306	33.8635	87.9117
690281	ZNF891	96.494	104.013	162.521	67.4404	11.0133	35.6107	3.97414	11.0464	30.737	28.3202	44.5222	65.5423	137.1
1055860	ZNF883	0	0	0	0	0	0	0	0	0	0	0	0	0
1055862	ZNF883	5.9078	45.223	0	7.41103	91.7772	0	0	0	0	0	0	0	0
1055864	ZNF883	0	0	0	0	0	0	0	0	0	0	0	0	0
1055867	ZNF883	0	0	0	0	0	0	0	0	0	0	0	0	0
1055870	ZNF883	0	0	0	3.70552	0	0	0	0	0	0	0	0	0
1055873	ZNF883	17.7234	7.91402	31.7778	20.7509	2.44739	1.27181	0	0	0	0.885007	0	0	45.0024
1055880	ZNF883	4.92316	16.9586	2.72381	7.41103	9.78956	3.81543	0	0	15.3685	2.65502	4.45222	0	7.32597
1055883	ZNF883	724.69	1643.86	1233.89	735.916	453.991	900.442	1708.88	508.136	468.74	285.857	469.709	339.728	775.507
1055898	ZNF883	7.87706	152.628	0	19.2687	7.34217	36.8825	0	0	7.68425	2.65502	0	1.09237	1.04657
1055900	ZNF883	6.89243	0	0	0	1.2237	0	0	0	0	2.65502	0	0	26.1642
700386	ZNF879	13.7849	0	0.907936	13.3399	3.67109	7.63086	3.97414	0	0	11.5051	0	2.18474	59.6544
700391	ZNF879	110.279	20.3503	133.467	79.298	472.346	368.825	1510.17	2949.4	4702.76	38.9403	143.584	41.5101	125.588
700395	ZNF879	297.359	516.672	257.854	362.399	467.452	197.131	7.94829	44.1858	61.474	97.3508	45.6353	41.5101	301.411
700399	ZNF879	2819.99	3708.28	3089.71	2578.3	2936.87	2338.86	4872.3	4683.69	5133.08	706.236	474.162	664.162	2463.62
700404	ZNF879	142.772	40.7007	500.273	126.729	232.502	211.121	22859.3	63351.3	53597.7	26.5502	121.323	74.2813	123.495
700408	ZNF879	1.96927	0	0	0	0	0	0	0	0	0	0	0	0
700415	ZNF879	4048.81	4772.15	5284.19	4571.87	7232.04	7082.71	33482.2	6395.89	3842.13	1285.92	2548.9	2261.21	5026.66
700419	ZNF879	623.273	513.281	384.965	616.598	699.954	756.727	2642.81	1535.45	2643.38	184.967	263.794	238.137	554.681
700422	ZNF879	215.635	291.688	318.686	207.509	201.91	57.2315	11.9224	44.1858	61.474	47.7904	343.934	504.676	329.669
700425	ZNF879	20.6773	0	15.4349	22.2331	0	0	0	0	7.68425	0	6.67833	37.1406	29.3039
917872	ZNF878	233.358	755.224	404.939	211.956	79.5402	62.3187	7.94829	33.1393	38.4213	38.0553	11.1306	16.3856	217.686
917877	ZNF878	1898.37	2107.39	2199.93	1820.89	2102.31	2121.38	961.743	419.765	230.528	578.795	818.096	762.476	1718.46
917879	ZNF878	9.84633	0	0	17.0454	0	0	0	0	0	0.885007	0	0	8.37254
917882	ZNF878	39.3853	47.4841	0	70.4048	69.7506	114.463	11.9224	0	7.68425	16.8151	22.2611	19.6627	20.9314
917885	ZNF878	6.89243	12.4363	4.53968	6.66993	0	0	0	0	0	1.77001	0	0	5.23284
917888	ZNF878	449.977	593.552	453.06	445.403	641.216	316.681	39.7414	66.2786	53.7898	121.246	428.526	163.856	410.254
917891	ZNF878	491.332	586.768	1307.43	546.193	297.358	206.033	31.7932	88.3715	99.8953	161.071	211.481	149.655	439.558
917894	ZNF878	109.294	19.2198	76.2666	108.942	57.5137	77.5804	0	33.1393	7.68425	20.3552	26.7133	8.73897	74.3063
917899	ZNF878	396.807	273.599	590.158	463.19	313.266	588.848	67.5605	66.2786	30.737	170.806	132.454	97.2211	319.203
917902	ZNF878	72.8628	63.3122	82.6222	45.9484	83.2113	8.90267	0	0	7.68425	15.9301	0	0	45.0024
946406	ZNF865	747.336	690.781	1182.13	916.004	835.784	1109.02	5166.39	36994.5	28585.4	261.962	1062.97	2005.59	844.58
946412	ZNF865	432.254	1191.63	578.355	370.552	237.397	200.946	23.8449	110.464	30.737	123.901	70.1225	80.8355	390.37
946415	ZNF865	240.25	175.239	217.905	332.014	614.295	377.728	6867.32	452.904	422.634	61.0655	8.90445	109.237	374.671
946419	ZNF865	717.797	842.278	1236.61	851.528	2198.98	1215.85	488.82	497.09	330.423	231.872	410.718	587.696	728.411
946422	ZNF865	168.372	99.4905	126.203	172.677	192.12	293.788	7.94829	66.2786	7.68425	89.3857	84.5922	64.4499	234.431
946424	ZNF865	49.2316	47.4841	96.2412	108.201	1.2237	63.5905	3.97414	44.1858	0	13.2751	63.4442	32.7712	114.076
946432	ZNF865	3521.05	3473.12	2830.94	3512.09	8291.76	8345.62	25744.5	63539.1	56410.1	1121.3	897.123	1372.02	3466.23
946439	ZNF865	209.727	151.497	196.114	235.671	375.675	319.224	99.3536	22.0929	23.0528	53.9855	41.1831	54.6186	207.22
946442	ZNF865	283.574	144.714	409.479	303.111	299.805	675.331	15.8966	33.1393	53.7898	139.831	124.662	197.719	477.235
946462	ZNF865	254.035	236.29	477.574	257.904	118.698	301.419	7.94829	33.1393	92.211	138.946	459.692	98.3135	327.576
953776	ZNF862	1484.83	1521.75	1423.64	1568.17	2436.38	4241.49	10718.3	28035.9	20355.6	412.413	844.809	1222.36	2072.2
953778	ZNF862	885.185	967.772	499.365	847.081	701.178	855.928	154.992	154.65	146.001	297.362	148.036	160.579	837.254
953783	ZNF862	1293.81	1226.67	1433.63	1318.42	837.008	1566.87	1466.46	3822.07	4764.24	372.588	772.461	963.472	1187.85
953785	ZNF862	1525.2	2171.83	1623.39	1427.36	1216.35	1325.23	4590.14	7279.6	8767.73	367.278	224.837	370.314	1407.63
953789	ZNF862	341.668	756.354	404.939	485.423	1562.66	943.683	47.6897	121.511	99.8953	191.162	1710.77	1519.49	467.816
953792	ZNF862	525.794	193.328	668.241	598.811	774.599	518.899	19.8707	33.1393	99.8953	197.357	242.646	252.338	260.595
953795	ZNF862	1725.08	1197.28	1177.59	1508.89	2868.34	1383.73	5595.59	4694.74	3334.97	432.769	538.719	511.23	1653.58
953802	ZNF862	3138.03	2956.45	2564.92	3178.59	3966	4203.33	25140.4	62092	78894.2	979.703	2808.24	1546.8	3269.48
953808	ZNF862	17.7234	0	0	16.3043	0	24.1644	0	0	0	4.42504	0	0	0
953828	ZNF862	16.7388	6.78345	0	0.741103	0	0	0	0	0	8.85007	0	4.36949	21.9779
685857	ZNF860	396.807	219.331	784.457	447.626	561.676	894.083	111.276	397.672	146.001	98.2358	18.9219	162.763	457.35
685863	ZNF860	46.2778	82.5319	116.216	60.7705	2.44739	2.54362	0	22.0929	0	15.0451	6.67833	2.18474	121.402
685872	ZNF860	18.708	15.828	85.346	19.2687	14.6843	108.104	0	0	7.68425	15.0451	0	0	14.6519
685876	ZNF860	35.4468	47.4841	0.907936	58.5472	57.5137	139.899	0	11.0464	7.68425	4.42504	1.11306	2.18474	61.7475
685880	ZNF860	182.157	128.885	219.721	212.697	550.663	193.315	15.8966	11.0464	38.4213	51.3304	16.6958	15.2932	256.409
685885	ZNF860	215.635	272.468	244.235	189.722	52.6189	348.476	19.8707	22.0929	23.0528	43.3654	56.7658	77.5584	235.478
685891	ZNF860	2.9539	0	0	0	0	0	0	0	0	0	0	0	0
685894	ZNF860	64.0011	140.191	197.022	68.9226	17.1317	86.4831	3.97414	0	38.4213	10.6201	0	5.46186	85.8185
685898	ZNF860	225.481	511.02	489.378	265.315	104.014	76.3086	21488.2	24578.3	23644.5	83.1907	54.5397	208.643	317.11
685901	ZNF860	936.386	573.201	1406.39	823.366	1359.53	1280.71	47.6897	176.743	184.422	246.032	293.847	370.314	779.693
1048796	ZNF853	1389.32	2308.63	1424.55	1306.57	3595.22	2921.35	15097.8	5291.24	3603.92	406.218	515.345	290.571	1522.76
1048799	ZNF853	1375.53	1421.13	1863.08	1381.42	1716.84	2641.55	11731.7	30521.3	19886.8	407.988	579.902	716.596	1163.78
1048804	ZNF853	2713.65	3354.41	3142.37	2507.89	4829.93	3538.18	12288.1	54547.3	46581.9	824.827	1893.31	1519.49	2521.18
1048807	ZNF853	1182.54	1388.35	1068.64	1270.99	2786.35	1306.15	3000.48	684.879	368.844	323.028	517.571	453.334	1395.07
1048810	ZNF853	1264.27	1375.91	1343.75	1284.33	1538.19	2290.53	6239.41	9522.03	14223.6	415.068	338.369	418.378	1227.62
1048812	ZNF853	1338.12	1798.74	2308.88	1346.58	2761.88	5788.01	11230.9	9886.56	6324.14	520.384	1472.57	1855.94	1565.67
1048820	ZNF853	13.7849	3.39172	79.8984	26.6797	313.266	190.772	0	0	7.68425	4.42504	12.2436	0	3.1397
1048823	ZNF853	3701.24	6595.77	4889.24	3868.56	5622.88	5859.23	12458.9	2838.93	1721.27	1146.08	1737.48	1461.59	4625.83
1048827	ZNF853	67.9397	108.535	197.022	71.1459	221.489	108.104	3.97414	22.0929	7.68425	11.5051	1.11306	32.7712	81.6323
1048837	ZNF853	13.7849	0	10.8952	7.41103	22.0265	6.35905	0	0	0	0	1.11306	0	16.7451
673966	ZNF850	1161.87	922.549	999.638	1054.59	2596.68	2743.3	25883.6	49178.7	44514.9	310.638	221.498	363.76	1240.18
673972	ZNF850	115.202	100.621	163.428	111.165	438.083	553.238	7.94829	33.1393	46.1055	43.3654	26.7133	28.4017	59.6544
673977	ZNF850	300.313	182.022	647.358	280.137	334.069	766.902	15.8966	22.0929	46.1055	97.3508	111.306	62.2652	253.269
673986	ZNF850	10.831	46.3535	27.2381	15.5632	1.2237	0	0	11.0464	0	3.54003	8.90445	13.1085	3.1397
673993	ZNF850	51.2009	106.274	13.619	59.2883	57.5137	30.5235	7.94829	33.1393	7.68425	3.54003	1.11306	0	20.9314
673998	ZNF850	249.112	258.902	63.5555	249.752	89.3298	83.9395	7.94829	11.0464	30.737	82.3057	55.6528	48.0644	192.568
674003	ZNF850	74.8321	222.723	97.1492	42.984	37.9346	25.4362	3.97414	0	15.3685	17.7001	0	0	13.6054
674012	ZNF850	0	0	0	0	0	0	0	0	0	0	0	0	0
674015	ZNF850	39.3853	0	34.5016	25.1975	170.094	10.1745	3.97414	0	0	5.31004	18.9219	2.18474	43.9558
674034	ZNF850	0	0	0	6.66993	0	0	0	0	0	0	0	0	0
656011	ZNF85	2.9539	0	0	0.741103	0	0	0	0	0	2.65502	0	0	0
656027	ZNF85	531.702	1269.63	660.977	423.911	494.373	357.379	13325.3	47477.6	38183.1	178.771	365.082	235.952	496.073
656038	ZNF85	12.8002	0	0	8.15214	0	0	0	0	0	1.77001	0	0	1.04657
656045	ZNF85	191.019	47.4841	160.705	212.697	104.014	108.104	7.94829	11.0464	15.3685	72.5706	28.9394	17.4779	139.193
1023318	ZNF846	18.708	21.4809	0.907936	11.8577	0	0	0	0	0	0.885007	0	0	0
1023322	ZNF846	11.8156	0	0.907936	15.5632	182.331	7.63086	0	0	0	4.42504	0	0	7.32597
1023326	ZNF846	1.96927	0	0	2.22331	0	0	0	0	0	0	0	0	0
1023331	ZNF846	1.96927	0	0	5.92883	0	0	0	0	0	1.77001	0	0	17.7916
1023335	ZNF846	2.9539	0	0	0	0	0	0	0	0	0	0	0	0
1023340	ZNF846	68.9243	137.93	12.7111	95.6023	7.34217	29.2516	0	11.0464	15.3685	13.2751	26.7133	19.6627	118.262
1023345	ZNF846	2407.43	3234.57	2770.11	2394.5	1715.62	2494.02	13142.5	6649.96	4134.13	756.681	1268.88	941.625	2681.31
1023349	ZNF846	3.93853	0	0	0	0	0	0	0	0	0	0	0	0
1023356	ZNF846	10.831	1.13057	11.8032	8.89324	0	1.27181	0	0	0	1.77001	4.45222	1.09237	16.7451
1023363	ZNF846	1.96927	0	6.35555	11.8577	1.2237	0	3.97414	11.0464	7.68425	1.77001	0	0	12.5588
864672	ZNF845	2.9539	0	0.907936	3.70552	0	0	0	0	0	5.31004	2.22611	1.09237	9.41911
864682	ZNF845	21.6619	24.8726	96.2412	11.1165	0	0	0	0	7.68425	2.65502	10.0175	1.09237	9.41911
764067	ZNF844	86.6477	189.936	105.321	123.764	19.5791	114.463	1840.03	1369.76	1452.32	33.6303	23.3742	8.73897	128.728
764072	ZNF844	41.3546	1.13057	23.6063	51.8772	37.9346	19.0772	0	0	0	2.65502	1.11306	0	17.7916
671280	ZNF843	2701.83	2128.87	2337.03	2664.27	2365.4	1672.43	8997.46	28599.2	25204.4	805.357	982.828	585.511	2658.28
671285	ZNF843	2268.59	2160.53	2596.7	2467.87	2438.83	4523.83	2698.44	961.04	952.848	613.31	801.4	1035.57	2346.4
671289	ZNF843	1197.31	1161.1	1647	1282.11	2756.99	2156.99	7201.15	2960.45	2412.86	411.528	293.847	385.607	1117.73
671291	ZNF843	1240.64	2044.08	1925.73	1344.36	2976.03	2243.47	3032.27	3932.53	3872.86	392.058	317.221	336.451	1182.62
671297	ZNF843	675.458	755.224	390.413	538.782	1611.61	1673.7	341.776	198.836	138.317	232.757	185.88	105.96	700.154
671302	ZNF843	780.814	898.807	911.568	860.421	769.704	451.493	1780.42	309.3	153.685	287.627	431.866	447.872	842.487
671312	ZNF843	147.695	178.631	345.924	138.586	144.396	61.0469	11.9224	33.1393	15.3685	42.4804	20.035	61.1728	184.196
671317	ZNF843	305.236	414.921	447.612	299.406	594.716	428.6	23.8449	77.3251	69.1583	109.741	235.968	197.719	225.012
671331	ZNF843	2047.05	2024.86	2810.97	2210.71	4181.37	3230.4	1617.48	441.858	706.951	734.556	796.948	462.073	2273.14
671345	ZNF843	160.495	266.816	223.352	200.839	316.937	127.181	19.8707	0	46.1055	43.3654	85.7053	45.8796	145.473
748408	ZNF84	353.483	272.468	146.178	312.004	157.857	339.573	7.94829	33.1393	38.4213	94.6958	67.8964	39.3254	317.11
748410	ZNF84	1160.88	984.73	1094.97	1053.11	1904.07	1424.43	111.276	209.882	130.632	265.502	191.446	233.768	1004.7
748411	ZNF84	555.333	434.141	679.136	604.74	915.324	1171.34	83.457	66.2786	61.474	169.036	237.081	166.041	585.031
748414	ZNF84	103.386	313.169	101.689	88.9324	97.8956	1.27181	0	22.0929	61.474	30.9753	8.90445	29.494	95.2376
748417	ZNF84	18.708	1.13057	8.17142	11.8577	0	261.993	3.97414	0	0	1.77001	10.0175	4.36949	49.1887
748419	ZNF84	58.0933	111.927	2.72381	62.2527	74.6454	6.35905	0	0	0	15.9301	28.9394	13.1085	42.9093
748421	ZNF84	1049.62	667.039	789.904	1040.51	395.254	554.509	2475.89	1701.15	1582.96	422.149	248.211	447.872	1029.82
748423	ZNF84	1378.49	1126.05	1164.88	1265.06	1117.23	1535.08	8548.38	7876.11	6716.04	437.194	208.141	173.687	1349.03
748424	ZNF84	0	0	0	0	0	0	0	0	0	0	0	0	2.09314
748426	ZNF84	287.513	250.988	311.422	316.451	236.173	254.362	11.9224	22.0929	15.3685	89.3857	60.105	66.6347	443.745
677529	ZNF839	952.14	1187.1	1193.94	1173.91	1215.13	738.922	6299.02	2319.75	2920.02	393.828	442.996	644.499	1242.28
792641	ZNF839	416.5	308.647	468.495	542.488	1346.07	1958.59	47.6897	121.511	99.8953	153.106	220.385	266.539	585.031
792644	ZNF839	2.9539	0	0	0	0	0	0	0	0	4.42504	0	0	0
792656	ZNF839	6.89243	5.65287	0	0	0	0	0	0	0	3.54003	0	0	0
792662	ZNF839	9.84633	0	4.53968	8.15214	0	0	0	0	0	1.77001	0	0	0
792673	ZNF839	799.522	1039	995.098	818.178	1566.33	1635.55	3401.87	4385.44	2628.01	235.412	215.933	210.828	819.462
792678	ZNF839	140.803	98.36	92.6095	84.4858	1134.37	619.372	19.8707	22.0929	30.737	45.1354	2.22611	2.18474	113.029
792685	ZNF839	1829.45	1538.71	1461.78	1786.8	1912.64	2080.68	162.94	254.068	238.212	541.625	720.147	511.23	1851.38
792704	ZNF839	572.072	470.319	691.847	541.005	958.154	334.486	39.7414	121.511	130.632	176.116	138.019	120.161	508.632
792717	ZNF839	66.955	78.0096	62.6476	101.531	14.6843	315.409	3.97414	11.0464	7.68425	35.4003	35.6178	25.1246	173.73
984286	ZNF837	306.221	516.672	393.136	292.736	978.956	424.785	139.095	44.1858	46.1055	63.7205	117.984	148.563	403.975
984290	ZNF837	781.799	905.59	808.063	862.644	1370.54	1259.09	5003.45	1612.78	737.688	298.247	224.837	527.616	782.833
984298	ZNF837	141.787	64.4427	78.9904	64.476	849.245	36.8825	3.97414	22.0929	30.737	33.6303	25.6003	17.4779	128.728
984314	ZNF837	84.6784	148.105	1.81587	130.434	174.988	64.8623	7.94829	0	0	26.5502	4.45222	9.83135	94.1911
984330	ZNF837	19.6927	15.828	0	30.3852	33.0398	2.54362	0	0	0	10.6201	1.11306	3.27712	9.41911
984340	ZNF837	2.9539	0	0	0	0	1.27181	0	0	0	4.42504	0	0	0
984346	ZNF837	80.7399	91.5765	66.2793	151.185	159.08	75.0368	3.97414	11.0464	23.0528	39.8253	129.114	102.683	105.703
846975	ZNF836	494.286	461.274	758.127	493.575	1257.96	1172.61	6791.81	22391.1	34479.2	213.287	510.893	807.263	513.865
846981	ZNF836	19.6927	2.26115	0	12.5988	35.4872	41.9697	3.97414	0	0	11.5051	4.45222	2.18474	27.2108
846983	ZNF836	33.4775	14.6975	17.2508	44.4662	9.78956	81.3959	7.94829	0	0	23.8952	56.7658	36.0483	115.122
846986	ZNF836	37.4161	11.3057	18.1587	15.5632	9.78956	2.54362	0	0	0	5.31004	1.11306	0	0
846988	ZNF836	26.5851	20.3503	5.44762	18.5276	52.6189	2.54362	3.97414	0	0	18.5852	6.67833	7.6466	75.3529
846992	ZNF836	21.6619	3.39172	12.7111	4.44662	1.2237	6.35905	0	0	15.3685	6.19505	0	2.18474	15.6985
846995	ZNF836	26.5851	57.6593	2.72381	25.1975	111.356	166.607	3.97414	33.1393	0	3.54003	0	5.46186	10.4657
846998	ZNF836	2779.62	4229.48	4773.02	2738.38	3387.19	4700.61	20598	67195.5	62657.4	862.882	808.078	1130.6	3241.22
847001	ZNF836	30.5236	11.3057	17.2508	37.7963	18.3554	0	0	0	0	18.5852	11.1306	0	29.3039
847005	ZNF836	334.775	313.169	409.479	254.198	606.953	536.704	3.97414	77.3251	115.264	90.2708	50.0875	78.6508	262.688
614326	ZNF835	423.392	578.854	533.866	443.18	894.521	695.68	47.6897	99.4179	92.211	146.026	339.482	213.013	518.051
614329	ZNF835	78.7706	1.13057	17.2508	40.0196	34.2635	0	0	11.0464	7.68425	13.2751	33.3917	26.2169	73.2597
614332	ZNF835	48.247	5.65287	0.907936	45.9484	2.44739	6.35905	0	0	0	23.8952	30.0525	56.8033	30.3505
614336	ZNF835	71.8782	52.0064	33.5936	57.8061	28.145	1.27181	0	11.0464	0	35.4003	12.2436	18.5703	100.47
614338	ZNF835	2682.14	3207.44	3823.32	2541.98	4467.71	3961.69	12367.5	4506.95	6070.56	865.537	1961.2	1694.27	2792.24
614342	ZNF835	481.486	747.31	584.711	430.581	747.678	932.237	4125.16	24478.9	18081.1	145.141	162.506	379.053	439.558
614345	ZNF835	641.981	696.434	542.946	552.863	281.45	357.379	9378.98	1822.66	1068.11	187.622	158.054	294.94	440.605
614349	ZNF835	1388.33	1493.49	1334.67	1573.36	2256.49	1643.18	7372.04	18270.8	8859.95	506.224	791.383	820.371	1340.65
614353	ZNF835	137.849	53.137	131.651	186.758	122.37	323.04	11.9224	22.0929	30.737	47.7904	63.4442	25.1246	228.152
614359	ZNF835	286.528	907.851	324.133	299.406	385.464	418.426	31.7932	88.3715	130.632	101.776	143.584	387.792	261.642
1049364	ZNF833P	2.9539	0	0	0	0	0	0	0	0	0	0	0	0
1049373	ZNF833P	0	0	0	4.44662	0	0	0	0	0	0	0	0	0
1049382	ZNF833P	5.9078	0	0	0	0	0	0	0	0	2.65502	0	0	0
884396	ZNF831	2113.02	2610.5	3067.01	2164.02	4047.98	3463.14	4184.77	3258.7	2758.65	748.716	1412.47	1177.58	2376.75
884399	ZNF831	225.481	306.386	536.59	324.603	90.5535	291.245	11.9224	99.4179	76.8425	55.7555	30.0525	33.8635	263.735
884402	ZNF831	1355.84	1089.87	1705.1	1546.68	1392.57	1350.66	18130	4650.55	5332.87	579.68	564.319	748.275	1397.17
884404	ZNF831	498.224	453.36	641.911	425.393	1346.07	1293.43	250.371	143.604	76.8425	177.886	457.466	435.856	552.588
884405	ZNF831	2117.95	3894.83	3276.74	2101.77	4118.96	10238.1	11254.8	15001.1	10773.3	647.825	1142	1814.43	2081.62
884407	ZNF831	1358.79	1440.35	1762.3	1407.36	1160.06	1021.26	1915.54	364.532	630.109	369.048	661.155	658.7	1304.02
884408	ZNF831	432.254	358.392	478.482	381.668	752.573	699.496	47.6897	44.1858	46.1055	122.131	90.1575	58.9881	346.414
884410	ZNF831	921.616	522.325	825.314	909.334	655.901	468.026	671.63	110.464	61.474	304.443	263.794	377.961	745.156
884413	ZNF831	1449.38	1752.39	1779.55	1525.93	2159.82	1027.62	488.82	1193.02	637.793	420.379	658.929	597.527	1847.19
884415	ZNF831	1720.15	694.173	778.101	1917.23	1288.55	2856.49	2281.16	463.95	376.528	527.464	336.143	362.667	2039.76
743465	ZNF830	7675.21	4430.72	3945.89	8375.95	5876.19	5030.01	24150.9	5169.73	4395.39	2684.23	1711.88	1945.51	8406.03
743467	ZNF830	2572.85	932.724	1162.16	2141.05	1702.16	1337.94	25780.3	24733	20294.1	709.776	363.969	1011.54	2543.16
743468	ZNF830	2057.88	1713.95	1910.3	2127.71	1883.27	1467.67	32806.6	101185	78771.3	680.571	484.179	648.869	2079.53
743471	ZNF830	508.071	183.153	187.943	472.824	190.897	146.258	154.992	44.1858	92.211	132.751	180.315	86.2974	576.659
743472	ZNF830	2715.62	1872.23	2744.69	2600.53	4594.98	3823.06	87.4312	231.975	184.422	742.521	1180.95	684.917	3290.41
743475	ZNF830	2342.44	923.679	1518.98	2295.94	1748.66	1260.36	937.898	99.4179	176.738	776.152	392.909	1009.35	2375.71
743479	ZNF830	925.555	411.529	384.057	931.567	315.713	986.925	27.819	33.1393	15.3685	289.397	175.863	417.286	837.254
743481	ZNF830	7270.53	3521.74	3300.35	5641.28	2070.49	3760.74	21909.5	3689.51	4372.34	2227.56	909.366	939.44	7203.52
743484	ZNF830	2445.83	3326.15	4449.79	2476.77	5187.25	3835.78	7821.12	4794.15	2704.86	818.632	1712.99	1167.75	2331.75
743491	ZNF830	1097.87	367.437	322.317	795.204	341.411	214.936	5822.12	4981.94	7707.31	369.933	105.74	112.514	649.918
597459	ZNF83	83.6938	66.7039	88.0698	58.5472	0	3.81543	7.94829	11.0464	15.3685	15.9301	24.4872	15.2932	60.7009
597462	ZNF83	1.96927	0	0	8.89324	0	0	0	0	0	0	0	0	1.04657
597467	ZNF83	506.101	384.395	562.92	448.367	354.872	691.865	3783.39	11179	13777.9	146.911	372.874	590.973	350.6
597470	ZNF83	69.9089	41.8313	76.2666	81.5214	99.1193	110.648	3.97414	0	0	29.2052	26.7133	10.9237	85.8185
597475	ZNF83	547.456	713.392	473.035	444.662	577.584	567.227	377.544	77.3251	99.8953	185.852	867.07	852.05	341.181
597478	ZNF83	21.6619	23.7421	102.597	26.6797	86.8824	62.3187	3.97414	11.0464	7.68425	9.73508	0	0	24.0711
597482	ZNF83	1.96927	0	0	2.22331	0	0	0	0	0	0	0	0	1.04657
597485	ZNF83	19.6927	1.13057	0	10.3754	0	13.9899	0	0	0	4.42504	0	0	32.4436
597489	ZNF83	0	0	0	0	0	0	0	0	0	0	0	0	0
597491	ZNF83	3.93853	0	9.07936	10.3754	0	0	0	0	0	3.54003	0	0	0
652781	ZNF829	449.977	763.138	772.654	449.109	370.78	405.708	7.94829	88.3715	69.1583	153.991	102.401	158.394	559.914
652786	ZNF829	156.557	287.166	262.394	95.6023	132.159	244.188	258.319	718.019	284.317	48.6754	31.1656	16.3856	94.1911
652788	ZNF829	49.2316	49.7453	26.3301	31.1263	1.2237	1.27181	3.97414	0	7.68425	9.73508	36.7308	36.0483	57.5612
821126	ZNF829	1058.48	934.985	2474.13	886.359	581.255	872.462	51.6639	165.697	176.738	284.972	258.229	188.98	1220.3
821128	ZNF829	957.063	625.208	775.377	794.463	639.993	543.063	433.182	585.461	169.054	313.293	333.917	325.527	843.533
821131	ZNF829	113.233	72.3568	102.597	157.855	429.517	43.2416	11.9224	0	7.68425	43.3654	84.5922	91.7592	102.564
821133	ZNF829	151.633	370.828	89.8857	189.722	144.396	35.6107	7.94829	55.2322	15.3685	36.2853	111.306	31.6788	194.662
821137	ZNF829	474.593	333.519	513.892	509.138	633.874	412.067	1764.52	618.601	245.896	118.591	69.0095	63.3576	459.443
821140	ZNF829	1194.36	1475.4	1204.83	1132.41	1231.04	1180.24	3584.68	2684.28	4633.61	299.133	349.499	499.214	1228.67
821144	ZNF829	1720.15	1811.18	2250.77	1549.65	2384.98	1386.27	5448.55	254.068	276.633	496.489	1203.21	1036.66	1651.48
614992	ZNF827	987.587	1469.75	1433.63	1122.03	1494.13	1660.98	2944.84	397.672	637.793	299.133	567.658	301.495	1128.2
614997	ZNF827	2233.15	3274.14	3198.66	2295.2	6942.02	4534	14283.1	68543.2	65346.9	742.521	643.346	995.151	2434.32
615001	ZNF827	773.922	1397.39	1331.03	819.66	1484.34	1646.99	5961.22	651.74	945.163	223.907	453.014	328.804	739.923
615005	ZNF827	457.854	573.201	448.52	483.94	334.069	1065.78	71.5346	66.2786	138.317	135.406	276.038	241.414	398.742
615008	ZNF827	191.019	212.548	119.848	169.713	107.685	331.943	27.819	66.2786	69.1583	99.1208	55.6528	79.7431	184.196
615011	ZNF827	0	0	0	0	0	0	0	0	0	0	0	0	0
615018	ZNF827	0	0	0	0	0	0	0	0	0	0	0	0	0
615024	ZNF827	44.3085	44.0924	29.054	24.4564	8.56587	11.4463	3.97414	0	0	13.2751	37.8439	30.5864	76.3994
615035	ZNF827	459.824	775.574	474.851	523.219	1895.5	2094.67	55.638	99.4179	169.054	117.706	116.871	39.3254	507.585
615052	ZNF827	6.89243	0	1.81587	2.96441	1.2237	0	0	0	0	1.77001	0	0	5.23284
829663	ZNF823	26.5851	2.26115	11.8032	12.5988	2.44739	0	0	0	0	5.31004	0	0	15.6985
829665	ZNF823	69.9089	39.5701	19.9746	74.8514	3.67109	0	0	0	7.68425	16.8151	3.33917	13.1085	31.397
829670	ZNF823	344.622	423.965	403.124	386.115	1519.83	755.455	15.8966	33.1393	38.4213	97.3508	153.602	111.422	489.794
829672	ZNF823	1637.44	1957.02	1753.22	1664.52	2170.84	2429.16	87.4312	231.975	299.686	380.553	901.575	712.226	1457.87
829677	ZNF823	8758.31	10663.6	6496.28	8756.88	8737.19	9262.6	29837.9	108399	95914.9	2457.67	2350.77	3047.72	8621.62
829681	ZNF823	782.783	593.552	737.244	796.686	1932.22	1477.84	1601.58	176.743	276.633	241.607	1244.4	958.01	777.6
829682	ZNF823	271.759	163.933	89.8857	271.985	189.673	203.49	27.819	33.1393	38.4213	66.3756	124.662	43.6949	241.757
829685	ZNF823	2050.01	2590.15	1620.67	1966.89	2225.9	2397.36	12264.2	17619.1	17435.6	749.601	3532.84	6086.7	2069.06
829686	ZNF823	1.96927	0	1.81587	3.70552	0	0	0	0	0	1.77001	0	2.18474	10.4657
829687	ZNF823	24.6158	205.765	46.3047	20.7509	0	0	0	11.0464	0	7.96507	6.67833	2.18474	72.2132
76751	ZNF821	270.774	436.402	194.298	409.83	625.308	591.392	23069.9	72343.1	72232	116.821	120.21	49.1567	298.272
703984	ZNF821	3089.78	4960.96	4175.6	3361.64	4117.74	3614.49	12327.8	1679.06	1121.9	1108.03	2242.81	1646.2	3686.01
703988	ZNF821	737.49	436.402	770.838	839.67	183.554	146.258	79.4829	110.464	161.369	197.357	270.473	208.643	782.833
703991	ZNF821	11.8156	13.5669	15.4349	15.5632	0	10.1745	3.97414	0	0	6.19505	1.11306	0	8.37254
703998	ZNF821	796.568	2062.17	939.714	904.887	1123.35	866.103	11703.9	49885.7	42762.9	206.207	586.58	387.792	833.068
704004	ZNF821	218.589	162.803	144.362	188.24	17.1317	36.8825	5281.64	618.601	322.739	53.1004	3.33917	53.5262	249.083
814123	ZNF821	577.98	1069.52	573.816	625.491	637.545	448.949	3636.34	16757.4	15130.3	144.256	136.906	88.4821	613.289
814130	ZNF821	531.702	876.195	385.873	458.743	385.464	234.013	882.26	276.161	691.583	148.681	198.124	309.141	607.009
814134	ZNF821	1173.68	1222.15	1497.19	1097.57	591.045	1077.22	1915.54	364.532	169.054	397.368	509.78	251.246	1172.16
814143	ZNF821	186.096	292.819	69.0031	119.318	24.4739	87.7549	8262.25	1049.41	1452.32	40.7103	536.493	191.165	117.216
784846	ZNF816	735.521	954.205	740.876	791.498	1204.12	1711.86	39.7414	99.4179	238.212	294.707	341.708	377.961	597.59
784847	ZNF816	118.156	241.943	315.962	158.596	265.542	888.995	20371.5	3965.67	2213.07	45.1354	84.5922	10.9237	165.358
784851	ZNF816	2.9539	0	0	5.92883	0	0	0	0	0	0	13.3567	0	8.37254
784854	ZNF816	1.96927	0	0	0	0	0	0	0	0	4.42504	0	0	0
784858	ZNF816	119.141	28.2644	56.292	76.3336	51.3952	17.8053	7.94829	0	15.3685	15.9301	5.56528	2.18474	121.402
784866	ZNF816	10.831	21.4809	4.53968	28.903	444.201	197.131	7.94829	33.1393	7.68425	1.77001	0	0	45.0024
990726	ZNF814	0	0	0	0.741103	0	0	0	0	0	0	0	1.09237	0
990769	ZNF814	1426.73	1119.27	2077.36	1274.7	3376.18	2911.17	4713.33	1679.06	1867.27	415.953	833.679	716.596	1166.92
916687	ZNF813	1663.05	2248.71	2248.05	1545.2	2852.43	2509.28	8528.51	20966.1	16236.8	443.389	673.399	686.01	1442.17
635018	ZNF81	1293.81	2237.41	1528.96	1326.57	2378.86	1845.4	30124	57386.2	63295.2	437.194	349.499	245.784	1434.84
635020	ZNF81	5.9078	0	0	8.89324	0	0	0	0	0	0	0	0	0
635022	ZNF81	3.93853	2.26115	2.72381	8.89324	0	0	0	0	0	0.885007	0	0	0
635023	ZNF81	147.695	271.338	70.819	145.997	244.739	395.533	15.8966	11.0464	23.0528	49.5604	37.8439	7.6466	160.125
635026	ZNF81	650.842	501.975	827.13	670.698	1186.98	1196.77	19.8707	110.464	99.8953	169.921	173.637	237.045	445.838
635029	ZNF81	512.994	880.717	587.435	555.827	758.691	778.348	1140.58	99.4179	130.632	161.956	91.2706	100.498	445.838
635032	ZNF81	75.8167	168.456	91.7015	101.531	9.78956	92.8422	7.94829	44.1858	15.3685	45.1354	41.1831	18.5703	77.446
635034	ZNF81	0	0	12.7111	2.22331	0	0	0	0	0	1.77001	0	0	0
635036	ZNF81	2.9539	28.2644	63.5555	2.96441	1.2237	1.27181	0	0	0	0	0	0	4.18627
635038	ZNF81	19.6927	81.4014	8.17142	19.2687	0	7.63086	3.97414	0	0	12.3901	2.22611	8.73897	25.1176
629588	ZNF808	64.0011	79.1402	11.8032	120.059	693.835	704.583	3.97414	11.0464	15.3685	24.7802	56.7658	10.9237	53.3749
629590	ZNF808	162.464	433.01	81.7142	164.525	51.3952	1102.66	15.8966	33.1393	46.1055	71.6856	17.8089	8.73897	220.826
629601	ZNF808	224.496	206.895	313.238	138.586	74.6454	89.0267	11.9224	55.2322	15.3685	60.1805	7.79139	28.4017	242.804
669889	ZNF808	0.984633	3.39172	0	5.92883	1.2237	0	75.5087	0	0	1.77001	0	0	19.8848
1088020	ZNF808	130.956	252.118	176.14	71.1459	440.53	414.61	3.97414	0	15.3685	57.5255	103.514	113.607	94.1911
1088028	ZNF808	1.96927	0	0	8.89324	1.2237	0	0	0	0	7.08006	0	0	0
1088038	ZNF808	58.0933	108.535	53.5682	79.298	1.2237	1.27181	10221.5	7854.02	4633.61	17.7001	10.0175	32.7712	26.1642
1088043	ZNF808	550.41	208.026	306.882	504.691	874.942	651.167	3731.72	3899.39	4610.55	187.622	77.9139	85.205	374.671
1088063	ZNF808	92.5555	5.65287	39.9492	36.3141	89.3298	2.54362	7.94829	22.0929	0	9.73508	8.90445	41.5101	14.6519
1088074	ZNF808	413.546	140.191	226.984	495.057	734.217	398.077	19.8707	44.1858	99.8953	97.3508	154.715	185.703	293.039
287248	ZNF804B	319.021	119.841	218.813	207.509	162.752	297.604	27.819	55.2322	23.0528	87.6157	30.0525	33.8635	206.174
287263	ZNF804B	260.928	407.007	385.873	277.914	1117.23	713.486	1919.51	2275.57	991.269	53.9855	51.2006	18.5703	295.132
287267	ZNF804B	704.997	440.924	969.676	667.734	728.099	722.388	8953.75	4241.83	2328.33	197.357	188.106	243.599	842.487
287282	ZNF804B	265.851	638.774	431.27	282.36	341.411	568.499	31.7932	44.1858	46.1055	68.1456	814.757	1855.94	272.108
1003041	ZNF804B	182.157	284.905	73.5428	197.133	381.793	1069.59	103.328	729.065	414.95	63.7205	15.5828	28.4017	274.201
1003044	ZNF804B	488.378	696.434	749.955	377.963	304.7	384.087	361.647	33.1393	130.632	120.361	239.307	347.374	551.541
1003049	ZNF804B	428.315	652.341	843.473	407.607	526.189	671.516	2865.36	2452.31	2566.54	128.326	114.645	232.675	608.056
1003055	ZNF804B	4532.27	7964.9	9211.01	4662.28	9410.22	6633.76	56730.9	50537.5	50285.8	1375.3	2321.83	3164.6	4735.72
1003061	ZNF804B	2.9539	0	0	0	0	0	0	0	0	0	0	0	0
1003064	ZNF804B	8.8617	0	0.907936	5.92883	0	0	0	0	0	6.19505	0	0	5.23284
326133	ZNF804A	49.2316	0	41.7651	25.1975	4.89478	26.708	3.97414	0	0	16.8151	0	2.18474	61.7475
326135	ZNF804A	1914.13	2751.82	2295.26	1882.4	2591.79	2829.78	21921.4	47919.5	50178.2	664.641	970.585	1244.21	2344.31
326144	ZNF804A	260.928	196.72	269.657	223.813	161.528	392.989	7.94829	11.0464	23.0528	60.1805	319.447	412.917	189.429
326145	ZNF804A	2.9539	0	0	0	0	0	0	0	0	0	0	0	4.18627
326149	ZNF804A	1825.51	1583.93	2189.03	1581.51	2156.15	2482.57	182.811	231.975	176.738	403.563	822.548	1257.32	1837.77
326168	ZNF804A	1980.1	1877.88	1679.68	2152.9	1944.45	2176.07	2030.79	596.508	983.585	629.24	438.544	242.507	2099.41
1035824	ZNF804A	229.419	143.583	82.6222	298.665	533.531	164.064	23.8449	33.1393	7.68425	63.7205	25.6003	95.0363	241.757
1035831	ZNF804A	0.984633	0	0	6.66993	0	0	0	0	0	2.65502	0	0	3.1397
1035838	ZNF804A	2982.45	4927.04	4250.96	2977.01	4900.9	3919.72	16723.2	77844.3	72447.1	987.668	1195.42	1004.98	3411.81
1035858	ZNF804A	138.833	100.621	54.4762	69.6637	15.908	2.54362	3.97414	0	15.3685	38.0553	38.9569	48.0644	101.517
973043	ZNF80	2856.42	4739.37	4277.29	2796.18	4040.64	2740.75	3350.2	3799.97	4287.81	833.677	1362.38	1420.08	2969.11
973046	ZNF80	520.871	360.653	325.041	455.778	199.462	108.104	71.5346	88.3715	46.1055	184.967	173.637	317.88	577.705
973047	ZNF80	413.546	255.51	430.362	525.442	845.574	381.543	13325.3	2010.45	2950.75	130.096	229.289	150.747	360.019
973050	ZNF80	827.092	1565.85	1360.09	906.369	608.177	1916.62	59.6122	198.836	215.159	200.012	709.016	502.491	824.695
973052	ZNF80	1142.17	1138.49	768.114	1093.87	1574.9	1532.53	774.958	165.697	207.475	364.623	665.607	495.937	927.259
973056	ZNF80	2928.3	3722.98	4765.76	2750.23	6232.28	7536.75	7674.07	40363.7	38575	957.578	1602.8	2606.4	2930.39
973057	ZNF80	520.871	532.501	385.873	420.947	635.098	1095.03	19.8707	22.0929	38.4213	121.246	96.8358	31.6788	448.977
973061	ZNF80	292.436	422.835	284.184	314.228	429.517	653.711	1625.42	298.254	261.265	118.591	93.4967	103.775	218.733
973062	ZNF80	2963.75	2575.45	3801.53	2794.7	2923.41	4475.5	10833.5	98788.3	106519	988.553	1342.35	1582.85	3533.21
973066	ZNF80	1428.7	2232.88	1299.26	1522.23	1697.27	1340.49	15193.2	40142.8	22522.5	517.729	1422.49	1185.22	1543.69
717390	ZNF8	810.353	896.545	800.8	795.945	960.601	656.254	2205.65	2938.35	4387.71	214.172	180.315	471.905	789.112
717394	ZNF8	350.529	201.242	555.657	396.49	406.267	530.345	7.94829	33.1393	38.4213	89.3857	144.697	330.989	331.762
717395	ZNF8	234.343	203.503	313.238	302.37	163.975	103.017	51.6639	11.0464	69.1583	107.971	38.9569	44.7872	300.365
717404	ZNF8	2171.12	2645.54	1912.11	2240.36	3821.6	4457.7	246.397	397.672	284.317	723.051	791.383	581.142	2165.35
717412	ZNF8	617.365	485.016	680.044	732.21	1294.67	906.801	2142.06	6451.12	6862.04	237.182	1543.81	642.315	588.171
717415	ZNF8	3509.23	2682.85	2893.59	3606.95	5138.3	4432.26	1545.94	1071.5	1191.06	1176.17	1152.01	938.347	3533.21
717417	ZNF8	59.078	58.7899	31.7778	51.8772	192.12	0	3.97414	11.0464	7.68425	14.1601	1.11306	1.09237	15.6985
717420	ZNF8	385.976	248.726	365.898	329.05	91.7772	124.637	19.8707	22.0929	15.3685	106.201	244.872	312.418	262.688
717427	ZNF8	1288.88	1348.78	1283.82	1461.46	3323.56	2085.77	55.638	198.836	184.422	423.034	284.942	371.406	1455.78
717430	ZNF8	674.474	556.243	1173.05	749.255	621.637	1180.24	2535.5	2518.59	2405.17	160.186	91.2706	129.992	664.57
639465	ZNF799	0.984633	0	0	0.741103	0	0	0	0	0	0	0	0	3.1397
639472	ZNF799	24.6158	9.04459	59.0158	40.7607	20.8028	13.9899	3.97414	0	15.3685	0	1.11306	0	25.1176
639478	ZNF799	115.202	256.64	499.365	156.373	444.201	1092.49	63.5863	66.2786	30.737	59.2955	105.74	75.3737	114.076
639482	ZNF799	239.266	351.609	294.171	220.849	856.587	811.415	99.3536	55.2322	53.7898	74.3406	17.8089	69.9118	397.696
639486	ZNF799	10.831	4.5223	9.9873	20.0098	0	0	0	0	0	0	0	0	16.7451
639494	ZNF799	13.7849	0	24.5143	17.7865	0	0	0	0	0	3.54003	0	3.27712	15.6985
788492	ZNF793	5.9078	92.7071	49.9365	7.41103	0	0	0	0	0	2.65502	0	0	35.5833
788495	ZNF793	1805.82	2366.29	2346.11	1964.66	2903.83	2700.05	25021.2	197455	214137	569.06	1224.36	1452.85	1788.58
788499	ZNF793	1144.14	2047.47	1386.42	1162.79	2010.53	2398.63	8989.51	839.529	461.055	399.138	752.426	542.909	1231.81
788504	ZNF793	496.255	720.176	955.149	499.504	687.717	638.449	2193.73	121.511	115.264	146.911	134.68	126.715	443.745
788513	ZNF793	495.27	720.176	946.977	519.513	270.437	281.07	8846.44	98556.3	65339.2	156.646	192.559	244.691	514.911
788518	ZNF793	495.27	433.01	345.924	576.578	1408.47	382.815	3902.61	8152.27	6377.93	207.977	245.985	250.153	432.232
788522	ZNF793	4942.86	5477.63	6157.62	5039.5	7813.3	10695.9	41378.8	84682	87416.1	1427.52	2411.99	2651.19	5327.03
788547	ZNF793	409.607	696.434	202.47	321.639	386.688	535.432	2654.73	187.789	99.8953	146.911	248.211	179.149	399.789
788552	ZNF793	601.611	1178.06	669.149	533.594	1125.8	1819.96	11354.1	18734.8	20301.8	211.517	298.299	304.772	692.828
788561	ZNF793	143.756	174.108	235.155	158.596	116.251	181.869	3.97414	11.0464	15.3685	66.3756	67.8964	129.992	90.0048
1052866	ZNF792	1415.9	1102.31	1671.51	1327.32	2408.23	3636.11	1863.87	1038.37	975.9	466.399	252.664	287.294	1375.19
1052867	ZNF792	365.299	332.389	716.362	346.836	304.7	255.634	47.6897	88.3715	61.474	167.266	555.415	217.382	454.21
1052868	ZNF792	269.789	522.325	479.39	241.6	58.7374	241.644	15.8966	55.2322	23.0528	70.8006	82.3661	81.9279	283.62
1052869	ZNF792	221.542	339.172	226.984	197.875	384.24	134.812	0	88.3715	38.4213	56.6405	40.07	25.1246	315.017
1052870	ZNF792	162.464	213.679	287.816	249.011	177.436	144.986	1335.31	927.901	3473.28	66.3756	112.419	52.4338	327.576
1052871	ZNF792	301.298	532.501	325.949	303.852	274.108	1669.89	19.8707	44.1858	53.7898	69.0306	17.8089	60.0805	309.784
1052872	ZNF792	0.984633	0	0	0	0	0	0	0	0	0	0	0	6.27941
1052873	ZNF792	326.898	573.201	542.946	352.765	414.833	568.499	19.8707	132.557	122.948	88.5007	105.74	49.1567	497.12
1052877	ZNF792	824.138	1737.69	1210.28	819.66	1200.45	944.955	91.4053	243.022	138.317	294.707	190.333	404.178	845.627
1052880	ZNF792	2630.94	2257.76	2198.11	2450.83	1864.91	2770	154.992	198.836	422.634	699.156	719.034	605.174	2727.36
1059659	ZNF791	817.245	1023.17	1415.47	738.139	576.361	1518.54	5114.72	11300.5	9528.48	269.042	274.925	293.848	1020.4
1059661	ZNF791	93.5401	53.137	850.736	104.496	179.883	232.741	0	33.1393	46.1055	18.5852	14.4697	3.27712	57.5612
1059664	ZNF791	27.5697	10.1752	8.17142	36.3141	13.4607	8.90267	0	11.0464	7.68425	11.5051	20.035	4.36949	6.27941
1059666	ZNF791	774.906	1331.82	1109.5	902.664	975.285	564.684	55.638	99.4179	184.422	245.147	293.847	427.117	656.198
1059668	ZNF791	1489.75	2754.08	2465.05	1315.46	2567.31	1416.8	103.328	220.929	322.739	429.229	480.84	770.122	1743.58
1059670	ZNF791	0	0	16.3428	0	0	0	0	0	0	0	0	0	0
1059672	ZNF791	0	0	0	0	0	0	0	0	0	0	0	0	0
1059674	ZNF791	6.89243	0	0	0	0	0	0	0	0	2.65502	0	1.09237	1.04657
1059677	ZNF791	131.941	342.564	52.6603	111.907	198.239	460.395	19.8707	22.0929	23.0528	54.8705	44.5222	56.8033	150.706
1059684	ZNF791	176.249	165.064	55.3841	279.396	190.897	281.07	11.9224	22.0929	38.4213	77.8807	36.7308	73.1889	272.108
1104399	ZNF790	83.6938	70.0956	102.597	74.1103	118.698	11.4463	0	22.0929	15.3685	33.6303	56.7658	7.6466	86.8651
1104400	ZNF790	2.9539	15.828	0	10.3754	64.8559	20.349	3.97414	0	0	0	0	0	42.9093
1104401	ZNF790	35.4468	15.828	169.784	43.7251	137.054	75.0368	3.97414	0	7.68425	7.96507	95.7228	475.182	21.9779
1104403	ZNF790	0.984633	1.13057	0	5.92883	3.67109	2.54362	0	0	0	0	0	0	3.1397
1104404	ZNF790	2.9539	24.8726	21.7905	2.96441	0	0	0	0	0	3.54003	0	0	19.8848
1104406	ZNF790	31.5083	126.624	54.4762	34.0907	135.83	166.607	3.97414	11.0464	0	36.2853	3335.83	1730.32	25.1176
1104407	ZNF790	0	0	0	0	0	0	0	0	0	0	0	0	0
1104409	ZNF790	17.7234	0	23.6063	5.18772	0	1.27181	1681.06	176.743	38.4213	2.65502	11.1306	6.55423	35.5833
1104410	ZNF790	188.065	200.112	178.863	193.428	161.528	95.3858	15.8966	55.2322	61.474	89.3857	38.9569	17.4779	270.014
1104412	ZNF790	50.2163	19.2198	0	17.7865	15.908	41.9697	0	0	0	6.19505	0	0	12.5588
956106	ZNF79	4629.74	5292.22	5724.54	4620.04	7031.35	5070.71	49124.4	61550.8	62073.4	1285.03	1581.65	1422.27	4573.5
956110	ZNF79	213.665	253.249	118.94	233.448	441.754	576.13	13675	49267.1	41033.9	44.2504	67.8964	40.4178	331.762
956118	ZNF79	329.852	223.854	290.54	253.457	380.569	48.3288	23.8449	44.1858	53.7898	76.1106	271.586	192.257	448.977
956120	ZNF79	1038.79	1581.67	1773.2	1091.65	1392.57	1022.54	6247.35	31581.8	28716.1	323.028	628.876	388.884	1105.18
956131	ZNF79	441.116	286.035	441.257	369.069	1598.15	1402.81	15.8966	132.557	7.68425	124.786	36.7308	127.808	425.953
956148	ZNF79	459.824	420.574	462.139	444.662	923.89	750.368	19.8707	11.0464	107.58	150.451	89.0445	67.7271	384.09
1035280	ZNF79	221.542	445.446	509.352	212.697	255.752	164.064	4156.95	817.436	1137.27	102.661	76.8008	52.4338	206.174
1035282	ZNF79	284.559	388.918	712.73	235.671	64.8559	258.178	15.8966	44.1858	38.4213	49.5604	101.288	25.1246	277.34
1035285	ZNF79	2.9539	0	11.8032	2.22331	0	0	3.97414	0	0	0	0	0	7.32597
1035291	ZNF79	167.388	219.331	657.346	145.997	59.9611	29.2516	345.751	231.975	368.844	50.4454	94.6097	50.2491	161.171
911943	ZNF789	2041.14	1962.68	1829.49	2175.88	1667.9	2284.17	357.673	353.486	322.739	699.156	735.73	560.387	2568.28
911945	ZNF789	1215.04	731.482	760.85	1220.6	3255.03	2025.99	1935.41	298.254	153.685	328.338	240.42	252.338	1164.83
911947	ZNF789	1645.32	1742.22	1521.7	1743.82	1401.13	2597.04	25374.9	5998.22	6969.62	541.625	845.922	800.709	1855.56
911950	ZNF789	73.8475	16.9586	64.4635	99.3078	182.331	254.362	1625.42	1546.5	1321.69	31.8603	13.3567	2.18474	102.564
911954	ZNF789	2410.38	2501.96	2186.31	2399.69	3244.02	2874.29	6899.11	3899.39	3373.39	656.676	530.928	453.334	2268.96
911957	ZNF789	692.197	742.787	894.317	647.724	1470.88	2706.41	1128.66	187.789	169.054	171.691	961.68	605.174	745.156
911961	ZNF789	785.737	726.959	574.724	738.88	292.463	571.043	15.8966	99.4179	130.632	245.147	176.976	166.041	792.252
911966	ZNF789	389.915	635.383	393.136	389.079	127.264	289.973	11.9224	77.3251	61.474	130.096	190.333	227.213	435.372
911969	ZNF789	769.983	488.408	509.352	840.411	1151.5	1137	2638.83	541.275	868.321	214.172	182.541	181.334	739.923
911972	ZNF789	808.384	728.09	609.225	775.935	255.752	638.449	5591.62	1988.36	3796.02	207.977	97.9489	242.507	1261.11
209519	ZNF787	220.558	224.984	385.873	244.564	1002.21	287.429	15.8966	77.3251	46.1055	65.4905	220.385	244.691	236.524
665718	ZNF787	1254.42	2729.21	1445.43	1265.06	1407.25	1582.13	28260.1	27770.7	21731.1	417.723	287.168	322.25	1416.01
665720	ZNF787	3256.18	3586.18	6508.09	3150.43	2862.22	3731.49	11954.2	13322	10719.5	877.042	771.348	810.54	3466.23
665722	ZNF787	1280.02	1819.09	2112.77	1200.59	1464.76	1840.31	123.198	187.789	138.317	361.083	454.127	382.33	1794.86
665723	ZNF787	269.789	125.494	186.127	293.477	163.975	50.8724	11.9224	0	7.68425	83.1907	212.594	299.31	263.735
665725	ZNF787	1559.66	1409.83	1321.95	1501.48	688.941	1051.79	55.638	176.743	276.633	410.643	317.221	251.246	1527.99
665728	ZNF787	663.643	725.829	419.466	701.825	318.161	535.432	2312.95	55.2322	92.211	186.737	185.88	187.888	440.605
665731	ZNF787	115.202	81.4014	148.902	77.8158	7.34217	2.54362	11.9224	22.0929	0	20.3552	74.5747	42.6025	168.497
924416	ZNF786	1602.98	1813.44	1777.74	1637.1	1266.52	2237.11	290.113	839.529	284.317	509.764	885.992	483.921	2085.81
924423	ZNF786	174.28	232.898	203.378	133.399	198.239	192.043	19.8707	22.0929	15.3685	55.7555	106.853	88.4821	245.943
924428	ZNF786	0	1.13057	0	0.741103	0	0	0	0	0	0	0	0	1.04657
924431	ZNF786	33.4775	12.4363	5.44762	17.7865	0	0	0	0	0	2.65502	0	0	5.23284
924435	ZNF786	5.9078	0	0	1.48221	0	0	0	0	0	0	0	0	28.2573
924440	ZNF786	3.93853	0	3.63174	14.081	1.2237	0	0	0	0	4.42504	7.79139	0	1.04657
924445	ZNF786	6.89243	7.91402	0	3.70552	0	0	0	0	15.3685	6.19505	0	10.9237	0
924449	ZNF786	521.855	284.905	426.73	434.286	648.559	396.805	6187.74	1314.53	1836.54	200.012	93.4967	365.945	461.536
924459	ZNF786	161.48	87.0542	92.6095	257.163	168.87	117.007	11.9224	33.1393	23.0528	44.2504	6.67833	20.7551	138.147
924497	ZNF786	450.962	347.086	287.816	543.97	1018.11	615.556	27.819	22.0929	38.4213	193.817	174.75	100.498	344.321
822475	ZNF785	6.89243	2.26115	15.4349	7.41103	0	0	3.97414	0	7.68425	4.42504	0	2.18474	11.5122
822479	ZNF785	564.195	717.915	575.631	575.096	1294.67	675.331	63.5863	121.511	122.948	214.172	292.734	179.149	596.544
822488	ZNF785	387.945	460.144	476.666	375.739	112.58	160.248	15.8966	66.2786	84.5268	165.496	235.968	367.037	396.649
822492	ZNF785	495.27	206.895	297.803	455.037	279.003	129.725	2734.21	983.133	384.213	126.556	150.263	143.101	518.051
822495	ZNF785	145.726	132.277	58.1079	209.732	18.3554	34.3389	3.97414	0	15.3685	75.2256	231.516	152.932	130.821
822498	ZNF785	105.356	67.8345	102.597	75.5925	61.1848	35.6107	2690.5	99.4179	46.1055	25.6652	10.0175	4.36949	109.89
822502	ZNF785	595.703	971.163	910.66	558.051	1240.83	441.318	1947.33	187.789	384.213	203.552	248.211	451.15	435.372
822505	ZNF785	2131.73	3131.69	3126.93	2109.92	4717.35	5905.02	34769.8	57772.9	57485.9	650.48	1074.1	652.146	2066.97
822522	ZNF785	928.509	1430.18	909.752	914.521	901.864	953.858	11230.9	16183	12302.5	226.562	972.811	1213.63	934.585
822525	ZNF785	579.949	1267.37	551.117	497.28	1173.52	254.362	2666.65	6174.96	3765.28	133.636	90.1575	181.334	756.668
1053787	ZNF784	4486.97	5123.76	6281.1	4567.42	7216.13	9037.48	8945.8	1391.85	1613.69	1315.12	2675.79	2807.4	4740.95
1053788	ZNF784	1028.94	819.666	739.968	1034.58	1621.4	2449.51	79.4829	165.697	199.791	344.268	434.092	472.997	1208.79
1053790	ZNF784	1378.49	1449.4	1073.18	1502.22	1408.47	2356.66	7336.27	62202.5	42693.7	407.988	190.333	276.37	1310.3
1053793	ZNF784	3754.41	3580.53	3487.38	3732.94	6019.36	6328.53	27997.8	86239.5	70841.1	1177.94	1305.61	2142.14	4169.53
1053796	ZNF784	113.233	201.242	418.559	191.205	244.739	1223.48	7.94829	77.3251	92.211	51.3304	6.67833	15.2932	91.0514
1053799	ZNF784	479.516	265.685	271.473	481.717	1078.08	4146.1	31.7932	99.4179	99.8953	153.991	269.359	144.193	469.909
1053800	ZNF784	2059.85	2808.35	2779.19	2209.97	3781.22	2579.23	17804.2	21750.4	14477.1	722.166	1245.51	2136.68	2304.54
1053803	ZNF784	402.715	1136.23	327.765	378.704	438.083	883.908	278.19	77.3251	76.8425	122.131	523.136	282.924	450.024
1053806	ZNF784	445.054	310.908	247.867	554.345	527.413	671.516	35.7673	44.1858	84.5268	167.266	306.09	445.688	598.637
1053822	ZNF784	563.21	474.841	788.089	713.682	615.519	207.305	19.8707	66.2786	92.211	214.172	252.664	194.442	640.499
1086414	ZNF782	48.247	28.2644	5.44762	48.9128	17.1317	8.90267	0	0	0	31.8603	6.67833	0	87.9117
1086417	ZNF782	0	0	0	0	0	0	0	0	0	0	0	0	11.5122
1086421	ZNF782	162.464	172.978	214.273	99.3078	107.685	61.0469	15.8966	0	61.474	42.4804	71.2356	163.856	53.3749
1086423	ZNF782	36.4314	3.39172	65.3714	31.1263	3.67109	13.9899	536.509	243.022	161.369	13.2751	3.33917	4.36949	27.2108
1086426	ZNF782	34.4622	52.0064	25.4222	23.7153	3.67109	0	0	11.0464	0	0.885007	0	0	13.6054
1086428	ZNF782	0	0	0	0	0	0	0	0	0	0	0	0	0
1086431	ZNF782	28.5544	45.223	238.787	46.6895	14.6843	6.35905	3.97414	0	38.4213	30.9753	16.6958	3.27712	28.2573
1086434	ZNF782	153.603	365.176	403.124	177.124	227.607	62.3187	7.94829	55.2322	30.737	53.1004	25.6003	48.0644	143.38
1086438	ZNF782	451.947	479.364	324.133	460.966	750.125	545.607	2622.94	430.811	384.213	153.106	775.8	235.952	570.379
1086439	ZNF782	668.566	754.093	1254.77	758.149	1249.39	979.294	63.5863	198.836	99.8953	269.042	311.656	187.888	931.445
1040557	ZNF781	327.883	940.638	749.047	341.649	359.766	359.922	178.836	99.4179	84.5268	142.486	465.257	411.824	427
1040560	ZNF781	1.96927	0	0	2.22331	0	0	0	0	0	0	0	0	10.4657
1040562	ZNF781	3.93853	0	0	1.48221	1.2237	0	0	0	0	2.65502	0	0	0
1040566	ZNF781	143.756	91.5765	74.4508	135.622	178.66	452.765	182.811	33.1393	15.3685	57.5255	62.3311	14.2008	113.029
1040568	ZNF781	4.92316	0	0.907936	13.3399	0	0	0	0	0	4.42504	0	0	3.1397
1040571	ZNF781	2.9539	0	0	0	0	0	0	0	0	0	0	0	7.32597
1040575	ZNF781	29.539	22.6115	21.7905	44.4662	15.908	45.7852	0	0	0	20.3552	18.9219	24.0322	27.2108
1040578	ZNF781	10.831	119.841	117.124	20.7509	3.67109	11.4463	0	0	0	8.85007	1.11306	0	24.0711
1040583	ZNF781	18.708	83.6625	28.146	15.5632	1.2237	11.4463	0	22.0929	7.68425	4.42504	0	1.09237	23.0245
1040589	ZNF781	0.984633	0	0	2.22331	0	0	0	0	0	0	0	0	1.04657
618916	ZNF780B	38.4007	84.7931	31.7778	14.8221	9.78956	1.27181	3.97414	0	0	2.65502	1.11306	0	56.5146
618921	ZNF780B	139.818	76.8791	226.076	183.794	151.738	489.647	11.9224	33.1393	84.5268	50.4454	12.2436	17.4779	168.497
618925	ZNF780B	39.3853	1.13057	8.17142	14.081	151.738	10.1745	0	0	0	5.31004	3.33917	9.83135	11.5122
618929	ZNF780B	0	4.5223	0	1.48221	0	3.81543	0	0	0	0	0	0	0
618936	ZNF780B	95.5094	419.443	71.7269	103.754	413.609	61.0469	7.94829	22.0929	38.4213	18.5852	26.7133	24.0322	117.216
596645	ZNF780A	0.984633	1.13057	0	8.89324	203.133	5.08724	0	0	0	3.54003	1.11306	4.36949	0
596649	ZNF780A	26.5851	32.7867	38.1333	28.903	2.44739	27.9798	3.97414	0	0	3.54003	1.11306	1.09237	15.6985
596655	ZNF780A	7.87706	3.39172	0.907936	0.741103	8.56587	19.0772	0	0	0	0.885007	0	5.46186	7.32597
596663	ZNF780A	16.7388	32.7867	19.9746	4.44662	1.2237	25.4362	0	11.0464	7.68425	17.7001	5.56528	4.36949	31.397
596691	ZNF780A	225.481	312.039	690.939	277.914	375.675	625.731	23.8449	0	76.8425	69.9156	125.775	48.0644	165.358
596697	ZNF780A	438.162	560.765	1042.31	418.723	887.179	886.452	47.6897	88.3715	84.5268	150.451	180.315	219.567	332.808
908484	ZNF778	1776.28	1765.96	2029.24	1763.83	3289.29	3122.29	166.914	198.836	192.106	552.245	766.895	588.788	2090
908486	ZNF778	0.984633	0	0	4.44662	0	0	0	0	0	0	0	0	0
908489	ZNF778	1653.2	1962.68	1556.2	1478.5	3002.95	2890.83	5508.16	2165.1	3112.12	500.029	713.469	346.282	1496.59
908492	ZNF778	0	0	0	5.18772	0	0	0	0	0	3.54003	0	0	0
908497	ZNF778	344.622	306.386	111.676	395.749	482.136	577.402	19.8707	77.3251	61.474	107.086	97.9489	120.161	245.943
908499	ZNF778	15.7541	0	0	16.3043	4.89478	34.3389	3.97414	0	0	2.65502	0	3.27712	0
908513	ZNF778	42.3392	0	3.63174	51.8772	6.11848	7.63086	3.97414	0	0	3.54003	30.0525	6.55423	6.27941
1055373	ZNF778	218.589	91.5765	92.6095	242.341	214.147	521.442	536.509	187.789	46.1055	60.1805	15.5828	34.9559	245.943
1055374	ZNF778	185.111	274.73	623.752	198.616	132.159	134.812	3.97414	11.0464	38.4213	78.7657	50.0875	25.1246	190.475
1055377	ZNF778	301.298	465.797	477.574	330.532	409.938	518.899	19.8707	33.1393	46.1055	85.8457	323.899	132.177	261.642
934025	ZNF777	1896.4	2583.36	1586.16	2108.44	1101.33	1346.85	13567.7	18348.1	21116.3	668.181	1218.8	1381.85	2055.46
934030	ZNF777	0	0	0	0	0	0	0	0	0	0	0	0	0
934036	ZNF777	1464.15	1676.64	1772.29	1384.38	1620.17	3201.15	4260.28	287.207	599.372	521.269	1072.99	990.781	1757.19
934040	ZNF777	194.957	126.624	192.482	223.813	535.979	1438.42	10611	88283.1	69096.8	105.316	58.992	107.052	205.127
934042	ZNF777	141.787	27.1338	45.3968	115.612	42.8293	24.1644	3.97414	0	15.3685	40.7103	266.02	456.611	87.9117
934045	ZNF777	289.482	204.634	261.486	361.658	364.661	317.953	377.544	44.1858	23.0528	122.131	47.8614	26.2169	267.921
934047	ZNF777	31.5083	6.78345	0.907936	31.8674	0	2.54362	0	0	0	7.96507	0	0	9.41911
934050	ZNF777	20.6773	28.2644	0	16.3043	0	2.54362	3123.68	519.183	222.843	5.31004	0	0	15.6985
934055	ZNF777	0	0	0	0	0	0	0	0	0	0	0	0	0
934075	ZNF777	1347.96	906.721	973.307	1301.38	450.32	736.378	556.38	176.743	176.738	422.149	644.459	497.029	1365.77
1051406	ZNF776	31.5083	30.5255	0.907936	22.2331	8.56587	1.27181	31.7932	0	7.68425	12.3901	7.79139	6.55423	32.4436
1051407	ZNF776	22.6466	137.93	117.124	67.4404	94.2246	48.3288	7.94829	11.0464	23.0528	8.85007	5.56528	4.36949	73.2597
1051408	ZNF776	60.0626	97.2294	47.2127	94.1201	85.6587	10.1745	3.97414	0	7.68425	36.2853	10.0175	14.2008	40.8161
1051409	ZNF776	266.836	439.793	188.851	248.27	163.975	537.976	19.8707	88.3715	46.1055	58.4105	152.489	255.615	461.536
1051410	ZNF776	88.617	239.682	108.044	100.79	173.765	141.171	7.94829	22.0929	15.3685	41.5953	90.1575	61.1728	107.796
1051411	ZNF776	18.708	7.91402	9.9873	8.15214	33.0398	2.54362	0	0	0	7.08006	0	0	12.5588
1051413	ZNF776	0	0	0	0.741103	0	0	639.837	11.0464	15.3685	0	2.22611	0	0
1051414	ZNF776	416.5	435.271	585.619	480.235	2131.68	1858.12	35.7673	110.464	69.1583	172.576	520.91	504.676	361.066
1051418	ZNF776	4591.34	4339.14	4994.56	4264.31	6239.62	6081.8	8993.49	39402.6	29891.7	1302.73	1605.03	1648.39	4387.21
1051427	ZNF776	6.89243	0	30.8698	2.22331	0	0	0	0	0	0.885007	0	0	1.04657
789018	ZNF775	1163.84	944.03	1131.29	1402.91	1327.71	1374.83	12439.1	1104.64	1121.9	446.044	458.579	232.675	1282.05
789021	ZNF775	3305.41	3694.72	3917.74	3189.71	3981.91	3645.01	14573.2	43346.2	55242.1	1000.06	1087.46	1301.01	3361.57
789023	ZNF775	282.59	636.513	251.498	289.771	301.029	379	19.8707	66.2786	38.4213	57.5255	343.934	157.302	280.48
789025	ZNF775	308.19	540.415	415.835	311.263	239.844	418.426	1959.25	1016.27	1498.43	92.0408	160.28	104.868	320.25
789027	ZNF775	2006.68	918.026	1232.98	2186.25	1756	1657.17	28975.5	31029.4	25165.9	700.926	723.486	602.989	2426.99
789030	ZNF775	28.5544	1.13057	80.8063	89.6735	59.9611	515.083	7.94829	11.0464	7.68425	15.9301	20.035	16.3856	33.4902
789036	ZNF775	4007.46	3251.53	3109.68	4053.09	10307.2	8523.67	3974.14	1855.8	1198.74	1185.02	1582.77	1321.77	4133.94
789040	ZNF775	368.253	487.278	1103.14	380.186	473.57	943.683	43.7156	22.0929	99.8953	150.451	297.186	144.193	604.916
789043	ZNF775	2298.13	3312.58	2733.8	2456.02	3181.61	3413.54	6612.98	10394.7	8598.68	740.751	1726.35	1516.21	2546.3
789046	ZNF775	566.164	729.22	499.365	551.381	1517.38	1180.24	47.6897	154.65	146.001	182.312	323.899	340.82	413.394
1006369	ZNF774	607.519	527.978	709.098	580.284	1171.08	718.573	51.6639	77.3251	92.211	293.822	1252.19	782.138	595.497
1006374	ZNF774	2134.68	2416.04	2260.76	2103.99	3625.81	2394.82	18110.2	80572.7	88960.6	700.041	1144.22	1204.89	2062.78
1006379	ZNF774	34.4622	3.39172	12.7111	35.573	90.5535	19.0772	0	0	7.68425	7.08006	0	0	73.2597
1006383	ZNF774	307.205	100.621	310.514	300.147	179.883	284.886	12594.1	751.158	1321.69	84.0757	87.9314	49.1567	302.458
1006386	ZNF774	933.432	7.91402	16.3428	884.877	101.567	228.926	210.63	11.0464	0	286.742	6.67833	1.09237	731.551
1006389	ZNF774	368.253	643.297	442.165	297.182	871.271	732.563	71.5346	33.1393	46.1055	89.3857	120.21	43.6949	401.882
1006395	ZNF774	89.6016	71.2262	43.5809	72.6281	137.054	141.171	11.9224	0	7.68425	19.4702	31.1656	19.6627	90.0048
1006411	ZNF774	57.1087	18.0892	43.5809	45.9484	25.6976	8.90267	0	0	7.68425	11.5051	0	21.8474	31.397
1006419	ZNF774	1.96927	0	0	2.96441	0	0	0	0	0	5.31004	0	0	0
1006425	ZNF774	1.96927	0	19.9746	5.92883	1.2237	1.27181	0	0	0	0	0	0	8.37254
862605	ZNF773	768.014	1039	760.85	715.906	713.414	1150.99	43.7156	220.929	138.317	261.962	2493.24	1624.36	889.582
654689	ZNF772	248.128	419.443	339.568	207.509	56.29	242.916	4419.25	729.065	1206.43	74.3406	151.376	61.1728	493.98
654693	ZNF772	0	0	0	0	0	0	0	0	0	0.885007	0	0	4.18627
654701	ZNF772	539.579	591.29	628.292	472.083	296.134	623.187	1661.19	110.464	199.791	132.751	360.63	399.808	553.634
654711	ZNF772	4692.76	6111.88	4963.69	5033.57	7988.28	10505.2	23375.9	142146	122979	1645.23	2148.2	2160.71	5977.99
654726	ZNF772	3285.72	2689.64	3238.61	3287.53	5566.59	4252.93	12137	20811.5	14523.2	1100.95	1123.07	1687.71	3358.44
654737	ZNF772	284.559	279.252	173.416	245.305	312.042	716.029	11.9224	44.1858	38.4213	122.131	234.855	318.973	498.166
1032690	ZNF772	2.9539	0	8.17142	3.70552	0	0	0	0	0	1.77001	11.1306	4.36949	0
1032694	ZNF772	1020.08	1104.57	942.438	808.544	978.956	684.234	401.389	143.604	99.8953	393.828	465.257	348.467	1038.2
1032709	ZNF772	51.2009	14.6975	132.559	88.1913	181.107	57.2315	3.97414	0	0	15.0451	0	4.36949	45.0024
1032720	ZNF772	2558.08	2246.45	2301.62	2615.35	5400.17	6546.01	1947.33	8704.59	7960.89	791.197	1003.98	1085.82	2779.68
394714	ZNF771	275.697	351.609	669.149	354.247	540.873	281.07	31.7932	22.0929	76.8425	62.8355	398.474	1824.26	194.662
616645	ZNF771	476.562	748.44	1081.35	405.383	571.466	635.905	75.5087	88.3715	115.264	146.026	79.027	92.8516	669.803
616647	ZNF771	2601.4	3253.79	4640.46	2537.54	3449.6	2969.68	743.165	320.347	630.109	792.967	1126.41	1261.69	2543.16
616650	ZNF771	501.178	501.975	409.479	452.814	591.045	493.462	1379.03	729.065	760.741	186.737	53.4267	19.6627	510.725
616653	ZNF771	381.053	305.255	147.994	366.846	427.07	469.298	15.8966	22.0929	76.8425	97.3508	298.299	270.908	387.23
616655	ZNF771	350.529	408.137	548.393	395.749	762.362	1998.01	24985.4	14934.8	14815.2	115.051	57.8789	123.438	370.485
616658	ZNF771	37.4161	76.8791	69.9111	34.0907	123.593	6.35905	0	0	7.68425	20.3552	14.4697	6.55423	30.3505
616663	ZNF771	34.4622	31.6561	0	42.2429	0	1.27181	0	0	0	16.8151	18.9219	13.1085	21.9779
616667	ZNF771	393.853	91.5765	352.279	328.309	141.949	103.017	19.8707	11.0464	30.737	78.7657	119.097	81.9279	487.7
642518	ZNF770	10.831	0	0	20.0098	0	0	552.406	77.3251	7.68425	13.2751	11.1306	6.55423	7.32597
642527	ZNF770	87.6323	36.1784	62.6476	78.5569	3.67109	44.5134	3.97414	11.0464	7.68425	29.2052	22.2611	57.8957	93.1445
642533	ZNF770	23.6312	40.7007	16.3428	32.6085	4.89478	446.405	0	0	0	8.85007	14.4697	8.73897	90.0048
642542	ZNF770	0	0	0	0	0	15.2617	0	0	0	0	2.22611	0	8.37254
642549	ZNF770	9.84633	0	0	5.92883	0	0	0	0	0	0	0	0	0
642555	ZNF770	7.87706	19.2198	15.4349	0	0	0	0	0	0	1.77001	0	0	1.04657
642558	ZNF770	64.9858	189.936	78.0825	43.7251	1.2237	2.54362	0	0	7.68425	21.2402	0	5.46186	19.8848
642563	ZNF770	12.8002	0	0.907936	8.89324	2.44739	20.349	0	0	0	3.54003	0	0	1.04657
642567	ZNF770	9.84633	47.4841	9.9873	9.63434	0	0	0	0	0	0.885007	6.67833	13.1085	35.5833
642583	ZNF770	17.7234	11.3057	52.6603	18.5276	74.6454	12.7181	3.97414	0	0	15.9301	11.1306	9.83135	40.8161
939266	ZNF77	823.153	2169.57	1061.38	866.35	2232.02	732.563	6704.38	35149.8	24313	256.652	152.489	137.639	1114.59
939268	ZNF77	256.005	236.29	354.095	274.949	66.0796	424.785	7.94829	77.3251	46.1055	71.6856	135.793	133.269	327.576
939269	ZNF77	3.93853	0	0	0	0	0	0	0	0	0.885007	0	0	0
939270	ZNF77	131.941	99.4905	59.0158	144.515	1667.9	122.094	7.94829	44.1858	23.0528	48.6754	245.985	110.33	121.402
939272	ZNF77	123.079	350.478	239.695	142.292	121.146	392.989	23.8449	99.4179	38.4213	57.5255	286.055	350.651	113.029
939273	ZNF77	32.4929	2.26115	60.8317	14.8221	227.607	64.8623	7.94829	11.0464	23.0528	0.885007	4.45222	3.27712	29.3039
939274	ZNF77	384.007	391.179	344.108	366.105	451.544	206.033	147.043	11.0464	38.4213	138.946	109.079	71.0042	323.389
939278	ZNF77	327.883	506.497	458.508	390.561	616.743	597.751	15.8966	99.4179	76.8425	107.971	175.863	209.735	317.11
939279	ZNF77	1099.84	2331.24	1419.1	1001.97	1403.58	690.593	1824.13	662.786	630.109	263.732	252.664	257.8	1024.59
939281	ZNF77	152.618	79.1402	69.0031	154.149	132.159	384.087	1080.97	11.0464	15.3685	43.3654	16.6958	25.1246	150.706
767923	ZNF768	43.3239	49.7453	17.2508	58.5472	35.4872	5.08724	0	0	0	32.7453	51.2006	56.8033	31.397
767924	ZNF768	2382.81	2773.3	2778.28	2266.29	3852.19	3005.29	15562.7	37215.5	33434.2	713.316	714.582	701.303	2248.03
767927	ZNF768	8.8617	11.3057	14.527	11.8577	4.89478	0	0	0	0	0	0	0	20.9314
767931	ZNF768	373.176	472.58	443.981	443.18	999.759	232.741	755.087	5611.59	3519.39	109.741	148.036	280.74	489.794
767937	ZNF768	1294.79	1425.65	1683.31	1225.78	2865.89	2481.3	782.906	474.997	192.106	339.843	455.24	345.189	907.374
767941	ZNF768	803.461	1314.86	1268.39	814.472	1458.65	2343.95	111.276	176.743	261.265	255.767	201.463	320.065	896.908
767952	ZNF768	84.6784	185.414	358.635	57.0649	25.6976	61.0469	0	22.0929	0	16.8151	12.2436	38.233	169.544
767954	ZNF768	267.82	386.656	176.14	254.198	352.424	189.5	7.94829	11.0464	53.7898	71.6856	96.8358	8.73897	238.617
767957	ZNF768	1711.29	2051.99	1889.41	1693.42	1866.14	2188.79	14958.7	24688.8	15883.4	505.339	786.93	419.471	1650.44
767967	ZNF768	401.73	710.001	537.498	448.367	413.609	688.049	282.164	44.1858	46.1055	163.726	304.977	253.43	433.279
619684	ZNF766	339.698	769.921	479.39	462.448	773.376	686.778	11.9224	77.3251	46.1055	104.431	628.876	712.226	441.652
619688	ZNF766	82.7092	67.8345	48.1206	122.282	438.083	237.829	226.526	0	7.68425	53.1004	6.67833	15.2932	76.3994
619693	ZNF766	23.6312	0	1.81587	9.63434	0	0	0	11.0464	0	7.96507	3.33917	1.09237	2.09314
619695	ZNF766	1820.59	2062.17	2160.89	1941.69	3319.89	2913.72	9867.8	1193.02	1552.22	499.144	676.738	679.455	2293.03
619700	ZNF766	2.9539	0	0	0	0	0	0	0	0	0	0	0	0
619702	ZNF766	53.1702	22.6115	18.1587	46.6895	72.198	175.51	0	11.0464	69.1583	5.31004	0	2.18474	12.5588
619707	ZNF766	0	0	0	0	0	0	0	0	0	1.77001	2.22611	19.6627	0
619713	ZNF766	12.8002	0	5.44762	5.18772	0	7.63086	0	0	0	0.885007	0	0	5.23284
619722	ZNF766	0	0	0	0	0	0	0	0	0	0	0	0	0
619739	ZNF766	563.21	1067.26	597.422	481.717	1540.63	738.922	47.6897	209.882	146.001	169.921	251.551	274.185	714.806
667152	ZNF765	319.021	1306.94	623.752	364.623	1254.29	3681.89	5464.45	8240.64	9981.85	102.661	45.6353	62.2652	452.117
667172	ZNF765	133.91	332.389	78.0825	120.8	401.372	403.164	7.94829	44.1858	53.7898	30.9753	3.33917	16.3856	111.983
667179	ZNF765	28.5544	37.309	39.9492	18.5276	6.11848	1.27181	0	11.0464	0	6.19505	2.22611	9.83135	50.2352
609431	ZNF764	805.43	835.494	1147.63	1039.77	986.299	911.888	39.7414	132.557	76.8425	261.962	214.82	258.892	1195.18
609436	ZNF764	503.147	763.138	984.203	624.009	746.454	983.109	8691.45	29494	21223.9	171.691	189.219	291.663	659.338
609444	ZNF764	529.733	930.463	680.952	507.656	828.442	831.764	14680.5	25749.2	21216.2	215.942	224.837	204.274	488.747
609452	ZNF764	825.122	942.899	847.104	767.042	285.121	172.966	1661.19	2165.1	2036.33	246.032	111.306	148.563	1017.26
609461	ZNF764	271.759	276.991	170.692	299.406	378.122	166.607	19.8707	44.1858	0	93.8108	13.3567	57.8957	261.642
609473	ZNF764	6292.79	6784.58	8570.01	5925.86	8062.93	8649.58	40810.5	79976.2	54273.9	1934.63	2140.41	2122.48	6314.99
870435	ZNF763	14.7695	6.78345	0	8.15214	1.2237	0	0	0	0	2.65502	25.6003	4.36949	39.7696
870436	ZNF763	0	0	0	2.22331	0	1.27181	0	0	0	0	0	0	0
870442	ZNF763	1893.45	2100.61	2455.97	1890.55	1921.2	2112.48	111.276	254.068	276.633	577.91	448.561	542.909	1928.82
870447	ZNF763	5323.91	7864.28	7109.14	5040.98	7076.63	6352.69	4447.07	927.901	1168.01	1309.81	2204.96	1701.92	5043.41
870460	ZNF763	2467.49	3418.86	4372.62	2587.93	1639.75	3073.97	4196.7	2452.31	2420.54	741.636	1166.48	1423.36	2941.9
605693	ZNF761	754.229	472.58	1067.73	712.941	651.006	876.277	13512.1	7798.79	5209.92	268.157	274.925	292.756	774.46
605702	ZNF761	75.8167	139.061	19.0667	55.5827	101.567	5.08724	3.97414	0	15.3685	8.85007	8.90445	1.09237	66.9803
605708	ZNF761	472.624	792.533	414.927	593.624	1155.17	679.147	103.328	110.464	153.685	177.001	191.446	286.201	600.73
605711	ZNF761	2.9539	0	0	9.63434	0	0	7.94829	0	0	4.42504	0	0	0
605716	ZNF761	110.279	119.841	1.81587	43.7251	88.1061	5.08724	3.97414	0	38.4213	9.73508	0	2.18474	41.8627
605723	ZNF761	419.454	628.599	1067.73	431.322	684.046	546.878	2308.98	452.904	414.95	142.486	159.167	249.061	319.203
605726	ZNF761	248.128	486.147	204.286	237.894	741.559	779.62	27.819	44.1858	69.1583	73.4556	143.584	60.0805	250.13
605729	ZNF761	22.6466	1.13057	27.2381	17.7865	0	80.1241	0	0	0	5.31004	0	0	151.752
605735	ZNF761	63.0165	20.3503	0.907936	49.6539	25.6976	17.8053	0	0	0	15.9301	5.56528	0	1.04657
605744	ZNF761	0.984633	0	0	8.15214	0	0	0	0	0	1.77001	0	2.18474	0
698717	ZNF76	172.311	169.586	49.0285	177.865	51.3952	71.2214	5237.92	5876.71	5010.13	61.0655	33.3917	65.5423	79.5391
698722	ZNF76	643.95	498.583	401.308	554.345	762.362	521.442	27.819	66.2786	69.1583	139.831	386.23	135.454	798.531
698727	ZNF76	1431.66	714.523	755.403	1234.68	1964.03	1086.13	87.4312	55.2322	161.369	426.574	92.3836	237.045	1194.13
698733	ZNF76	614.411	852.453	440.349	566.203	534.755	460.395	2114.24	1800.57	2059.38	199.127	232.629	186.796	661.431
698738	ZNF76	1574.43	1758.04	2529.51	1301.38	1060.94	1016.18	79.4829	331.393	199.791	468.169	518.684	499.214	2212.44
698743	ZNF76	1538	1389.48	1846.74	1690.46	4358.8	1893.73	4260.28	3645.32	9651.42	504.454	563.206	523.246	2131.86
698746	ZNF76	2119.91	3053.68	2210.82	2218.86	3263.6	3159.18	3715.82	12604	18196.3	617.735	1061.86	1366.56	2193.61
698750	ZNF76	740.444	948.552	596.514	701.084	715.862	1502.01	3465.45	1712.2	2312.96	205.322	156.941	263.262	887.489
698758	ZNF76	339.698	353.87	495.733	340.166	261.871	456.58	1824.13	4352.3	5378.98	100.891	635.555	98.3135	356.88
698762	ZNF76	522.84	532.501	396.768	615.857	250.858	452.765	35.7673	99.4179	84.5268	153.991	309.429	192.257	527.47
827434	ZNF75D	688.258	1150.92	899.765	814.472	1152.72	877.549	67.5605	110.464	146.001	265.502	298.299	206.458	552.588
827436	ZNF75D	4211.28	4951.92	5588.35	4385.11	7052.16	9020.95	34642.6	98147.6	90635.8	1492.12	3627.45	4453.6	4797.47
827439	ZNF75D	171.326	192.198	113.492	225.295	405.043	1386.27	15.8966	55.2322	46.1055	90.2708	56.7658	44.7872	167.451
827442	ZNF75D	2.9539	0	0	1.48221	0	0	0	0	0	0.885007	0	0	11.5122
827449	ZNF75D	1342.05	1763.7	1902.13	1408.1	1545.53	1855.57	997.51	2209.29	2251.49	422.149	454.127	665.254	1326
827452	ZNF75D	2367.06	3323.89	3977.67	2432.3	2694.58	2398.63	4645.77	22380.1	23022	684.111	983.941	811.632	2667.7
827455	ZNF75D	8982.81	10991.4	13039.8	9037.01	10816.2	15701.8	41064.8	164371	144625	2583.34	6033.87	5908.64	9378.29
827458	ZNF75D	290.467	807.23	749.955	213.438	259.423	120.822	23.8449	33.1393	46.1055	65.4905	66.7833	16.3856	252.223
827463	ZNF75D	146.71	165.064	81.7142	169.713	254.529	515.083	19.8707	33.1393	30.737	39.8253	25.6003	21.8474	215.593
827466	ZNF75D	1233.75	1633.68	1118.58	1166.5	785.613	763.086	2384.49	6141.82	6254.98	396.483	701.225	771.215	1007.84
1020861	ZNF75A	31.5083	42.9618	67.1873	34.8319	2.44739	3.81543	3.97414	0	7.68425	15.0451	1.11306	4.36949	13.6054
1020863	ZNF75A	452.931	419.443	443.073	495.057	254.529	896.626	250.371	11.0464	30.737	146.026	56.7658	37.1406	412.348
1020867	ZNF75A	40.37	56.5287	0	39.2785	77.0928	118.278	3.97414	22.0929	0	16.8151	3.33917	0	63.8406
1020869	ZNF75A	34.4622	9.04459	0.907936	11.1165	1.2237	0	0	0	0	10.6201	211.481	116.884	7.32597
1020872	ZNF75A	32.4929	38.4395	0	66.6993	193.344	83.9395	7.94829	0	7.68425	15.0451	4.45222	24.0322	18.8382
1020874	ZNF75A	225.481	87.0542	225.168	242.341	342.635	109.376	3.97414	11.0464	15.3685	80.5357	183.654	101.591	246.99
1020879	ZNF75A	25.6005	2.26115	94.4254	14.081	1.2237	1.27181	0	0	0	1.77001	61.2181	34.9559	127.681
1020881	ZNF75A	79.7553	16.9586	17.2508	70.4048	97.8956	108.104	3.97414	0	15.3685	18.5852	14.4697	110.33	111.983
1020885	ZNF75A	20.6773	11.3057	15.4349	5.92883	0	0	3.97414	11.0464	0	13.2751	2.22611	0	14.6519
1020887	ZNF75A	131.941	126.624	632.831	116.353	3.67109	22.8926	1247.88	33.1393	245.896	33.6303	1.11306	20.7551	151.752
769382	ZNF750	49.2316	72.3568	26.3301	48.1717	187.225	348.476	7.94829	11.0464	7.68425	14.1601	0	5.46186	51.2818
769384	ZNF750	483.455	475.972	1357.36	492.834	740.336	675.331	1136.61	243.022	76.8425	144.256	38.9569	84.1126	643.639
769387	ZNF750	1.96927	4.5223	4.53968	11.1165	0	0	0	0	0	0	0	0	0
769389	ZNF750	1484.83	1466.35	2101.87	1267.29	2649.3	1736.02	1657.22	2308.71	1129.59	415.953	1887.74	1565.37	1305.07
769391	ZNF750	396.807	392.309	260.578	399.455	427.07	338.302	1295.57	88.3715	99.8953	117.706	139.132	229.398	310.831
769394	ZNF750	1349.93	1797.61	2231.71	1428.11	2022.77	2581.78	107.302	254.068	307.37	418.609	427.413	510.138	1627.41
769398	ZNF750	18.708	6.78345	29.054	1.48221	0	0	0	0	0	5.31004	1.11306	10.9237	8.37254
769400	ZNF750	89.6016	50.8758	77.1746	80.7803	97.8956	90.2985	35.7673	11.0464	7.68425	28.3202	7.79139	12.0161	58.6078
769402	ZNF750	2.9539	3.39172	39.9492	6.66993	0	0	0	0	0	6.19505	0	0	0
769428	ZNF750	266.836	210.287	115.308	310.522	307.148	358.651	39.7414	0	23.0528	94.6958	91.2706	14.2008	159.078
781594	ZNF749	3098.64	3931.01	3637.19	2962.19	3994.14	3260.92	4848.46	994.179	1921.06	845.182	1228.81	940.532	3545.77
781597	ZNF749	44.3085	33.9172	130.743	25.9386	62.4085	6.35905	0	0	7.68425	17.7001	6.67833	5.46186	63.8406
781604	ZNF749	2087.42	2140.18	1837.66	2092.13	2437.6	2661.9	6000.96	20435.9	15668.2	605.345	546.51	522.154	2283.61
781607	ZNF749	285.544	1025.43	259.67	277.914	198.239	259.449	11.9224	66.2786	53.7898	81.4207	77.9139	89.5745	351.647
781610	ZNF749	0	0	0	0	0	0	0	0	0	0.885007	0	0	0
781615	ZNF749	1032.88	1166.75	927.911	1027.17	1524.72	840.667	63.5863	143.604	161.369	296.477	496.423	245.784	1074.82
781620	ZNF749	77.786	146.975	56.292	88.9324	20.8028	16.5335	7.94829	22.0929	38.4213	25.6652	56.7658	32.7712	40.8161
781626	ZNF749	2472.41	2905.58	3186.86	2298.16	5993.66	6505.31	1629.4	1734.29	1890.33	718.626	1211	1000.61	2677.12
781632	ZNF749	234.343	624.077	271.473	213.438	132.159	158.976	15.8966	0	53.7898	76.9956	48.9745	39.3254	276.294
781636	ZNF749	15.7541	0	0	17.7865	304.7	89.0267	3.97414	0	0	2.65502	0	0	21.9779
951073	ZNF747	5317.02	7726.34	6942.08	5142.52	8362.74	6680.82	39153.3	25086.5	26141.8	1494.78	1440.29	1331.6	6389.29
986699	ZNF746	71.8782	71.2262	210.641	67.4404	119.922	22.8926	7.94829	11.0464	46.1055	30.0903	1.11306	1.09237	147.566
986710	ZNF746	623.273	531.37	192.482	613.633	1245.72	2293.07	39.7414	88.3715	138.317	209.747	215.933	309.141	456.303
986711	ZNF746	2016.53	1245.89	1139.46	2065.45	7616.28	6591.79	361.647	320.347	330.423	531.004	634.442	495.937	1840.91
989392	ZNF746	3745.54	5944.56	3878.7	3595.09	4292.72	7056	31149.3	93419.7	97981.9	1090.33	1615.04	1919.3	3922.54
989395	ZNF746	1571.47	661.386	1343.75	1428.85	1107.44	1573.23	7705.87	38717.8	36730.7	476.134	368.421	442.411	1260.07
989396	ZNF746	2685.09	4141.29	3824.23	2503.45	4765.07	4433.53	23721.7	36475.3	25811.4	798.277	819.209	936.163	2694.91
989398	ZNF746	83.6938	39.5701	51.7524	89.6735	75.8691	39.4261	7.94829	11.0464	0	30.9753	25.6003	65.5423	100.47
989401	ZNF746	63.0165	5.65287	47.2127	53.3594	222.713	3.81543	0	11.0464	0	7.08006	13.3567	20.7551	161.171
989403	ZNF746	4710.48	3660.8	4049.39	4985.4	7399.69	7428.64	14903	69205.9	54781	1454.07	1271.11	982.042	4952.36
989406	ZNF746	217.604	169.586	118.032	271.985	734.217	735.106	23.8449	88.3715	46.1055	64.6055	139.132	63.3576	323.389
81876	ZNF740	114.217	59.9204	136.19	125.988	94.2246	11.4463	0	33.1393	23.0528	45.1354	8.90445	38.233	35.5833
180453	ZNF740	5.9078	13.5669	2.72381	8.15214	0	0	0	0	0	0	1.11306	0	3.1397
220941	ZNF740	1518.3	2141.31	931.542	1651.18	1267.75	1733.48	516.639	265.115	253.58	526.579	322.786	510.138	1850.33
220947	ZNF740	414.53	456.752	806.247	413.536	63.6322	97.9294	27.819	66.2786	99.8953	115.936	58.992	80.8355	393.509
1027858	ZNF740	4.92316	63.3122	7.26349	3.70552	0	0	0	0	0	0	0	0	18.8382
1027859	ZNF740	44.3085	36.1784	9.07936	76.3336	186.002	16.5335	7.94829	0	7.68425	14.1601	32.2786	41.5101	43.9558
1027860	ZNF740	969.863	2318.81	1651.54	1079.79	1797.61	1248.92	1677.09	16337.7	11664.7	296.477	464.144	387.792	1217.16
1027861	ZNF740	18.708	0	0	15.5632	1.2237	0	0	0	0	0.885007	0	0	4.18627
1027862	ZNF740	14.7695	32.7867	66.2793	38.5374	1.2237	19.0772	3.97414	11.0464	7.68425	7.08006	3.33917	45.8796	66.9803
1027863	ZNF740	2462.57	3261.71	3938.63	2516.79	4837.27	3700.97	17740.6	101627	113965	709.776	1694.07	927.424	2642.58
726607	ZNF74	3.93853	0	4.53968	0.741103	8.56587	0	0	0	0	0	0	0	0
726609	ZNF74	53.1702	179.761	98.0571	18.5276	12.237	2.54362	7.94829	0	23.0528	7.96507	11.1306	0	39.7696
726612	ZNF74	0	0	0	0	0	0	0	0	0	0	0	0	0
726618	ZNF74	233.358	70.0956	417.651	194.169	64.8559	1.27181	7.94829	22.0929	15.3685	60.1805	11.1306	29.494	129.774
726622	ZNF74	155.572	187.675	88.9777	168.972	80.7639	342.117	3.97414	22.0929	7.68425	66.3756	40.07	28.4017	115.122
726627	ZNF74	505.117	265.685	390.413	464.672	502.939	2742.02	3155.47	14669.7	12640.6	154.876	161.393	308.049	649.918
726635	ZNF74	268.805	488.408	337.752	267.538	398.925	162.792	4840.51	6506.35	5816.98	95.5808	284.942	300.402	289.899
726638	ZNF74	488.378	342.564	413.111	471.342	506.61	565.956	15.8966	99.4179	23.0528	177.886	135.793	29.494	639.453
770050	ZNF74	789.676	626.338	708.19	710.718	703.625	638.449	337.802	99.4179	146.001	237.182	186.993	170.41	643.639
1040192	ZNF74	1973.2	3283.19	2360.63	1921.68	1256.74	1448.59	5074.98	8594.13	6178.14	606.23	455.24	521.061	2518.04
935304	ZNF737	4.92316	0	0	0	0	0	0	0	0	4.42504	0	1.09237	0
935315	ZNF737	0	0	0	0	0	0	0	0	0	0	0	0	0
935325	ZNF737	1.96927	0	0	0	0	0	0	0	0	0	0	3.27712	0
935333	ZNF737	0	0	0	0	2.44739	0	0	0	0	0	0	0	0
986661	ZNF736	31.5083	49.7453	47.2127	28.1619	37.9346	15.2617	7.94829	0	15.3685	29.2052	7.79139	4.36949	6.27941
986675	ZNF736	112.248	223.854	108.044	118.577	53.8426	54.6878	23.8449	55.2322	23.0528	36.2853	63.4442	41.5101	55.4681
986682	ZNF736	499.209	869.412	729.073	489.128	977.733	2548.71	49438.4	178853	169845	155.761	89.0445	65.5423	547.355
986692	ZNF736	1.96927	3.39172	6.35555	3.70552	0	1.27181	0	0	0	0	0	0	6.27941
968349	ZNF727P	355.453	411.529	329.581	371.293	446.649	309.05	1700.93	298.254	284.317	140.716	133.567	149.655	413.394
968355	ZNF727P	2569.89	3300.15	3444.71	2532.35	2473.09	2731.85	14390.4	4650.55	4349.29	784.117	1739.71	1706.28	3058.07
968360	ZNF727P	1359.78	1720.73	1791.36	1382.16	3839.96	2176.07	75.5087	231.975	330.423	417.723	665.607	648.869	1423.33
968366	ZNF727P	281.605	514.411	270.565	205.286	237.397	166.607	186.785	298.254	99.8953	67.2606	459.692	33.8635	215.593
968375	ZNF727P	28.5544	53.137	392.228	36.3141	2.44739	10.1745	0	11.0464	15.3685	13.2751	18.9219	0	69.0735
968397	ZNF727P	24.6158	3.39172	26.3301	23.7153	36.7109	11.4463	3.97414	0	7.68425	7.08006	136.906	0	54.4215
968402	ZNF727P	178.219	485.016	299.619	254.198	369.556	1192.96	5794.3	916.854	315.054	71.6856	168.071	353.928	163.265
968408	ZNF727P	28.5544	1.13057	6.35555	17.0454	57.5137	95.3858	3.97414	0	0	0.885007	0	1.09237	10.4657
1082326	ZNF721	87.6323	40.7007	197.93	154.149	712.191	66.1341	15.8966	55.2322	23.0528	23.0102	18.9219	24.0322	376.764
1082329	ZNF721	44.3085	3.39172	2.72381	19.2687	130.935	152.617	3.97414	11.0464	0	3.54003	0	0	12.5588
1082331	ZNF721	16.7388	6.78345	90.7936	3.70552	1.2237	0	3.97414	11.0464	0	0	0	0	5.23284
1082335	ZNF721	7.87706	0	0.907936	6.66993	0	0	0	0	0	1.77001	1.11306	0	3.1397
840507	ZNF720	51.2009	185.414	123.479	34.8319	55.0663	164.064	11.9224	0	15.3685	8.85007	6.67833	6.55423	102.564
840512	ZNF720	9.84633	1.13057	98.0571	8.89324	1.2237	0	0	0	0	1.77001	0	0	0
840518	ZNF720	11.8156	0	5.44762	5.18772	0	31.7953	0	11.0464	7.68425	0	0	0	4.18627
840523	ZNF720	27.5697	6.78345	2.72381	21.492	4.89478	45.7852	0	0	23.0528	30.0903	51.2006	41.5101	10.4657
840528	ZNF720	1835.36	2873.92	3244.06	2078.79	3387.19	2033.62	111.276	408.718	315.054	670.836	995.072	1333.79	1840.91
840542	ZNF720	448.008	224.984	198.838	341.649	1533.29	211.121	19.8707	77.3251	46.1055	97.3508	104.627	89.5745	559.914
840547	ZNF720	3.93853	0	0	5.92883	11.0133	0	0	0	0	0	0	0	0
830539	ZNF718	880.262	1656.29	865.263	827.812	1283.66	1031.44	166.914	198.836	169.054	231.872	672.286	817.094	895.862
830542	ZNF718	125.048	213.679	101.689	71.887	0	5.08724	15.8966	33.1393	15.3685	30.0903	6.67833	1.09237	149.659
830545	ZNF718	47.2624	12.4363	65.3714	24.4564	96.6719	179.325	3.97414	0	0	7.96507	0	0	41.8627
830548	ZNF718	1094.91	2179.75	1484.48	1354	1893.06	2252.38	7018.34	9654.59	7907.1	342.498	378.439	561.479	1386.7
830551	ZNF718	2231.18	2584.49	4224.63	2437.49	4169.13	3545.81	20272.1	48781.1	41003.2	714.201	796.948	854.235	2677.12
830553	ZNF718	586.841	745.048	631.924	531.371	1195.55	1023.81	39.7414	99.4179	92.211	184.967	677.851	908.853	507.585
830555	ZNF718	96.494	136.799	143.454	60.0294	4.89478	22.8926	3.97414	22.0929	7.68425	11.5051	30.0525	14.2008	49.1887
1058910	ZNF716	17.7234	1.13057	0	5.92883	0	0	0	0	0	0	4.45222	4.36949	3.1397
1058913	ZNF716	27.5697	87.0542	29.054	64.476	7.34217	6.35905	11.9224	11.0464	7.68425	8.85007	8.90445	0	20.9314
1058918	ZNF716	4019.27	5617.82	6194.85	4101.27	7470.66	6063.99	25279.5	14006.9	18749.6	1328.4	2759.27	2491.7	5112.48
1058920	ZNF716	9.84633	1.13057	18.1587	6.66993	0	0	3.97414	0	0	0	0	0	9.41911
998774	ZNF714	116.187	157.15	220.628	86.7091	151.738	119.55	0	11.0464	7.68425	30.9753	12.2436	8.73897	117.216
998776	ZNF714	45.2931	226.115	18.1587	45.9484	1.2237	234.013	0	0	0	17.7001	0	0	4.18627
998780	ZNF714	187.08	98.36	157.981	138.586	217.818	282.342	15.8966	33.1393	23.0528	58.4105	62.3311	53.5262	156.985
998782	ZNF714	7.87706	26.0032	16.3428	5.92883	0	1.27181	0	0	0	8.85007	4.45222	4.36949	24.0711
998785	ZNF714	89.6016	87.0542	85.346	98.5667	216.594	200.946	11.9224	11.0464	23.0528	23.8952	4.45222	5.46186	113.029
998788	ZNF714	499.209	1051.43	867.987	492.834	1521.05	523.986	31.7932	132.557	115.264	105.316	342.821	398.716	307.691
998791	ZNF714	3.93853	0	0	11.8577	0	0	0	0	0	4.42504	1.11306	1.09237	20.9314
998797	ZNF714	3.93853	10.1752	6.35555	13.3399	1.2237	0	0	0	7.68425	2.65502	0	0	18.8382
965694	ZNF713	626.227	919.157	525.695	529.148	628.979	408.251	19.8707	132.557	92.211	112.396	114.645	108.145	603.869
965696	ZNF713	2913.53	3577.14	4151.99	2920.69	4831.15	5671	2336.8	1988.36	1383.17	1102.72	1867.71	2345.32	3241.22
965698	ZNF713	526.779	575.462	851.644	561.756	548.216	704.583	14442	55132.8	58592.4	168.151	46.7483	148.563	623.754
965699	ZNF713	4.92316	0	0	0.741103	0	0	0	0	0	1.77001	0	0	2.09314
965700	ZNF713	9.84633	1.13057	0	6.66993	0	0	0	0	0	0	0	0	10.4657
965702	ZNF713	13.7849	14.6975	92.6095	0	0	1.27181	0	0	0	1.77001	0	0	1.04657
965706	ZNF713	101.417	40.7007	184.311	103.013	188.449	35.6107	15.8966	55.2322	30.737	36.2853	7.79139	5.46186	153.845
965708	ZNF713	68.9243	2.26115	22.6984	35.573	19.5791	7.63086	0	11.0464	0	11.5051	0	8.73897	56.5146
965714	ZNF713	29.539	56.5287	19.9746	25.9386	45.2767	1.27181	3.97414	0	0	16.8151	0	9.83135	57.5612
965719	ZNF713	21.6619	0	0	7.41103	0	0	0	0	7.68425	1.77001	0	0	8.37254
373868	ZNF711	2120.9	2260.02	2670.24	2209.97	3407.99	3566.16	5993.01	19110.3	17627.7	637.205	1123.07	619.375	2278.38
682694	ZNF711	825.122	1179.19	1075.9	990.114	1019.34	997.099	75.5087	143.604	69.1583	302.673	440.77	593.158	702.247
682697	ZNF711	115.202	50.8758	195.206	131.175	78.3165	76.3086	15.8966	33.1393	7.68425	39.8253	110.193	96.1287	92.0979
682701	ZNF711	534.656	972.294	853.46	527.666	956.93	490.919	47.6897	55.2322	199.791	160.186	194.785	215.197	531.656
682707	ZNF711	319.021	315.43	666.425	276.432	465.004	311.594	19.8707	44.1858	15.3685	91.1558	90.1575	215.197	266.875
682715	ZNF711	908.816	866.02	1299.26	943.424	1254.29	1320.14	63.5863	220.929	184.422	329.223	323.899	185.703	797.484
682717	ZNF711	0	0	0	5.92883	0	0	0	0	0	0	0	0	0
682719	ZNF711	166.403	198.981	374.978	230.483	681.598	1028.89	23.8449	44.1858	61.474	63.7205	122.436	117.976	304.551
682725	ZNF711	7.87706	5.65287	103.505	2.22331	0	0	0	11.0464	0	7.08006	0	0	24.0711
682731	ZNF711	1302.67	1764.83	1775.92	1557.06	1512.49	1079.77	9474.36	34652.7	27686.4	416.838	327.238	214.105	1399.26
1058094	ZNF710	853.677	1370.26	809.879	792.98	1032.8	722.388	1291.6	320.347	284.317	296.477	1013.99	4215.46	1025.64
1058095	ZNF710	6032.85	7362.3	6051.39	5869.54	8042.13	10365.3	29325.2	34155.6	32957.8	1733.73	2255.05	2573.63	5655.65
1058098	ZNF710	832.015	430.749	888.869	979.738	827.218	1828.86	1661.19	231.975	176.738	281.432	1740.82	527.616	916.793
1058099	ZNF710	876.323	716.784	623.752	851.528	1114.79	1152.26	5424.71	10759.2	12525.3	231.872	251.551	324.434	890.629
1058103	ZNF710	939.34	1708.3	1319.23	835.223	777.047	1737.29	12709.3	14735.9	11541.7	236.297	300.525	266.539	972.261
1058108	ZNF710	525.794	631.991	756.311	584.73	405.043	760.543	55.638	110.464	76.8425	190.277	301.638	482.828	753.529
1058111	ZNF710	5.9078	0	0	17.7865	0	0	3.97414	0	0	2.65502	1.11306	7.6466	0
1058114	ZNF710	11.8156	9.04459	0	17.7865	0	0	0	0	0	7.08006	0	4.36949	3.1397
1058118	ZNF710	56.1241	115.319	27.2381	25.9386	13.4607	15.2617	0	11.0464	15.3685	40.7103	40.07	28.4017	53.3749
1058122	ZNF710	679.397	1127.18	1216.63	670.698	885.956	482.016	59.6122	88.3715	146.001	169.036	700.112	746.09	827.835
919823	ZNF71	2188.84	3719.59	2724.72	2227.02	3817.93	3315.61	19131.5	71801.9	57977.7	685.881	670.06	602.989	2242.79
919825	ZNF71	796.568	620.685	1088.62	757.408	1441.51	918.247	31.7932	265.115	184.422	195.587	189.219	168.225	1003.66
919827	ZNF71	304.252	470.319	197.93	315.71	189.673	395.533	4971.65	961.04	983.585	109.741	129.114	97.2211	260.595
919832	ZNF71	444.069	373.09	376.793	431.322	348.753	564.684	2392.43	552.322	353.476	138.946	83.4792	46.972	317.11
919833	ZNF71	981.679	1632.55	2199.02	1035.32	1080.52	2034.9	6537.47	10814.5	10758	335.418	581.015	588.788	1129.25
919836	ZNF71	18.708	27.1338	34.5016	14.081	0	0	0	0	0	3.54003	5.56528	0	15.6985
919839	ZNF71	508.071	981.339	714.546	461.707	480.912	831.764	6779.89	41667.2	20855.1	114.166	405.152	272.001	474.095
919844	ZNF71	3755.39	4162.77	4043.04	3904.13	5611.87	7426.1	26988.4	121897	108471	1113.34	2056.93	1586.12	4025.1
919846	ZNF71	0	0	0	1.48221	6.11848	0	0	0	0	0	0	0	0
919848	ZNF71	1593.14	1709.43	1988.38	1554.09	3445.93	2046.34	2893.18	463.95	868.321	480.559	901.575	604.082	1630.55
615931	ZNF709	4.92316	0	0	2.96441	4.89478	0	0	0	0	1.77001	0	0	0
615936	ZNF709	274.713	273.599	337.752	297.923	331.621	629.546	11.9224	66.2786	30.737	109.741	58.992	38.233	201.988
615941	ZNF709	10.831	18.0892	0	7.41103	0	20.349	0	0	0	2.65502	5.56528	4.36949	8.37254
615950	ZNF709	35.4468	128.885	8.17142	33.3496	1.2237	77.5804	3.97414	0	7.68425	20.3552	1.11306	0	27.2108
615954	ZNF709	96.494	180.892	38.1333	60.7705	140.725	16.5335	0	22.0929	30.737	28.3202	4.45222	3.27712	58.6078
615956	ZNF709	8.8617	30.5255	16.3428	6.66993	1.2237	0	0	0	0	2.65502	0	0	6.27941
615960	ZNF709	13.7849	52.0064	8.17142	6.66993	0	1.27181	0	0	0	2.65502	0	4.36949	9.41911
615972	ZNF709	18.708	1.13057	9.9873	27.4208	2.44739	10.1745	0	0	0	21.2402	17.8089	28.4017	7.32597
826767	ZNF708	0.984633	0	0	0	0	0	0	0	0	1.77001	31.1656	0	1.04657
826769	ZNF708	37.4161	28.2644	9.07936	16.3043	58.7374	1.27181	3.97414	0	0	6.19505	0	4.36949	41.8627
826772	ZNF708	721.736	1081.96	661.885	691.449	423.399	442.59	707.398	165.697	115.264	220.367	448.561	265.446	491.887
826775	ZNF708	106.34	275.86	186.127	142.292	128.488	136.084	3.97414	22.0929	15.3685	35.4003	33.3917	24.0322	90.0048
826778	ZNF708	5.9078	1.13057	0	19.2687	17.1317	0	3.97414	0	0	5.31004	1.11306	6.55423	35.5833
826780	ZNF708	15.7541	38.4395	13.619	28.1619	134.607	338.302	3.97414	11.0464	0	12.3901	0	3.27712	25.1176
826783	ZNF708	37.4161	18.0892	0	40.7607	0	2.54362	3.97414	0	7.68425	0.885007	0	2.18474	30.3505
826785	ZNF708	41.3546	54.2676	140.73	41.5018	122.37	94.114	1315.44	187.789	530.214	18.5852	17.8089	20.7551	35.5833
826790	ZNF708	6.89243	0	0	8.89324	0	0	0	0	0	0	0	0	0
620066	ZNF707	648.873	167.325	324.133	700.343	249.634	535.432	11060	3667.42	3142.86	238.952	253.777	159.486	475.142
620075	ZNF707	1925.94	1096.66	1322.86	2069.9	3810.59	3104.49	10666.6	47168.3	58569.4	678.801	1163.14	997.335	2070.11
620083	ZNF707	362.345	266.816	276.013	290.512	97.8956	129.725	1116.73	198.836	153.685	139.831	62.3311	97.2211	299.318
620086	ZNF707	1311.53	1040.13	681.86	1216.15	1244.5	943.683	278.19	110.464	153.685	368.163	331.691	369.222	1205.65
620102	ZNF707	781.799	591.29	890.685	784.828	736.665	1021.26	67.5605	55.2322	92.211	204.437	136.906	147.47	575.612
620107	ZNF707	947.217	1283.2	718.177	835.964	828.442	716.029	10197.7	14548.2	13178.5	253.997	282.716	251.246	1009.94
730737	ZNF707	570.102	445.446	395.86	538.782	256.976	263.265	643.811	143.604	192.106	129.211	267.133	386.7	567.24
730743	ZNF707	656.75	566.418	534.774	773.712	621.637	1294.7	12415.2	40175.9	34579.1	282.317	209.254	214.105	603.869
730754	ZNF707	958.048	823.058	417.651	1067.19	1901.62	819.046	246.397	4617.41	2136.22	301.788	252.664	400.9	903.188
1021211	ZNF707	5264.83	15215.3	9236.43	5292.22	9859.31	12069.5	23630.3	33658.5	29999.3	1539.91	3772.15	3261.82	6347.43
194456	ZNF706	13.7849	7.91402	0.907936	21.492	2.44739	1.27181	0	0	0	1.77001	0	0	15.6985
194467	ZNF706	45.2931	72.3568	5.44762	74.1103	1.2237	38.1543	0	0	0	9.73508	6.67833	2.18474	43.9558
642632	ZNF706	0	0	0	0	0	0	0	0	0	0	0	0	10.4657
642637	ZNF706	88.617	105.143	46.3047	87.4502	465.004	151.345	15.8966	22.0929	15.3685	28.3202	30.0525	77.5584	79.5391
642639	ZNF706	64.9858	70.0956	136.19	54.8416	14.6843	0	0	11.0464	0	21.2402	24.4872	13.1085	102.564
642642	ZNF706	242.22	223.854	156.165	232.706	167.646	157.704	3382	11.0464	99.8953	76.9956	41.1831	26.2169	107.796
642649	ZNF706	55.1394	1.13057	0.907936	18.5276	7.34217	7.63086	0	11.0464	0	7.96507	0	2.18474	14.6519
642651	ZNF706	84.6784	2.26115	19.0667	50.395	0	0	0	11.0464	0	15.0451	0	2.18474	11.5122
642655	ZNF706	0	0	0	5.18772	0	0	0	0	0	0	0	0	0
642657	ZNF706	978.725	592.421	585.619	1083.49	802.744	1058.15	47.6897	110.464	115.264	295.592	593.259	601.897	817.369
855453	ZNF705G	91.5709	114.188	96.2412	77.8158	25.6976	89.0267	3.97414	22.0929	15.3685	36.2853	28.9394	20.7551	273.154
855464	ZNF705G	1466.12	569.809	887.054	1438.48	489.478	914.432	111.276	77.3251	84.5268	479.674	120.21	119.069	1678.69
835050	ZNF705D	26.5851	66.7039	1.81587	52.6183	22.0265	16.5335	0	0	0	6.19505	13.3567	8.73897	24.0711
835052	ZNF705D	2703.8	2366.29	2656.62	2769.5	1458.65	3433.89	4081.45	320.347	345.791	851.377	479.727	469.72	3065.4
899714	ZNF705D	48.247	81.4014	114.4	51.8772	78.3165	58.5033	0	0	0	3.54003	0	5.46186	53.3749
899740	ZNF705D	118.156	24.8726	7.26349	153.408	51.3952	122.094	3.97414	0	0	61.0655	3.33917	3.27712	61.7475
835006	ZNF705A	145.726	307.516	226.984	175.641	112.58	96.6576	91.4053	11.0464	15.3685	56.6405	37.8439	67.7271	110.936
835031	ZNF705A	1086.05	1040.13	833.485	841.893	1162.51	2246.02	21865.7	64643.8	43262.4	322.143	711.243	735.166	893.769
835037	ZNF705A	345.606	161.672	150.717	293.477	135.83	17.8053	95.3795	0	23.0528	92.0408	24.4872	9.83135	251.176
835049	ZNF705A	53.1702	65.5733	17.2508	28.903	13.4607	2.54362	3.97414	0	7.68425	15.0451	28.9394	19.6627	100.47
835051	ZNF705A	1408.03	344.825	273.289	1000.49	156.633	85.2113	158.966	66.2786	15.3685	356.658	41.1831	20.7551	1137.62
855438	ZNF705A	4969.44	7487.79	7031.96	4695.63	8635.62	13006.8	64691.1	20502.2	22522.5	1514.25	3453.81	3974.05	5043.41
855439	ZNF705A	496.255	276.991	267.841	473.565	159.08	44.5134	6938.86	243.022	153.685	187.622	72.3486	85.205	531.656
855476	ZNF705A	1309.56	1709.43	1594.34	1400.69	3169.37	3204.96	5241.9	11510.4	10896.3	415.953	346.16	245.784	1204.6
855484	ZNF705A	42.3392	114.188	60.8317	30.3852	47.7241	214.936	0	44.1858	0	21.2402	2.22611	24.0322	74.3063
886590	ZNF704	772.937	863.759	608.317	748.514	2402.11	971.663	1339.29	176.743	169.054	217.712	291.621	1071.62	771.32
886591	ZNF704	6466.08	9691.28	11807.7	6830.75	11413.4	11148.7	63101.5	83334.3	77280.5	1899.23	5291.47	5020.54	7120.85
886595	ZNF704	2231.18	2869.4	3127.84	1967.63	2930.75	2270.18	34567.1	66842	59307.1	600.035	577.676	1039.94	2698.05
886598	ZNF704	536.625	587.899	931.542	536.559	2038.68	1646.99	39.7414	121.511	130.632	200.897	643.346	292.756	661.431
886601	ZNF704	3915.89	7568.06	5340.48	3722.56	5265.56	5988.96	11572.7	9367.38	7399.94	1192.99	1971.22	1762	3465.19
886605	ZNF704	581.918	756.354	414.019	653.653	1872.25	321.768	47.6897	165.697	146.001	241.607	583.241	814.909	685.502
886617	ZNF704	6972.19	8295.02	9788.46	7021.95	13674.8	12658.3	33692.8	10748.2	14131.3	2194.82	4025.92	4054.88	7433.77
886628	ZNF704	35.4468	70.0956	24.5143	31.1263	6.11848	87.7549	3.97414	44.1858	15.3685	7.08006	5.56528	2.18474	19.8848
886634	ZNF704	106.34	72.3568	235.155	213.438	170.094	165.335	3.97414	22.0929	23.0528	48.6754	160.28	36.0483	209.314
886637	ZNF704	17.7234	93.8377	70.819	31.1263	532.308	8.90267	3.97414	33.1393	7.68425	7.96507	12.2436	26.2169	24.0711
271697	ZNF703	168.372	118.71	397.676	304.593	206.805	170.423	11.9224	44.1858	7.68425	153.991	50.0875	56.8033	238.617
271702	ZNF703	1654.18	3540.96	3651.72	1723.81	1527.17	2687.34	25041.1	43423.6	37522.2	562.865	318.334	527.616	1718.46
271711	ZNF703	326.898	590.16	240.603	309.04	638.769	587.576	23.8449	66.2786	92.211	126.556	50.0875	88.4821	446.884
271727	ZNF703	1945.63	2534.75	2340.66	2027.66	2626.05	5541.28	11123.6	452.904	599.372	695.616	724.599	923.054	2231.28
961637	ZNF703	617.365	696.434	460.324	621.045	717.086	1371.01	39.7414	77.3251	122.948	164.611	189.219	180.241	589.218
961643	ZNF703	424.377	97.2294	213.365	340.907	261.871	292.516	3489.3	1137.78	883.689	93.8108	52.3136	49.1567	237.571
961645	ZNF703	463.762	409.268	404.032	361.658	759.915	363.738	5615.47	11996.4	10012.6	118.591	76.8008	16.3856	383.044
961647	ZNF703	2025.39	3164.48	3147.81	2123.26	3996.59	4045.63	8425.19	37447.4	41525.7	693.846	1571.63	763.568	2955.51
961652	ZNF703	1809.76	2231.75	2021.97	1500.73	1562.66	2018.36	11767.4	11609.8	9367.11	534.544	757.991	1360	1683.93
961655	ZNF703	3449.17	4944	5620.12	3341.63	3015.19	5094.87	7507.16	23407.4	14984.3	1099.18	2552.24	1896.36	3689.15
828678	ZNF701	9.84633	37.309	5.44762	15.5632	24.4739	0	7.94829	0	0	2.65502	0	1.09237	3.1397
828684	ZNF701	0	0	0	3.70552	0	0	0	0	0	0	0	0	0
828694	ZNF701	31.5083	21.4809	76.2666	7.41103	2.44739	19.0772	3.97414	0	7.68425	7.96507	0	0	15.6985
828705	ZNF701	16.7388	65.5733	19.0667	8.15214	0	0	0	0	7.68425	3.54003	1.11306	0	12.5588
828711	ZNF701	48.247	0	76.2666	19.2687	1.2237	57.2315	0	0	7.68425	7.96507	0	0	7.32597
828717	ZNF701	19.6927	4.5223	0	36.3141	0	3.81543	3.97414	11.0464	7.68425	8.85007	3.33917	32.7712	37.6764
860470	ZNF701	33.4775	18.0892	124.387	48.1717	115.027	429.872	186.785	154.65	299.686	13.2751	18.9219	32.7712	23.0245
860478	ZNF701	75.8167	1.13057	90.7936	64.476	48.9478	3.81543	3.97414	11.0464	7.68425	26.5502	17.8089	14.2008	50.2352
860480	ZNF701	0	0	0	0	0	0	0	0	0	0	0	0	0
756751	ZNF700	21.6619	35.0478	238.787	47.4306	24.4739	27.9798	981.614	33.1393	23.0528	13.2751	7.79139	7.6466	42.9093
756761	ZNF700	202.834	166.194	221.536	269.02	186.002	24.1644	11.9224	44.1858	15.3685	53.9855	24.4872	51.3415	129.774
756764	ZNF700	1026.97	1147.53	1839.48	950.835	490.702	652.439	7062.05	13465.6	14538.6	355.773	185.88	246.876	1148.08
756768	ZNF700	774.906	975.686	758.127	944.166	807.639	537.976	27214.9	7379.02	8606.36	250.457	330.578	219.567	701.2
756780	ZNF700	181.172	111.927	60.8317	186.758	1.2237	53.416	3028.3	7014.49	6324.14	69.9156	36.7308	91.7592	238.617
756783	ZNF700	1628.58	2755.21	3068.82	1587.44	2145.14	1582.13	2762.03	5169.73	5793.93	491.179	741.295	607.359	1771.84
756789	ZNF700	633.119	850.192	778.101	752.22	597.163	849.569	5667.13	2838.93	2505.07	246.917	310.543	242.507	522.237
1081885	ZNF70	2069.7	4244.18	3518.25	2119.56	1878.37	6342.52	19838.9	26986.4	25473.3	648.71	996.185	1362.19	2514.9
1081886	ZNF70	513.978	533.631	1116.76	480.976	635.098	807.6	687.527	88.3715	122.948	114.166	125.775	127.808	447.931
1081887	ZNF70	823.153	1052.56	1496.28	818.919	1250.62	569.771	27.819	99.4179	153.685	231.872	188.106	268.723	1040.29
1081888	ZNF70	225.481	117.58	917.923	207.509	524.965	582.489	31.7932	66.2786	130.632	69.9156	565.432	424.933	144.426
1081889	ZNF70	917.678	1881.28	1324.68	975.292	834.56	1106.48	55.638	99.4179	122.948	296.477	242.646	414.009	1125.06
1081890	ZNF70	1284.95	1432.44	1261.12	1220.6	1661.78	1897.54	2734.21	32078.9	17912	387.633	362.856	246.876	1633.69
1081894	ZNF70	77.786	117.58	60.8317	79.298	259.423	27.9798	3.97414	33.1393	0	33.6303	34.5047	75.3737	84.772
1081896	ZNF70	167.388	11.3057	38.1333	120.8	50.1715	20.349	0	11.0464	0	35.4003	32.2786	14.2008	123.495
1081898	ZNF70	933.432	879.587	1059.56	959.729	510.281	761.814	2579.22	11720.3	9159.63	392.943	300.525	522.154	773.413
1081902	ZNF70	853.677	1410.96	1028.69	977.515	440.53	317.953	95.3795	165.697	245.896	242.492	62.3311	62.2652	922.026
816675	ZNF7	634.104	448.838	522.971	566.944	775.823	512.54	35.7673	132.557	53.7898	165.496	376.213	304.772	587.124
816679	ZNF7	9.84633	13.5669	0	7.41103	0	25.4362	0	0	0	0	0	0	4.18627
816685	ZNF7	232.373	272.468	207.009	225.295	1277.54	54.6878	19.8707	55.2322	30.737	99.1208	40.07	114.699	187.336
816689	ZNF7	1584.27	1760.3	1364.63	1726.77	2517.14	3349.95	5671.1	353.486	430.318	573.485	228.176	178.057	1425.43
816694	ZNF7	586.841	823.058	485.746	638.831	855.363	1117.92	15.8966	88.3715	76.8425	169.036	81.2531	50.2491	700.154
969491	ZNF7	342.652	272.468	178.863	293.477	179.883	562.14	27.819	11.0464	15.3685	110.626	183.654	218.474	331.762
969494	ZNF7	110.279	38.4395	112.584	98.5667	94.2246	76.3086	7.94829	22.0929	30.737	51.3304	43.4092	61.1728	76.3994
969499	ZNF7	1639.41	1308.07	1169.42	1688.23	4062.67	2777.63	1875.8	596.508	868.321	514.189	754.652	1178.67	1387.75
969505	ZNF7	21.6619	0	0	5.18772	0	97.9294	0	0	0	1.77001	0	0	12.5588
969507	ZNF7	259.943	509.889	438.533	223.072	633.874	241.644	31.7932	11.0464	46.1055	96.4658	44.5222	33.8635	291.992
798004	ZNF699	13.7849	4.5223	5.44762	22.2331	0	1.27181	0	0	7.68425	0	0	0	21.9779
798005	ZNF699	143.756	792.533	455.784	127.47	184.778	225.11	7.94829	44.1858	99.8953	51.3304	35.6178	113.607	206.174
798008	ZNF699	481.486	824.189	762.666	529.889	762.362	443.862	564.328	143.604	76.8425	164.611	128.001	89.5745	748.296
798012	ZNF699	26.5851	12.4363	0	20.7509	12.237	6.35905	3.97414	0	0	1.77001	4.45222	2.18474	27.2108
798015	ZNF699	22.6466	46.3535	40.8571	62.2527	0	5.08724	3.97414	0	7.68425	6.19505	6.67833	17.4779	108.843
798024	ZNF699	3910.96	6713.35	6682.41	4169.45	6376.68	4015.11	7737.66	28533	19940.6	1308.93	1459.22	1732.5	4815.26
798028	ZNF699	266.836	215.94	310.514	216.402	84.435	183.141	135.121	11.0464	15.3685	101.776	89.0445	55.711	319.203
798031	ZNF699	972.817	1797.61	1242.06	1030.87	706.072	427.328	309.983	309.3	268.949	332.763	373.987	643.407	1345.89
798035	ZNF699	9.84633	1.13057	100.781	9.63434	1.2237	2.54362	0	0	7.68425	0.885007	0	0	38.723
798041	ZNF699	255.02	514.411	279.644	277.173	370.78	834.308	13567.7	89675	92718.2	108.856	491.971	182.426	328.622
759115	ZNF697	6332.17	6806.06	8973.13	6271.96	8499.79	7091.61	32556.2	36972.4	40572.9	1916.04	5394.98	6249.46	7112.47
759116	ZNF697	2489.15	3005.07	3481.03	2377.46	6317.94	4450.06	26106.2	7058.67	8460.36	817.747	800.287	1109.85	2765.03
759119	ZNF697	473.608	300.733	807.155	354.988	139.501	161.52	35.7673	44.1858	53.7898	158.416	86.8183	169.318	459.443
759120	ZNF697	340.683	621.816	524.787	442.439	238.621	295.06	11556.8	7091.81	8145.31	132.751	260.455	339.728	578.752
759124	ZNF697	271.759	240.812	499.365	234.93	239.844	166.607	11.9224	33.1393	46.1055	77.8807	87.9314	50.2491	246.99
759128	ZNF697	335.76	309.777	245.143	364.623	296.134	151.345	35.7673	77.3251	38.4213	100.891	54.5397	68.8194	574.566
759132	ZNF697	57.1087	7.91402	120.755	40.7607	0	0	3.97414	0	0	38.0553	144.697	7.6466	14.6519
759135	ZNF697	582.903	854.714	355.911	583.989	903.087	1892.45	47.6897	132.557	92.211	184.967	660.042	208.643	691.781
759138	ZNF697	1649.26	2292.8	3052.48	1522.97	756.244	1420.61	5985.06	5887.75	4418.45	479.674	700.112	417.286	1891.15
759141	ZNF697	1706.37	1550.02	1121.3	1694.9	1254.29	666.429	19672	72343.1	62127.2	504.454	1069.65	811.632	1900.57
1077504	ZNF696	17.7234	35.0478	0	18.5276	1.2237	0	0	0	7.68425	8.85007	0	0	2.09314
1077508	ZNF696	169.357	235.159	82.6222	97.8256	107.685	434.959	0	11.0464	7.68425	25.6652	7.79139	8.73897	258.502
1077511	ZNF696	32.4929	5.65287	55.3841	34.0907	6.11848	10.1745	0	0	38.4213	27.4352	0	9.83135	72.2132
1077514	ZNF696	845.8	643.297	773.562	959.729	942.246	1311.24	43.7156	132.557	122.948	314.178	320.56	322.25	1070.64
1077516	ZNF696	161.48	97.2294	253.314	173.418	11.0133	17.8053	15.8966	11.0464	15.3685	60.1805	13.3567	8.73897	124.542
1077520	ZNF696	1.96927	6.78345	0	3.70552	1.2237	11.4463	0	0	0	0	0	0	0
1077523	ZNF696	0	0	0	5.92883	0	6.35905	0	0	0	3.54003	0	0	0
1077526	ZNF696	545.487	598.074	426.73	603.258	840.679	1014.9	23.8449	77.3251	107.58	235.412	74.5747	61.1728	593.404
1077527	ZNF696	117.171	12.4363	36.3174	60.0294	1.2237	10.1745	7.94829	11.0464	0	24.7802	2.22611	2.18474	95.2376
1077531	ZNF696	463.762	97.2294	152.533	426.875	546.992	384.087	11.9224	44.1858	30.737	104.431	65.6703	71.0042	454.21
605586	ZNF695	10.831	5.65287	0	19.2687	9.78956	13.9899	0	0	0	17.7001	3.33917	0	14.6519
605597	ZNF695	13.7849	57.6593	0	17.7865	22.0265	3.81543	3.97414	0	0	16.8151	7.79139	4.36949	14.6519
605601	ZNF695	348.56	304.124	218.813	228.26	104.014	114.463	15.8966	0	53.7898	90.2708	149.149	90.6669	332.808
605612	ZNF695	136.864	50.8758	2.72381	133.399	8.56587	63.5905	0	0	0	15.9301	7.79139	4.36949	62.7941
229920	ZNF692	1371.59	1101.18	1496.28	1777.17	1162.51	1349.39	2630.88	718.019	730.004	478.789	307.203	384.515	1564.62
1059515	ZNF692	2976.55	3347.63	5268.75	3284.57	2568.54	5206.79	14382.4	20248.1	18296.2	962.888	862.618	882.636	3470.42
1059517	ZNF692	84.6784	114.188	113.492	77.0747	52.6189	244.188	19.8707	55.2322	15.3685	21.2402	3.33917	2.18474	244.897
1059523	ZNF692	78.7706	279.252	147.994	97.0845	305.924	122.094	0	22.0929	0	20.3552	32.2786	25.1246	72.2132
1059529	ZNF692	2153.39	2125.48	2373.34	1949.84	2299.32	2059.06	69925.1	363450	319603	592.07	410.718	447.872	1971.73
1059536	ZNF692	2165.21	1962.68	2105.5	2467.87	4246.22	3821.79	4812.69	11654	10804.1	664.641	442.996	399.808	2559.9
1059542	ZNF692	211.696	239.682	141.638	303.111	275.331	398.077	4590.14	14879.6	14784.5	92.9258	97.9489	58.9881	200.941
1059552	ZNF692	184.126	471.449	129.835	174.159	577.584	303.963	3.97414	44.1858	53.7898	66.3756	35.6178	89.5745	175.823
1059560	ZNF692	514.963	610.51	618.304	617.339	348.753	314.137	17390.9	19530.1	15791.1	181.427	105.74	124.53	650.965
1059573	ZNF692	750.29	481.625	308.698	697.378	613.071	1131.91	35.7673	77.3251	46.1055	207.092	1159.8	527.616	788.065
740616	ZNF691	1385.38	2326.72	1765.94	1428.11	1918.75	2340.13	21698.8	90017.4	100610	506.224	598.824	585.511	1202.51
740618	ZNF691	240.25	370.828	310.514	263.833	354.872	638.449	11.9224	99.4179	23.0528	57.5255	16.6958	12.0161	222.919
740619	ZNF691	154.587	175.239	261.486	173.418	132.159	423.513	7.94829	33.1393	7.68425	36.2853	5.56528	31.6788	153.845
740626	ZNF691	1020.08	832.103	855.276	980.48	878.613	465.483	63.5863	99.4179	215.159	295.592	239.307	229.398	1050.75
740627	ZNF691	1215.04	1482.18	1448.16	1338.43	1204.12	1580.86	15360.1	2960.45	2512.75	441.619	819.209	563.664	1482.99
1012411	ZNF691	31.5083	1.13057	52.6603	15.5632	0	0	3.97414	0	0	3.54003	0	0	0
1012414	ZNF691	1.96927	0	19.0667	8.89324	0	0	0	0	0	5.31004	0	2.18474	0
1012421	ZNF691	47.2624	41.8313	8.17142	30.3852	41.6056	2.54362	0	0	0	4.42504	0	0	20.9314
1012422	ZNF691	78.7706	40.7007	0.907936	61.5116	75.8691	11.4463	3.97414	0	7.68425	23.0102	16.6958	5.46186	43.9558
1012431	ZNF691	55.1394	80.2708	31.7778	52.6183	29.3687	335.758	11.9224	0	7.68425	7.96507	23.3742	2.18474	34.5367
994047	ZNF69	826.107	1309.21	1262.03	761.113	878.613	1850.48	15884.7	56524.6	40957.1	262.847	146.923	198.812	846.673
960380	ZNF689	354.468	754.093	399.492	413.536	149.291	174.238	19.8707	55.2322	53.7898	149.566	317.221	105.96	343.274
960382	ZNF689	1588.21	1810.05	1380.06	1346.58	1100.1	1171.34	14636.8	20734.2	18319.3	482.329	485.292	478.459	1269.49
960383	ZNF689	1877.7	1827.01	2989.83	1794.21	2008.08	1596.12	1156.48	331.393	353.476	547.82	647.798	997.335	1941.38
960385	ZNF689	98.4633	84.7931	114.4	114.13	206.805	130.996	437.156	0	0	33.6303	44.5222	26.2169	150.706
960387	ZNF689	219.573	358.392	266.933	201.58	33.0398	72.4932	949.82	66.2786	46.1055	69.9156	76.8008	133.269	195.708
960389	ZNF689	2603.37	3062.73	2476.85	2646.48	1653.21	1786.89	461.001	198.836	368.844	748.716	581.015	779.953	2902.13
960393	ZNF689	21.6619	10.1752	2.72381	44.4662	6.11848	5.08724	3.97414	0	0	12.3901	11.1306	0	41.8627
960394	ZNF689	209.727	75.7485	519.339	234.93	232.502	101.745	19.8707	33.1393	15.3685	53.9855	220.385	274.185	109.89
960397	ZNF689	248.128	557.373	389.505	363.141	256.976	179.325	0	55.2322	7.68425	172.576	89.0445	134.362	254.316
960401	ZNF689	1930.87	1897.1	1904.85	1786.06	2416.8	3057.43	2070.53	795.344	1559.9	638.975	553.189	728.612	1561.48
856685	ZNF688	3805.61	5763.67	5516.62	3817.42	4648.82	3688.25	29583.5	42241.6	41641	1362.91	1926.7	2134.49	4095.22
856687	ZNF688	652.812	711.131	829.854	602.517	713.414	902.985	43.7156	88.3715	146.001	193.817	179.202	311.326	725.271
856688	ZNF688	2611.25	3895.96	3727.08	2903.64	3497.32	3820.52	72750.7	70951.3	94931.3	808.897	1727.46	1601.42	2811.08
856692	ZNF688	401.73	265.685	226.076	420.206	510.281	141.171	5694.95	16956.3	18234.7	148.681	136.906	415.101	435.372
856694	ZNF688	1518.3	2379.86	1409.12	1365.11	1480.67	1485.47	115.25	254.068	153.685	460.204	501.988	813.817	1387.75
856698	ZNF688	447.023	376.481	1408.21	409.089	321.832	222.567	23.8449	55.2322	30.737	139.831	90.1575	66.6347	419.674
856702	ZNF688	1102.79	1466.35	939.714	1171.68	998.536	1799.61	5237.92	2916.26	2474.33	323.028	280.49	305.864	1203.55
856704	ZNF688	212.681	119.841	398.584	156.373	118.698	118.278	3815.18	176.743	46.1055	44.2504	56.7658	124.53	181.056
856708	ZNF688	425.361	463.535	323.225	459.484	1908.97	1301.06	31.7932	66.2786	230.528	146.026	263.794	717.688	483.514
856711	ZNF688	773.922	809.491	687.308	785.569	1150.27	663.885	3107.78	187.789	299.686	226.562	319.447	388.884	793.298
707280	ZNF687	1598.06	2605.97	2185.4	1645.99	1617.73	1697.87	4765	2043.59	4088.02	537.199	991.733	942.717	1527.99
707284	ZNF687	0	0	0	0.741103	0	0	0	0	0	0	0	0	0
707287	ZNF687	411.577	394.57	532.958	543.97	2042.35	2341.4	321.906	77.3251	107.58	113.281	103.514	211.92	555.727
707292	ZNF687	3475.75	3526.26	4205.56	3664.01	2738.63	3734.04	2392.43	508.136	476.424	1040.77	504.214	833.48	4461.52
707296	ZNF687	30.5236	12.4363	13.619	22.9742	0	0	3.97414	0	7.68425	18.5852	30.0525	20.7551	56.5146
707299	ZNF687	15.7541	23.7421	117.124	39.2785	0	0	7.94829	33.1393	0	7.08006	0	0	14.6519
707303	ZNF687	1817.63	3659.67	2591.25	1664.52	3273.39	2595.77	3966.2	640.693	714.636	503.569	1069.65	1078.17	1810.56
707309	ZNF687	0	29.3949	0	0.741103	0	0	0	0	0	0	0	0	1.04657
707314	ZNF687	28.5544	5.65287	54.4762	30.3852	0	17.8053	0	0	0	0	1.11306	5.46186	28.2573
707327	ZNF687	43.3239	87.0542	0.907936	17.7865	1.2237	0	0	0	0	2.65502	5.56528	3.27712	19.8848
1042545	ZNF684	67.9397	29.3949	62.6476	60.7705	2.44739	2.54362	0	0	0	24.7802	18.9219	1.09237	84.772
1042556	ZNF684	13.7849	37.309	0	11.1165	0	0	0	0	0	1.77001	7.79139	4.36949	7.32597
1042560	ZNF684	16.7388	53.137	13.619	20.0098	0	0	0	0	0	9.73508	1.11306	5.46186	13.6054
1042565	ZNF684	0	23.7421	0.907936	7.41103	0	0	0	0	0	3.54003	0	0	0
1042569	ZNF684	2613.22	3524	4406.21	2772.47	3684.55	2827.23	12625.9	19618.5	18365.4	800.047	1022.9	1262.78	2643.63
1042573	ZNF684	128.002	105.143	117.124	182.311	122.37	59.7751	11.9224	0	15.3685	39.8253	21.1481	72.0965	163.265
1042577	ZNF684	4.92316	0	9.07936	19.2687	6.11848	0	0	0	0	0	0	0	1.04657
1042579	ZNF684	149.664	276.991	888.869	162.302	47.7241	114.463	7.94829	22.0929	15.3685	53.9855	69.0095	69.9118	143.38
1042601	ZNF684	606.534	637.644	535.682	589.177	737.888	587.576	218.578	165.697	122.948	147.796	646.685	116.884	664.57
1042611	ZNF684	155.572	149.236	119.848	95.6023	352.424	557.053	3.97414	44.1858	30.737	21.2402	26.7133	9.83135	165.358
1066501	ZNF683	787.706	731.482	590.158	772.971	430.741	523.986	95.3795	88.3715	138.317	273.467	197.011	297.125	787.019
1066503	ZNF683	1.96927	0	0	3.70552	0	0	0	0	0	1.77001	0	0	0
1066508	ZNF683	4.92316	12.4363	0.907936	0.741103	0	0	0	0	0	0	0	0	0
1066509	ZNF683	2439.92	3049.16	2553.12	2339.66	5022.05	4048.17	8238.4	3910.44	7515.2	748.716	3881.23	2373.72	2486.64
1066511	ZNF683	73.8475	574.332	374.978	49.6539	4.89478	155.161	13921.4	66333.9	68097.9	13.2751	2.22611	4.36949	167.451
1066514	ZNF683	1227.84	1447.14	936.99	1312.49	3148.57	1901.36	727.268	165.697	222.843	427.459	3535.06	2698.16	1413.91
1066522	ZNF683	707.951	469.188	610.133	666.993	691.388	551.966	25657.1	62589.1	66361.2	187.622	340.595	288.386	781.786
1066523	ZNF683	1567.54	1234.59	1714.18	1614.86	1825.75	3572.52	151.017	176.743	238.212	492.949	387.343	249.061	1338.56
1066525	ZNF683	113.233	7.91402	63.5555	103.013	155.409	164.064	3.97414	44.1858	0	38.9403	13.3567	4.36949	163.265
1066534	ZNF683	462.778	392.309	392.228	575.096	927.561	610.469	623.941	463.95	5701.72	223.022	212.594	217.382	447.931
693847	ZNF682	2188.84	2825.31	3081.54	2182.55	3999.04	5782.92	162.94	552.322	430.318	611.54	1204.33	989.689	2153.84
693851	ZNF682	198.896	600.335	272.381	212.697	231.278	89.0267	266.268	11.0464	30.737	84.9607	35.6178	414.009	228.152
693855	ZNF682	0.984633	1.13057	0	15.5632	11.0133	13.9899	0	0	0	2.65502	0	0	2.09314
693860	ZNF682	445.054	771.052	995.098	369.069	621.637	1199.32	4264.26	2087.78	1521.48	103.546	83.4792	150.747	586.078
693865	ZNF682	532.686	785.749	869.803	549.899	1200.45	1407.89	9458.46	12383.1	7722.68	150.451	159.167	358.298	472.002
693869	ZNF682	1.96927	0	0	0	0	0	0	0	0	0	0	0	0
693873	ZNF682	223.512	271.338	515.708	148.962	941.022	785.979	19.8707	44.1858	38.4213	61.0655	34.5047	64.4499	223.965
693880	ZNF682	0	0	0	0	0	0	0	0	0	0	0	0	0
693882	ZNF682	24.6158	27.1338	48.1206	35.573	57.5137	20.349	7.94829	0	0	16.8151	55.6528	10.9237	48.1421
693897	ZNF682	0	0	0	0	0	0	0	0	0	1.77001	0	0	0
316400	ZNF681	255.02	438.663	108.952	195.651	141.949	227.654	11.9224	44.1858	61.474	77.8807	241.533	360.483	234.431
726060	ZNF681	2.9539	0	0	0	0	0	0	0	0	0	0	0	7.32597
726072	ZNF681	87.6323	30.5255	157.073	45.2073	73.4217	17.8053	0	11.0464	7.68425	29.2052	114.645	39.3254	39.7696
726084	ZNF681	64.0011	85.9236	9.07936	53.3594	39.1583	10.1745	3.97414	0	7.68425	19.4702	20.035	22.9398	131.868
726091	ZNF681	35.4468	356.131	12.7111	40.0196	128.488	52.1442	3.97414	0	46.1055	2.65502	32.2786	37.1406	26.1642
726097	ZNF681	264.866	413.79	372.254	290.512	119.922	300.147	23.8449	44.1858	15.3685	79.6507	105.74	25.1246	262.688
726105	ZNF681	5.9078	0	0.907936	12.5988	63.6322	33.0671	0	0	0	0	16.6958	18.5703	8.37254
726115	ZNF681	68.9243	58.7899	189.759	29.6441	39.1583	0	0	0	7.68425	8.85007	7.79139	8.73897	64.8872
726122	ZNF681	74.8321	80.2708	46.3047	111.165	56.29	223.839	568.303	1513.36	822.215	21.2402	15.5828	10.9237	109.89
726132	ZNF681	219.573	446.577	511.168	259.386	121.146	94.114	7.94829	22.0929	23.0528	86.7307	123.549	398.716	149.659
680667	ZNF680	2.9539	0	0	0	0	0	0	0	0	1.77001	0	0	0
680672	ZNF680	1243.59	1438.09	1114.95	1311.75	1206.56	1746.2	1593.63	298.254	361.16	369.048	454.127	347.374	1517.52
680678	ZNF680	9.84633	13.5669	0	17.7865	0	0	0	0	0	1.77001	1.11306	0	0
680687	ZNF680	580.933	431.879	535.682	503.209	857.811	930.965	23.8449	99.4179	69.1583	135.406	170.298	66.6347	557.821
680690	ZNF680	6.89243	0	0	10.3754	0	118.278	0	0	0	7.96507	17.8089	46.972	3.1397
680694	ZNF680	23.6312	40.7007	15.4349	13.3399	1.2237	0	3.97414	0	7.68425	0.885007	0	0	5.23284
680699	ZNF680	518.902	479.364	911.568	420.947	441.754	629.546	19.8707	44.1858	130.632	143.371	164.732	173.687	458.397
680707	ZNF680	175.265	355	275.105	206.027	80.7639	118.278	15.8966	33.1393	23.0528	96.4658	247.098	147.47	253.269
680730	ZNF680	215.635	99.4905	429.454	251.234	267.989	389.174	23.8449	55.2322	61.474	75.2256	80.14	230.49	245.943
680737	ZNF680	11.8156	18.0892	9.9873	3.70552	0	2.54362	0	0	7.68425	4.42504	0	0	32.4436
1080610	ZNF678	2.9539	0	9.07936	8.15214	0	0	0	0	0	7.96507	1.11306	5.46186	2.09314
1080614	ZNF678	103.386	186.545	156.165	100.79	33.0398	39.4261	83.457	0	30.737	46.0204	17.8089	26.2169	128.728
1080617	ZNF678	98.4633	30.5255	146.178	76.3336	78.3165	63.5905	15.8966	22.0929	38.4213	15.9301	67.8964	37.1406	81.6323
1080620	ZNF678	29.539	0	1.81587	11.8577	3.67109	89.0267	0	11.0464	7.68425	0.885007	0	0	5.23284
1080623	ZNF678	0	0	0	1.48221	0	0	0	0	0	0	0	0	0
1080628	ZNF678	0.984633	0	0	0	0	0	0	0	0	0	0	0	0
1080633	ZNF678	0	0	0	0	0	0	0	0	0	0	0	0	0
1080637	ZNF678	173.295	238.551	125.295	160.819	210.476	344.661	15.8966	22.0929	15.3685	81.4207	203.689	134.362	152.799
1080643	ZNF678	0.984633	0	0	0	0	1.27181	0	0	0	0	0	0	0
1080650	ZNF678	2319.8	3618.97	3544.58	2210.71	3839.96	2749.65	12637.8	21408	24628	659.331	1633.97	1090.19	2303.5
914339	ZNF677	7.87706	23.7421	0	0	0	0	0	0	0	2.65502	119.097	0	0
914342	ZNF677	3471.82	4139.03	4330.86	3240.1	4018.62	5845.24	27119.6	26036.5	20132.7	975.278	869.296	918.685	3351.11
914347	ZNF677	2.9539	0	21.7905	0	0	0	0	0	0	0	0	0	3.1397
914350	ZNF677	245.174	195.589	134.375	334.979	113.804	223.839	3.97414	11.0464	7.68425	93.8108	123.549	67.7271	136.054
914353	ZNF677	25.6005	13.5669	0.907936	10.3754	0	0	0	0	0	0.885007	0	8.73897	26.1642
914356	ZNF677	42.3392	16.9586	7.26349	34.8319	170.094	58.5033	3.97414	11.0464	7.68425	11.5051	18.9219	5.46186	15.6985
914358	ZNF677	535.64	187.675	285.092	417.241	555.558	1042.88	11.9224	55.2322	84.5268	111.511	155.828	156.209	488.747
914360	ZNF677	31.5083	0	14.527	30.3852	7.34217	10.1745	0	0	0	7.96507	0	0	5.23284
914364	ZNF677	12.8002	4.5223	0.907936	13.3399	0	0	0	0	0	0	0	0	5.23284
914373	ZNF677	0	0	0	0	0	0	0	0	0	0	0	0	0
774592	ZNF676	1028.94	1597.5	1741.42	1127.96	721.98	1103.93	619.966	629.647	1275.59	359.313	585.467	560.387	1251.69
774658	ZNF676	1239.65	1571.5	1990.2	1317.68	1283.66	1330.31	10682.5	1767.43	2128.54	389.403	671.173	926.331	1212.97
1032183	ZNF675	12.8002	22.6115	7.26349	45.2073	1127.02	527.801	7.94829	11.0464	23.0528	5.31004	0	0	2.09314
1032188	ZNF675	65.9704	140.191	73.5428	44.4662	1240.83	81.3959	3.97414	33.1393	23.0528	12.3901	0	4.36949	36.6299
1032196	ZNF675	31.5083	91.5765	79.8984	36.3141	11.0133	24.1644	0	0	0	21.2402	23.3742	63.3576	79.5391
1032201	ZNF675	16.7388	0	0	12.5988	11.0133	1.27181	0	11.0464	0	10.6201	3.33917	3.27712	17.7916
1032209	ZNF675	15.7541	0	0	0	0	0	0	0	0	0.885007	3.33917	0	9.41911
901462	ZNF674	847.769	705.478	832.577	692.19	1388.89	770.717	51.6639	110.464	107.58	238.952	359.517	338.635	956.563
901465	ZNF674	103.386	137.93	68.0952	83.0036	67.3033	185.684	0	11.0464	15.3685	41.5953	382.891	655.423	154.892
901473	ZNF674	2.9539	0	0	0	0	0	0	0	0	0.885007	3.33917	0	0
927920	ZNF672	6366.64	7518.32	5827.13	6264.55	7781.48	8255.32	36184.6	107902	75897.4	1734.61	1485.93	2082.06	6906.3
927921	ZNF672	2891.87	2668.16	3208.65	3011.1	3912.15	3924.81	4566.29	651.74	445.687	877.042	585.467	673.993	3093.65
927922	ZNF672	1426.73	1460.7	1537.14	1285.81	2715.38	2134.1	329.854	187.789	307.37	333.648	194.785	519.969	1440.08
927923	ZNF672	1048.63	1254.94	1594.34	1221.34	2247.93	825.405	1474.41	298.254	276.633	392.058	161.393	166.041	1207.74
927924	ZNF672	230.404	494.061	133.467	213.438	356.095	198.402	2622.94	14017.9	23421.6	43.3654	43.4092	58.9881	283.62
927925	ZNF672	549.425	401.354	568.368	494.316	725.651	207.305	39.7414	55.2322	92.211	169.921	33.3917	99.4058	489.794
927926	ZNF672	1082.11	1294.51	1093.16	960.47	892.074	928.422	43.7156	132.557	115.264	282.317	123.549	147.47	1155.41
927927	ZNF672	326.898	293.949	419.466	432.063	627.756	452.765	1987.07	2794.75	3634.65	130.096	65.6703	28.4017	387.23
927928	ZNF672	217.604	349.347	138.914	222.331	108.909	130.996	6740.15	192053	151802	82.3057	25.6003	20.7551	190.475
927929	ZNF672	602.595	563.026	345.016	736.657	1174.75	1750.01	35.7673	143.604	153.685	168.151	60.105	246.876	689.688
991515	ZNF671	382.038	645.558	655.53	358.694	440.53	295.06	1339.29	5357.52	4326.24	152.221	330.578	495.937	475.142
991516	ZNF671	293.421	371.959	321.409	355.73	236.173	423.513	39.7414	110.464	38.4213	71.6856	37.8439	58.9881	303.505
991518	ZNF671	527.763	569.809	640.095	618.821	1213.91	1159.89	35.7673	66.2786	53.7898	168.151	113.532	115.791	521.191
991520	ZNF671	401.73	309.777	354.095	423.17	838.231	821.59	218.578	99.4179	84.5268	134.521	158.054	247.968	387.23
991524	ZNF671	1229.81	1335.21	1137.64	1136.11	5209.27	4256.75	5110.75	12073.8	11288.2	361.083	276.038	472.997	1331.23
991527	ZNF671	470.655	1032.21	686.4	547.675	1144.16	1371.01	27.819	99.4179	115.264	192.932	441.883	525.431	601.776
991530	ZNF671	836.938	1496.88	1376.43	908.593	857.811	1336.67	604.07	287.207	906.742	311.523	345.047	256.707	968.075
991535	ZNF671	514.963	324.475	216.997	535.818	861.482	724.932	23.8449	55.2322	76.8425	136.291	89.0445	49.1567	542.122
991551	ZNF671	0	0	0	0	0	0	0	0	0	0	0	0	0
991558	ZNF671	0	0	0	0	0	0	0	0	0	0	0	0	0
792194	ZNF670	2323.73	3753.51	2855.46	2431.56	3389.64	1823.78	552.406	441.858	461.055	634.55	417.396	655.423	2392.45
792197	ZNF670	2036.22	1882.41	2306.16	1841.64	1732.75	3858.67	29297.4	142775	109232	640.745	367.308	431.487	2316.05
792200	ZNF670	119.141	314.3	155.257	94.1201	41.6056	66.1341	2917.02	33.1393	69.1583	56.6405	45.6353	6.55423	99.4239
792202	ZNF670	255.02	261.163	153.441	237.894	244.739	221.295	23.8449	33.1393	53.7898	70.8006	150.263	52.4338	200.941
792204	ZNF670	69.9089	160.542	64.4635	108.942	99.1193	487.103	3.97414	44.1858	15.3685	14.1601	37.8439	8.73897	78.4926
792205	ZNF670	274.713	257.771	558.381	267.538	279.003	180.597	19.8707	55.2322	53.7898	76.9956	85.7053	79.7431	256.409
792208	ZNF670	93.5401	53.137	40.8571	79.298	20.8028	34.3389	0	11.0464	38.4213	36.2853	16.6958	45.8796	80.5857
792210	ZNF670	395.822	468.058	476.666	386.856	750.125	445.134	19.8707	44.1858	23.0528	146.026	245.985	213.013	376.764
792212	ZNF670	438.162	505.367	727.257	489.869	581.255	754.184	27.819	66.2786	84.5268	143.371	30.0525	77.5584	320.25
792213	ZNF670	612.442	1386.08	552.025	612.151	540.873	358.651	464.975	22.0929	584.003	218.597	155.828	135.454	541.075
677831	ZNF669	281.605	126.624	168.876	223.813	84.435	76.3086	3.97414	11.0464	30.737	65.4905	87.9314	49.1567	255.362
677860	ZNF669	250.097	447.707	240.603	244.564	478.465	415.882	23.8449	44.1858	23.0528	100.006	105.74	91.7592	236.524
677867	ZNF669	256.989	489.539	280.552	379.445	2679.89	2210.41	19.8707	44.1858	69.1583	113.281	545.397	341.912	353.74
684000	ZNF669	0.984633	0	0	0	0	0	0	0	0	0	0	0	8.37254
684003	ZNF669	254.035	274.73	517.524	287.548	242.292	354.835	11.9224	33.1393	23.0528	68.1456	7.79139	56.8033	312.924
684007	ZNF669	18.708	1.13057	0	22.2331	19.5791	1.27181	2718.31	8329.01	7461.41	11.5051	0	16.3856	6.27941
684010	ZNF669	0.984633	1.13057	0	3.70552	2.44739	0	0	0	0	0.885007	0	0	0
684019	ZNF669	20.6773	7.91402	0	30.3852	1.2237	128.453	0	0	15.3685	4.42504	0	0	25.1176
684022	ZNF669	4.92316	9.04459	15.4349	9.63434	6.11848	0	0	0	0	0	0	0	0
684035	ZNF669	0	0	0.907936	2.22331	0	0	0	0	0	0.885007	0	0	0
661194	ZNF668	234.343	271.338	201.562	359.435	321.832	340.845	7.94829	22.0929	30.737	93.8108	94.6097	37.1406	168.497
661197	ZNF668	829.061	879.587	916.107	798.909	244.739	719.845	1681.06	77.3251	138.317	272.582	819.209	1847.2	730.504
661200	ZNF668	620.319	1165.62	1056.84	679.592	845.574	595.207	3199.19	5114.5	3296.55	232.757	114.645	150.747	583.985
661204	ZNF668	282.59	108.535	189.759	328.309	423.399	206.033	79.4829	33.1393	115.264	84.0757	45.6353	109.237	484.561
661209	ZNF668	1535.04	1971.72	1246.6	1273.22	871.271	965.304	39.7414	99.4179	122.948	387.633	384.004	502.491	1584.5
661214	ZNF668	2248.9	2607.1	2586.71	2287.04	3264.82	3421.17	16246.3	9389.47	8183.73	846.067	1764.19	1439.75	2340.13
661219	ZNF668	32.4929	18.0892	20.8825	36.3141	3.67109	0	7833.04	1292.43	714.636	19.4702	7.79139	19.6627	28.2573
661222	ZNF668	577.98	1097.79	1213.91	649.948	397.701	1423.16	1422.74	187.789	138.317	202.667	362.856	537.447	699.107
1076905	ZNF668	188.065	325.605	138.914	183.052	126.041	50.8724	250.371	11.0464	0	64.6055	16.6958	18.5703	196.755
1076910	ZNF668	3808.56	4331.23	4371.71	3730.71	8043.35	4235.13	11326.3	25174.8	30352.8	1148.74	1186.52	1098.93	4188.36
961420	ZNF667	123.079	41.8313	320.501	111.907	134.607	113.191	15.8966	11.0464	38.4213	41.5953	20.035	62.2652	172.684
961421	ZNF667	92.5555	57.6593	246.051	174.9	384.24	186.956	1816.18	265.115	199.791	38.9403	30.0525	0	55.4681
961422	ZNF667	1631.54	1763.7	1574.36	1780.13	3581.76	4837.97	6346.71	11874.9	8114.57	525.694	520.91	635.76	2030.34
961423	ZNF667	3949.36	3507.04	3647.18	3664.76	6171.1	7792.38	8846.44	2551.73	2881.6	1266.45	2676.9	1907.28	3784.39
961425	ZNF667	59.078	20.3503	0.907936	38.5374	13.4607	52.1442	0	0	0	18.5852	18.9219	14.2008	27.2108
961426	ZNF667	1356.82	1531.93	1297.44	1497.77	1803.73	1924.25	9967.15	8097.04	6523.93	401.793	953.889	812.725	1084.24
961427	ZNF667	4.92316	1.13057	36.3174	8.15214	0	0	0	0	0	6.19505	50.0875	3.27712	0
961428	ZNF667	92.5555	110.796	61.7397	98.5667	167.646	264.537	7.94829	22.0929	23.0528	19.4702	52.3136	1.09237	69.0735
961431	ZNF667	24.6158	13.5669	4.53968	39.2785	1.2237	7.63086	3.97414	11.0464	0	16.8151	5.56528	6.55423	32.4436
961432	ZNF667	114.217	10.1752	245.143	86.7091	89.3298	21.6208	3.97414	22.0929	7.68425	52.2154	219.272	186.796	250.13
692007	ZNF665	969.863	976.816	765.39	952.318	1019.34	1821.23	3783.39	3192.42	1590.64	287.627	264.907	447.872	1080.06
692010	ZNF665	1505.5	1739.95	1324.68	1738.63	2295.65	2936.61	699.449	309.3	468.74	430.999	749.086	573.495	1574.04
692013	ZNF665	382.038	527.978	198.838	408.348	1350.96	871.19	11.9224	55.2322	61.474	75.2256	190.333	251.246	265.828
692018	ZNF665	411.577	520.064	508.444	457.261	1166.18	596.479	43.7156	110.464	46.1055	109.741	119.097	103.775	433.279
692021	ZNF665	1542.92	1753.52	1128.56	1523.71	1495.36	1961.13	1541.97	1524.41	484.108	431.884	451.901	444.595	1444.26
692023	ZNF665	40.37	58.7899	9.9873	40.7607	1.2237	0	0	0	0	25.6652	14.4697	1.09237	130.821
692027	ZNF665	4.92316	0	0	5.92883	0	0	0	0	0	4.42504	0	0	5.23284
692029	ZNF665	65.9704	65.5733	28.146	69.6637	14.6843	6.35905	3.97414	44.1858	0	27.4352	0	2.18474	104.657
692040	ZNF665	870.416	930.463	414.019	941.201	1146.6	649.895	111.276	121.511	453.371	307.098	292.734	272.001	924.119
692042	ZNF665	243.204	169.586	336.844	261.609	304.7	119.55	83.457	44.1858	61.474	85.8457	140.245	274.185	317.11
750585	ZNF664	727.644	1240.24	1469.04	793.722	1833.1	1415.53	13583.6	41368.9	37122.6	205.322	212.594	379.053	899.002
750590	ZNF664	1422.79	2386.64	1928.46	1351.77	1902.85	1898.81	9227.96	21385.9	23752	503.569	218.159	327.712	1394.03
750594	ZNF664	1.96927	6.78345	5.44762	22.9742	25.6976	0	0	0	0	4.42504	0	0	0
750597	ZNF664	19.6927	33.9172	4.53968	18.5276	85.6587	92.8422	0	0	0	15.0451	15.5828	71.0042	29.3039
750601	ZNF664	108.31	21.4809	69.9111	102.272	25.6976	48.3288	3.97414	0	15.3685	21.2402	12.2436	2.18474	123.495
750612	ZNF664	213.665	729.22	453.968	264.574	341.411	295.06	11.9224	11.0464	69.1583	45.1354	22.2611	9.83135	282.573
750618	ZNF664	77.786	370.828	78.0825	89.6735	401.372	240.372	7.94829	33.1393	7.68425	15.0451	23.3742	25.1246	60.7009
750622	ZNF664	40.37	11.3057	186.127	25.1975	269.213	261.993	0	0	23.0528	24.7802	8.90445	8.73897	8.37254
750627	ZNF664	7.87706	0	0	8.89324	0	0	0	0	0	5.31004	15.5828	0	0
750637	ZNF664	43.3239	4.5223	78.9904	30.3852	4.89478	15.2617	0	0	7.68425	1.77001	2.22611	5.46186	35.5833
1038146	ZNF662	2147.48	3840.56	4014.89	2063.23	2657.87	2598.31	5218.05	13774.9	9835.85	738.981	1055.18	1008.26	2548.39
1038149	ZNF662	1915.11	1933.28	2142.73	1726.77	3642.94	2253.65	202.681	287.207	338.107	593.84	739.069	668.532	2151.74
1038152	ZNF662	347.575	273.599	418.559	413.536	238.621	206.033	2956.76	2054.64	3988.13	98.2358	46.7483	22.9398	324.436
1038156	ZNF662	0	0	0	0	0	0	0	0	0	0	0	0	0
1038161	ZNF662	9.84633	6.78345	6.35555	8.15214	0	0	0	0	0	3.54003	1.11306	0	10.4657
1038164	ZNF662	0	0	0	0	0	0	0	0	0	0	0	0	3.1397
1038167	ZNF662	2777.65	3654.02	5848.02	3091.14	3400.65	2832.32	35735.5	38728.8	36922.8	852.262	1025.12	1450.67	3054.93
1038172	ZNF662	366.283	1304.68	1242.06	397.972	408.714	315.409	13889.6	73050.1	72731.5	79.6507	143.584	146.378	461.536
1038181	ZNF662	664.627	817.405	926.095	719.611	1133.14	721.117	1005.46	1690.11	1298.64	163.726	162.506	155.117	711.666
1038191	ZNF662	3.93853	0	0	20.7509	0	2.54362	3.97414	0	7.68425	1.77001	0	0	2.09314
885233	ZNF660	1624.64	2984.72	2658.44	1608.19	1831.87	4137.2	15252.8	10140.6	8406.57	484.984	667.833	1841.74	1576.13
885235	ZNF660	121.11	224.984	144.362	162.302	520.071	595.207	23.8449	44.1858	23.0528	30.0903	50.0875	67.7271	155.939
885241	ZNF660	2408.41	4143.55	4042.13	2453.05	4965.76	2761.1	12888.1	27008.5	23060.4	853.147	1113.06	1579.57	2852.94
885246	ZNF660	38.4007	35.0478	3.63174	25.1975	0	0	3.97414	11.0464	7.68425	11.5051	21.1481	1.09237	96.2842
885251	ZNF660	1287.9	2349.33	1634.28	1122.03	1396.24	1273.08	1653.24	254.068	215.159	368.163	514.232	288.386	1335.42
885255	ZNF660	10.831	0	8.17142	1.48221	0	0	0	0	0	5.31004	0	3.27712	0
885288	ZNF660	23.6312	20.3503	33.5936	17.7865	23.2502	8.90267	0	0	7.68425	8.85007	1.11306	0	49.1887
885291	ZNF660	12.8002	0	13.619	17.0454	2.44739	1.27181	0	0	0	0	0	0	10.4657
885296	ZNF660	0	0	0	0	0	0	0	0	0	0	0	0	0
885305	ZNF660	564.195	439.793	965.136	417.982	527.413	770.717	1867.85	198.836	430.318	157.531	550.963	311.326	603.869
659608	ZNF658B	95.5094	163.933	294.171	72.6281	20.8028	34.3389	3.97414	0	15.3685	25.6652	3.33917	38.233	136.054
659616	ZNF658B	97.4787	145.844	315.962	74.1103	20.8028	44.5134	11.9224	11.0464	7.68425	19.4702	16.6958	33.8635	86.8651
659621	ZNF658B	67.9397	5.65287	1.81587	41.5018	3.67109	1.27181	3.97414	11.0464	7.68425	8.85007	0	0	69.0735
659627	ZNF658B	17.7234	0	19.0667	12.5988	0	7.63086	0	11.0464	0	16.8151	18.9219	43.6949	0
659632	ZNF658B	401.73	506.497	442.165	294.959	383.017	68.6778	19.8707	11.0464	46.1055	86.7307	12.2436	33.8635	411.301
659636	ZNF658B	7.87706	4.5223	13.619	12.5988	1.2237	1.27181	0	0	0	5.31004	2.22611	2.18474	9.41911
659641	ZNF658B	15.7541	6.78345	6.35555	6.66993	0	0	0	0	0	4.42504	0	0	4.18627
659645	ZNF658B	0.984633	0	0	0	0	0	0	0	0	0	0	0	0
659651	ZNF658B	19.6927	105.143	150.717	31.1263	2.44739	39.4261	7.94829	33.1393	0	7.08006	0	0	19.8848
659657	ZNF658B	10.831	31.6561	47.2127	14.8221	1.2237	0	7.94829	0	0	7.08006	2.22611	5.46186	5.23284
903231	ZNF658	22.6466	35.0478	17.2508	23.7153	1.2237	0	0	0	0	8.85007	92.3836	9.83135	34.5367
903244	ZNF658	135.879	106.274	892.501	157.114	7.34217	73.765	11.9224	22.0929	30.737	51.3304	160.28	202.089	130.821
903248	ZNF658	1444.46	1560.19	2302.53	1223.56	905.535	403.164	1526.07	231.975	299.686	407.103	332.804	290.571	1371
903263	ZNF658	82.7092	74.6179	89.8857	135.622	232.502	255.634	3.97414	44.1858	0	9.73508	5.56528	3.27712	95.2376
903273	ZNF658	1477.93	2144.7	1973.85	1655.62	937.351	994.556	6052.62	34917.8	54181.7	472.594	294.96	365.945	1828.35
903276	ZNF658	0	0	0	0.741103	2.44739	0	0	0	0	0	0	0	0
903281	ZNF658	0.984633	3.39172	0	0	0	0	0	0	0	0	0	0	0
903285	ZNF658	2969.65	4384.37	4457.97	2733.93	1583.46	1156.08	103.328	342.44	376.528	862.882	411.831	670.716	3480.88
903289	ZNF658	0	0	0	16.3043	0	0	0	0	0	0	0	0	0
903293	ZNF658	15.7541	35.0478	76.2666	17.7865	2.44739	45.7852	7.94829	11.0464	0	3.54003	0	0	10.4657
597639	ZNF655	3711.08	3130.56	3644.46	3658.83	5386.71	4928.27	12673.5	5677.87	6201.19	1208.92	796.948	1922.57	3417.04
597643	ZNF655	417.484	253.249	106.229	447.626	1741.32	578.674	23.8449	77.3251	38.4213	169.921	159.167	93.944	462.583
597647	ZNF655	1.96927	0	0	2.96441	0	0	0	0	0	0	0	0	23.0245
597669	ZNF655	2183.92	3576.01	3547.31	2427.11	2874.46	3873.93	39514.9	42782.9	29722.7	731.901	645.572	728.612	2499.2
1048203	ZNF655	961.002	859.236	810.787	890.065	383.017	502.365	19.8707	55.2322	115.264	303.558	892.671	440.226	884.35
1048204	ZNF655	251.081	182.022	229.708	281.619	544.545	43.2416	1029.3	154.65	176.738	61.9505	18.9219	38.233	207.22
1048207	ZNF655	728.628	682.867	463.047	695.155	389.135	685.506	31.7932	88.3715	46.1055	244.262	151.376	112.514	565.146
1048211	ZNF655	1664.03	1334.08	2625.75	1771.24	2949.11	1461.31	9851.9	2154.06	2981.49	623.045	647.798	399.808	1841.96
1048212	ZNF655	4064.56	4202.34	3602.69	4351.02	7594.25	5686.26	17331.2	25119.6	21170.1	1177.94	1861.03	2490.61	3747.76
1048216	ZNF655	8413.69	12693	12388.8	8013.55	16024.3	14381.6	99735.1	614834	568512	2654.14	3608.53	4581.41	9131.3
135234	ZNF654	768.998	1012.99	1358.27	818.178	1270.2	998.371	679.579	121.511	107.58	243.377	629.99	871.713	775.507
808151	ZNF654	1954.5	1678.9	2012.89	1830.52	2366.63	1779.26	16751	11278.4	8429.63	718.626	614.407	630.299	1857.66
808156	ZNF654	16.7388	11.3057	29.054	17.0454	15.908	13.9899	7.94829	0	15.3685	8.85007	0	0	28.2573
808163	ZNF654	5146.68	9175.74	9278.2	5303.33	11349.8	8747.51	67413.4	302695	256516	1682.4	2699.16	2922.09	5979.04
808170	ZNF654	0.984633	0	0	11.1165	3.67109	1.27181	0	0	0	7.08006	2.22611	17.4779	4.18627
808181	ZNF654	11.8156	151.497	9.9873	10.3754	52.6189	30.5235	0	0	7.68425	2.65502	7.79139	0	27.2108
808187	ZNF654	2349.33	4061.02	2531.33	2207.75	3611.13	1981.48	1510.17	1734.29	1521.48	814.207	1100.81	1034.48	2529.55
808195	ZNF654	2472.41	3286.58	2870.89	2166.99	2600.35	3459.32	3934.4	17320.8	13816.3	717.741	971.698	1031.2	2784.92
808198	ZNF654	1150.05	1768.22	1181.22	1167.98	1034.02	808.871	5357.15	9102.27	5701.72	339.843	371.761	509.045	1114.59
808203	ZNF654	28.5544	19.2198	19.0667	32.6085	2.44739	0	0	0	0	15.0451	25.6003	6.55423	20.9314
1030037	ZNF653	416.5	664.778	358.635	523.219	583.703	651.167	4991.53	10063.3	5425.08	118.591	156.941	86.2974	760.855
1030038	ZNF653	347.575	301.863	284.184	418.723	144.396	258.178	43.7156	66.2786	76.8425	116.821	69.0095	75.3737	363.159
1030042	ZNF653	613.426	785.749	1073.18	744.068	927.561	997.099	35.7673	154.65	192.106	175.231	131.341	127.808	751.436
1030044	ZNF653	844.815	1265.11	1178.5	714.424	1436.62	836.851	2722.29	3402.3	4126.44	253.997	793.609	739.536	793.298
1030046	ZNF653	529.733	558.504	500.273	438.733	304.7	1143.36	1283.65	66.2786	161.369	192.047	525.362	330.989	553.634
1030048	ZNF653	1754.62	1914.06	2618.49	1762.34	3280.73	1910.26	14509.6	2220.33	2297.59	642.515	1464.78	1258.41	2016.74
1030050	ZNF653	1031.9	1317.12	1568.01	1073.12	2339.71	5252.58	2022.84	949.994	1506.11	347.808	239.307	576.772	1031.92
1030052	ZNF653	12.8002	15.828	14.527	22.9742	2.44739	1.27181	0	0	0	7.08006	0	0	4.18627
1030055	ZNF653	372.191	525.717	515.708	347.577	365.885	827.949	1931.43	287.207	560.951	105.316	181.428	105.96	457.35
1030056	ZNF653	1748.71	2975.67	3198.66	1881.66	7052.16	6300.55	2285.13	3380.21	2059.38	596.495	785.817	775.584	1620.09
701325	ZNF652	392.869	359.523	605.593	503.95	1631.19	521.442	39.7414	44.1858	146.001	133.636	186.993	95.0363	532.703
701328	ZNF652	1331.22	1940.07	1483.57	1345.84	2438.83	2894.64	99.3536	243.022	230.528	427.459	411.831	198.812	1666.14
701335	ZNF652	16.7388	45.223	5.44762	20.0098	17.1317	19.0772	0	0	7.68425	10.6201	6.67833	0	34.5367
701342	ZNF652	853.677	907.851	901.581	1085.72	4328.21	4362.31	71.5346	132.557	169.054	313.293	197.011	178.057	951.33
701345	ZNF652	52.1855	71.2262	11.8032	33.3496	17.1317	8.90267	0	0	7.68425	6.19505	3.33917	1.09237	25.1176
701362	ZNF652	1304.64	2385.51	1790.45	1224.3	1658.11	1783.08	20598	40032.3	24989.2	386.748	465.257	332.081	1408.68
701366	ZNF652	870.416	767.66	1354.64	772.23	1070.73	986.925	3580.7	209.882	230.528	219.482	357.291	452.242	744.11
701368	ZNF652	0	0	0	0	0	0	0	0	0	0	0	0	0
701385	ZNF652	18.708	13.5669	21.7905	14.8221	13.4607	25.4362	3.97414	0	0	7.96507	0	0	13.6054
701412	ZNF652	10.831	0	49.9365	5.18772	0	0	0	0	0	0	1.11306	0	2.09314
804447	ZNF649	2802.27	3158.82	2610.32	2885.11	4557.04	4546.72	13520	5766.24	5225.29	814.207	1236.6	841.126	2713.75
804450	ZNF649	84.6784	160.542	135.282	90.4146	409.938	232.741	3.97414	33.1393	30.737	37.1703	122.436	4.36949	79.5391
804454	ZNF649	25.6005	4.5223	20.8825	22.2331	1.2237	8.90267	3.97414	0	7.68425	11.5051	6.67833	0	21.9779
804457	ZNF649	128.002	200.112	176.14	250.493	34.2635	278.526	7.94829	44.1858	15.3685	58.4105	121.323	392.161	149.659
804463	ZNF649	0.984633	0	0	0	0	0	0	0	0	0	0	0	0
804465	ZNF649	595.703	1149.79	398.584	576.578	614.295	1126.82	23.8449	77.3251	130.632	185.852	156.941	204.274	603.869
804467	ZNF649	748.321	498.583	509.352	622.527	1521.05	1549.07	12458.9	1215.11	284.317	205.322	395.135	209.735	933.538
804471	ZNF649	83.6938	177.5	118.94	80.0391	19.5791	1.27181	11.9224	0	15.3685	16.8151	7.79139	46.972	175.823
804473	ZNF649	6.89243	11.3057	0	13.3399	36.7109	0	0	0	0	2.65502	0	0	6.27941
804475	ZNF649	19.6927	2.26115	3.63174	38.5374	88.1061	31.7953	7.94829	11.0464	7.68425	9.73508	14.4697	0	64.8872
1018460	ZNF648	0.984633	0	0	7.41103	0	0	0	0	0	2.65502	0	0	4.18627
1018462	ZNF648	1.96927	2.26115	0	3.70552	0	0	0	11.0464	0	0	0	0	0
1018463	ZNF648	433.239	636.513	694.571	449.109	828.442	1075.95	43.7156	66.2786	46.1055	163.726	312.769	292.756	338.041
1018464	ZNF648	735.521	1058.22	1133.1	769.265	1302.01	1827.59	67.5605	187.789	199.791	228.332	224.837	398.716	807.95
1018465	ZNF648	815.276	1061.61	1140.37	828.553	611.848	539.248	3521.09	331.393	299.686	236.297	415.17	987.504	746.203
1018467	ZNF648	7.87706	4.5223	0.907936	5.92883	0	0	0	0	0	1.77001	0	0	0
1018468	ZNF648	42.3392	82.5319	7.26349	49.6539	13.4607	41.9697	7.94829	0	107.58	20.3552	14.4697	5.46186	47.0955
1018470	ZNF648	87.6323	125.494	153.441	59.2883	315.713	287.429	1971.18	463.95	215.159	9.73508	0	0	81.6323
1018473	ZNF648	663.643	452.23	1177.59	696.637	1596.92	727.476	25422.6	88934.9	67160.4	208.862	87.9314	79.7431	791.205
1018481	ZNF648	31.5083	21.4809	54.4762	35.573	15.908	69.9496	3.97414	0	7.68425	4.42504	2.22611	0	46.049
1076855	ZNF646	1925.94	3205.18	1987.47	1852.02	2843.87	1676.25	16047.6	36022.4	37798.8	654.905	500.875	527.616	2123.49
1076856	ZNF646	3280.8	3122.65	2818.23	3460.21	3642.94	4654.83	10869.3	12361	10873.2	1035.46	1188.74	1508.57	3133.42
1076857	ZNF646	1642.37	1169.01	1019.61	1523.71	1332.6	1410.44	25808.1	139992	123839	454.894	429.639	168.225	1657.76
1076858	ZNF646	1793.02	1345.38	2105.5	1889.81	1479.45	1583.4	18153.9	22236.5	18826.4	500.029	1390.21	1054.14	1766.61
1076859	ZNF646	633.119	461.274	641.003	749.255	522.518	764.358	4323.87	684.879	330.423	223.907	101.288	96.1287	757.715
1076861	ZNF646	2099.24	1527.41	2161.8	2095.84	1388.89	1320.14	6811.68	21341.7	14215.9	648.71	1225.47	1760.9	1948.71
1076862	ZNF646	1307.59	1183.71	1750.5	1567.43	1237.16	1546.52	2849.46	187.789	138.317	463.744	390.683	485.013	1532.17
1076863	ZNF646	408.623	783.488	204.286	323.862	364.661	260.721	2114.24	3468.58	1552.22	81.4207	15.5828	90.6669	530.61
1076870	ZNF646	25.6005	107.405	54.4762	30.3852	12.237	21.6208	3.97414	0	7.68425	12.3901	0	18.5703	28.2573
1076874	ZNF646	90.5862	70.0956	61.7397	71.1459	8.56587	10.1745	7.94829	11.0464	7.68425	15.9301	33.3917	30.5864	175.823
915303	ZNF645	446.039	873.934	493.917	474.306	436.859	555.781	23.8449	88.3715	69.1583	184.967	365.082	459.889	301.411
915305	ZNF645	2714.63	4350.45	4576	3120.79	5367.13	5485.32	7757.53	13399.3	11634	775.266	1794.25	2220.79	2974.34
915307	ZNF645	878.293	1221.02	1400.95	855.233	1161.29	829.22	27.819	154.65	184.422	200.897	300.525	284.017	1007.84
915309	ZNF645	213.665	154.889	323.225	270.503	105.238	200.946	695.475	77.3251	23.0528	76.1106	142.471	103.775	199.894
915310	ZNF645	34.4622	97.2294	19.9746	37.7963	2.44739	85.2113	0	22.0929	0	8.85007	7.79139	0	33.4902
915311	ZNF645	430.285	974.555	1173.05	494.316	1267.75	693.137	71.5346	165.697	99.8953	151.336	276.038	127.808	600.73
915313	ZNF645	49.2316	33.9172	72.6349	28.903	34.2635	6.35905	107.302	0	7.68425	20.3552	2.22611	8.73897	16.7451
915315	ZNF645	920.632	1231.2	1404.58	990.855	2019.1	1449.86	55.638	187.789	261.265	311.523	1224.36	1175.39	951.33
915316	ZNF645	0	0	0	0	0	0	0	0	0	0	0	0	0
915321	ZNF645	131.941	88.1848	1222.08	78.5569	407.491	76.3086	5222.03	2695.33	5863.09	19.4702	5.56528	38.233	158.032
807740	ZNF644	646.904	2332.37	1343.75	546.193	398.925	438.775	51.6639	132.557	115.264	185.852	217.046	336.451	770.274
807743	ZNF644	1543.9	1951.37	2694.75	1472.57	1670.34	2588.13	8735.17	16116.8	23022	432.769	562.093	609.543	1905.8
807744	ZNF644	16.7388	1.13057	14.527	43.7251	83.2113	0	0	0	0	10.6201	8.90445	21.8474	31.397
807746	ZNF644	3054.33	8394.51	10195.2	3108.93	6893.08	4778.19	11644.2	11156.9	7684.25	1095.64	2576.72	2441.45	3432.74
807748	ZNF644	2.9539	50.8758	0	11.8577	0	0	0	0	0	3.54003	1.11306	6.55423	12.5588
807751	ZNF644	725.675	1794.22	1546.22	661.064	1477	1742.38	63.5863	209.882	176.738	234.527	608.841	452.242	661.431
807753	ZNF644	0	11.3057	0.907936	7.41103	0	0	0	0	0	0	0	0	0
835485	ZNF644	16.7388	1.13057	100.781	28.1619	64.8559	30.5235	11.9224	0	0	1.77001	0	0	11.5122
835502	ZNF644	2765.83	4332.36	5696.39	2588.67	3474.07	4853.23	7050.13	22943.5	16797.8	808.897	1910	1966.27	2812.13
835505	ZNF644	0	0	0	0.741103	0	0	0	0	0	0	0	0	0
676747	ZNF641	753.244	729.22	715.454	609.928	866.376	1014.9	3552.88	4451.71	3842.13	228.332	740.182	660.885	705.387
676750	ZNF641	108.31	184.284	33.5936	157.855	67.3033	47.057	11.9224	22.0929	0	20.3552	0	2.18474	98.3773
676753	ZNF641	11.8156	16.9586	25.4222	36.3141	1.2237	1.27181	0	0	0	10.6201	20.035	2.18474	28.2573
676756	ZNF641	775.891	836.625	1426.37	703.307	609.4	2368.11	544.458	110.464	737.688	268.157	563.206	584.419	751.436
676776	ZNF641	1283.96	1961.55	1203.02	1255.43	1375.43	1171.34	147.043	165.697	192.106	349.578	859.279	423.84	1450.54
676789	ZNF641	958.048	1091	1603.42	926.379	490.702	419.697	5369.07	2673.24	1944.12	287.627	594.372	486.105	750.389
676801	ZNF641	224.496	250.988	186.127	189.722	53.8426	35.6107	306.009	187.789	122.948	84.0757	35.6178	58.9881	152.799
1043985	ZNF641	9.84633	0	11.8032	3.70552	0	0	3.97414	0	0	0	0	0	13.6054
1043995	ZNF641	2634.88	2541.53	3073.36	2406.36	3011.51	2010.73	26265.1	118495	94539.4	742.521	1591.67	1191.78	2702.24
1048347	ZNF641	31.5083	54.2676	19.9746	30.3852	11.0133	1.27181	0	0	0	7.96507	45.6353	0	24.0711
996725	ZNF639	27.5697	1.13057	22.6984	34.8319	24.4739	0	0	0	0	0	0	15.2932	11.5122
996731	ZNF639	1171.71	2258.89	1643.36	1411.8	3951.31	4216.05	4880.25	11477.2	5363.61	438.079	678.964	2156.34	1451.59
996735	ZNF639	5.9078	1.13057	14.527	1.48221	1.2237	8.90267	0	0	0	2.65502	0	0	11.5122
996740	ZNF639	135.879	131.147	301.435	153.408	594.716	105.56	15.8966	22.0929	38.4213	61.9505	103.514	99.4058	178.963
996750	ZNF639	117.171	41.8313	39.0413	100.79	315.713	189.5	3.97414	11.0464	0	23.8952	11.1306	1.09237	80.5857
996753	ZNF639	2093.33	2370.81	2920.83	1990.6	3852.19	2015.82	13877.7	574.415	1536.85	543.395	827	953.641	2386.17
996758	ZNF639	101.417	137.93	127.111	151.926	210.476	156.433	15.8966	44.1858	30.737	56.6405	65.6703	45.8796	150.706
996762	ZNF639	63.0165	93.8377	34.5016	42.2429	63.6322	8.90267	3.97414	0	0	20.3552	28.9394	44.7872	43.9558
996765	ZNF639	57.1087	20.3503	0	17.7865	68.5269	29.2516	0	22.0929	0	15.9301	4.45222	1.09237	18.8382
996773	ZNF639	339.698	447.707	318.686	317.933	435.636	404.436	2440.12	530.229	207.475	73.4556	126.888	114.699	294.085
499432	ZNF638	10.831	0	13.619	17.0454	24.4739	0	7.94829	0	0	0	0	0	3.1397
787501	ZNF638	162.464	74.6179	59.0158	181.57	67.3033	40.6979	0	33.1393	23.0528	94.6958	50.0875	76.466	263.735
787508	ZNF638	1463.16	689.65	655.53	1218.37	193.344	344.661	826.622	66.2786	84.5268	500.029	120.21	25.1246	1466.24
787510	ZNF638	218.589	220.462	114.4	174.9	181.107	17.8053	11.9224	22.0929	7.68425	92.0408	546.51	127.808	244.897
787516	ZNF638	6141.16	8306.33	11950.3	6397.2	12407	11755.3	30541.3	10405.7	12510	2101.01	4017.02	4947.35	6206.15
787519	ZNF638	20.6773	49.7453	0	12.5988	0	0	3.97414	0	0	0	0	0	16.7451
787532	ZNF638	23.6312	0	19.0667	5.18772	0	0	3.97414	0	0	0	2.22611	0	28.2573
787539	ZNF638	100.433	46.3535	119.848	107.46	15.908	43.2416	7.94829	0	7.68425	39.8253	33.3917	16.3856	97.3308
787542	ZNF638	14.7695	4.5223	3.63174	4.44662	0	0	3.97414	0	0	0.885007	0	0	19.8848
787552	ZNF638	45.2931	27.1338	6.35555	100.049	285.121	21.6208	3.97414	0	7.68425	17.7001	0	8.73897	81.6323
787682	ZNF630	9.84633	208.026	22.6984	12.5988	28.145	2.54362	3.97414	11.0464	7.68425	2.65502	0	0	9.41911
787685	ZNF630	765.06	941.768	700.019	615.116	947.14	1435.87	5464.45	1447.08	222.843	284.972	533.154	990.781	778.646
787690	ZNF630	23.6312	37.309	91.7015	31.1263	133.383	1.27181	0	0	0	7.08006	4.45222	2.18474	14.6519
787722	ZNF630	34.4622	1.13057	38.1333	38.5374	2.44739	15.2617	0	0	7.68425	5.31004	1.11306	0	18.8382
1083080	ZNF630	0.984633	0	0	1.48221	0	0	0	0	0	0	0	0	0
1083082	ZNF630	30.5236	32.7867	9.9873	23.7153	47.7241	44.5134	3.97414	11.0464	0	1.77001	25.6003	26.2169	5.23284
1083083	ZNF630	0	0	0	0	0	0	0	0	0	0	0	0	0
1083087	ZNF630	703.028	971.163	1063.19	964.916	1291	1471.48	43.7156	110.464	153.685	228.332	350.613	345.189	740.97
1083093	ZNF630	26.5851	0	47.2127	20.0098	11.0133	0	0	0	0	27.4352	12.2436	36.0483	70.12
1083095	ZNF630	2.9539	0	0	7.41103	0	0	0	0	0	3.54003	0	0	0
1037271	ZNF629	141.787	67.8345	79.8984	176.383	74.6454	69.9496	3.97414	22.0929	23.0528	54.8705	20.035	76.466	166.404
1037276	ZNF629	226.466	152.628	338.66	254.94	269.213	298.875	11.9224	44.1858	23.0528	82.3057	82.3661	38.233	299.318
1037282	ZNF629	1556.7	834.364	631.924	1520	1651.99	1463.85	43.7156	88.3715	99.8953	438.964	148.036	113.607	1994.76
1037286	ZNF629	3433.42	3310.32	2962.6	3418.71	2869.57	6114.86	31638.2	61826.9	63110.8	1006.25	1017.33	802.893	3765.55
1037292	ZNF629	33.4775	6.78345	32.6857	34.8319	31.8161	19.0772	0	0	7.68425	17.7001	2.22611	8.73897	64.8872
1037296	ZNF629	146.71	44.0924	75.3587	163.043	70.9743	109.376	0	0	7.68425	79.6507	37.8439	24.0322	145.473
1037300	ZNF629	1196.33	1048.04	1285.64	1156.86	1381.55	1116.65	8961.7	15929	13739.4	306.213	110.193	210.828	920.979
1037302	ZNF629	120.125	83.6625	113.492	103.013	398.925	138.627	11.9224	0	15.3685	61.0655	64.5572	97.2211	101.517
1037321	ZNF629	687.274	270.207	330.489	779.641	939.798	320.496	4399.38	1800.57	2105.49	199.127	104.627	63.3576	645.732
1037325	ZNF629	1797.94	1999.99	1884.88	1756.41	4023.51	5655.74	2742.16	1060.46	983.585	560.21	833.679	618.282	1874.4
876354	ZNF628	378.099	254.379	339.568	353.506	644.888	872.462	5162.41	5158.69	2766.33	115.936	149.149	163.856	265.828
876359	ZNF628	793.614	1300.16	859.815	630.679	916.548	766.902	24333.7	46152	43823.3	241.607	835.905	467.535	708.526
876362	ZNF628	1927.91	1806.66	1843.11	1982.45	4386.95	5066.89	516.639	486.043	507.161	673.491	1227.7	1252.95	2178.95
876364	ZNF628	605.549	984.73	985.111	784.087	1145.38	539.248	544.458	143.604	92.211	246.032	279.377	228.306	536.889
876367	ZNF628	283.574	230.637	750.863	221.59	170.094	87.7549	15.8966	44.1858	38.4213	69.9156	114.645	182.426	276.294
876370	ZNF628	2247.92	1418.87	1674.23	2462.69	1546.75	2290.53	131.147	243.022	268.949	829.252	1093.02	725.335	2702.24
876377	ZNF628	1039.77	769.921	808.971	987.15	888.403	1100.12	11934.4	386.625	315.054	255.767	526.475	291.663	1239.14
876378	ZNF628	1492.7	1977.37	2112.77	1688.23	1817.19	2249.83	5408.81	2275.57	2451.28	586.76	2002.39	2255.75	1698.58
876383	ZNF628	20.6773	7.91402	16.3428	26.6797	26.9213	3.81543	3.97414	0	0	3.54003	0	10.9237	32.4436
876385	ZNF628	494.286	511.02	1264.75	574.355	107.685	537.976	25172.2	11245.3	11203.6	166.381	182.541	190.073	628.987
817872	ZNF627	1160.88	1669.86	1359.18	1448.86	2695.8	1514.73	51.6639	298.254	245.896	420.379	798.061	531.985	1560.43
817874	ZNF627	80.7399	1.13057	37.2254	103.013	374.451	48.3288	11.9224	11.0464	7.68425	41.5953	17.8089	2.18474	59.6544
817876	ZNF627	34.4622	27.1338	9.07936	42.2429	55.0663	24.1644	0	0	0	7.08006	11.1306	2.18474	10.4657
817878	ZNF627	20.6773	1.13057	28.146	48.1717	0	19.0772	7.94829	0	7.68425	10.6201	35.6178	7.6466	40.8161
817880	ZNF627	833	1311.47	925.187	794.463	703.625	408.251	8751.07	18436.5	24159.3	256.652	329.464	226.121	1107.27
817888	ZNF627	67.9397	76.8791	6.35555	34.8319	1.2237	0	0	0	15.3685	9.73508	13.3567	3.27712	107.796
879727	ZNF627	52.1855	65.5733	16.3428	27.4208	1.2237	0	0	0	7.68425	6.19505	24.4872	12.0161	110.936
879731	ZNF627	1.96927	0	0	2.22331	0	0	0	0	0	0	0	0	0
879735	ZNF627	4.92316	0	2.72381	3.70552	0	0	0	0	0	0	0	0	1.04657
879739	ZNF627	4.92316	0	1.81587	18.5276	0	0	0	0	0	2.65502	0	0	7.32597
744938	ZNF626	109.294	288.296	177.955	85.2269	57.5137	27.9798	3.97414	55.2322	7.68425	38.0553	7.79139	32.7712	79.5391
744944	ZNF626	65.9704	40.7007	198.838	61.5116	375.675	127.181	0	22.0929	15.3685	19.4702	30.0525	75.3737	61.7475
744960	ZNF626	48.247	24.8726	3.63174	31.1263	31.8161	8.90267	3.97414	0	0	14.1601	12.2436	19.6627	58.6078
744972	ZNF626	3.93853	0	0.907936	17.7865	36.7109	10.1745	0	0	7.68425	2.65502	0	0	17.7916
744978	ZNF626	69.9089	100.621	433.086	57.8061	132.159	64.8623	7.94829	22.0929	23.0528	26.5502	10.0175	8.73897	62.7941
745022	ZNF626	30.5236	35.0478	6.35555	22.2331	0	0	0	0	0	1.77001	0	0	28.2573
745039	ZNF626	5.9078	0	0	2.22331	0	0	0	0	0	0	0	0	13.6054
745072	ZNF626	1115.59	543.806	426.73	1107.95	488.255	91.5704	7940.34	1502.32	845.268	344.268	46.7483	110.33	1230.76
1055730	ZNF625	155.572	100.621	202.47	179.347	305.924	200.946	79.4829	99.4179	253.58	46.9054	43.4092	50.2491	150.706
1055731	ZNF625	1764.46	1979.64	1780.46	1738.63	1505.15	2496.56	496.768	408.718	399.581	517.729	546.51	523.246	2048.13
1055732	ZNF625	140.803	62.1816	127.111	96.3434	56.29	41.9697	1172.37	762.204	1106.53	25.6652	11.1306	2.18474	148.613
1055733	ZNF625	1081.13	1890.32	2194.48	976.774	1557.76	2692.42	210.63	276.161	284.317	328.338	517.571	575.68	1221.34
1055734	ZNF625	29.539	110.796	9.9873	63.7349	190.897	73.765	7.94829	22.0929	0	0.885007	0	0	10.4657
1055735	ZNF625	317.052	322.214	331.397	295.7	53.8426	317.953	22489.7	16647	24397.5	94.6958	311.656	91.7592	435.372
1055736	ZNF625	1596.09	1961.55	1366.44	1663.78	2584.44	1588.49	2877.28	695.926	1921.06	570.83	858.166	490.475	1708
1055737	ZNF625	121.11	65.5733	121.663	77.8158	397.701	911.888	47.6897	11.0464	38.4213	46.0204	75.6878	74.2813	76.3994
1055738	ZNF625	165.418	201.242	238.787	196.392	116.251	150.074	3.97414	22.0929	23.0528	53.9855	131.341	103.775	105.703
1055741	ZNF625	472.624	560.765	376.793	428.358	1361.97	368.825	11.9224	0	76.8425	139.831	171.411	128.9	444.791
962271	ZNF624	1496.64	2083.65	2191.76	1338.43	3340.69	1323.95	6438.11	12780.7	10542.8	480.559	424.074	470.812	1578.22
962277	ZNF624	48.247	16.9586	9.07936	82.2625	265.542	94.114	3.97414	0	0	23.8952	1.11306	33.8635	103.61
962282	ZNF624	13.7849	1.13057	49.9365	11.1165	84.435	100.473	11.9224	0	0	2.65502	0	2.18474	19.8848
962284	ZNF624	146.71	339.172	179.771	157.114	259.423	54.6878	7.94829	22.0929	15.3685	61.9505	406.265	624.837	168.497
962294	ZNF624	117.171	65.5733	145.27	121.541	342.635	186.956	3.97414	88.3715	15.3685	43.3654	71.2356	39.3254	71.1666
962297	ZNF624	179.203	302.994	96.2412	125.246	35.4872	73.765	7.94829	22.0929	23.0528	38.9403	75.6878	21.8474	137.1
962307	ZNF624	1111.65	1005.08	1298.35	881.172	1747.44	1528.72	4864.35	2794.75	3242.76	293.822	588.806	427.117	1163.78
962326	ZNF624	1572.46	3133.95	3336.67	1740.85	3707.8	2951.87	870.338	342.44	353.476	631.895	791.383	872.805	2084.76
962330	ZNF624	1141.19	1334.08	1818.6	1104.24	2083.95	908.073	1120.71	2408.12	4210.97	364.623	300.525	191.165	1187.85
962349	ZNF624	189.05	116.449	298.711	137.104	40.382	47.057	7.94829	22.0929	0	51.3304	2.22611	6.55423	164.311
680330	ZNF623	3549.6	2089.3	2868.17	3441.68	3761.64	4560.71	66058.2	123886	125253	1047.85	860.392	589.881	3891.14
680333	ZNF623	1514.37	993.775	1035.05	1382.16	1722.96	1828.86	51.6639	198.836	222.843	430.114	298.299	382.33	1369.96
680336	ZNF623	2174.07	1938.93	1227.53	2061.75	2359.28	2345.22	7829.06	28289.9	23006.7	739.866	656.703	616.098	2186.28
680343	ZNF623	2661.46	1808.92	2103.69	2674.64	2930.75	2823.42	5377.02	10637.7	10642.7	937.223	1375.74	828.018	2801.66
879057	ZNF623	297.359	125.494	280.552	303.852	584.926	306.506	631.889	386.625	614.74	88.5007	459.692	273.093	315.017
879059	ZNF623	1296.76	1433.57	1525.33	1311.01	1694.82	2293.07	7614.46	10162.7	9536.16	376.128	404.039	304.772	1339.61
879066	ZNF623	228.435	455.621	266.025	260.868	100.343	515.083	7.94829	11.0464	38.4213	88.5007	288.281	499.214	286.76
879070	ZNF623	231.389	221.593	314.146	168.972	35.4872	43.2416	8353.65	4639.5	6254.98	70.8006	122.436	46.972	73.2597
879073	ZNF623	0	0	0	1.48221	0	0	0	0	0	0	0	0	0
879076	ZNF623	45.2931	56.5287	35.4095	75.5925	69.7506	128.453	294.087	11.0464	7.68425	18.5852	47.8614	69.9118	94.1911
834033	ZNF622	383.022	71.2262	89.8857	426.134	33.0398	54.6878	103.328	0	15.3685	121.246	11.1306	18.5703	376.764
834034	ZNF622	293.421	204.634	119.848	277.914	80.7639	47.057	11.9224	44.1858	7.68425	76.1106	33.3917	25.1246	371.531
834036	ZNF622	250.097	73.4873	75.3587	242.341	6.11848	13.9899	3.97414	0	23.0528	71.6856	13.3567	12.0161	124.542
834039	ZNF622	203.819	26.0032	51.7524	168.972	101.567	497.278	11.9224	44.1858	38.4213	51.3304	20.035	40.4178	137.1
834041	ZNF622	537.61	237.421	206.101	543.97	690.164	1273.08	1188.27	629.647	376.528	129.211	42.2961	57.8957	381.997
834042	ZNF622	402.715	162.803	89.8857	322.38	145.62	198.402	23.8449	11.0464	23.0528	111.511	15.5828	39.3254	411.301
834044	ZNF622	2273.52	2894.27	3164.16	2769.5	1944.45	3250.75	43969.9	295249	277763	756.681	402.926	838.942	2485.6
834046	ZNF622	21.6619	0	0	14.081	1.2237	0	0	0	0	3.54003	0	0	29.3039
834048	ZNF622	466.716	221.593	434.901	433.545	1261.63	574.858	35.7673	99.4179	38.4213	151.336	45.6353	86.2974	548.401
834051	ZNF622	118.156	58.7899	28.146	88.9324	1.2237	151.345	3.97414	11.0464	15.3685	11.5051	110.193	93.944	35.5833
663265	ZNF621	2075.61	2427.34	2800.98	1842.38	1431.72	1097.57	3429.69	23319	25880.6	684.111	677.851	895.745	2180
663269	ZNF621	336.744	760.877	952.425	403.16	515.176	155.161	5063.06	1369.76	1506.11	92.0408	77.9139	40.4178	617.475
663273	ZNF621	1063.4	1247.02	1334.67	1196.14	2022.77	3175.71	67.5605	143.604	199.791	297.362	331.691	315.695	1039.24
663277	ZNF621	717.797	1282.07	1396.41	658.841	807.639	401.892	23.8449	99.4179	161.369	215.942	380.665	400.9	912.607
663281	ZNF621	854.661	1143.01	1111.31	868.573	469.899	957.673	2197.7	1557.55	2074.75	246.032	448.561	350.651	1039.24
663289	ZNF621	0.984633	2.26115	0	0	0	0	0	0	0	0	0	0	0
663294	ZNF621	357.422	423.965	1008.72	274.208	79.5402	49.6006	31.7932	77.3251	23.0528	125.671	136.906	109.237	323.389
663312	ZNF621	387.945	342.564	507.536	417.241	1164.96	620.643	75.5087	44.1858	69.1583	116.821	165.845	150.747	210.36
663317	ZNF621	173.295	102.882	127.111	150.444	75.8691	155.161	520.613	33.1393	7.68425	81.4207	76.8008	78.6508	166.404
663322	ZNF621	924.57	2676.07	1051.39	822.625	975.285	2329.96	103.328	209.882	115.264	254.882	503.101	577.865	731.551
878069	ZNF620	805.43	890.893	1209.37	805.579	572.69	1185.33	23137.5	159975	153378	294.707	146.923	157.302	734.69
878072	ZNF620	1386.36	2662.5	1993.83	1245.79	1834.32	1250.19	333.828	176.743	253.58	377.898	439.657	404.178	1292.51
878079	ZNF620	950.171	1096.66	879.79	924.156	2184.3	1213.31	59.6122	143.604	130.632	307.983	313.882	296.033	1132.39
878082	ZNF620	391.884	604.857	427.638	490.61	323.056	403.164	11.9224	44.1858	69.1583	167.266	439.657	279.647	473.049
878083	ZNF620	63.0165	221.593	67.1873	82.2625	0	30.5235	7.94829	11.0464	7.68425	16.8151	14.4697	8.73897	91.0514
878092	ZNF620	17.7234	66.7039	0.907936	16.3043	0	13.9899	3.97414	11.0464	0	6.19505	14.4697	42.6025	43.9558
878095	ZNF620	122.094	89.3154	294.171	125.988	93.0009	10.1745	858.415	2187.19	714.636	49.5604	41.1831	42.6025	81.6323
878107	ZNF620	227.45	244.204	232.432	200.839	493.149	329.399	19.8707	44.1858	46.1055	63.7205	70.1225	9.83135	183.149
1045059	ZNF620	7.87706	0	0	10.3754	0	0	2650.75	132.557	30.737	2.65502	0	0	0
1045062	ZNF620	97.4787	304.124	236.971	131.916	139.501	82.6677	0	0	46.1055	30.9753	105.74	188.98	111.983
693943	ZNF619	184.126	433.01	167.06	145.997	41.6056	190.772	11.9224	55.2322	7.68425	62.8355	25.6003	162.763	198.848
693946	ZNF619	3.93853	5.65287	0.907936	8.15214	0	15.2617	0	0	0	10.6201	22.2611	10.9237	0
693950	ZNF619	1271.16	1537.58	935.174	1402.91	1780.48	2345.22	997.51	320.347	169.054	364.623	524.249	395.439	1392.98
693957	ZNF619	24.6158	148.105	33.5936	26.6797	1.2237	103.017	0	0	15.3685	1.77001	33.3917	0	39.7696
693960	ZNF619	34.4622	0	41.7651	6.66993	0	0	0	0	0	0.885007	0	0	5.23284
693963	ZNF619	409.607	888.631	496.641	331.273	232.502	714.757	39.7414	44.1858	69.1583	100.006	241.533	133.269	533.749
693967	ZNF619	1910.19	2063.3	1748.68	2029.88	4464.04	3418.63	25629.3	99583.6	122579	526.579	1130.86	786.508	2155.93
693978	ZNF619	1704.4	1910.67	2915.38	1857.2	4910.69	4794.73	115.25	397.672	384.213	517.729	740.182	1050.86	2169.53
693985	ZNF619	127.018	42.9618	877.066	95.6023	119.922	21.6208	0	22.0929	23.0528	27.4352	20.035	45.8796	45.0024
859915	ZNF619	265.851	180.892	186.127	294.218	296.134	226.382	15.8966	44.1858	15.3685	77.8807	117.984	45.8796	328.622
109712	ZNF618	1659.11	2080.26	1651.54	1459.97	899.416	1387.55	2014.89	784.297	1037.37	410.643	705.677	589.881	1329.14
1034036	ZNF618	2730.39	4080.24	3589.07	2929.58	4986.56	4901.56	2146.04	552.322	899.058	1050.5	1272.22	1164.47	3190.98
1034037	ZNF618	878.293	756.354	737.244	824.107	491.926	635.905	95.3795	121.511	69.1583	234.527	224.837	279.647	1124.01
1034040	ZNF618	10860.5	14365.1	13428.4	10462.2	16690	16630.2	50312.7	104698	105405	2979.82	4156.15	5183.3	12460.4
1034044	ZNF618	1250.48	1265.11	1843.11	1150.19	1872.25	1902.63	1390.95	2220.33	1252.53	357.543	333.917	281.832	1021.45
1034048	ZNF618	1428.7	1336.34	1487.2	1485.17	1419.49	1793.25	7900.6	37602.1	37683.6	463.744	418.509	465.35	1294.6
1034052	ZNF618	921.616	1109.09	998.73	966.399	2394.77	774.533	993.536	121.511	146.001	300.903	724.599	388.884	1015.17
1034060	ZNF618	1753.63	2702.07	2621.21	1957.25	4304.96	4844.33	21909.5	109172	88092.3	578.795	913.819	1623.26	2020.92
1034065	ZNF618	643.95	402.484	506.628	708.495	686.493	596.479	35.7673	154.65	146.001	213.287	171.411	83.0203	575.612
1034084	ZNF618	997.433	1638.2	2249.87	1024.2	2419.25	412.067	4065.55	276.161	276.633	331.878	746.86	207.551	1149.13
795755	ZNF616	133.91	124.363	39.9492	158.596	548.216	323.04	2110.27	3446.49	1859.59	92.9258	40.07	33.8635	192.568
795757	ZNF616	0	0	0	0	0	0	0	0	0	0	0	0	0
795759	ZNF616	49.2316	32.7867	9.07936	23.7153	1.2237	0	0	11.0464	7.68425	6.19505	16.6958	4.36949	36.6299
795763	ZNF616	0.984633	6.78345	0	2.96441	0	8.90267	0	0	0	2.65502	0	0	0
[truncated: 172,086 more rows]
