# Supplementary material for: Genome-wide CRISPR Screen Reveals RAB10 as a Synthetic Lethal Gene in Colorectal and Pancreatic Cancers Carrying SMAD4 Loss
Source: Cancer Res Commun. 2023 May 4;3(5):780–92. doi: 10.1158/2767-9764.CRC-22-0301 (PMC10158796; doi:10.1158/2767-9764.CRC-22-0301)
Supplement: Table S4 — sgRNAscoreMageckComparison [file crc-22-0301-s04.xlsx]

## Sheet: HT29_PD15vsPD0
sgrna	Gene	control_count	treatment_count	control_mean	treat_mean	LFC	control_var	adj_var	score	p.low	p.high	p.twosided	FDR	high_in_treatment
291738	SETD1B	1723.3	65947/62033	1723.3	63960	5.2131	2164500000	121850	178.29	1	0	0	0	TRUE
291748	SETD1B	1240.2	41472/57077	1240.2	48653	5.2927	1368300000	73204	175.24	1	0	0	0	TRUE
1090412	CDK8	5982.9	1.6219e+05/1.366e+05	5982.9	148840	4.6366	10860000000	840790	155.8	1	0	0	0	TRUE
291745	SETD1B	573.43	27014/20555	573.43	23564	5.3584	317490000	22215	154.25	1	0	0	0	TRUE
1032105	SETD1B	1665.5	51405/55739	1665.5	53528	5.0054	1469300000	115570	152.56	1	0	0	0	TRUE
1032129	SETD1B	1724.3	64537/46823	1724.3	54971	4.9937	1670500000	121960	152.47	1	0	0	0	TRUE
291755	SETD1B	1685.8	58953/46448	1685.8	52328	4.9553	1450700000	117760	147.58	1	0	0	0	TRUE
1032115	SETD1B	1335.6	43945/36951	1335.6	40297	4.914	836060000	82105	135.97	1	0	0	0	TRUE
1032117	SETD1B	830.2	23207/27626	830.2	25320	4.929	331040000	39343	123.47	1	0	0	0	TRUE
1032126	SETD1B	200.95	7200.3/8550.6	200.95	7846.5	5.2801	33626000	4427.6	114.9	1	0	0	0	TRUE
883018	KIAA1324L	1.0149	254.83/109.04	1.0149	166.7	6.379	28457	2.1337	113.43	1	0	0	0	TRUE
291758	SETD1B	1659.4	36670/32435	1659.4	34488	4.3765	548110000	114920	96.841	1	0	0	0	TRUE
173908	MED25	3707.5	62442/58777	3707.5	60582	4.03	1556200000	399860	89.942	1	0	0	0	TRUE
789593	SERPINF1	4.0597	348.53/277.63	4.0597	311.07	5.9467	60965	13.754	82.783	1	0	0	0	TRUE
940686	TRIM16	0	123.41/119.12	1.0149	121.25	5.9229	12166	2.1337	82.309	1	0	0	0	TRUE
891899	MYO5B	2.0298	124.56/231.82	2.0298	169.93	5.818	22839	5.3231	72.773	1	0	0	0	TRUE
1090423	CDK8	3613.1	48832/47322	3613.1	48071	3.7335	911860000	384170	71.728	1	0	0	0	TRUE
707935	MED25	4747.8	59329/55425	4747.8	57344	3.594	1257500000	587070	68.645	1	0	0	0	TRUE
793301	OR5V1	0	84.562/116.37	1.0149	99.199	5.636	8511.8	2.1337	67.216	1	0	0	0	TRUE
885970	DOCK3	1.0149	83.419/111.79	1.0149	96.567	5.5976	6170.9	2.1337	65.414	1	0	0	0	TRUE
725058	ZCCHC14	1342.7	19369/19167	1342.7	19268	3.842	150280000	82782	62.302	1	0	0	0	TRUE
707940	MED25	3883.1	40623/48954	3883.1	44594	3.5212	769610000	429640	62.11	1	0	0	0	TRUE
707932	MED25	4990.3	55793/50304	4990.3	52977	3.4079	1027900000	634310	60.252	1	0	0	0	TRUE
896023	CKLF	0	93.704/84.297	1.0149	88.876	5.4791	6439.9	2.1337	60.149	1	0	0	0	TRUE
707938	MED25	4292.1	56372/37729	4292.1	46118	3.4253	908670000	501930	59.037	1	0	0	0	TRUE
1090410	CDK8	1341.7	16820/18212	1341.7	17502	3.7044	120670000	82685	56.2	1	0	0	0	TRUE
623678	TMEM133	1.0149	54.851/124.61	1.0149	82.683	5.3762	6308.4	2.1337	55.91	1	0	0	0	TRUE
714640	IDS	4.0597	266.26/161.26	4.0597	207.22	5.3629	28931	13.754	54.78	1	0	0	0	TRUE
724380	RGS10	1.0149	34.282/183.25	1.0149	79.298	5.3166	13759	2.1337	53.592	1	0	0	0	TRUE
730865	SLTM	8.1193	476.52/229.98	8.1193	331.05	5.1863	85023	36.655	53.339	1	0	0	0	TRUE
801082	TRIM28	7341.9	64020/58744	7341.9	61325	3.0621	1239600000	1155600	50.217	1	0	0	0	TRUE
611644	PCGF6	2825.5	28777/25748	2825.5	27221	3.2677	261350000	262300	47.632	1	0	0	0	TRUE
632740	SLC39A8	13.194	594.22/283.13	13.194	410.18	4.8564	125950	73.98	46.155	1	0	0	0	TRUE
707942	MED25	3041.7	30539/25558	3041.7	27938	3.1989	275570000	294090	45.909	1	0	0	0	TRUE
622922	CDS1	0	57.136/77.883	1.0149	66.709	5.0706	3732.1	2.1337	44.974	1	0	0	0	TRUE
1036853	MTF1	17.254	526.8/444.39	17.254	483.84	4.7313	118160	109.57	44.575	1	0	0	0	TRUE
639503	SPTY2D1	733.78	7506.6/9782.1	733.78	8569.1	3.5439	29615000	32509	43.457	1	0	0	0	TRUE
1048530	PPP5D1	1.0149	73.135/52.227	1.0149	61.805	4.9621	2390.8	2.1337	41.616	1	0	0	0	TRUE
716549	R3HCC1L	2.0298	45.709/204.33	2.0298	96.671	5.0106	16206	5.3231	41.02	1	0	0	0	TRUE
1029030	CCDC181	0	85.705/43.065	1.0149	60.758	4.9378	3763.3	2.1337	40.9	1	0	0	0	TRUE
1058548	TTC1	0	21.712/168.59	1.0149	60.559	4.9332	13178	2.1337	40.764	1	0	0	0	TRUE
666189	OR10J1	4.0597	55.994/423.32	4.0597	154.01	4.9372	72069	13.754	40.434	1	0	0	0	TRUE
602703	TPK1	2.0298	45.709/190.58	2.0298	93.362	4.9609	13962	5.3231	39.586	1	0	0	0	TRUE
611655	PCGF6	4982.2	35261/37572	4982.2	36398	2.8688	408030000	632710	39.495	1	0	0	0	TRUE
725029	ZCCHC14	164.42	1882.1/3098.8	164.42	2415	3.8685	2970500	3256.5	39.439	1	0	0	0	TRUE
868781	CXXC1	3601.9	27539/28359	3601.9	27946	2.9554	246780000	382330	39.37	1	0	0	0	TRUE
707943	MED25	577.49	6303.3/6614.6	577.49	6457.1	3.4807	15446000	22458	39.234	1	0	0	0	TRUE
725024	ZCCHC14	1850.2	14683/17588	1850.2	16070	3.1179	89098000	136030	38.554	1	0	0	0	TRUE
278248	CDK8	1159	8129.4/14979	1159	11035	3.25	60215000	65920	38.466	1	4.9407e-324	9.8813e-324	3.5108e-320	TRUE
797600	MAGEC1	5.0746	351.96/76.967	5.0746	164.62	4.7689	46436	18.798	36.798	1	1.1164e-296	2.2329e-296	7.7742e-293	TRUE
687970	LMO3	5.0746	108.56/244.64	5.0746	162.98	4.7546	21352	18.798	36.419	1	1.1906e-290	2.3811e-290	8.1278e-287	TRUE
1023816	MED12	104.54	2171.2/1129.8	104.54	1566.2	3.8924	1442400	1631.8	36.184	1	5.5151e-287	1.103e-286	3.6927e-283	TRUE
801098	TRIM28	6261	40262/40176	6261	40219	2.6832	463530000	902280	35.749	1	3.3872e-280	6.7743e-280	2.2251e-276	TRUE
963325	UST	1.0149	61.707/44.897	1.0149	52.637	4.7344	1668.3	2.1337	35.34	1	9.4543e-274	1.8909e-273	6.0958e-270	TRUE
765972	NPC1	10.149	158.84/429.73	10.149	261.28	4.5561	63697	50.544	35.323	1	1.4197e-273	2.8395e-273	8.9874e-270	TRUE
801094	TRIM28	4341.8	27518/30067	4341.8	28764	2.7276	243460000	510990	34.165	1	3.9965e-256	7.9931e-256	2.4848e-252	TRUE
604320	CXCL5	38.567	557.65/844.8	38.567	686.37	4.1187	237810	361.71	34.062	1	1.3892e-254	2.7784e-254	8.4857e-251	TRUE
116368	PURG	0	63.993/39.4	1.0149	50.215	4.6678	2238.1	2.1337	33.682	1	6.9269e-249	1.3854e-248	4.1582e-245	TRUE
1003136	CEP162	4.0597	166.84/97.125	4.0597	127.3	4.6643	10230	13.754	33.231	1	2.2473e-242	4.4946e-242	1.3262e-238	TRUE
801083	TRIM28	11893	62194/65547	11893	63849	2.4245	1055800000	2445900	33.221	1	2.6482e-242	5.2963e-242	1.5367e-238	TRUE
803251	C6orf47	7.1044	474.23/75.134	7.1044	188.81	4.5497	86013	30.281	33.02	1	2.3446e-239	4.6891e-239	1.3382e-235	TRUE
1009963	OR11H4	1.0149	26.283/91.627	1.0149	49.094	4.6358	3186.5	2.1337	32.914	1	9.0471e-238	1.8094e-237	5.0805e-234	TRUE
278227	CDK8	1505.1	10932/12685	1505.1	11776	2.9671	45102000	98793	32.678	1	1.628e-234	3.2561e-234	8.9974e-231	TRUE
806605	RIT2	2.0298	18.284/311.53	2.0298	75.59	4.6598	41877	5.3231	31.883	1	2.8362e-223	5.6723e-223	1.5429e-219	TRUE
278230	CDK8	2.0298	27.425/205.24	2.0298	75.081	4.6502	16866	5.3231	31.663	1	3.1424e-220	6.2849e-220	1.6832e-216	TRUE
801087	TRIM28	939.81	8941.9/6857.4	939.81	7830.6	3.0573	21655000	47658	31.564	1	5.6848e-219	1.137e-218	2.9989e-215	TRUE
672493	HYDIN	1.0149	43.424/50.395	1.0149	46.78	4.5676	1212.7	2.1337	31.33	1	1.1891e-215	2.3783e-215	6.1794e-212	TRUE
190511	SLC35B3	9.1342	222.83/207.08	9.1342	214.81	4.4125	21782	43.416	31.215	1	3.6591e-214	7.3182e-214	1.8735e-210	TRUE
857541	ABCA8	13.194	159.98/495.7	13.194	281.63	4.3155	83232	73.98	31.209	1	4.336e-214	8.6719e-214	2.1879e-210	TRUE
815560	DCDC1	0	34.282/62.306	1.0149	46.221	4.5506	2012.1	2.1337	30.948	1	1.7926e-210	3.5852e-210	8.9161e-207	TRUE
708492	MT1H	0	58.279/35.735	1.0149	45.638	4.5327	1839.1	2.1337	30.549	1	3.8682e-205	7.7364e-205	1.8969e-201	TRUE
659759	DAZAP1	10.149	73.135/699.11	10.149	226.19	4.3489	193810	50.544	30.388	1	4.3286e-203	8.6573e-203	2.0932e-199	TRUE
880081	HIST1H2BA	0	33.139/60.474	1.0149	44.771	4.5056	1888.1	2.1337	29.955	1	2.4842e-197	4.9683e-197	1.1848e-193	TRUE
953579	IFRD1	2.0298	67.421/73.302	2.0298	70.3	4.5566	2559.5	5.3231	29.59	1	1.2313e-192	2.4626e-192	5.7934e-189	TRUE
611662	PCGF6	9166.7	49400/43841	9166.7	46538	2.3438	550060000	1631700	29.255	1	1.9114e-188	3.8228e-188	8.8733e-185	TRUE
1023796	MED12	16613	77275/74576	16613	75914	2.192	1337000000	4113300	29.239	1	3.0962e-188	6.1924e-188	1.4184e-184	TRUE
507172	HOXB5	6.0895	129.13/174.09	6.0895	149.93	4.4121	11521	24.319	29.169	1	2.6973e-187	5.3946e-187	1.2196e-183	TRUE
990267	UGT2B4	40.597	1090.2/342.69	40.597	611.23	3.8795	380860	390.61	28.873	1	1.3471e-183	2.6942e-183	6.0131e-180	TRUE
928744	OR4L1	1.0149	50.28/36.651	1.0149	42.929	4.4464	1064.6	2.1337	28.694	1	2.977e-181	5.954e-181	1.312e-177	TRUE
278233	CDK8	4261.6	25983/22724	4261.6	24299	2.5112	161890000	496410	28.44	1	3.2432e-178	6.4864e-178	1.4115e-174	TRUE
1091483	BTBD1	1.0149	23.997/73.302	1.0149	41.957	4.4141	1984.1	2.1337	28.029	1	4.8133e-173	9.6266e-173	2.069e-169	TRUE
638335	NFAM1	16.239	305.11/287.71	16.239	296.28	4.1081	38477	100.24	27.971	1	1.9153e-172	3.8307e-172	8.1325e-169	TRUE
707936	MED25	383.64	5570.8/2070.8	383.64	3396.5	3.1429	8601700	11955	27.554	1	1.9624e-167	3.9248e-167	8.2319e-164	TRUE
603451	TRPT1	47.701	517.66/836.56	47.701	658.07	3.7584	213230	497.67	27.36	1	4.1334e-165	8.2668e-165	1.7132e-161	TRUE
995133	ST7	11.164	121.13/383	11.164	215.41	4.153	48989	58.024	26.813	1	1.2347e-158	2.4694e-158	5.0574e-155	TRUE
868786	CXXC1	1606.6	11833/9217.7	1606.6	10444	2.6998	33966000	109300	26.73	1	1.0578e-157	2.1155e-157	4.2824e-154	TRUE
665978	ZNF562	246.62	3334.5/1607.1	246.62	2315	3.2254	2993900	6061.3	26.567	1	8.2501e-156	1.65e-155	3.3016e-152	TRUE
936026	SPOP	5810.4	31085/27633	5810.4	29308	2.3344	217120000	803420	26.215	1	8.9404e-152	1.7881e-151	3.5373e-148	TRUE
707933	MED25	205.01	1811.2/2154.2	205.01	1975.3	3.262	1402600	4565.4	26.2	1	1.3402e-151	2.6805e-151	5.243e-148	TRUE
1094098	LOC101927844	3.0447	110.84/61.39	3.0447	82.495	4.3676	4329.2	9.2378	26.14	1	7.5097e-151	1.5019e-150	2.9052e-147	TRUE
926518	VTA1	0	33.139/45.814	1.0149	38.966	4.31	1225.8	2.1337	25.981	1	5.3902e-149	1.078e-148	2.0623e-145	TRUE
730849	SLTM	63.94	399.96/1520.1	63.94	779.75	3.5877	737310	774.12	25.727	1	2.9346e-146	5.8692e-146	1.1106e-142	TRUE
1027373	UGT2B15	0	6.8564/211.66	1.0149	38.281	4.285	21331	2.1337	25.512	1	9.6257e-144	1.9251e-143	3.5653e-140	TRUE
644639	SESTD1	3.0447	60.565/107.2	3.0447	80.582	4.3341	4043.7	9.2378	25.511	1	8.8764e-144	1.7753e-143	3.3231e-140	TRUE
656767	LATS1	5.0746	287.97/45.814	5.0746	114.91	4.254	31196	18.798	25.332	1	8.0435e-142	1.6087e-141	2.9479e-138	TRUE
963462	IL13RA1	18.268	353.1/245.56	18.268	294.46	3.9387	41088	119.18	25.3	1	1.686e-141	3.3721e-141	6.1149e-138	TRUE
1021446	TFPI	8.1193	108.56/236.4	8.1193	160.21	4.1438	18178	36.655	25.12	1	1.6448e-139	3.2896e-139	5.9038e-136	TRUE
988214	GPC5	116.72	1375.8/1080.3	116.72	1219.1	3.3737	568370	1929.9	25.094	1	2.875e-139	5.75e-139	1.0214e-135	TRUE
974659	DEFB136	0	57.136/24.739	1.0149	37.606	4.26	1558.5	2.1337	25.05	1	1.161e-138	2.322e-138	4.0832e-135	TRUE
732464	NEU1	13.194	134.84/383.92	13.194	227.54	4.0091	47620	73.98	24.921	1	2.3748e-137	4.7496e-137	8.2683e-134	TRUE
695105	KIAA0754	17.254	330.25/233.65	17.254	277.78	3.9329	36163	109.57	24.889	1	5.1122e-137	1.0224e-136	1.7623e-133	TRUE
851581	KLRB1	3.0447	116.56/52.227	3.0447	78.031	4.2883	4645.1	9.2378	24.672	1	1.2829e-134	2.5658e-134	4.379e-131	TRUE
801077	TRIM28	3138.1	16530/17077	3138.1	16801	2.4202	72812000	308690	24.592	1	7.7111e-134	1.5422e-133	2.6066e-130	TRUE
702793	TMEM194A	4.0597	69.706/129.19	4.0597	94.903	4.2445	5679.4	13.754	24.495	1	9.6027e-133	1.9205e-132	3.2148e-129	TRUE
830552	DERL3	2.0298	98.275/34.818	2.0298	58.51	4.2958	3387	5.3231	24.48	1	1.4914e-132	2.9829e-132	4.9455e-129	TRUE
942965	NBEA	4.0597	220.55/40.316	4.0597	94.333	4.2359	17991	13.754	24.342	1	4.1147e-131	8.2294e-131	1.3515e-127	TRUE
1093533	MTRNR2L4	7.1044	149.7/131.94	7.1044	140.54	4.1264	8958.1	30.281	24.248	1	3.8045e-130	7.6089e-130	1.2379e-126	TRUE
730844	SLTM	1252.4	6930.7/8837.4	1252.4	7826.2	2.6426	18612000	74320	24.114	1	8.9908e-129	1.7982e-128	2.8985e-125	TRUE
1053593	RAB12	0	29.711/43.981	1.0149	36.15	4.2046	1078.5	2.1337	24.054	1	5.063e-128	1.0126e-127	1.6172e-124	TRUE
920877	KLHL6	24.358	617.07/197	24.358	348.67	3.7855	120570	182.32	24.019	1	9.0963e-128	1.8193e-127	2.8791e-124	TRUE
864431	HSDL2	8.1193	221.69/105.37	8.1193	152.85	4.0764	15825	36.655	23.905	1	1.5057e-126	3.0115e-126	4.723e-123	TRUE
901324	ADORA3	4.0597	163.41/52.227	4.0597	92.399	4.2063	9132	13.754	23.82	1	1.1972e-125	2.3943e-125	3.7216e-122	TRUE
1051879	MRPL48	7.1044	119.99/158.51	7.1044	137.91	4.0993	9059.4	30.281	23.771	1	3.6982e-125	7.3964e-125	1.1395e-121	TRUE
598483	ZSCAN31	0	73.135/17.409	1.0149	35.709	4.1873	2415	2.1337	23.751	1	7.0476e-125	1.4095e-124	2.1524e-121	TRUE
1031059	MOB3B	5.0746	289.11/40.316	5.0746	108.01	4.1656	31821	18.798	23.743	1	7.4241e-125	1.4848e-124	2.2477e-121	TRUE
657069	HRSP12	1.0149	445.66/2.7488	1.0149	35.536	4.1805	94497	2.1337	23.633	1	1.1763e-123	2.3527e-123	3.5307e-120	TRUE
639512	SPTY2D1	365.37	2210/3660.5	365.37	2844.3	2.9572	3348500	11090	23.539	1	8.1642e-123	1.6328e-122	2.4295e-119	TRUE
1062052	CNOT11	132.95	1731.2/931.85	132.95	1270.1	3.2463	805290	2354.1	23.438	1	8.7692e-122	1.7538e-121	2.5874e-118	TRUE
936031	SPOP	3677	18259/18412	3677	18335	2.3177	82703000	394780	23.33	1	1.1097e-120	2.2194e-120	3.2467e-117	TRUE
1062200	AFF4	2791	14053/15198	2791	14615	2.3881	54708000	257350	23.307	1	1.8884e-120	3.7769e-120	5.4791e-117	TRUE
966333	QPCTL	21.313	226.26/414.15	21.313	306.12	3.7828	52006	149.61	23.285	1	3.2994e-120	6.5988e-120	9.4938e-117	TRUE
594659	IFNE	35.522	438.81/462.72	35.522	450.6	3.6282	78870	319.81	23.211	1	1.8214e-119	3.6428e-119	5.1981e-116	TRUE
835531	MPHOSPH6	0	6.8564/175.01	1.0149	34.802	4.1512	14489	2.1337	23.13	1	1.5251e-118	3.0502e-118	4.2822e-115	TRUE
1085316	SGCB	2.0298	27.425/111.79	2.0298	55.395	4.2183	4516.3	5.3231	23.13	1	1.4266e-118	2.8532e-118	4.0382e-115	TRUE
682478	ZNF280D	17.254	178.27/376.59	17.254	259.11	3.8329	43375	109.57	23.105	1	2.1636e-118	4.3272e-118	6.0264e-115	TRUE
707494	STOX1	0	27.425/43.981	1.0149	34.733	4.1485	1032.2	2.1337	23.083	1	4.5025e-118	9.005e-118	1.2442e-114	TRUE
873741	ZDHHC11	0	46.852/25.656	1.0149	34.675	4.1461	1110.6	2.1337	23.043	1	1.1375e-117	2.2749e-117	3.07e-114	TRUE
613850	ZNF341	1.0149	46.852/25.656	1.0149	34.675	4.1461	802.06	2.1337	23.043	1	1.1375e-117	2.2749e-117	3.07e-114	TRUE
1062067	CNOT11	1515.3	7776.3/9948	1515.3	8795.3	2.5364	22633000	99827	23.042	1	8.94e-118	1.788e-117	2.4509e-114	TRUE
1038905	IPP	5.0746	113.13/97.125	5.0746	104.82	4.1227	5074.2	18.798	23.007	1	2.2761e-117	4.5522e-117	6.0959e-114	TRUE
597397	PAPD5	1529.5	8733.9/8880.5	1529.5	8806.9	2.5248	20892000	101280	22.867	1	4.9285e-116	9.857e-116	1.3099e-112	TRUE
614046	LARP1	7264.8	33546/28942	7264.8	31159	2.1005	221850000	1136800	22.411	1	1.5497e-111	3.0994e-111	4.0876e-108	TRUE
868816	CXXC1	1784.2	11993/7975.2	1784.2	9779.9	2.4539	30804000	128590	22.298	1	1.9536e-110	3.9072e-110	5.1142e-107	TRUE
645709	TTLL4	8.1193	510.8/39.4	8.1193	141.96	3.9705	105160	36.655	22.106	1	1.5123e-108	3.0246e-108	3.9294e-105	TRUE
1077844	LOC100506422	1.0149	79.991/13.744	1.0149	33.198	4.0851	2456.4	2.1337	22.033	1	9.2688e-108	1.8538e-107	2.3729e-104	TRUE
725061	ZCCHC14	675.93	4698.9/4126.9	675.93	4403.6	2.7019	5719400	28636	22.028	1	7.7058e-108	1.5412e-107	1.9873e-104	TRUE
1062908	ATP8A1	1.0149	53.708/20.158	1.0149	32.916	4.0732	1022	2.1337	21.839	1	6.514e-106	1.3028e-105	1.6554e-102	TRUE
410011	CNOT1	2387.1	13303/11168	2387.1	12188	2.3517	38736000	201930	21.811	1	9.0611e-106	1.8122e-105	2.2861e-102	TRUE
1047935	RSPH3	28.418	418.24/306.03	28.418	357.77	3.6083	54383	229.24	21.752	1	3.3751e-105	6.7502e-105	8.454e-102	TRUE
1069045	LRRC43	38.567	1097/186	38.567	451.76	3.5164	416160	361.71	21.726	1	5.9857e-105	1.1971e-104	1.4886e-101	TRUE
1009755	TECPR2	3.0447	95.989/49.479	3.0447	68.922	4.1116	3093.6	9.2378	21.674	1	2.1227e-104	4.2454e-104	5.2415e-101	TRUE
1088144	ST3GAL6	16.239	229.69/236.4	16.239	233.02	3.7629	21970	100.24	21.653	1	3.0349e-104	6.0699e-104	7.4413e-101	TRUE
1098234	HLA-DPB1	4.0597	126.84/54.976	4.0597	83.515	4.0621	5275.7	13.754	21.425	1	4.5537e-102	9.1075e-102	1.1087e-98	TRUE
704214	OR7D2	72.059	366.82/1408.3	72.059	718.77	3.3004	611920	927.59	21.234	1	2.3433e-100	4.6867e-100	5.6658e-97	TRUE
679462	TCP11L1	38.567	329.11/592.83	38.567	441.71	3.484	99966	361.71	21.197	1	5.1696e-100	1.0339e-99	1.2413e-96	TRUE
1116348	DCLRE1B	918.5	5462.2/5423.4	918.5	5442.8	2.5657	8112400	45997	21.095	1	4.3916e-99	8.7832e-99	1.0473e-95	TRUE
609201	OAS2	3.0447	53.708/83.381	3.0447	66.922	4.0698	2418.9	9.2378	21.017	1	2.7472e-98	5.4944e-98	6.5068e-95	TRUE
1002678	UBE2U	10.149	62.85/398.58	10.149	158.32	3.8369	57563	50.544	20.841	1	9.8943e-97	1.9789e-96	2.3276e-93	TRUE
689327	NUDT2	12.179	171.41/191.5	12.179	181.18	3.789	13590	65.84	20.827	1	1.309e-96	2.618e-96	3.0587e-93	TRUE
917514	PPM1F	772.35	5089.7/4290.9	772.35	4673.3	2.5955	6284100	35187	20.796	1	2.3579e-96	4.7158e-96	5.473e-93	TRUE
839246	SMIM21	13.194	212.55/172.26	13.194	191.35	3.7604	15498	73.98	20.713	1	1.4234e-95	2.8469e-95	3.2821e-92	TRUE
995921	SMPX	8.1193	92.561/184.17	8.1193	130.57	3.8508	10537	36.655	20.225	1	3.2172e-91	6.4344e-91	7.3693e-88	TRUE
278239	CDK8	2056.2	7879.1/12991	2056.2	10117	2.2982	34237000	160220	20.138	1	1.6988e-90	3.3977e-90	3.8659e-87	TRUE
1040627	NLRP7	0	29.711/31.153	1.0149	30.424	3.9631	686.28	2.1337	20.133	1	2.509e-90	5.0179e-90	5.6724e-87	TRUE
773384	CAMK2N1	0	45.709/20.158	1.0149	30.363	3.9603	985.62	2.1337	20.092	1	5.7807e-90	1.1561e-89	1.2985e-86	TRUE
716244	RMDN1	8.1193	339.39/49.479	8.1193	129.64	3.8405	42355	36.655	20.071	1	7.2559e-90	1.4512e-89	1.6194e-86	TRUE
730109	TFDP2	1.0149	3.4282/262.05	1.0149	30.313	3.958	31827	2.1337	20.057	1	1.159e-89	2.3179e-89	2.5702e-86	TRUE
838902	SPANXN3	83.223	486.8/1193.9	83.223	762.37	3.1801	391040	1153.9	19.993	1	3.1998e-89	6.3996e-89	7.0512e-86	TRUE
846551	CNIH4	19.283	761.06/79.716	19.283	246.38	3.6084	218930	129.06	19.99	1	3.521e-89	7.0421e-89	7.7102e-86	TRUE
647734	ACN9	31.462	297.11/428.81	31.462	356.94	3.4629	54084	266.79	19.927	1	1.2228e-88	2.4455e-88	2.6608e-85	TRUE
948376	OFD1	3.0447	26.283/153.02	3.0447	63.458	3.9942	8630.4	9.2378	19.877	1	3.8254e-88	7.6507e-88	8.2725e-85	TRUE
730842	SLTM	4032.3	17082/17721	4032.3	17398	2.109	67325000	455540	19.803	1	1.3995e-87	2.7991e-87	3.0079e-84	TRUE
725056	ZCCHC14	698.26	5265.7/3242.7	698.26	4132.2	2.5634	6160800	30110	19.789	1	1.834e-87	3.6679e-87	3.9174e-84	TRUE
611647	PCGF6	1866.4	8883.6/9527.4	1866.4	9199.9	2.3007	20805000	137890	19.749	1	4.0843e-87	8.1686e-87	8.671e-84	TRUE
632533	KRTAP19-8	0	107.42/8.2464	1.0149	29.856	3.9368	5325.6	2.1337	19.745	1	5.898e-87	1.1796e-86	1.2446e-83	TRUE
823830	MYBPHL	1.0149	57.136/15.577	1.0149	29.855	3.9367	1171.2	2.1337	19.743	1	6.0422e-87	1.2084e-86	1.2673e-83	TRUE
674205	UBE2Z	1.0149	10.285/86.129	1.0149	29.824	3.9353	2945.4	2.1337	19.723	1	9.1157e-87	1.8231e-86	1.9005e-83	TRUE
868799	CXXC1	1673.6	8136.2/8658.8	1673.6	8393.4	2.3256	17492000	116440	19.692	1	1.2522e-86	2.5043e-86	2.595e-83	TRUE
656451	COL13A1	483.1	591.93/15751	483.1	3053.6	2.6576	100640000	17054	19.684	1	1.4893e-86	2.9786e-86	3.0683e-83	TRUE
143325	IFT172	11.164	164.55/157.6	11.164	161.04	3.7356	10517	58.024	19.675	1	1.8884e-86	3.7768e-86	3.8675e-83	TRUE
651458	SLC4A7	6.0895	61.707/170.43	6.0895	102.56	3.8687	9297.7	24.319	19.563	1	1.7948e-85	3.5895e-85	3.6543e-82	TRUE
168989	AFF4	8498.9	32561/31419	8498.9	31985	1.9119	203670000	1450700	19.499	1	5.59e-85	1.118e-84	1.1315e-81	TRUE
957016	DFNB59	0	23.997/35.735	1.0149	29.286	3.9098	696.37	2.1337	19.354	1	1.2477e-83	2.4955e-83	2.5111e-80	TRUE
1007797	HSPA12B	6.0895	116.56/87.962	6.0895	101.26	3.8504	4672.7	24.319	19.298	1	3.1339e-83	6.2678e-83	6.2708e-80	TRUE
917497	PPM1F	1481.8	7900.8/7023.2	1481.8	7449.1	2.329	13996000	96430	19.217	1	1.3463e-82	2.6925e-82	2.6785e-79	TRUE
818048	OR52N4	1.0149	19.426/43.065	1.0149	28.932	3.8929	641.8	2.1337	19.112	1	1.3316e-81	2.6632e-81	2.6342e-78	TRUE
981847	ZNF438	4.0597	164.55/33.902	4.0597	74.723	3.9036	9573.5	13.754	19.054	1	3.5265e-81	7.0529e-81	6.9368e-78	TRUE
917528	PPM1F	2888.4	12201/13273	2888.4	12726	2.139	36910000	271420	18.882	1	7.999e-80	1.5998e-79	1.5646e-76	TRUE
967159	UBR1	1.0149	35.425/22.907	1.0149	28.489	3.8714	459	2.1337	18.808	1	4.2698e-79	8.5397e-79	8.3052e-76	TRUE
376885	NANOS1	88.298	845.62/674.38	88.298	755.16	3.082	199440	1262.4	18.769	1	6.8408e-79	1.3682e-78	1.3232e-75	TRUE
705692	ALG5	1.0149	17.141/46.73	1.0149	28.315	3.8628	756.21	2.1337	18.689	1	4.0076e-78	8.0152e-78	7.709e-75	TRUE
1072936	TIMM50	43.641	265.11/702.78	43.641	431.66	3.2768	140260	435.39	18.595	1	1.7798e-77	3.5595e-77	3.4047e-74	TRUE
727384	ELOVL7	2.0298	17.141/117.28	2.0298	44.887	3.9208	5212	5.3231	18.575	1	3.1403e-77	6.2806e-77	5.9746e-74	TRUE
882107	IL1R1	12.179	86.847/304.2	12.179	162.56	3.6335	29503	65.84	18.533	1	5.9879e-77	1.1976e-76	1.133e-73	TRUE
1118718	YRDC	1.0149	19.426/40.316	1.0149	27.992	3.8469	560.65	2.1337	18.469	1	2.4456e-76	4.8911e-76	4.6025e-73	TRUE
1023559	PIK3R1	47.701	414.81/506.7	47.701	458.46	3.2379	76270	497.67	18.413	1	5.2837e-76	1.0567e-75	9.8904e-73	TRUE
1072591	LOC286238	0	21.712/34.818	1.0149	27.498	3.8221	633.58	2.1337	18.13	1	1.2227e-73	2.4454e-73	2.2766e-70	TRUE
597409	PAPD5	1064.6	4892/5996.1	1064.6	5416	2.3458	7743900	57800	18.099	1	1.6157e-73	3.2315e-73	2.9923e-70	TRUE
174704	FAM149B1	10.149	159.98/120.03	10.149	138.58	3.646	8257.8	50.544	18.064	1	3.3063e-73	6.6126e-73	6.0908e-70	TRUE
1020965	ATP9A	10.149	45.709/419.65	10.149	138.57	3.646	66588	50.544	18.063	1	3.3802e-73	6.7605e-73	6.1942e-70	TRUE
1092642	ATP8B1	7.1044	89.133/126.45	7.1044	106.16	3.725	5168.5	30.281	18.001	1	1.0524e-72	2.1047e-72	1.9183e-69	TRUE
192512	GMEB1	11.164	66.278/330.77	11.164	148.1	3.6156	37271	58.024	17.977	1	1.5986e-72	3.1972e-72	2.8989e-69	TRUE
738979	SAMD13	4.0597	169.12/29.321	4.0597	70.46	3.82	10322	13.754	17.904	1	6.3183e-72	1.2637e-71	1.1398e-68	TRUE
683429	TMEM139	14.209	127.99/242.81	14.209	176.29	3.5431	17133	82.433	17.852	1	1.4853e-71	2.9706e-71	2.6657e-68	TRUE
836333	IFT81	5.0746	77.706/87.046	5.0746	82.243	3.7765	2875.6	18.798	17.799	1	4.1099e-71	8.2198e-71	7.3382e-68	TRUE
867306	PROZ	602.86	2371.2/4752.7	602.86	3357	2.4753	5033400	23999	17.778	1	5.2118e-71	1.0424e-70	9.2581e-68	TRUE
1061312	ANO9	30.447	268.54/355.51	30.447	308.98	3.3012	36840	254.05	17.475	1	1.1427e-68	2.2854e-68	2.0196e-65	TRUE
1050858	SPEN	534.86	4848.6/1854.5	534.86	2998.7	2.4849	5673400	19952	17.443	1	1.9618e-68	3.9236e-68	3.4497e-65	TRUE
1027376	PURA	98.447	676.5/866.79	98.447	765.76	2.9468	198850	1489.4	17.291	1	2.7574e-67	5.5148e-67	4.8244e-64	TRUE
671476	KIF14	0	67.421/10.079	1.0149	26.116	3.7504	2037.8	2.1337	17.184	1	2.3031e-66	4.6062e-66	4.0093e-63	TRUE
793320	RSPH4A	1.0149	30.854/21.991	1.0149	26.049	3.7468	354.1	2.1337	17.138	1	5.0783e-66	1.0157e-65	8.7531e-63	TRUE
614045	LARP1	1646.2	8740.7/6293	1646.2	7416.5	2.1709	14702000	113500	17.128	1	4.6175e-66	9.235e-66	7.9984e-63	TRUE
1086452	PDGFC	3.0447	74.277/40.316	3.0447	54.727	3.7843	1764.6	9.2378	17.004	1	4.5298e-65	9.0596e-65	7.6933e-62	TRUE
278242	CDK8	573.43	4136.7/2334.7	573.43	3107.7	2.4361	3677200	22215	17.003	1	3.8916e-65	7.7832e-65	6.6591e-62	TRUE
1022971	PTPN12	2250.1	9813.8/9290.1	2250.1	9548.3	2.0848	20074000	184240	17.003	1	3.9017e-65	7.8034e-65	6.6591e-62	TRUE
737570	RASSF6	5.0746	182.84/33.902	5.0746	78.768	3.715	11777	18.798	16.997	1	4.8943e-65	9.7887e-65	8.2721e-62	TRUE
609195	OAS2	21.313	228.55/229.07	21.313	228.81	3.3645	19027	149.61	16.964	1	7.9217e-65	1.5843e-64	1.3324e-61	TRUE
1121631	IL18R1	66.984	519.94/590.08	66.984	553.9	3.029	101630	830.53	16.896	1	2.444e-64	4.8881e-64	4.0911e-61	TRUE
896802	C16orf78	1.0149	23.997/27.488	1.0149	25.684	3.7272	316.53	2.1337	16.888	1	3.6391e-64	7.2782e-64	6.0623e-61	TRUE
916915	KIAA1244	0	19.426/33.902	1.0149	25.667	3.7263	576.15	2.1337	16.877	1	4.4187e-64	8.8373e-64	7.3259e-61	TRUE
725039	ZCCHC14	1271.7	5415.4/6466.1	1271.7	5917.5	2.2173	8600900	76099	16.841	1	6.0965e-64	1.2193e-63	1.006e-60	TRUE
885745	COX6A1	12.179	318.82/68.72	12.179	148.05	3.4995	33719	65.84	16.745	1	3.3124e-63	6.6248e-63	5.44e-60	TRUE
1093441	MED16	1125.5	5328.5/5293.3	1125.5	5310.9	2.2373	6681800	62995	16.675	1	9.8815e-63	1.9763e-62	1.6152e-59	TRUE
500890	CNOT11	1337.7	5622.2/6659.5	1337.7	6118.9	2.1927	9052300	82298	16.667	1	1.1463e-62	2.2926e-62	1.865e-59	TRUE
856128	TMEM176A	7.1044	139.41/69.637	7.1044	98.537	3.6184	5814.9	30.281	16.615	1	2.9907e-62	5.9815e-62	4.8432e-59	TRUE
947383	NUMB	3.0447	82.276/34.818	3.0447	53.533	3.753	2149.3	9.2378	16.611	1	3.4323e-62	6.8645e-62	5.5324e-59	TRUE
719197	DNAJC12	1.0149	18.284/34.818	1.0149	25.236	3.7028	412.51	2.1337	16.582	1	6.2399e-62	1.248e-61	1.0012e-58	TRUE
750092	RNF111	33.492	268.54/372.01	33.492	316.07	3.2005	38536	292.89	16.512	1	1.5536e-61	3.1072e-61	2.4813e-58	TRUE
765201	LOC340515	1.0149	17.141/36.651	1.0149	25.072	3.6937	452.75	2.1337	16.469	1	4.0387e-61	8.0773e-61	6.3915e-58	TRUE
1062195	AFF4	1016.9	4832.6/4837.9	1016.9	4835.3	2.2482	5567700	53843	16.455	1	3.8359e-61	7.6719e-61	6.0985e-58	TRUE
710537	KDM4A	2586	9734.9/11179	2586	10432	2.0118	23631000	228620	16.41	1	8.1649e-61	1.633e-60	1.2863e-57	TRUE
888427	GCNT3	0	19.426/32.069	1.0149	24.963	3.6877	525.89	2.1337	16.395	1	1.3793e-60	2.7586e-60	2.1632e-57	TRUE
597393	PAPD5	343.04	1637.5/2386.9	343.04	1977	2.5234	1256100	10065	16.287	1	6.0918e-60	1.2184e-59	9.5111e-57	TRUE
1121043	KRTAP4-1	10.149	164.55/96.208	10.149	125.83	3.5079	7912.1	50.544	16.271	1	8.6001e-60	1.72e-59	1.3367e-56	TRUE
611650	PCGF6	2634.7	9682.3/11346	2634.7	10481	1.9917	23818000	235340	16.175	1	3.8119e-59	7.6237e-59	5.8986e-56	TRUE
617951	CCDC19	0	82.276/7.3302	1.0149	24.64	3.6696	3089.5	2.1337	16.174	1	5.1166e-59	1.0233e-58	7.8825e-56	TRUE
595431	BAG6	1604.6	7102.1/6779.5	1604.6	6938.9	2.1118	10741000	109090	16.151	1	5.6235e-59	1.1247e-58	8.6253e-56	TRUE
942593	RBMXL1	1.0149	28.568/21.074	1.0149	24.538	3.6639	303.96	2.1337	16.104	1	1.5883e-58	3.1767e-58	2.4149e-55	TRUE
956926	ZNF358	95.402	851.33/579.08	95.402	702.14	2.8667	179250	1419.9	16.102	1	1.2513e-58	2.5027e-58	1.9109e-55	TRUE
500833	CNOT11	86.268	590.79/709.19	86.268	647.29	2.8931	135330	1218.6	16.071	1	2.0433e-58	4.0866e-58	3.0931e-55	TRUE
959423	DRAXIN	15.224	78.848/360.09	15.224	168.53	3.3854	42271	91.188	16.055	1	2.8128e-58	5.6256e-58	4.2395e-55	TRUE
1049705	LAPTM4A	0	593.08/0.91627	1.0149	24.453	3.659	173620	2.1337	16.045	1	4.0789e-58	8.1579e-58	6.1214e-55	TRUE
730846	SLTM	589.67	4129.8/2223.8	589.67	3030.5	2.3596	3606900	23193	16.027	1	4.1308e-58	8.2616e-58	6.1726e-55	TRUE
733662	SMAD5	1231.1	14771/2069.9	1231.1	5529.4	2.1663	68272000	72371	15.978	1	9.1332e-58	1.8266e-57	1.3589e-54	TRUE
607849	LRRC27	4.0597	19.426/204.33	4.0597	63.08	3.6628	16251	13.754	15.915	1	2.9109e-57	5.8219e-57	4.3128e-54	TRUE
944135	DERA	110.63	1681/362.84	110.63	781.01	2.8085	856210	1778.7	15.896	1	3.4188e-57	6.8376e-57	5.0438e-54	TRUE
1059131	PLCXD3	0	20.569/28.404	1.0149	24.173	3.6431	450.84	2.1337	15.854	1	8.7719e-57	1.7544e-56	1.2886e-53	TRUE
998382	NUP107	13.194	75.42/295.04	13.194	149.19	3.4035	27563	73.98	15.812	1	1.374e-56	2.7479e-56	2.01e-53	TRUE
1050855	SPEN	1143.8	4753.8/5599.3	1143.8	5159.2	2.1723	6355300	64585	15.8	1	1.5454e-56	3.0908e-56	2.2513e-53	TRUE
831394	DUSP6	2115.1	8585.3/8559.8	2115.1	8572.6	2.0185	15533000	167390	15.783	1	2.0245e-56	4.049e-56	2.9369e-53	TRUE
1070672	OR52D1	0	28.568/20.158	1.0149	23.999	3.6331	448.77	2.1337	15.735	1	5.7797e-56	1.1559e-55	8.3499e-53	TRUE
1022954	PTPN12	689.13	2967.7/3844.7	689.13	3377.8	2.2916	3046200	29504	15.653	1	1.5808e-55	3.1615e-55	2.2743e-52	TRUE
974701	ZNF501	2.0298	15.998/90.711	2.0298	38.135	3.6911	2982.8	5.3231	15.649	1	2.0859e-55	4.1718e-55	2.9887e-52	TRUE
855730	PRRG1	17.254	122.27/266.63	17.254	180.57	3.3143	19850	109.57	15.602	1	3.7107e-55	7.4213e-55	5.2949e-52	TRUE
851237	PNPLA8	4.0597	69.706/54.976	4.0597	61.905	3.6361	1662.8	13.754	15.598	1	4.3689e-55	8.7378e-55	6.2086e-52	TRUE
524284	PTEN	3.0447	41.138/61.39	3.0447	50.256	3.6636	1229.3	9.2378	15.533	1	1.2268e-54	2.4535e-54	1.7363e-51	TRUE
938636	OR52J3	98.447	1229.6/394.91	98.447	696.85	2.8109	410990	1489.4	15.506	1	1.5972e-54	3.1944e-54	2.2514e-51	TRUE
1013005	GPCPD1	0	17.141/32.069	1.0149	23.451	3.6011	499.07	2.1337	15.359	1	2.0272e-53	4.0544e-53	2.846e-50	TRUE
595427	BAG6	1852.2	8459.6/6621	1852.2	7484	2.014	12971000	136260	15.257	1	7.4241e-53	1.4848e-52	1.0381e-49	TRUE
611205	LARP1	2737.2	12748/8411.4	2737.2	10355	1.9192	27817000	249700	15.245	1	8.8532e-53	1.7706e-52	1.233e-49	TRUE
934507	TNFSF8	0	13.713/39.4	1.0149	23.258	3.5897	694.51	2.1337	15.228	1	1.5354e-52	3.0708e-52	2.1298e-49	TRUE
829530	METTL23	88.298	1434.1/273.05	88.298	625.8	2.8113	643750	1262.4	15.128	1	5.3187e-52	1.0637e-51	7.3484e-49	TRUE
907892	GDF7	11.164	143.98/109.95	11.164	125.82	3.3821	6310.2	58.024	15.052	1	1.792e-51	3.5841e-51	2.4661e-48	TRUE
629787	GBP3	22.328	1398.7/32.069	22.328	212.03	3.1909	848400	160.27	14.985	1	4.8061e-51	9.6123e-51	6.588e-48	TRUE
1088614	NAT2	7.1044	106.27/75.134	7.1044	89.359	3.4789	3458.2	30.281	14.948	1	8.9471e-51	1.7894e-50	1.2216e-47	TRUE
951540	BOD1	10583	34869/29073	10583	31840	1.5891	172540000	2039900	14.883	1	2.1194e-50	4.2388e-50	2.8825e-47	TRUE
1042534	MED26	5.0746	99.417/48.562	5.0746	69.49	3.5366	2946.1	18.798	14.857	1	3.5534e-50	7.1067e-50	4.8139e-47	TRUE
1047740	PHGR1	5.0746	29.711/162.18	5.0746	69.454	3.5358	9138.1	18.798	14.849	1	4.0243e-50	8.0486e-50	5.4308e-47	TRUE
801471	STK17B	17.254	159.98/186	17.254	172.5	3.2487	10766	109.57	14.832	1	4.8196e-50	9.6393e-50	6.479e-47	TRUE
960449	COL21A1	5.0746	93.704/51.311	5.0746	69.345	3.5336	2620.7	18.798	14.824	1	5.8545e-50	1.1709e-49	7.8097e-47	TRUE
1072812	ALPL	22.328	143.98/306.03	22.328	209.92	3.1766	25288	160.27	14.818	1	5.8066e-50	1.1613e-49	7.7757e-47	TRUE
415131	ONECUT2	87.283	1579.3/234.57	87.283	608.69	2.7879	824860	1240.4	14.804	1	6.925e-50	1.385e-49	9.2026e-47	TRUE
681344	SESN2	31.462	430.81/173.18	31.462	273.15	3.0781	50313	266.79	14.797	1	7.872e-50	1.5744e-49	1.0421e-46	TRUE
500885	CNOT11	416.11	2496.9/1828	416.11	2136.4	2.3573	1303700	13549	14.779	1	1.0039e-49	2.0078e-49	1.324e-46	TRUE
984120	RFT1	4.0597	33.139/103.54	4.0597	58.593	3.558	3390.8	13.754	14.705	1	3.4924e-49	6.9848e-49	4.5885e-46	TRUE
798169	STRN4	367.4	5518.2/667.05	367.4	1918.6	2.3815	10103000	11185	14.667	1	5.2179e-49	1.0436e-48	6.8298e-46	TRUE
851601	ARID2	33.492	229.69/351.85	33.492	284.28	3.0481	32245	292.89	14.654	1	6.4935e-49	1.2987e-48	8.4675e-46	TRUE
1035476	C11orf1	1.0149	27.425/18.325	1.0149	22.42	3.539	262.57	2.1337	14.654	1	8.3884e-49	1.6777e-48	1.0857e-45	TRUE
857784	FBXL3	1.0149	27.425/18.325	1.0149	22.42	3.539	262.57	2.1337	14.654	1	8.3884e-49	1.6777e-48	1.0857e-45	TRUE
787664	CNOT1	2409.4	8186.5/9965.4	2409.4	9032.3	1.906	17226000	204870	14.632	1	8.7583e-49	1.7517e-48	1.1294e-45	TRUE
762193	BTN3A2	4.0597	67.421/50.395	4.0597	58.291	3.5507	1484.6	13.754	14.623	1	1.1603e-48	2.3207e-48	1.4908e-45	TRUE
737610	ILDR2	30.447	478.8/144.77	30.447	263.3	3.0712	66336	254.05	14.609	1	1.2689e-48	2.5377e-48	1.6242e-45	TRUE
614051	LARP1	369.43	2180.3/1686.9	369.43	1917.8	2.3729	1015600	11281	14.578	1	1.9333e-48	3.8667e-48	2.4657e-45	TRUE
866512	TMEM212	1.0149	28.568/17.409	1.0149	22.304	3.5318	276.98	2.1337	14.575	1	2.6926e-48	5.3852e-48	3.4215e-45	TRUE
704869	LEPR	24.358	199.98/243.73	24.358	220.77	3.1286	17239	182.32	14.547	1	3.1828e-48	6.3657e-48	4.0297e-45	TRUE
743803	CELF4	32.477	167.98/450.81	32.477	275.2	3.0444	55652	279.73	14.512	1	5.2005e-48	1.0401e-47	6.5603e-45	TRUE
700793	TMEM14C	10.149	111.99/114.53	10.149	113.25	3.3572	4731.2	50.544	14.502	1	6.3337e-48	1.2667e-47	7.961e-45	TRUE
647471	CHD7	2450	8261.9/10004	2450	9091.3	1.8913	17246000	210250	14.484	1	7.6541e-48	1.5308e-47	9.5861e-45	TRUE
657991	C2CD5	112.66	445.66/1199.4	112.66	731.13	2.6874	366390	1828.6	14.463	1	1.0417e-47	2.0833e-47	1.2999e-44	TRUE
1056047	LEMD2	620.11	4013.3/2109.3	620.11	2909.5	2.2283	3282200	25068	14.46	1	1.0898e-47	2.1796e-47	1.3551e-44	TRUE
917494	PPM1F	374.5	1318.7/2808.4	374.5	1924.4	2.3583	1728400	11520	14.441	1	1.4369e-47	2.8738e-47	1.7804e-44	TRUE
810847	RASGRP3	12.179	79.991/208.91	12.179	129.28	3.3053	12563	65.84	14.432	1	1.7463e-47	3.4926e-47	2.156e-44	TRUE
798519	C8orf88	9.1342	52.566/206.16	9.1342	104.12	3.3748	13480	43.416	14.416	1	2.2236e-47	4.4473e-47	2.7261e-44	TRUE
1008858	NCKAP5	296.35	1701.5/1483.4	296.35	1588.7	2.4185	667610	8037.1	14.416	1	2.0542e-47	4.1084e-47	2.5272e-44	TRUE
593719	GREB1L	2.0298	61.707/20.158	2.0298	35.285	3.5821	1238.4	5.3231	14.414	1	2.6179e-47	5.2357e-47	3.1981e-44	TRUE
883745	TEX101	40.597	364.53/289.54	40.597	324.88	2.9698	35911	390.61	14.384	1	3.3286e-47	6.6571e-47	4.0521e-44	TRUE
595438	BAG6	2838.7	10207/10230	2838.7	10219	1.8475	19939000	264210	14.357	1	4.7971e-47	9.5941e-47	5.8195e-44	TRUE
710507	KDM4A	4883.8	19214/13533	4883.8	16125	1.7231	56482000	613400	14.353	1	5.0676e-47	1.0135e-46	6.1264e-44	TRUE
867311	PROZ	11.164	171.41/84.297	11.164	120.21	3.3168	8213.7	58.024	14.316	1	9.4071e-47	1.8814e-46	1.1333e-43	TRUE
915715	MYO18A	2.0298	26.283/46.73	2.0298	35.05	3.5727	692.55	5.3231	14.312	1	1.1401e-46	2.2801e-46	1.3688e-43	TRUE
1103231	CADM1	15.224	357.67/64.139	15.224	151.5	3.2326	42778	91.188	14.271	1	1.7537e-46	3.5075e-46	2.0983e-43	TRUE
1005054	DEFB118	1.0149	14.855/32.069	1.0149	21.834	3.5024	336.96	2.1337	14.253	1	2.8484e-46	5.6969e-46	3.3848e-43	TRUE
1040578	ZNF781	11.164	121.13/118.2	11.164	119.66	3.3102	5199.5	58.024	14.243	1	2.6829e-46	5.3658e-46	3.199e-43	TRUE
917490	RPL9	1.0149	11.427/41.232	1.0149	21.728	3.4957	582.5	2.1337	14.18	1	8.0737e-46	1.6147e-45	9.5612e-43	TRUE
930948	ALG9	11.164	62.85/223.57	11.164	118.56	3.297	15330	58.024	14.099	1	2.0809e-45	4.1618e-45	2.4559e-42	TRUE
500879	CNOT11	52.776	523.37/290.46	52.776	389.9	2.8618	67146	579.48	14.005	1	7.4139e-45	1.4828e-44	8.7206e-42	TRUE
206798	PHIP	8067.6	23368/25051	8067.6	24195	1.5844	93871000	1337900	13.942	1	1.7475e-44	3.4949e-44	2.0485e-41	TRUE
916901	KIAA1244	112.66	973.61/515.86	112.66	708.7	2.6425	219340	1828.6	13.938	1	1.8561e-44	3.7122e-44	2.1686e-41	TRUE
826849	KLHL18	20.298	140.56/239.15	20.298	183.34	3.1136	15080	139.21	13.819	1	1.0216e-43	2.0432e-43	1.1896e-40	TRUE
640077	GHR	20.298	263.97/126.45	20.298	182.7	3.1086	18527	139.21	13.765	1	2.1679e-43	4.3359e-43	2.516e-40	TRUE
730839	SLTM	870.8	3739/3666.9	870.8	3702.8	2.0869	3011100	42356	13.76	1	2.2027e-43	4.4054e-43	2.5479e-40	TRUE
736697	FOXJ1	128.89	1147.3/531.44	128.89	780.85	2.5896	308570	2245.3	13.759	1	2.2585e-43	4.517e-43	2.6038e-40	TRUE
861367	HSPA4	0	7.9991/54.976	1.0149	21.02	3.45	1344	2.1337	13.696	1	7.1326e-43	1.4265e-42	8.1959e-40	TRUE
934391	CHRNA9	42.626	262.83/396.75	42.626	322.92	2.8924	39233	420.28	13.672	1	7.5663e-43	1.5133e-42	8.6656e-40	TRUE
663268	CCNC	8004.6	22315/25112	8004.6	23672	1.5642	90126000	1321700	13.628	1	1.3623e-42	2.7246e-42	1.5551e-39	TRUE
877345	KLHL15	21.313	145.13/242.81	21.313	187.72	3.0803	15420	149.61	13.605	1	1.9496e-42	3.8992e-42	2.2183e-39	TRUE
688728	FAM71C	11.164	81.134/162.18	11.164	114.72	3.2499	7245	58.024	13.594	1	2.3356e-42	4.6713e-42	2.6488e-39	TRUE
968820	GFPT2	7.1044	77.706/86.129	7.1044	81.809	3.353	2523.2	30.281	13.576	1	3.0968e-42	6.1935e-42	3.4893e-39	TRUE
691283	PLAC8	87.283	585.08/546.1	87.283	565.25	2.6812	92505	1240.4	13.571	1	2.9948e-42	5.9895e-42	3.3854e-39	TRUE
1095932	PRICKLE4	3.0447	44.566/43.981	3.0447	44.273	3.4845	792.45	9.2378	13.565	1	3.8548e-42	7.7095e-42	4.3294e-39	TRUE
1022958	PTPN12	1966.9	7162.6/7241.3	1966.9	7201.9	1.8719	10060000	149560	13.536	1	4.7688e-42	9.5376e-42	5.3388e-39	TRUE
797451	PIGX	21.313	435.38/79.716	21.313	186.34	3.0697	61916	149.61	13.492	1	9.1386e-42	1.8277e-41	1.0165e-38	TRUE
917491	PPM1F	2623.6	8249.4/10141	2623.6	9146.5	1.8013	16710000	233800	13.491	1	8.8918e-42	1.7784e-41	9.9227e-39	TRUE
634323	ASMTL	44.656	141.7/770.58	44.656	330.48	2.86	188760	450.69	13.463	1	1.3061e-41	2.6121e-41	1.4482e-38	TRUE
760690	C2orf61	1.0149	7.9991/53.144	1.0149	20.666	3.4266	1053.6	2.1337	13.453	1	1.9543e-41	3.9085e-41	2.1464e-38	TRUE
616549	HEPACAM2	11.164	319.96/40.316	11.164	113.64	3.2364	36693	58.024	13.452	1	1.6066e-41	3.2132e-41	1.7701e-38	TRUE
999243	C19orf73	150.21	1062.7/706.45	150.21	866.47	2.5203	248300	2836.2	13.449	1	1.5563e-41	3.1126e-41	1.7202e-38	TRUE
981445	TNFSF9	619.1	4802.9/1563.2	619.1	2740	2.1442	5467600	25004	13.413	1	2.5444e-41	5.0889e-41	2.783e-38	TRUE
868794	CXXC1	504.41	2980.2/1798.6	504.41	2315.3	2.1963	1736500	18228	13.413	1	2.5499e-41	5.0997e-41	2.783e-38	TRUE
1064942	ACRBP	16.239	117.7/191.5	16.239	150.14	3.1321	9781.9	100.24	13.374	1	4.53e-41	9.0601e-41	4.9288e-38	TRUE
681618	ZNF100	6.0895	106.27/48.562	6.0895	71.847	3.3611	3253.3	24.319	13.334	1	8.1983e-41	1.6397e-40	8.8922e-38	TRUE
1093439	MED16	786.56	4020.1/2744.2	786.56	3321.5	2.0768	2972900	36192	13.325	1	8.3219e-41	1.6644e-40	8.9982e-38	TRUE
968141	ZNF585B	7.1044	115.42/55.893	7.1044	80.324	3.3269	3776.9	30.281	13.306	1	1.1889e-40	2.3777e-40	1.2776e-37	TRUE
618723	ZRANB3	116.72	653.64/752.26	116.72	701.22	2.5766	139230	1929.9	13.305	1	1.0871e-40	2.1742e-40	1.1718e-37	TRUE
1010827	NDUFB2	1139.7	2928.8/6938	1139.7	4507.8	1.9828	9820300	64230	13.289	1	1.332e-40	2.664e-40	1.4269e-37	TRUE
933220	HMBOX1	249.67	1298.1/1273.6	249.67	1285.8	2.36	415600	6176.5	13.184	1	5.4208e-40	1.0842e-39	5.7894e-37	TRUE
933673	OR1J2	0	34.282/11.912	1.0149	20.222	3.3968	520.41	2.1337	13.149	1	1.1405e-39	2.281e-39	1.2143e-36	TRUE
635036	ZNF81	3.0447	28.568/64.139	3.0447	42.814	3.4373	1238	9.2378	13.085	1	2.3919e-39	4.7838e-39	2.5313e-36	TRUE
794388	ELSPBP1	5.0746	230.83/16.493	5.0746	61.802	3.3699	21075	18.798	13.084	1	2.3138e-39	4.6276e-39	2.4561e-36	TRUE
775006	RD3L	3.0447	21.712/84.297	3.0447	42.805	3.437	2324.3	9.2378	13.082	1	2.4859e-39	4.9718e-39	2.6148e-36	TRUE
928209	TRERF1	25.373	411.38/104.45	25.373	207.32	2.9817	50564	193.7	13.073	1	2.4301e-39	4.8602e-39	2.5639e-36	TRUE
614050	LARP1	2627.6	10330/7706.8	2627.6	8922.6	1.7633	16694000	234360	13.003	1	5.8515e-39	1.1703e-38	6.1364e-36	TRUE
633282	ZC4H2	13.194	67.421/229.98	13.194	124.54	3.1448	15701	73.98	12.946	1	1.3267e-38	2.6534e-38	1.3871e-35	TRUE
1076630	CRYL1	238.5	1443.3/1030.8	238.5	1219.7	2.3496	432630	5757.8	12.931	1	1.5011e-38	3.0023e-38	1.5648e-35	TRUE
621294	TMEM81	11.164	133.7/89.795	11.164	109.57	3.1843	4944.4	58.024	12.919	1	1.8976e-38	3.7953e-38	1.9722e-35	TRUE
1032338	PHF20	46.686	893.61/121.86	46.686	330.05	2.7954	269460	481.83	12.909	1	2.0278e-38	4.0555e-38	2.1012e-35	TRUE
959599	RRP1B	18.268	205.69/122.78	18.268	158.92	3.053	11014	119.18	12.884	1	2.9105e-38	5.821e-38	3.007e-35	TRUE
691409	EXTL2	118.74	922.18/518.61	118.74	691.56	2.532	188890	1981.3	12.869	1	3.3861e-38	6.7723e-38	3.488e-35	TRUE
985264	COL4A4	62.925	411.38/421.48	62.925	416.4	2.707	50518	755.62	12.859	1	3.8672e-38	7.7343e-38	3.9718e-35	TRUE
727756	IFIT1	0	25.14/15.577	1.0149	19.792	3.3672	319.06	2.1337	12.854	1	5.3685e-38	1.0737e-37	5.4654e-35	TRUE
1006938	ZNF480	10.149	61.707/166.76	10.149	101.45	3.2	7940.8	50.544	12.843	1	5.1149e-38	1.023e-37	5.2378e-35	TRUE
604075	SLC26A5	63.94	243.4/728.44	63.94	421.09	2.7004	139970	774.12	12.836	1	5.1798e-38	1.036e-37	5.2887e-35	TRUE
868779	CXXC1	684.05	2176.9/3795.2	684.05	2874.3	2.0694	2708200	29169	12.824	1	5.9842e-38	1.1968e-37	6.0744e-35	TRUE
730851	SLTM	267.94	962.18/1829.8	267.94	1326.9	2.3038	699820	6883.9	12.763	1	1.3199e-37	2.6399e-37	1.3359e-34	TRUE
144448	VCPIP1	36.537	133.7/542.43	36.537	269.33	2.8483	86806	333.58	12.746	1	1.6852e-37	3.3704e-37	1.7007e-34	TRUE
1006952	TMPPE	12.179	148.55/89.795	12.179	115.5	3.144	5928.8	65.84	12.733	1	2.069e-37	4.138e-37	2.082e-34	TRUE
788492	ZNF793	6.0895	93.704/50.395	6.0895	68.723	3.2979	2479.5	24.319	12.701	1	3.2822e-37	6.5643e-37	3.2932e-34	TRUE
694829	SPATA16	1.0149	29.711/12.828	1.0149	19.531	3.349	283.03	2.1337	12.676	1	5.2943e-37	1.0589e-36	5.2969e-34	TRUE
1000774	KIF3B	3.0447	60.565/28.404	3.0447	41.484	3.3928	1091.8	9.2378	12.647	1	6.9021e-37	1.3804e-36	6.8857e-34	TRUE
615271	SUV39H1	10137	29191/26062	10137	27582	1.444	110650000	1908000	12.629	1	7.2721e-37	1.4544e-36	7.2341e-34	TRUE
829182	IP6K2	47.701	402.24/269.38	47.701	329.18	2.7612	38779	497.67	12.618	1	8.5897e-37	1.7179e-36	8.5204e-34	TRUE
1022950	PTPN12	91.342	485.66/625.81	91.342	551.3	2.5804	91232	1329.1	12.616	1	8.6192e-37	1.7238e-36	8.5254e-34	TRUE
623819	DNAJC28	1.0149	34.282/10.995	1.0149	19.431	3.342	387.68	2.1337	12.608	1	1.2642e-36	2.5284e-36	1.2399e-33	TRUE
894252	MS4A13	0	34.282/10.995	1.0149	19.431	3.342	516.18	2.1337	12.608	1	1.2642e-36	2.5284e-36	1.2399e-33	TRUE
1071749	HESX1	77.133	145.13/1594.3	77.133	481.1	2.6253	912060	1028.3	12.597	1	1.1017e-36	2.2034e-36	1.0866e-33	TRUE
667830	C3orf30	1.0149	17.141/21.991	1.0149	19.416	3.3409	173.98	2.1337	12.597	1	1.4493e-36	2.8986e-36	1.4174e-33	TRUE
1000448	MYSM1	8.1193	135.98/52.227	8.1193	84.286	3.2253	5289.1	36.655	12.581	1	1.4848e-36	2.9696e-36	1.4481e-33	TRUE
1017387	CHD5	2.0298	52.566/18.325	2.0298	31.051	3.4031	869.55	5.3231	12.579	1	1.7081e-36	3.4161e-36	1.6565e-33	TRUE
947420	LMBRD2	6.0895	49.137/94.376	6.0895	68.104	3.285	2508.8	24.319	12.575	1	1.6209e-36	3.2419e-36	1.5764e-33	TRUE
614054	LARP1	925.6	3807.6/3470.8	925.6	3635.3	1.9725	2760900	46548	12.559	1	1.7645e-36	3.5291e-36	1.7065e-33	TRUE
798843	TRIM38	4.0597	29.711/86.129	4.0597	50.601	3.3503	2250.7	13.754	12.55	1	2.3161e-36	4.6322e-36	2.2215e-33	TRUE
661806	CDC42EP1	11.164	111.99/101.71	11.164	106.72	3.1466	3984.8	58.024	12.545	1	2.2824e-36	4.5647e-36	2.1952e-33	TRUE
1074159	NFIB	7747.9	22327/21300	7747.9	21807	1.4928	70439000	1256400	12.543	1	2.178e-36	4.356e-36	2.1006e-33	TRUE
741858	NXPE1	5.0746	75.42/46.73	5.0746	59.369	3.313	1642.6	18.798	12.523	1	3.1818e-36	6.3636e-36	3.0434e-33	TRUE
1077279	VWA5B1	80.178	372.53/653.3	80.178	493.33	2.6063	96949	1090.5	12.511	1	3.2638e-36	6.5276e-36	3.1133e-33	TRUE
918354	MALRD1	42.626	227.4/393.08	42.626	298.98	2.7816	37031	420.28	12.505	1	3.5857e-36	7.1715e-36	3.4111e-33	TRUE
604561	ZP3	47.701	332.53/320.69	47.701	326.56	2.7497	31659	497.67	12.5	1	3.7839e-36	7.5678e-36	3.5898e-33	TRUE
316556	HEATR6	101.49	455.95/776.08	101.49	594.86	2.5395	133540	1560	12.491	1	4.1859e-36	8.3719e-36	3.9604e-33	TRUE
1050850	SPEN	2575.9	9388.7/7720.5	2575.9	8513.8	1.7244	13685000	227230	12.457	1	6.4326e-36	1.2865e-35	6.0695e-33	TRUE
777918	GRAMD1B	18.268	129.13/184.17	18.268	154.21	3.01	8948	119.18	12.453	1	7.0876e-36	1.4175e-35	6.6694e-33	TRUE
978722	DYM	6.0895	39.996/113.62	6.0895	67.425	3.2708	3807.8	24.319	12.437	1	9.1722e-36	1.8344e-35	8.6078e-33	TRUE
839700	EPHA2	2648.9	7882.5/9601.6	2648.9	8699.7	1.7152	14219000	237310	12.421	1	1.0067e-35	2.0134e-35	9.422e-33	TRUE
989927	LAMP3	8.1193	105.13/65.972	8.1193	83.283	3.2082	3063.9	36.655	12.415	1	1.1915e-35	2.3831e-35	1.1092e-32	TRUE
913348	MGAT4C	0	15.998/22.907	1.0149	19.145	3.3216	280.22	2.1337	12.412	1	1.4927e-35	2.9854e-35	1.3822e-32	TRUE
1050849	SPEN	1115.4	4025.8/4399.9	1115.4	4208.7	1.9149	3574400	62118	12.411	1	1.1345e-35	2.269e-35	1.059e-32	TRUE
971675	VRTN	4.0597	105.13/23.823	4.0597	50.074	3.3355	3632.9	13.754	12.408	1	1.3784e-35	2.7568e-35	1.2798e-32	TRUE
992108	LEO1	62.925	265.11/613.9	62.925	403.44	2.6615	91730	755.62	12.387	1	1.547e-35	3.094e-35	1.4287e-32	TRUE
1067333	ZNF335	103.52	2888.8/124.61	103.52	600.14	2.5239	3311800	1607.7	12.386	1	1.5726e-35	3.1453e-35	1.4485e-32	TRUE
1066511	ZNF683	76.119	580.51/378.42	76.119	468.7	2.6066	76387	1007.9	12.366	1	2.0191e-35	4.0382e-35	1.8549e-32	TRUE
617470	ELMOD3	6.0895	99.417/44.897	6.0895	66.818	3.2579	2796.4	24.319	12.314	1	4.2449e-35	8.4898e-35	3.8791e-32	TRUE
1062202	AFF4	1088	3917.3/4284.5	1088	4096.8	1.9118	3381400	59773	12.307	1	4.1716e-35	8.3431e-35	3.8221e-32	TRUE
853125	SLC24A5	156.3	255.97/2695.7	156.3	830.75	2.4027	2538700	3013.8	12.285	1	5.4328e-35	1.0866e-34	4.9517e-32	TRUE
189249	C9orf89	2.0298	21.712/42.148	2.0298	30.257	3.3668	539.03	5.3231	12.234	1	1.2584e-34	2.5168e-34	1.141e-31	TRUE
701211	LOH12CR1	0	11.427/31.153	1.0149	18.881	3.3026	429.57	2.1337	12.231	1	1.4075e-34	2.8151e-34	1.2706e-31	TRUE
946058	BCAS1	0	22.855/15.577	1.0149	18.87	3.3018	274.82	2.1337	12.223	1	1.5434e-34	3.0867e-34	1.3885e-31	TRUE
932564	PSORS1C1	405.97	1989.5/1631	405.97	1801.3	2.1469	780160	13044	12.218	1	1.2516e-34	2.5033e-34	1.1378e-31	TRUE
1017823	RNF126	131.94	753.06/689.95	131.94	720.82	2.4409	136930	2326.7	12.208	1	1.4087e-34	2.8174e-34	1.2706e-31	TRUE
672458	C2orf47	0	185.12/1.8325	1.0149	18.82	3.2981	16555	2.1337	12.189	1	2.3534e-34	4.7069e-34	2.1064e-31	TRUE
811820	C16orf91	193.85	225.12/4279	193.85	981.6	2.3342	7003600	4190	12.17	1	2.2579e-34	4.5159e-34	2.0262e-31	TRUE
682413	CCDC112	0	9.1418/38.483	1.0149	18.783	3.2955	645.56	2.1337	12.164	1	3.1887e-34	6.3774e-34	2.8322e-31	TRUE
915731	SLC14A1	141.07	1429.6/402.24	141.07	758.33	2.4181	539690	2577	12.159	1	2.5706e-34	5.1413e-34	2.2949e-31	TRUE
116738	FAM122A	657.66	3333.3/2137.7	657.66	2669.4	2.0194	2001300	27450	12.142	1	3.1563e-34	6.3127e-34	2.8106e-31	TRUE
831367	DUSP6	4198.7	13413/11934	4198.7	12652	1.5911	26267000	485070	12.137	1	3.3599e-34	6.7198e-34	2.9766e-31	TRUE
909189	CDC42EP2	136	1551.8/348.18	136	735.09	2.4257	684270	2436.8	12.136	1	3.4068e-34	6.8135e-34	3.0105e-31	TRUE
842723	C8G	112.66	681.07/584.58	112.66	630.98	2.4752	108770	1828.6	12.121	1	4.0987e-34	8.1973e-34	3.6127e-31	TRUE
936035	SPOP	907.33	4083/2966	907.33	3479.9	1.9382	2871000	45135	12.109	1	4.7217e-34	9.4433e-34	4.1514e-31	TRUE
1022975	PTPN12	1651.3	6526.1/5020.2	1651.3	5723.9	1.7928	6801500	114050	12.06	1	8.6313e-34	1.7263e-33	7.5696e-31	TRUE
1048995	OR8K1	7.1044	70.849/76.051	7.1044	73.404	3.1986	1935.7	30.281	12.048	1	1.0995e-33	2.199e-33	9.5942e-31	TRUE
751432	HIC2	29.433	175.98/266.63	29.433	216.62	2.8381	17490	241.54	12.044	1	1.0712e-33	2.1424e-33	9.3709e-31	TRUE
742756	RAB40B	213.13	1126.7/980.41	213.13	1051	2.2966	277260	4845.4	12.037	1	1.1342e-33	2.2684e-33	9.8723e-31	TRUE
661327	SPATA17	103.52	225.12/1524.7	103.52	585.91	2.4893	745790	1607.7	12.031	1	1.2319e-33	2.4638e-33	1.0696e-30	TRUE
615264	SUV39H1	4673.7	13474/14060	4673.7	13764	1.5581	29576000	572910	12.01	1	1.5793e-33	3.1587e-33	1.3679e-30	TRUE
383747	KDM4A	2871.2	9183/8996.9	2871.2	9089.4	1.6622	13925000	268910	11.991	1	1.9755e-33	3.9509e-33	1.7067e-30	TRUE
809455	DAPP1	64.955	458.23/353.68	64.955	402.58	2.6133	49504	792.77	11.991	1	1.999e-33	3.9979e-33	1.7227e-30	TRUE
843675	MAGEB4	4.0597	79.991/29.321	4.0597	48.442	3.2886	1903.1	13.754	11.967	1	3.0493e-33	6.0987e-33	2.6215e-30	TRUE
606593	HGF	18.268	193.12/114.53	18.268	148.73	2.958	9469.5	119.18	11.95	1	3.3996e-33	6.7991e-33	2.901e-30	TRUE
710483	KDM4A	2575.9	10908/6271.9	2575.9	8271.4	1.6827	18869000	227230	11.948	1	3.3176e-33	6.6352e-33	2.8451e-30	TRUE
851263	CAGE1	98.447	171.41/1826.1	98.447	559.56	2.4949	1177100	1489.4	11.948	1	3.3372e-33	6.6744e-33	2.8548e-30	TRUE
702030	FLJ44313	329.85	2888.8/767.84	329.85	1489.4	2.1714	2147500	9475.4	11.912	1	5.1388e-33	1.0278e-32	4.3745e-30	TRUE
696049	MTL5	13.194	77.706/171.34	13.194	115.4	3.0357	7796	73.98	11.882	1	7.805e-33	1.561e-32	6.628e-30	TRUE
778393	USP11	1503.1	3580.2/7640.8	1503.1	5230.2	1.7983	10681000	98587	11.87	1	8.4277e-33	1.6855e-32	7.1394e-30	TRUE
831373	DUSP6	6726.9	18552/18736	6726.9	18644	1.4706	50284000	1008700	11.865	1	8.9545e-33	1.7909e-32	7.5672e-30	TRUE
865513	GPSM2	8.1193	26.283/242.81	8.1193	79.954	3.1501	21590	36.655	11.865	1	9.8759e-33	1.9752e-32	8.3256e-30	TRUE
1062288	SYNE1	8.1193	139.41/45.814	8.1193	79.935	3.1498	5669	36.655	11.862	1	1.0267e-32	2.0534e-32	8.6345e-30	TRUE
839699	SUMF2	2.0298	7.9991/107.2	2.0298	29.38	3.3258	4575.2	5.3231	11.854	1	1.2611e-32	2.5223e-32	1.053e-29	TRUE
773111	MYH13	19.283	222.83/106.29	19.283	153.9	2.933	12719	129.06	11.85	1	1.1279e-32	2.2558e-32	9.4628e-30	TRUE
696731	C2CD4A	5.0746	89.133/35.735	5.0746	56.448	3.2414	2291.9	18.798	11.849	1	1.2383e-32	2.4766e-32	1.0364e-29	TRUE
1010129	OR8B4	1.0149	22.855/14.66	1.0149	18.307	3.2603	170.7	2.1337	11.838	1	1.6405e-32	3.2811e-32	1.3665e-29	TRUE
917518	PPM1F	937.78	3892.1/3163.9	937.78	3509.2	1.9027	2614200	47499	11.798	1	1.9876e-32	3.9753e-32	1.6516e-29	TRUE
725045	ZCCHC14	23.343	99.417/317.03	23.343	177.55	2.8748	27979	171.17	11.787	1	2.372e-32	4.7441e-32	1.9664e-29	TRUE
1094390	PRG4	10.149	61.707/142.94	10.149	93.926	3.0899	5557.6	50.544	11.784	1	2.562e-32	5.124e-32	2.1188e-29	TRUE
1036098	FTMT	22.328	463.95/63.223	22.328	171.32	2.8849	73441	160.27	11.769	1	2.931e-32	5.862e-32	2.4182e-29	TRUE
658780	AFF1	367.4	1346.1/1929.7	367.4	1611.7	2.1301	702410	11185	11.765	1	2.9472e-32	5.8944e-32	2.4258e-29	TRUE
116735	FAM122A	189.79	823.91/1067.5	189.79	937.81	2.2989	236000	4056.4	11.745	1	3.7617e-32	7.5234e-32	3.089e-29	TRUE
656596	SORD	45.671	386.24/231.82	45.671	299.23	2.6855	34713	466.17	11.744	1	3.8646e-32	7.7292e-32	3.166e-29	TRUE
770905	HSPB11	0	23.997/13.744	1.0149	18.165	3.2497	279.26	2.1337	11.741	1	5.2089e-32	1.0418e-31	4.2473e-29	TRUE
887364	GPM6A	126.86	387.39/1181.1	126.86	676.43	2.4054	348990	2191.6	11.739	1	4.0249e-32	8.0499e-32	3.2896e-29	TRUE
938712	SPTSSB	13.194	108.56/119.12	13.194	113.71	3.0147	4323.4	73.98	11.687	1	7.9329e-32	1.5866e-31	6.4532e-29	TRUE
645916	GHRHR	23.343	197.69/156.68	23.343	176	2.8621	10263	171.17	11.668	1	9.6451e-32	1.929e-31	7.8278e-29	TRUE
751793	ZNF484	45.671	244.54/361.93	45.671	297.5	2.6771	30609	466.17	11.664	1	9.927e-32	1.9854e-31	8.0379e-29	TRUE
853077	TROVE2	26.388	164.55/227.24	26.388	193.37	2.8272	12933	205.32	11.654	1	1.1367e-31	2.2734e-31	9.1824e-29	TRUE
761202	WIBG	0	7.9991/40.316	1.0149	17.992	3.2366	709.36	2.1337	11.623	1	2.0904e-31	4.1808e-31	1.6809e-28	TRUE
912412	DUSP18	38.567	107.42/625.81	38.567	259.31	2.7179	124590	361.71	11.607	1	1.9408e-31	3.8815e-31	1.5642e-28	TRUE
638332	CD200	72.059	370.24/488.37	72.059	425.23	2.5445	54439	927.59	11.596	1	2.1816e-31	4.3632e-31	1.7502e-28	TRUE
722228	MS4A4A	16.239	178.27/98.041	16.239	132.21	2.9499	8073.5	100.24	11.583	1	2.6475e-31	5.2951e-31	2.1191e-28	TRUE
710028	ZNF567	1.0149	10.285/31.153	1.0149	17.915	3.2308	314.44	2.1337	11.57	1	3.8708e-31	7.7416e-31	3.084e-28	TRUE
168992	AFF4	948.94	3425.9/3562.5	948.94	3493.5	1.8792	2384400	48376	11.569	1	2.9569e-31	5.9138e-31	2.3613e-28	TRUE
833168	LRRIQ3	15.224	99.417/157.6	15.224	125.17	2.9592	6356.1	91.188	11.514	1	5.9274e-31	1.1855e-30	4.7117e-28	TRUE
1015733	SSPO	5.0746	137.13/21.991	5.0746	54.958	3.2035	6495.3	18.798	11.506	1	7.0352e-31	1.407e-30	5.5796e-28	TRUE
915037	RELL1	7.1044	62.85/78.799	7.1044	70.375	3.1386	1837	30.281	11.498	1	7.5075e-31	1.5015e-30	5.9406e-28	TRUE
605428	ARPC1A	18.268	91.418/225.4	18.268	143.56	2.9073	13366	119.18	11.477	1	9.0723e-31	1.8145e-30	7.1626e-28	TRUE
980508	GRAPL	6.0895	164.55/23.823	6.0895	62.661	3.1667	9474.3	24.319	11.472	1	1.0272e-30	2.0544e-30	8.0914e-28	TRUE
758501	LRRC36	23.343	139.41/215.32	23.343	173.26	2.8397	11418	171.17	11.459	1	1.1016e-30	2.2032e-30	8.6386e-28	TRUE
1086510	TMEM207	593.72	2260.3/2439.1	593.72	2348	1.9818	1153100	23440	11.458	1	1.0683e-30	2.1366e-30	8.3962e-28	TRUE
1035619	TRMU	0	34.282/9.1627	1.0149	17.746	3.2178	510.37	2.1337	11.454	1	1.4878e-30	2.9757e-30	1.1615e-27	TRUE
831390	DUSP6	2039	6305.6/6888.5	2039	6590.6	1.6921	7587400	158140	11.446	1	1.2341e-30	2.4682e-30	9.6558e-28	TRUE
653822	OR1N1	2.0298	39.996/20.158	2.0298	28.4	3.2785	477.37	5.3231	11.43	1	1.8349e-30	3.6697e-30	1.4292e-27	TRUE
629303	C19orf82	2.0298	25.14/32.069	2.0298	28.395	3.2783	339.69	5.3231	11.427	1	1.8828e-30	3.7656e-30	1.4632e-27	TRUE
897022	SMARCA1	14.209	92.561/149.35	14.209	117.58	2.9629	5712.3	82.433	11.385	1	2.6281e-30	5.2561e-30	2.0334e-27	TRUE
614048	LARP1	1264.6	5145.7/3747.5	1264.6	4391.3	1.7952	4218200	75442	11.384	1	2.5179e-30	5.0358e-30	1.9525e-27	TRUE
665338	HS6ST2	27.403	90.276/421.48	27.403	195.09	2.7875	54010	217.17	11.379	1	2.7376e-30	5.4751e-30	2.1134e-27	TRUE
879293	ATP13A2	28.418	207.98/193.33	28.418	200.52	2.7762	12182	229.24	11.367	1	3.1499e-30	6.2997e-30	2.4263e-27	TRUE
1047866	BTG3	26.388	267.4/133.78	26.388	189.14	2.7955	17531	205.32	11.358	1	3.489e-30	6.978e-30	2.6816e-27	TRUE
624390	BCL2L14	29.433	131.41/319.78	29.433	205.01	2.759	25880	241.54	11.297	1	6.9875e-30	1.3975e-29	5.3587e-27	TRUE
1047924	RPL10	2792	8791/8262	2792	8522.4	1.6096	11853000	257500	11.293	1	7.1281e-30	1.4256e-29	5.4545e-27	TRUE
847626	POLR3GL	247.64	613.65/2071.7	247.64	1127.5	2.1823	1063800	6099.6	11.266	1	9.6421e-30	1.9284e-29	7.3621e-27	TRUE
1062184	AFF4	1412.8	4959.4/4612.5	1412.8	4782.8	1.7586	4163200	89563	11.261	1	1.0227e-29	2.0455e-29	7.7919e-27	TRUE
736483	TAOK1	6755.3	19920/16442	6755.3	18097	1.4216	49240000	1015300	11.256	1	1.0803e-29	2.1606e-29	8.2126e-27	TRUE
1071405	NBEAL2	211.1	1313/743.1	211.1	987.77	2.2209	344570	4774.9	11.24	1	1.3025e-29	2.605e-29	9.8799e-27	TRUE
664383	NF1	4953.8	14339/13383	4953.8	13853	1.4834	28358000	627110	11.237	1	1.3353e-29	2.6706e-29	1.0107e-26	TRUE
793858	AGK	11.164	61.707/151.18	11.164	96.598	3.0042	6167.1	58.024	11.216	1	1.8387e-29	3.6774e-29	1.3887e-26	TRUE
1042007	QSER1	12.179	79.991/132.86	12.179	103.09	2.9816	4549.2	65.84	11.204	1	2.0801e-29	4.1601e-29	1.5676e-26	TRUE
639560	GARNL3	1.0149	18.284/16.493	1.0149	17.365	3.1882	128.42	2.1337	11.193	1	2.9039e-29	5.8079e-29	2.1837e-26	TRUE
867764	LOC100130370	0	12.57/23.823	1.0149	17.31	3.1838	266.6	2.1337	11.155	1	4.4517e-29	8.9035e-29	3.3261e-26	TRUE
658741	AFF1	1784.2	5941/5629.6	1784.2	5783.2	1.696	5804100	128590	11.152	1	3.5021e-29	7.0041e-29	2.6278e-26	TRUE
889341	CD99L2	19.283	351.96/60.474	19.283	145.93	2.8568	40137	129.06	11.148	1	3.8217e-29	7.6435e-29	2.8615e-26	TRUE
950103	NAAA	100.48	467.38/615.73	100.48	536.45	2.405	81852	1536.3	11.123	1	4.8786e-29	9.7571e-29	3.6299e-26	TRUE
807746	ZNF644	3148.3	8484.8/10289	3148.3	9343.3	1.5691	14760000	310240	11.122	1	4.8791e-29	9.7583e-29	3.6299e-26	TRUE
803052	GRIA3	7.1044	51.423/90.711	7.1044	68.302	3.0961	2211.2	30.281	11.121	1	5.4954e-29	1.0991e-28	4.0796e-26	TRUE
885817	RRAGD	3.0447	44.566/30.237	3.0447	36.711	3.2209	589.95	9.2378	11.077	1	9.6701e-29	1.934e-28	7.1635e-26	TRUE
703603	OR5T2	4.0597	138.27/14.66	4.0597	45.093	3.1874	7105.8	13.754	11.064	1	1.0825e-28	2.1651e-28	8.0024e-26	TRUE
1054440	IFI27L2	5.0746	30.854/90.711	5.0746	52.918	3.1499	2410.9	18.798	11.035	1	1.4735e-28	2.947e-28	1.0846e-25	TRUE
1011840	RBMXL3	169.49	767.91/862.21	169.49	813.7	2.2566	161850	3411.5	11.029	1	1.3801e-28	2.7602e-28	1.018e-25	TRUE
1040385	JADE3	21.313	37.71/645.05	21.313	156.08	2.8156	162060	149.61	11.018	1	1.6253e-28	3.2505e-28	1.1938e-25	TRUE
987015	LETMD1	108.6	343.96/932.76	108.6	566.44	2.3723	207610	1729.2	11.01	1	1.7167e-28	3.4333e-28	1.2583e-25	TRUE
1020695	KIAA1377	35.522	179.41/300.54	35.522	232.21	2.6748	20997	319.81	10.998	1	1.9938e-28	3.9876e-28	1.4584e-25	TRUE
1054737	C18orf63	9.1342	139.41/47.646	9.1342	81.516	3.0254	5495.3	43.416	10.985	1	2.4554e-28	4.9108e-28	1.7885e-25	TRUE
783241	LRRC66	6.0895	77.706/46.73	6.0895	60.262	3.1112	1643.7	24.319	10.985	1	2.5261e-28	5.0523e-28	1.8323e-25	TRUE
1054967	LMO7DN	66.984	853.62/172.26	66.984	383.5	2.4997	216050	830.53	10.983	1	2.3364e-28	4.6728e-28	1.7054e-25	TRUE
964043	LCA5	33.492	267.4/183.25	33.492	221.37	2.6886	16859	292.89	10.978	1	2.5056e-28	5.0113e-28	1.8213e-25	TRUE
908173	DAGLA	97.432	398.81/669.79	97.432	516.84	2.3953	94753	1466.1	10.954	1	3.21e-28	6.4201e-28	2.3236e-25	TRUE
839705	EPHA2	4116.5	11470/11786	4116.5	11627	1.4977	20043000	470410	10.95	1	3.3206e-28	6.6411e-28	2.3986e-25	TRUE
784214	PLEKHG6	8.1193	182.84/30.237	8.1193	74.397	3.0475	11228	36.655	10.947	1	3.7696e-28	7.5392e-28	2.7117e-25	TRUE
1017302	DIP2A	703.34	2678.6/2549.1	703.34	2613	1.8919	1346800	30449	10.944	1	3.5527e-28	7.1053e-28	2.5609e-25	TRUE
683545	ARMCX5	9.1342	55.994/117.28	9.1342	81.045	3.0172	3640	43.416	10.914	1	5.4113e-28	1.0823e-27	3.8766e-25	TRUE
892462	DYNC1LI1	666.8	4726.3/1315.8	666.8	2493.8	1.9014	5350300	28041	10.91	1	5.1481e-28	1.0296e-27	3.6957e-25	TRUE
1065873	IGF2-AS	4.0597	47.995/41.232	4.0597	44.485	3.1683	740.28	13.754	10.901	1	6.6381e-28	1.3276e-27	4.7457e-25	TRUE
615303	SUV39H1	1279.8	3595/5121	1279.8	4290.7	1.7445	4065200	76853	10.861	1	8.8419e-28	1.7684e-27	6.3084e-25	TRUE
1022951	PTPN12	5436.9	14690/14672	5436.9	14681	1.4329	30160000	724630	10.859	1	8.9959e-28	1.7992e-27	6.4051e-25	TRUE
809306	FAM205B	200.95	517.66/1643.8	200.95	922.47	2.193	656050	4427.6	10.843	1	1.0736e-27	2.1472e-27	7.6284e-25	TRUE
692415	ITSN2	9.1342	98.275/65.972	9.1342	80.521	3.0079	2563.5	43.416	10.834	1	1.2928e-27	2.5857e-27	9.1303e-25	TRUE
956011	FAM71F1	433.37	4624.6/650.55	433.37	1734.6	1.9984	6552800	14425	10.834	1	1.1862e-27	2.3724e-27	8.4115e-25	TRUE
1046397	HIST1H2BH	7.1044	41.138/108.12	7.1044	66.704	3.0625	3267.1	30.281	10.831	1	1.3657e-27	2.7313e-27	9.6057e-25	TRUE
732414	SYPL1	29.433	189.69/206.16	29.433	197.76	2.7073	11575	241.54	10.831	1	1.2703e-27	2.5405e-27	8.9892e-25	TRUE
898719	NEDD1	879.93	2413.4/4049	879.93	3126	1.8277	2750100	43045	10.826	1	1.2964e-27	2.5928e-27	9.1371e-25	TRUE
410016	CNOT1	3685.2	10969/10034	3685.2	10491	1.5091	16733000	396130	10.814	1	1.4829e-27	2.9658e-27	1.0409e-24	TRUE
907309	SPRY4	323.76	465.09/3975.7	323.76	1359.9	2.0671	5113500	9207.7	10.798	1	1.7666e-27	3.5331e-27	1.2376e-24	TRUE
929735	TRIM52	357.25	1998.6/1087.6	357.25	1474.4	2.042	754670	10713	10.793	1	1.8612e-27	3.7224e-27	1.3012e-24	TRUE
782389	USP54	73.074	273.11/600.16	73.074	404.87	2.454	82049	947.45	10.779	1	2.1755e-27	4.351e-27	1.5179e-24	TRUE
1084934	CALCOCO2	4.0597	25.14/76.967	4.0597	44.004	3.1529	1764	13.754	10.771	1	2.741e-27	5.482e-27	1.9087e-24	TRUE
936033	SPOP	532.83	1838.7/2267.8	532.83	2042	1.9362	904070	19836	10.715	1	4.3108e-27	8.6215e-27	2.994e-24	TRUE
699271	CNOT10	505.43	1478.7/2583	505.43	1954.3	1.949	1195700	18284	10.715	1	4.3168e-27	8.6335e-27	2.994e-24	TRUE
1044953	RAB11FIP1	698.26	2552.9/2561.9	698.26	2557.4	1.8713	1268500	30110	10.714	1	4.3791e-27	8.7583e-27	3.0312e-24	TRUE
1093442	MED16	510.5	1808.9/2134.9	510.5	1965.2	1.9426	818420	18568	10.675	1	6.6381e-27	1.3276e-26	4.5857e-24	TRUE
965222	SDC2	7.1044	50.28/86.129	7.1044	65.811	3.0433	1970.3	30.281	10.668	1	7.9367e-27	1.5873e-26	5.4503e-24	TRUE
1030479	SLC38A6	48.716	202.26/416.9	48.716	290.39	2.5512	40047	513.68	10.663	1	7.6838e-27	1.5368e-26	5.2905e-24	TRUE
1002167	OTUD6B	1283.9	3030.5/5951.2	1283.9	4246.8	1.7251	6050900	77230	10.662	1	7.6888e-27	1.5378e-26	5.2905e-24	TRUE
725018	ZCCHC14	298.38	1501.5/1048.2	298.38	1254.6	2.0683	413630	8121.9	10.61	1	1.34e-26	2.68e-26	9.184e-24	TRUE
839704	EPHA2	2515	7079.2/7900.1	2515	7478.4	1.5718	9014600	218960	10.607	1	1.378e-26	2.7561e-26	9.4262e-24	TRUE
1104761	BLOC1S3	3.0447	37.71/32.986	3.0447	35.269	3.1646	472.07	9.2378	10.602	1	1.7268e-26	3.4536e-26	1.1789e-23	TRUE
1045285	CSN2	4.0597	36.567/51.311	4.0597	43.318	3.1308	762	13.754	10.586	1	2.0108e-26	4.0217e-26	1.3648e-23	TRUE
831750	C3orf20	755.1	1054.7/6941.7	755.1	2705.9	1.84	14150000	33980	10.583	1	1.7883e-26	3.5766e-26	1.2185e-23	TRUE
773631	LOC100287534	43.641	203.41/343.6	43.641	264.37	2.5716	26552	435.39	10.578	1	1.9104e-26	3.8208e-26	1.2991e-23	TRUE
756133	OR2M4	16.239	115.42/129.19	16.239	122.11	2.8362	4702.2	100.24	10.575	1	2.0585e-26	4.117e-26	1.3944e-23	TRUE
638140	SMR3A	209.07	494.8/1762	209.07	933.74	2.1537	780640	4704.7	10.565	1	2.1635e-26	4.327e-26	1.4627e-23	TRUE
1011435	ZNF416	662.74	1738.1/3372.8	662.74	2421.2	1.8676	2048500	27777	10.551	1	2.5165e-26	5.0331e-26	1.698e-23	TRUE
916561	PDCD10	498.32	2348.3/1552.2	498.32	1909.2	1.9357	952010	17889	10.548	1	2.5852e-26	5.1704e-26	1.741e-23	TRUE
1035722	OR14I1	65.969	479.95/279.46	65.969	366.24	2.4551	49845	811.58	10.54	1	2.8515e-26	5.7031e-26	1.9166e-23	TRUE
1082392	SLC39A6	15.224	225.12/59.558	15.224	115.81	2.848	14762	91.188	10.534	1	3.1936e-26	6.3873e-26	2.1424e-23	TRUE
1008300	RB1	662.74	1759.8/3306.8	662.74	2412.3	1.8623	1939600	27777	10.498	1	4.4278e-26	8.8556e-26	2.9647e-23	TRUE
854356	PTPRS	50.746	212.55/412.32	50.746	296.04	2.5212	38333	546.23	10.495	1	4.5988e-26	9.1975e-26	3.0732e-23	TRUE
860639	NEUROD6	19.283	188.55/101.71	19.283	138.48	2.7817	8638	129.06	10.493	1	4.8882e-26	9.7765e-26	3.2542e-23	TRUE
588370	SPOP	2814.4	8389.9/7956.9	2814.4	8170.5	1.5373	10273000	260700	10.49	1	4.7879e-26	9.5759e-26	3.1935e-23	TRUE
1116253	EXO5	5.0746	69.706/36.651	5.0746	50.55	3.0851	1320.6	18.798	10.489	1	5.5298e-26	1.106e-25	3.6603e-23	TRUE
662591	DDX27	32.477	266.26/162.18	32.477	207.8	2.6409	16320	279.73	10.483	1	5.3182e-26	1.0636e-25	3.5337e-23	TRUE
955232	EXPH5	95.402	278.83/862.21	95.402	490.33	2.3496	184900	1419.9	10.481	1	5.334e-26	1.0668e-25	3.5374e-23	TRUE
1036920	PLEKHO2	142.09	853.62/536.02	142.09	676.43	2.2432	144690	2605.4	10.468	1	6.0445e-26	1.2089e-25	3.9934e-23	TRUE
973628	PRSS2	49.731	62.85/1339.6	49.731	290.3	2.5216	705280	529.87	10.451	1	7.3595e-26	1.4719e-25	4.8529e-23	TRUE
675045	DUOXA1	1.0149	12.57/21.074	1.0149	16.279	3.1002	138.35	2.1337	10.45	1	9.7036e-26	1.9407e-25	6.3268e-23	TRUE
686485	NFIA	4232.2	12212/10930	4232.2	11554	1.4486	19470000	491090	10.447	1	7.5335e-26	1.5067e-25	4.9583e-23	TRUE
972791	ABCA13	12.179	116.56/80.632	12.179	96.947	2.8938	3484.2	65.84	10.447	1	8.1176e-26	1.6235e-25	5.3226e-23	TRUE
217089	PHF6	3747.1	11066/9784.9	3747.1	10406	1.4733	16229000	406510	10.444	1	7.8231e-26	1.5646e-25	5.1392e-23	TRUE
838017	C19orf44	5.0746	19.426/130.11	5.0746	50.324	3.0788	5860.3	18.798	10.437	1	9.6016e-26	1.9203e-25	6.272e-23	TRUE
688707	CRYM-AS1	2.0298	29.711/22.907	2.0298	26.089	3.1604	280.92	5.3231	10.428	1	1.1414e-25	2.2828e-25	7.4281e-23	TRUE
1081197	AGBL2	0	15.998/16.493	1.0149	16.244	3.0973	182.62	2.1337	10.426	1	1.2536e-25	2.5072e-25	8.1128e-23	TRUE
920602	PHIP	7261.7	19997/16881	7261.7	18373	1.3391	46339000	1136100	10.425	1	9.5552e-26	1.911e-25	6.2534e-23	TRUE
830322	F11R	6.0895	79.991/41.232	6.0895	57.436	3.0431	1711.8	24.319	10.412	1	1.2268e-25	2.4535e-25	7.9539e-23	TRUE
709459	SUPT5H	2482.5	6715.8/7938.6	2482.5	7301.6	1.5561	8767000	214590	10.403	1	1.1972e-25	2.3943e-25	7.7765e-23	TRUE
1123273	NCOR2	58.865	141.7/771.5	58.865	330.67	2.47	180440	683.22	10.399	1	1.2706e-25	2.5412e-25	8.2075e-23	TRUE
792592	C1orf167	13.194	145.13/72.385	13.194	102.5	2.8663	5310.7	73.98	10.383	1	1.5798e-25	3.1597e-25	1.0167e-22	TRUE
1011795	LAPTM5	319.7	858.19/1988.3	319.7	1306.3	2.0273	810400	9030.8	10.382	1	1.5014e-25	3.0029e-25	9.6807e-23	TRUE
823224	TSNAXIP1	0	2.2855/110.87	1.0149	16.17	3.0911	5835.1	2.1337	10.375	1	2.129e-25	4.258e-25	1.3676e-22	TRUE
922775	C1orf111	675.93	3681.9/1598.9	675.93	2426.3	1.8423	2612100	28636	10.344	1	2.236e-25	4.472e-25	1.4337e-22	TRUE
864104	ANKRD18B	613.01	1934.6/2579.3	613.01	2233.8	1.8638	1104100	24626	10.329	1	2.615e-25	5.2301e-25	1.6737e-22	TRUE
919841	2023-09-15	3.0447	33.139/35.735	3.0447	34.412	3.1301	439.64	9.2378	10.32	1	3.3828e-25	6.7657e-25	2.1611e-22	TRUE
808004	MPC2	3.0447	53.708/21.991	3.0447	34.377	3.1287	831.17	9.2378	10.309	1	3.822e-25	7.644e-25	2.4327e-22	TRUE
653206	LIX1L	22.328	95.989/242.81	22.328	152.68	2.7198	14985	160.27	10.297	1	3.7995e-25	7.5989e-25	2.4228e-22	TRUE
797799	IL1F10	6.0895	76.563/42.148	6.0895	56.811	3.0276	1558.7	24.319	10.285	1	4.6021e-25	9.2042e-25	2.9239e-22	TRUE
1053760	OR6C6	6.0895	50.28/64.139	6.0895	56.789	3.027	1177	24.319	10.281	1	4.822e-25	9.6439e-25	3.0525e-22	TRUE
728035	MUT	14.209	52.566/219.91	14.209	107.54	2.8353	14452	82.433	10.28	1	4.6179e-25	9.2359e-25	2.9287e-22	TRUE
613345	ZNF280A	6.0895	61.707/52.227	6.0895	56.77	3.0266	1137.1	24.319	10.277	1	5.0168e-25	1.0034e-24	3.1701e-22	TRUE
988384	ARL1	3.0447	98.275/11.912	3.0447	34.275	3.1245	3517.3	9.2378	10.275	1	5.4158e-25	1.0832e-24	3.4098e-22	TRUE
1046081	OR10W1	5.0746	92.561/26.572	5.0746	49.614	3.0587	2570.8	18.798	10.273	1	5.3153e-25	1.0631e-24	3.3526e-22	TRUE
951103	SS18	5961.6	17799/13222	5961.6	15341	1.3634	37556000	836140	10.257	1	5.5025e-25	1.1005e-24	3.4581e-22	TRUE
998827	DNAH9	49.731	438.81/185.09	49.731	285	2.4951	45397	529.87	10.221	1	8.1478e-25	1.6296e-24	5.1022e-22	TRUE
718321	GLIPR2	232.42	927.9/1062	232.42	992.67	2.0899	223230	5533.7	10.22	1	8.0809e-25	1.6162e-24	5.0694e-22	TRUE
924051	OAT	20.298	281.11/70.553	20.298	140.86	2.7356	22910	139.21	10.218	1	8.607e-25	1.7214e-24	5.3801e-22	TRUE
1024148	NR3C2	8.1193	55.994/87.046	8.1193	69.817	2.9571	1976.3	36.655	10.191	1	1.1998e-24	2.3996e-24	7.4595e-22	TRUE
789155	RTFDC1	634.32	2061.5/2512.4	634.32	2275.8	1.8415	1054600	25960	10.188	1	1.1226e-24	2.2452e-24	7.0044e-22	TRUE
985095	ZC3H15	32.477	183.98/223.57	32.477	202.81	2.606	12170	279.73	10.184	1	1.1963e-24	2.3925e-24	7.4508e-22	TRUE
815877	PHYHIP	16.239	150.84/92.543	16.239	118.15	2.7891	5532.4	100.24	10.179	1	1.2934e-24	2.5867e-24	8.027e-22	TRUE
755207	ZNF555	37.552	195.41/263.89	37.552	227.08	2.5647	15985	347.54	10.166	1	1.4308e-24	2.8616e-24	8.8642e-22	TRUE
745840	ZCCHC7	10.149	44.566/152.1	10.149	82.352	2.9023	6649.8	50.544	10.156	1	1.6903e-24	3.3806e-24	1.0435e-21	TRUE
748684	NPAS3	94.387	346.25/648.72	94.387	473.94	2.3159	88209	1397	10.155	1	1.5852e-24	3.1704e-24	9.8031e-22	TRUE
755748	PDLIM5	11.164	94.847/82.464	11.164	88.439	2.8783	2547.5	58.024	10.145	1	1.8853e-24	3.7705e-24	1.1618e-21	TRUE
904836	C12orf76	34.507	115.42/388.5	34.507	211.77	2.5831	40503	306.25	10.129	1	2.0964e-24	4.1927e-24	1.2896e-21	TRUE
957703	METTL12	143.1	1435.3/306.03	143.1	662.78	2.2036	574920	2633.9	10.126	1	2.1227e-24	4.2453e-24	1.3034e-21	TRUE
661745	SMARCAD1	2733.2	8585.3/7040.6	2733.2	7774.7	1.5079	9798200	249120	10.101	1	2.7387e-24	5.4775e-24	1.6788e-21	TRUE
868965	TP53BP2	14635	34032/32329	14635	33169	1.1804	119940000	3377200	10.085	1	3.2051e-24	6.4103e-24	1.9612e-21	TRUE
936027	SPOP	1185.4	3583.6/4061.8	1185.4	3815.2	1.6855	2569500	68257	10.066	1	3.9115e-24	7.823e-24	2.3893e-21	TRUE
1062355	MDM2	13.194	108.56/91.627	13.194	99.735	2.8272	3203.7	73.98	10.062	1	4.3588e-24	8.7176e-24	2.6532e-21	TRUE
1081172	TOR4A	92.357	292.54/730.27	92.357	462.21	2.3108	121880	1351.6	10.06	1	4.1669e-24	8.3338e-24	2.5408e-21	TRUE
644032	ZC3HC1	1777.1	5465.7/5275	1777.1	5369.5	1.5947	4628000	127790	10.049	1	4.6395e-24	9.2789e-24	2.8191e-21	TRUE
809544	EPB41L5	23.343	174.84/136.52	23.343	154.5	2.6753	7486.1	171.17	10.025	1	6.1615e-24	1.2323e-23	3.7373e-21	TRUE
803996	MFSD5	66.984	226.26/558.93	66.984	355.63	2.3911	72646	830.53	10.016	1	6.5687e-24	1.3137e-23	3.9774e-21	TRUE
410065	CNOT1	2195.3	6438.1/6381.8	2195.3	6409.9	1.5455	6328300	177330	10.009	1	6.9878e-24	1.3976e-23	4.2239e-21	TRUE
800808	BFSP2	105.55	327.96/801.74	105.55	512.79	2.2696	144240	1655.9	10.007	1	7.1019e-24	1.4204e-23	4.2854e-21	TRUE
722322	N6AMT2	7.1044	102.85/37.567	7.1044	62.171	2.9625	2930.1	30.281	10.007	1	7.883e-24	1.5766e-23	4.7485e-21	TRUE
770072	NLRP4	4.0597	11.427/147.52	4.0597	41.151	3.0585	8388.3	13.754	10.001	1	8.6985e-24	1.7397e-23	5.2306e-21	TRUE
1036199	AGAP2	166.45	86.847/6328.7	166.45	741.7	2.1491	17382000	3318.2	9.9865	1	8.7511e-24	1.7502e-23	5.2532e-21	TRUE
698402	SPANXN4	1.0149	52.566/4.5814	1.0149	15.602	3.0425	1081.7	2.1337	9.9861	1	1.1594e-23	2.3187e-23	6.9475e-21	TRUE
828091	OR51B2	0	23.997/10.079	1.0149	15.562	3.0391	254.93	2.1337	9.9586	1	1.5293e-23	3.0587e-23	9.1176e-21	TRUE
608286	PHF6	6403.1	15737/16317	6403.1	16024	1.3233	32505000	934290	9.9536	1	1.2164e-23	2.4328e-23	7.2768e-21	TRUE
1106356	C17orf97	254.74	651.36/1686.9	254.74	1048.2	2.0365	613000	6370.3	9.9416	1	1.3735e-23	2.747e-23	8.2027e-21	TRUE
928086	HSPE1	1.0149	26.283/9.1627	1.0149	15.533	3.0365	216.27	2.1337	9.9387	1	1.868e-23	3.736e-23	1.108e-20	TRUE
1085604	UNC13B	15.224	148.55/81.548	15.224	110.07	2.7753	5366.4	91.188	9.9323	1	1.5939e-23	3.1879e-23	9.4865e-21	TRUE
961880	TCEB3	3164.5	9546.4/7947.7	3164.5	8710.5	1.4605	11702000	312730	9.9173	1	1.7501e-23	3.5002e-23	1.0398e-20	TRUE
831982	DIAPH3	66.984	749.63/165.85	66.984	352.62	2.3789	159440	830.53	9.9115	1	1.874e-23	3.7479e-23	1.1096e-20	TRUE
597402	PAPD5	610.98	1996.3/2337.4	610.98	2160.2	1.8203	915550	24500	9.8974	1	2.1372e-23	4.2744e-23	1.2634e-20	TRUE
951552	PRICKLE2	39.582	243.4/219.91	39.582	231.36	2.5174	14734	376.06	9.8891	1	2.3691e-23	4.7382e-23	1.3981e-20	TRUE
1049033	NARS2	101.49	741.63/326.19	101.49	491.86	2.2657	120200	1560	9.8834	1	2.4689e-23	4.9377e-23	1.4545e-20	TRUE
837094	TARP	3.0447	84.562/12.828	3.0447	32.983	3.0707	2493.3	9.2378	9.8502	1	4.0642e-23	8.1285e-23	2.3782e-20	TRUE
923793	FAM71A	116.72	990.75/304.2	116.72	549.01	2.2241	242350	1929.9	9.8402	1	3.7944e-23	7.5889e-23	2.2316e-20	TRUE
1085783	KIAA1919	36.537	165.7/282.21	36.537	216.25	2.533	17734	333.58	9.8395	1	3.8924e-23	7.7848e-23	2.2854e-20	TRUE
696481	TTLL3	422.2	753.06/3314.2	422.2	1579.8	1.9012	2849300	13856	9.8344	1	4.0046e-23	8.0092e-23	2.3473e-20	TRUE
849522	HPGDS	13.194	98.275/97.125	13.194	97.698	2.7978	2942.2	73.98	9.8247	1	4.7001e-23	9.4002e-23	2.7457e-20	TRUE
755995	FAM200A	0	10.285/22.907	1.0149	15.357	3.0211	234.56	2.1337	9.8184	1	6.2006e-23	1.2401e-22	3.5862e-20	TRUE
972229	POLI	2227.7	15428/2662.7	2227.7	6409.4	1.5242	63936000	181410	9.8178	1	4.7202e-23	9.4405e-23	2.7528e-20	TRUE
801807	LOC100129520	195.88	1139.3/612.99	195.88	835.69	2.0874	250480	4257.4	9.8058	1	5.3247e-23	1.0649e-22	3.1002e-20	TRUE
789083	CCDC88A	0	7.9991/29.321	1.0149	15.336	3.0193	369.76	2.1337	9.8044	1	7.1274e-23	1.4255e-22	4.1017e-20	TRUE
606181	ZSCAN4	44.656	387.39/164.93	44.656	252.78	2.4747	35128	450.69	9.8034	1	5.5434e-23	1.1087e-22	3.2168e-20	TRUE
951091	CFP	846.44	3081.9/2580.2	846.44	2819.9	1.735	1494700	40538	9.8018	1	5.5312e-23	1.1062e-22	3.215e-20	TRUE
720062	SAT2	76.119	1054.7/142.02	76.119	387.09	2.3312	358680	1007.9	9.7952	1	5.9524e-23	1.1905e-22	3.4483e-20	TRUE
842096	CYP7A1	4.0597	11.427/142.02	4.0597	40.376	3.0317	7721.7	13.754	9.7924	1	7.0329e-23	1.4066e-22	4.0608e-20	TRUE
997196	PTMS	3.0447	43.424/24.739	3.0447	32.78	3.0621	524.51	9.2378	9.7834	1	7.8829e-23	1.5766e-22	4.5215e-20	TRUE
1093434	MED16	2428.7	7478/6332.4	2428.7	6881.4	1.5021	7461500	207420	9.7769	1	7.0734e-23	1.4147e-22	4.0774e-20	TRUE
430302	TAOK1	2516	10005/5023.9	2516	7089.6	1.4942	15560000	219090	9.7712	1	7.486e-23	1.4972e-22	4.301e-20	TRUE
1019778	ZC3H14	10.149	95.989/65.972	10.149	79.579	2.8535	2343.9	50.544	9.7659	1	8.5441e-23	1.7088e-22	4.8767e-20	TRUE
733833	ADAM17	7668.7	18158/18894	7668.7	18522	1.2721	41248000	1236500	9.7603	1	8.3344e-23	1.6669e-22	4.7727e-20	TRUE
717406	CTSC	69.014	283.4/448.97	69.014	356.71	2.3531	41832	868.91	9.7598	1	8.4542e-23	1.6908e-22	4.8333e-20	TRUE
605921	IFNA8	6.0895	62.85/46.73	6.0895	54.195	2.9608	1083.6	24.319	9.7548	1	9.8671e-23	1.9734e-22	5.6043e-20	TRUE
823430	CDKN1B	32073	67623/62621	32073	65074	1.0207	381290000	11446000	9.7544	1	8.8284e-23	1.7657e-22	5.0308e-20	TRUE
472106	DESI1	111.64	1676.4/164.93	111.64	525.89	2.2258	959880	1803.6	9.7543	1	8.8773e-23	1.7755e-22	5.0503e-20	TRUE
735289	SVIP	86.268	503.94/360.09	86.268	425.99	2.2907	51669	1218.6	9.7318	1	1.1106e-22	2.2211e-22	6.2975e-20	TRUE
1028759	GYPA	59.88	535.94/187.84	59.88	317.3	2.3863	70101	701.08	9.7219	1	1.2301e-22	2.4602e-22	6.964e-20	TRUE
739459	CDC42	256.77	1459.3/736.68	256.77	1036.8	2.0094	407950	6448.4	9.7141	1	1.3137e-22	2.6273e-22	7.4249e-20	TRUE
973502	SIX6	97.432	223.97/983.16	97.432	469.29	2.2563	266430	1466.1	9.7116	1	1.3526e-22	2.7052e-22	7.6326e-20	TRUE
985122	SMARCD2	37.552	137.13/348.18	37.552	218.52	2.5095	29333	347.54	9.7072	1	1.4366e-22	2.8731e-22	8.0933e-20	TRUE
653193	FAM86A	61.91	94.847/1116	61.91	325.43	2.3754	443460	737.29	9.7051	1	1.4503e-22	2.9005e-22	8.1441e-20	TRUE
762552	P2RY10	942.86	8290.5/1134.3	942.86	3066.7	1.7005	20421000	47897	9.7044	1	1.4446e-22	2.8891e-22	8.1253e-20	TRUE
1053895	C8orf22	16.239	102.85/124.61	16.239	113.21	2.7279	4007	100.24	9.6855	1	1.8336e-22	3.6671e-22	1.0247e-19	TRUE
1084873	PRIMPOL	119.76	388.53/788.91	119.76	553.64	2.1994	128390	2007.2	9.6845	1	1.7614e-22	3.5228e-22	9.8755e-20	TRUE
150876	PARD3	6274.2	14651/16372	6274.2	15488	1.3035	30602000	905240	9.6836	1	1.7703e-22	3.5405e-22	9.9093e-20	TRUE
956549	FZD3	44.656	230.83/270.3	44.656	249.79	2.4576	17065	450.69	9.6626	1	2.2127e-22	4.4255e-22	1.2346e-19	TRUE
1093572	MTRNR2L5	4.0597	101.7/15.577	4.0597	39.849	3.0132	3557.2	13.754	9.6504	1	2.8374e-22	5.6749e-22	1.5781e-19	TRUE
903268	ZC3H12A	1204.7	3851/3664.2	1204.7	3756.4	1.6399	2349800	69984	9.6457	1	2.5629e-22	5.1258e-22	1.4277e-19	TRUE
942005	SCAF8	1327.5	3217.9/5154.9	1327.5	4072.9	1.6166	3940500	81333	9.6264	1	3.0917e-22	6.1833e-22	1.7168e-19	TRUE
459817	TFAP2B	1.0149	6.8564/32.986	1.0149	15.071	2.9957	371.19	2.1337	9.6227	1	4.2409e-22	8.4817e-22	2.3363e-19	TRUE
1058612	GPR87	90.327	271.97/705.53	90.327	438.06	2.2653	114050	1306.7	9.6193	1	3.3344e-22	6.6688e-22	1.8486e-19	TRUE
737135	RPL22L1	1.0149	9.1418/24.739	1.0149	15.051	2.9939	188.83	2.1337	9.6092	1	4.8334e-22	9.6668e-22	2.6543e-19	TRUE
918496	GRASP	437.43	1465/1746.4	437.43	1599.5	1.8681	522290	14633	9.6066	1	3.7506e-22	7.5011e-22	2.076e-19	TRUE
1021320	KIR3DL2	25.373	92.561/273.05	25.373	158.99	2.6009	19315	193.7	9.6007	1	4.11e-22	8.2199e-22	2.2714e-19	TRUE
785985	PIK3C3	91.342	366.82/530.52	91.342	441.14	2.2594	56308	1329.1	9.5948	1	4.2294e-22	8.4588e-22	2.3337e-19	TRUE
735630	ZNF91	76.119	449.09/322.53	76.119	380.59	2.3069	41370	1007.9	9.5903	1	4.4262e-22	8.8525e-22	2.4346e-19	TRUE
810803	RASGRP3	25.373	221.69/113.62	25.373	158.71	2.5984	11406	193.7	9.5806	1	4.9935e-22	9.9871e-22	2.738e-19	TRUE
801187	SAV1	568.35	2100.3/1872.9	568.35	1983.3	1.8013	747210	21912	9.5589	1	5.9512e-22	1.1902e-21	3.2579e-19	TRUE
607430	USP16	7621	19249/17196	7621	18194	1.2553	40254000	1224600	9.5539	1	6.2445e-22	1.2489e-21	3.4131e-19	TRUE
1087284	ZBTB6	41.611	209.12/261.14	41.611	233.69	2.4614	15454	405.35	9.5401	1	7.2744e-22	1.4549e-21	3.9698e-19	TRUE
1120370	BBOX1	364.35	2618/711.94	364.35	1365.3	1.9029	1658400	11043	9.5246	1	8.2856e-22	1.6571e-21	4.5145e-19	TRUE
595434	BAG6	4290	11775/10342	4290	11035	1.3628	16623000	501560	9.5241	1	8.3223e-22	1.6645e-21	4.5275e-19	TRUE
469927	ELAVL2	3.0447	100.56/10.079	3.0447	31.91	3.0244	3766.7	9.2378	9.497	1	1.2832e-21	2.5665e-21	6.9701e-19	TRUE
1054271	DRICH1	2.0298	29.711/19.242	2.0298	23.912	3.0396	256.51	5.3231	9.4845	1	1.5021e-21	3.0042e-21	8.1336e-19	TRUE
960971	RAB1A	24.358	87.99/263.89	24.358	152.39	2.5967	18123	182.32	9.4825	1	1.2874e-21	2.5748e-21	6.9817e-19	TRUE
710500	KDM4A	463.82	1625/1697.9	463.82	1661	1.8382	526140	16016	9.46	1	1.5406e-21	3.0812e-21	8.3289e-19	TRUE
751784	RBM33	7.1044	165.7/21.074	7.1044	59.15	2.8918	9587	30.281	9.458	1	1.7411e-21	3.4822e-21	9.3693e-19	TRUE
653236	OR5I1	1.0149	17.141/12.828	1.0149	14.829	2.9738	95.42	2.1337	9.4573	1	2.0886e-21	4.1771e-21	1.1153e-18	TRUE
644463	CTR9	12.179	105.13/75.134	12.179	88.877	2.7697	2751.1	65.84	9.4524	1	1.7747e-21	3.5494e-21	9.5354e-19	TRUE
842742	CLLU1	48.716	299.4/230.9	48.716	262.93	2.4084	19570	513.68	9.4514	1	1.6983e-21	3.3966e-21	9.1675e-19	TRUE
942968	MRGPRX1	635.34	1381.6/3375.5	635.34	2159.5	1.7635	2202600	26024	9.4483	1	1.7227e-21	3.4455e-21	9.2849e-19	TRUE
597074	UBE2QL1	329.85	407.95/3822.7	329.85	1248.9	1.9175	4752900	9475.4	9.4411	1	1.8452e-21	3.6905e-21	9.8992e-19	TRUE
268157	C1orf95	25.373	270.83/90.711	25.373	156.75	2.5805	18997	193.7	9.4399	1	1.9318e-21	3.8635e-21	1.0347e-18	TRUE
712374	COL27A1	1.0149	218.26/0.91627	1.0149	14.797	2.9708	22517	2.1337	9.435	1	2.5851e-21	5.1702e-21	1.372e-18	TRUE
913480	PRDM4	1964.9	8349.9/3768.6	1964.9	5609.6	1.513	11657000	149320	9.432	1	2.0114e-21	4.0227e-21	1.0757e-18	TRUE
864340	KIAA1958	0	29.711/7.3302	1.0149	14.783	2.9696	378.92	2.1337	9.4255	1	2.8305e-21	5.661e-21	1.5e-18	TRUE
1086419	OMD	28.418	414.81/70.553	28.418	171.12	2.5486	53861	229.24	9.4247	1	2.223e-21	4.4459e-21	1.1853e-18	TRUE
965761	ZNF136	18.268	103.99/141.11	18.268	121.13	2.6642	4780.4	119.18	9.4226	1	2.3082e-21	4.6165e-21	1.2288e-18	TRUE
816576	PARP11	608.95	1137/3797	608.95	2077.8	1.769	3247500	24374	9.4085	1	2.5175e-21	5.035e-21	1.3382e-18	TRUE
1025765	SOWAHB	11.164	146.27/46.73	11.164	82.692	2.7825	5885.4	58.024	9.3901	1	3.2284e-21	6.4568e-21	1.7083e-18	TRUE
966172	DSEL	0	10.285/21.074	1.0149	14.729	2.9646	201.18	2.1337	9.3882	1	4.0327e-21	8.0654e-21	2.1209e-18	TRUE
766892	PTEN	645.49	1758.7/2692.9	645.49	2176.2	1.7518	1142700	26669	9.3734	1	3.5104e-21	7.0208e-21	1.8547e-18	TRUE
615307	SUV39H1	3572.5	9351/9311.1	3572.5	9331	1.3849	11661000	377490	9.3726	1	3.54e-21	7.08e-21	1.8675e-18	TRUE
687977	LMO3	19.283	133.7/118.2	19.283	125.71	2.6432	4649.4	129.06	9.3682	1	3.8621e-21	7.7241e-21	2.0343e-18	TRUE
933636	FSIP2	3.0447	67.421/14.66	3.0447	31.469	3.005	1464.5	9.2378	9.3522	1	5.1002e-21	1.02e-20	2.6743e-18	TRUE
658436	ATP8B3	57.85	435.38/205.24	57.85	298.94	2.3495	41580	665.52	9.3453	1	4.6383e-21	9.2767e-21	2.4358e-18	TRUE
962840	LARP7	357.25	1319.9/1326.8	357.25	1323.3	1.8862	343080	10713	9.3334	1	5.1302e-21	1.026e-20	2.686e-18	TRUE
762214	PDZK1	38.567	94.847/492.04	38.567	216.06	2.4558	72392	361.71	9.3328	1	5.267e-21	1.0534e-20	2.7535e-18	TRUE
604989	RAD51AP1	5.0746	83.419/24.739	5.0746	45.447	2.9347	2035.1	18.798	9.3119	1	7.1443e-21	1.4289e-20	3.7293e-18	TRUE
642075	IGSF9B	16.239	135.98/87.962	16.239	109.37	2.6786	4363.8	100.24	9.3023	1	7.2534e-21	1.4507e-20	3.7806e-18	TRUE
929799	SPTBN1	641.43	2042.1/2264.1	641.43	2150.2	1.7436	841740	26410	9.2842	1	8.1488e-21	1.6298e-20	4.2409e-18	TRUE
868783	CXXC1	905.3	2424.9/3400.3	905.3	2871.5	1.6642	1706300	44979	9.2707	1	9.2502e-21	1.85e-20	4.8069e-18	TRUE
839689	EPHA2	1488.9	5736.5/3339.8	1488.9	4377.1	1.5551	4861500	97147	9.2664	1	9.6231e-21	1.9246e-20	4.9933e-18	TRUE
705103	RAMP2	44.656	527.94/109.95	44.656	240.96	2.4059	80932	450.69	9.247	1	1.1752e-20	2.3504e-20	6.0888e-18	TRUE
399908	SIAH3	3.0447	25.14/38.483	3.0447	31.107	2.9887	411.64	9.2378	9.2327	1	1.5668e-20	3.1336e-20	8.0938e-18	TRUE
982198	CUTC	1.0149	28.568/7.3302	1.0149	14.495	2.943	266.23	2.1337	9.2283	1	1.8179e-20	3.6359e-20	9.3218e-18	TRUE
597406	PAPD5	629.25	1800.9/2462	629.25	2105.7	1.741	936040	25640	9.2206	1	1.4771e-20	2.9542e-20	7.6416e-18	TRUE
688705	CRYM-AS1	8.1193	73.135/55.893	8.1193	63.936	2.832	1408.4	36.655	9.2193	1	1.6431e-20	3.2863e-20	8.4503e-18	TRUE
835926	DNAJA3	39832	2565.4/3368.2	39832	2939.5	-3.7598	555210000	16035000	9.2133	1.5806e-20	1	3.1611e-20	8.1527e-18	FALSE
606862	PARD3	5551.6	13219/13831	5551.6	13522	1.2841	22288000	748520	9.2121	1	1.5984e-20	3.1968e-20	8.2325e-18	TRUE
961886	TCEB3	3685.2	9449.2/9501.7	3685.2	9475.4	1.3622	11770000	396130	9.1999	1	1.7922e-20	3.5845e-20	9.2035e-18	TRUE
642070	IGSF9B	908.35	3884.1/2112	908.35	2864.1	1.6557	2422700	45213	9.1979	1	1.8245e-20	3.6489e-20	9.3415e-18	TRUE
1011552	REG1A	39.582	241.12/197	39.582	217.94	2.4317	13143	376.06	9.1976	1	1.8694e-20	3.7388e-20	9.5543e-18	TRUE
456230	FLOT2	973.3	2839.7/3245.4	973.3	3035.8	1.6401	1581900	50310	9.1952	1	1.8715e-20	3.743e-20	9.5543e-18	TRUE
905658	HPRT1	127.88	686.78/457.22	127.88	560.37	2.1229	88884	2218.4	9.1824	1	2.1144e-20	4.2288e-20	1.0778e-17	TRUE
650627	DCD	1.0149	3.4282/59.558	1.0149	14.408	2.9349	1446.8	2.1337	9.1688	1	3.1604e-20	6.3208e-20	1.5878e-17	TRUE
940282	EFCAB4B	32.477	265.11/130.11	32.477	185.73	2.4797	15888	279.73	9.1631	1	2.5883e-20	5.1766e-20	1.3175e-17	TRUE
900272	PDS5A	15.224	188.55/55.893	15.224	102.68	2.6759	9766.8	91.188	9.1581	1	2.7958e-20	5.5916e-20	1.421e-17	TRUE
1025086	ADM2	2010.5	6144.5/5122	2010.5	5610	1.4799	4927400	154740	9.1503	1	2.8394e-20	5.6789e-20	1.4411e-17	TRUE
805488	KIF3A	27.403	76.563/343.6	27.403	162.22	2.5228	34256	217.17	9.1488	1	2.9732e-20	5.9464e-20	1.5046e-17	TRUE
489318	TRIP12	329.85	7001.5/212.57	329.85	1220.2	1.884	19569000	9475.4	9.1464	1	2.9449e-20	5.8898e-20	1.4925e-17	TRUE
1084498	LOC730159	46.686	127.99/478.29	46.686	247.44	2.3812	61197	481.83	9.1457	1	3.0135e-20	6.027e-20	1.5228e-17	TRUE
709461	SUPT5H	19.283	43.424/349.1	19.283	123.18	2.6141	41325	129.06	9.1456	1	3.1036e-20	6.2073e-20	1.5616e-17	TRUE
1061045	SLC25A44	223.28	1300.4/599.24	223.28	882.77	1.9784	332330	5203.7	9.1422	1	3.0618e-20	6.1235e-20	1.545e-17	TRUE
665527	ECM2	88.298	195.41/873.21	88.298	413.1	2.2133	209980	1262.4	9.1416	1	3.0954e-20	6.1908e-20	1.5597e-17	TRUE
148546	GET4	1040.3	2603.1/3923.5	1040.3	3195.8	1.6183	2240400	55767	9.1279	1	3.4926e-20	6.9853e-20	1.7522e-17	TRUE
1094764	CETN1	43.641	371.39/147.52	43.641	234.08	2.3967	32388	435.39	9.1266	1	3.6007e-20	7.2014e-20	1.8038e-17	TRUE
739977	FGF20	12.179	114.27/65.055	12.179	86.225	2.7265	3141.2	65.84	9.1255	1	3.8264e-20	7.6529e-20	1.9114e-17	TRUE
765550	FOPNL	237.49	3556.2/241.9	237.49	927.59	1.9611	4524000	5720.2	9.1244	1	3.61e-20	7.22e-20	1.8059e-17	TRUE
1090446	CDK8	36.537	348.53/118.2	36.537	202.98	2.4421	30407	333.58	9.1133	1	4.0887e-20	8.1774e-20	2.0395e-17	TRUE
916333	SLC30A2	17.254	164.55/76.967	17.254	112.55	2.637	6500.8	109.57	9.1037	1	4.5932e-20	9.1864e-20	2.2813e-17	TRUE
730298	CDK17	123.82	772.48/380.25	123.82	541.98	2.1211	120030	2111.9	9.0994	1	4.5562e-20	9.1124e-20	2.2694e-17	TRUE
1101504	IGFBPL1	257.79	834.19/1176.5	257.79	990.67	1.9381	238510	6487.6	9.099	1	4.5634e-20	9.1268e-20	2.2698e-17	TRUE
1053590	RAB12	3.0447	33.139/28.404	3.0447	30.681	2.9695	340.49	9.2378	9.0927	1	5.7382e-20	1.1476e-19	2.8419e-17	TRUE
1023722	TMTC3	2.0298	47.995/10.995	2.0298	23	2.9857	743.81	5.3231	9.0892	1	6.1557e-20	1.2311e-19	3.0401e-17	TRUE
706066	NXNL2	58.865	330.25/265.72	58.865	296.23	2.3118	23189	683.22	9.0811	1	5.4383e-20	1.0877e-19	2.6972e-17	TRUE
710089	SMARCA4	4476.8	10175/12141	4476.8	11114	1.3117	16628000	535870	9.0674	1	6.0966e-20	1.2193e-19	3.0151e-17	TRUE
951977	NAALAD2	29.433	194.26/149.35	29.433	170.34	2.4931	8560.5	241.54	9.0662	1	6.3465e-20	1.2693e-19	3.1254e-17	TRUE
824033	APOBEC4	108.6	409.1/576.33	108.6	485.57	2.1505	63505	1729.2	9.0654	1	6.2347e-20	1.2469e-19	3.0747e-17	TRUE
912868	RNF167	3.0447	4.5709/201.58	3.0447	30.592	2.9655	17654	9.2378	9.0636	1	7.4953e-20	1.4991e-19	3.6755e-17	TRUE
902465	HPCA	3.0447	11.427/81.548	3.0447	30.579	2.9648	2330.9	9.2378	9.0591	1	7.8139e-20	1.5628e-19	3.8157e-17	TRUE
659651	ZNF658B	20.298	106.27/152.1	20.298	127.14	2.5889	5331.9	139.21	9.0556	1	7.0967e-20	1.4193e-19	3.4899e-17	TRUE
1012400	GFRAL	1.0149	106.27/1.8325	1.0149	14.238	2.9189	5046.7	2.1337	9.0523	1	9.2548e-20	1.851e-19	4.4568e-17	TRUE
714215	FBXO15	115.7	261.68/995.99	115.7	510.55	2.1321	254760	1904.4	9.0479	1	7.3195e-20	1.4639e-19	3.5944e-17	TRUE
829268	FEZF1	161.37	630.79/711.94	161.37	670.14	2.0473	99035	3164.7	9.0438	1	7.5815e-20	1.5163e-19	3.7126e-17	TRUE
1051001	CCL16	20.298	197.69/81.548	20.298	126.98	2.5871	9548.9	139.21	9.0419	1	8.0387e-20	1.6077e-19	3.9199e-17	TRUE
1002333	GABBR2	327.82	1285.6/1127	327.82	1203.7	1.8733	290150	9385.9	9.0407	1	7.7893e-20	1.5579e-19	3.809e-17	TRUE
623804	MOCS1	24.358	101.7/210.74	24.358	146.41	2.5393	10276	182.32	9.0391	1	8.1931e-20	1.6386e-19	3.9841e-17	TRUE
855296	ATP8B4	196.89	977.03/636.81	196.89	788.79	1.9967	170120	4291.3	9.0355	1	8.1737e-20	1.6347e-19	3.9802e-17	TRUE
907561	TNFRSF11A	11.164	49.137/130.11	11.164	79.97	2.7348	4412.4	58.024	9.0328	1	9.0103e-20	1.8021e-19	4.3511e-17	TRUE
1082482	MGARP	13.194	94.847/87.046	13.194	90.863	2.6942	2474.9	73.98	9.03	1	9.1562e-20	1.8312e-19	4.4154e-17	TRUE
1023539	PIK3R1	945.9	3108.2/2755.2	945.9	2926.4	1.6283	1448200	48137	9.0269	1	8.8298e-20	1.766e-19	4.2877e-17	TRUE
980798	CCNC	3873.9	10683/8952	3873.9	9779.4	1.3357	13167000	428080	9.026	1	8.9015e-20	1.7803e-19	4.3165e-17	TRUE
803404	GABRD	16.239	54.851/207.08	16.239	106.6	2.6419	12096	100.24	9.0254	1	9.4498e-20	1.89e-19	4.5444e-17	TRUE
1022977	PTPN12	1860.3	4967.4/5450	1860.3	5203.1	1.4833	4035000	137190	9.025	1	8.9828e-20	1.7966e-19	4.3499e-17	TRUE
644036	ZC3HC1	3593.8	8489.3/9893	3593.8	9164.3	1.3503	11508000	380990	9.0248	1	9.0035e-20	1.8007e-19	4.3511e-17	TRUE
1028631	C12orf75	15.224	65.136/157.6	15.224	101.33	2.657	6186.2	91.188	9.0168	1	1.0247e-19	2.0494e-19	4.9209e-17	TRUE
703359	DDX4	3.0447	14.855/62.306	3.0447	30.45	2.959	1218.9	9.2378	9.0168	1	1.15e-19	2.3001e-19	5.5001e-17	TRUE
812580	ACBD6	8.1193	63.993/61.39	8.1193	62.678	2.8038	1237.2	36.655	9.0115	1	1.1164e-19	2.2329e-19	5.3542e-17	TRUE
1022539	RIIAD1	9.1342	45.709/102.62	9.1342	68.498	2.7777	2675.3	43.416	9.0094	1	1.1297e-19	2.2595e-19	5.4104e-17	TRUE
1082797	ACOT9	296.35	1077.6/1127.9	296.35	1102.5	1.8918	239880	8037.1	8.9919	1	1.216e-19	2.4321e-19	5.8078e-17	TRUE
1027315	PRTG	45.671	201.12/285.88	45.671	239.78	2.3671	17188	466.17	8.9905	1	1.2523e-19	2.5045e-19	5.9726e-17	TRUE
863987	LOC100506388	194.86	1324.4/458.14	194.86	778.97	1.9936	391760	4223.7	8.9876	1	1.2652e-19	2.5303e-19	6.0259e-17	TRUE
951089	SS18	3781.6	9197.8/9909.5	3781.6	9547	1.3358	11806000	412340	8.9786	1	1.3715e-19	2.743e-19	6.5235e-17	TRUE
661751	SMARCAD1	944.89	3075.1/2758.9	944.89	2912.7	1.6231	1421400	48057	8.9765	1	1.3975e-19	2.795e-19	6.6381e-17	TRUE
703732	NCF2	81.193	666.21/217.16	81.193	380.37	2.2141	107030	1111.5	8.9738	1	1.4424e-19	2.8849e-19	6.8422e-17	TRUE
1088438	CDH8	7.1044	39.996/79.716	7.1044	56.471	2.8261	1612.2	30.281	8.971	1	1.6289e-19	3.2579e-19	7.685e-17	TRUE
1058326	ZNF135	14.209	27.425/332.61	14.209	95.597	2.6671	40674	82.433	8.9642	1	1.6604e-19	3.3208e-19	7.8228e-17	TRUE
680683	SYT14L	38.567	100.56/434.31	38.567	209.01	2.4081	53109	361.71	8.9621	1	1.628e-19	3.256e-19	7.685e-17	TRUE
647475	CHD7	757.13	3793.9/1533.8	757.13	2412.3	1.6705	2715600	34121	8.9606	1	1.6151e-19	3.2302e-19	7.6507e-17	TRUE
658755	AFF1	3035.6	8370.5/7431.9	3035.6	7887.2	1.3772	8552400	293180	8.9602	1	1.62e-19	3.2401e-19	7.6637e-17	TRUE
1015929	FBXO43	30.447	218.26/137.44	30.447	173.2	2.4697	10378	254.05	8.9562	1	1.728e-19	3.4561e-19	8.1194e-17	TRUE
206814	PHIP	6883.1	15106/17029	6883.1	16039	1.2203	30278000	1045400	8.9545	1	1.7065e-19	3.413e-19	8.0291e-17	TRUE
919761	CDH7	18.268	116.56/115.45	18.268	116	2.6022	3829.1	119.18	8.9526	1	1.8226e-19	3.6452e-19	8.5521e-17	TRUE
711806	UBN1	6.0895	83.419/30.237	6.0895	50.236	2.8534	1902	24.319	8.952	1	1.9575e-19	3.915e-19	9.1236e-17	TRUE
728200	DNAI1	909.36	2786/2840.4	909.36	2813.1	1.6281	1301200	45292	8.9452	1	1.8556e-19	3.7112e-19	8.6953e-17	TRUE
839691	EPHA2	1192.5	2910.5/4305.6	1192.5	3540	1.5689	2604500	68892	8.9436	1	1.8827e-19	3.7654e-19	8.8106e-17	TRUE
593900	ZNF528	5.0746	38.853/49.479	5.0746	43.846	2.8841	678.61	18.798	8.9425	1	2.1649e-19	4.3298e-19	1.0023e-16	TRUE
716637	PTRH2	69.014	434.24/254.72	69.014	332.58	2.2523	38008	868.91	8.9415	1	1.9381e-19	3.8762e-19	9.0575e-17	TRUE
657181	ANKS1A	321.73	1859.2/743.1	321.73	1175.4	1.866	698280	9119.1	8.9397	1	1.9516e-19	3.9032e-19	9.1084e-17	TRUE
865094	CDKN1A	24985	49896/49871	24985	49883	0.99746	212450000	7760400	8.9377	1	1.9859e-19	3.9718e-19	9.2437e-17	TRUE
826583	TMEM260	26.388	124.56/191.5	26.388	154.45	2.5048	8106.9	205.32	8.937	1	2.0666e-19	4.1333e-19	9.5938e-17	TRUE
781830	CPA2	86.268	254.83/622.15	86.268	398.18	2.1935	85145	1218.6	8.9352	1	2.0461e-19	4.0922e-19	9.5111e-17	TRUE
733848	ADAM17	3753.2	9092.7/9831.6	3753.2	9454.9	1.3327	11560000	407540	8.9316	1	2.1004e-19	4.2007e-19	9.7374e-17	TRUE
957609	ABCC3	1706.1	7041.5/3269.3	1706.1	4798	1.4912	8075000	119960	8.9269	1	2.1915e-19	4.383e-19	1.0133e-16	TRUE
456021	CNOT4	200.95	1052.5/600.16	200.95	794.76	1.9783	201430	4427.6	8.9241	1	2.25e-19	4.5e-19	1.039e-16	TRUE
630761	RNF214	55.82	378.24/207.08	55.82	279.87	2.3054	29796	630.61	8.9221	1	2.3174e-19	4.6347e-19	1.0687e-16	TRUE
959094	C16orf80	1905	4029.3/6890.4	1905	5269.1	1.4673	6666200	142330	8.9171	1	2.3941e-19	4.7883e-19	1.1026e-16	TRUE
831382	DUSP6	5584.1	12099/14691	5584.1	13332	1.2554	23018000	755330	8.9155	1	2.428e-19	4.8561e-19	1.1167e-16	TRUE
1070207	GALNT18	25.373	71.992/308.78	25.373	149.12	2.509	27261	193.7	8.8917	1	3.1145e-19	6.2289e-19	1.4306e-16	TRUE
625879	C11orf54	5.0746	62.85/30.237	5.0746	43.6	2.8762	1032.7	18.798	8.8858	1	3.6082e-19	7.2164e-19	1.6552e-16	TRUE
1117688	TRO	3.0447	89.133/10.079	3.0447	30.038	2.9399	2884.8	9.2378	8.8812	1	3.929e-19	7.858e-19	1.7952e-16	TRUE
688911	CPNE8	1.0149	6.8564/28.404	1.0149	13.981	2.8944	264.75	2.1337	8.8768	1	4.5483e-19	9.0967e-19	2.062e-16	TRUE
1062056	CNOT11	469.91	2005.5/1282.8	469.91	1603.9	1.769	642880	16341	8.8712	1	3.6171e-19	7.2343e-19	1.6571e-16	TRUE
699835	MAP1LC3C	2.0298	26.283/19.242	2.0298	22.49	2.9547	203.9	5.3231	8.8678	1	4.6014e-19	9.2028e-19	2.0833e-16	TRUE
608254	PHF6	5418.6	11241/14902	5418.6	12943	1.256	23928000	720860	8.8621	1	3.9269e-19	7.8539e-19	1.7952e-16	TRUE
660505	VASH2	154.27	261.68/1544.8	154.27	635.86	2.0362	697680	2954.2	8.8605	1	3.9931e-19	7.9863e-19	1.8221e-16	TRUE
923697	ADPRM	15.224	139.41/71.469	15.224	99.824	2.6357	4592	91.188	8.8594	1	4.2584e-19	8.5168e-19	1.9356e-16	TRUE
1034168	MRVI1	1568	3644.2/5415.2	1568	4442.3	1.5017	3951400	105260	8.8589	1	4.0406e-19	8.0812e-19	1.8414e-16	TRUE
933856	LCE3C	146.15	748.49/493.87	146.15	608	2.0492	102210	2719.9	8.8556	1	4.1719e-19	8.3438e-19	1.8987e-16	TRUE
608650	RASGEF1A	89.312	341.68/483.79	89.312	406.57	2.1741	45240	1284.5	8.8521	1	4.3216e-19	8.6433e-19	1.9618e-16	TRUE
783491	TMF1	0	2.2855/82.464	1.0149	13.934	2.8898	3192.5	2.1337	8.8443	1	6.0861e-19	1.2172e-18	2.7272e-16	TRUE
621117	NEK11	376.53	1173.6/1506.3	376.53	1329.6	1.8174	368910	11616	8.8428	1	4.6704e-19	9.3409e-19	2.1118e-16	TRUE
751028	LOC728637	12.179	163.41/43.065	12.179	83.911	2.6877	7622.9	65.84	8.8403	1	5.1132e-19	1.0226e-18	2.306e-16	TRUE
643392	RGS13	4.0597	30.854/43.981	4.0597	36.839	2.9028	523.91	13.754	8.8387	1	5.6117e-19	1.1223e-18	2.5243e-16	TRUE
790605	ZNF24	2156.7	4730.9/7179	2156.7	5827.8	1.4337	6689400	172520	8.8384	1	4.8557e-19	9.7114e-19	2.1928e-16	TRUE
606872	PARD3	1508.2	3720.7/4943.3	1508.2	4288.7	1.5071	3230000	99103	8.8324	1	5.1222e-19	1.0244e-18	2.3071e-16	TRUE
725965	LMCD1	21.313	151.98/109.95	21.313	129.27	2.5456	5276.9	149.61	8.8263	1	5.6393e-19	1.1279e-18	2.5335e-16	TRUE
718037	DEFB123	6.0895	13.713/178.67	6.0895	49.593	2.8352	12085	24.319	8.8215	1	6.3326e-19	1.2665e-18	2.8339e-16	TRUE
822489	MYH10	128.89	548.51/545.18	128.89	546.84	2.0764	65519	2245.3	8.8204	1	5.7215e-19	1.1443e-18	2.5671e-16	TRUE
951544	PABPC1L	148.18	579.36/646.89	148.18	612.2	2.0393	81998	2777.9	8.804	1	6.619e-19	1.3238e-18	2.9583e-16	TRUE
710092	SMARCA4	6948.1	16626/15422	6948.1	16012	1.2044	28969000	1060700	8.8009	1	6.7854e-19	1.3571e-18	3.0288e-16	TRUE
1108815	TNFRSF11B	2.0298	31.996/15.577	2.0298	22.331	2.945	286.64	5.3231	8.7992	1	8.4979e-19	1.6996e-18	3.7739e-16	TRUE
1099933	SLC16A9	3.0447	20.569/43.065	3.0447	29.769	2.9274	503.86	9.2378	8.7928	1	8.6652e-19	1.733e-18	3.8433e-16	TRUE
885826	RRAGD	2.0298	28.568/17.409	2.0298	22.304	2.9433	229.37	5.3231	8.7876	1	9.428e-19	1.8856e-18	4.1763e-16	TRUE
800041	NPHP4	50.746	326.82/200.66	50.746	256.09	2.3128	21927	546.23	8.7861	1	7.8617e-19	1.5723e-18	3.5003e-16	TRUE
247185	IER5L	442.5	1331.3/1723.5	442.5	1514.8	1.773	469510	14896	8.7855	1	7.7871e-19	1.5574e-18	3.4715e-16	TRUE
702909	JMJD6	3522.8	9802.3/8002.7	3522.8	8856.9	1.3299	10989000	369370	8.7768	1	8.4073e-19	1.6815e-18	3.7384e-16	TRUE
889150	CCL2	164.42	670.78/657.88	164.42	664.3	2.0079	93087	3256.5	8.7598	1	9.7967e-19	1.9593e-18	4.3341e-16	TRUE
1084052	CTSL3P	283.16	1503.8/720.19	283.16	1040.7	1.8742	421570	7493.9	8.7509	1	1.0589e-18	2.1177e-18	4.6785e-16	TRUE
713400	CCDC88B	48.716	276.54/219.91	48.716	246.6	2.3162	16243	513.68	8.7311	1	1.2808e-18	2.5617e-18	5.6521e-16	TRUE
637666	OR51D1	61.91	435.38/205.24	61.91	298.94	2.2533	40419	737.29	8.7293	1	1.2955e-18	2.591e-18	5.7095e-16	TRUE
1049846	ANP32B	723.63	2463.7/2108.3	723.63	2279.1	1.6538	911660	31817	8.7204	1	1.3865e-18	2.773e-18	6.1028e-16	TRUE
676079	KCNG2	566.32	2629.4/1306.6	566.32	1853.5	1.7088	1187900	21792	8.7198	1	1.3932e-18	2.7863e-18	6.1244e-16	TRUE
826520	DSG4	88.298	508.51/311.53	88.298	398.02	2.1598	49933	1262.4	8.7172	1	1.4356e-18	2.8713e-18	6.2953e-16	TRUE
790591	ZNF24	1596.5	4871.5/4091.2	1596.5	4464.3	1.483	3111000	108240	8.717	1	1.4279e-18	2.8557e-18	6.2691e-16	TRUE
410045	CNOT1	311.58	1430.7/882.37	311.58	1123.6	1.8471	343470	8680.5	8.7152	1	1.4514e-18	2.9029e-18	6.3566e-16	TRUE
899408	C10orf67	22.328	220.55/79.716	22.328	132.61	2.5178	12163	160.27	8.7111	1	1.5662e-18	3.1324e-18	6.8333e-16	TRUE
755513	RBM19	4616.8	14783/8405.9	4616.8	11148	1.2716	27779000	562120	8.7105	1	1.5123e-18	3.0245e-18	6.6146e-16	TRUE
227673	JMJD6	4498.1	13499/8797.1	4498.1	10897	1.2764	21271000	539830	8.7097	1	1.5238e-18	3.0477e-18	6.6569e-16	TRUE
595136	TMEM198	79.163	362.25/365.59	79.163	363.91	2.1865	30797	1069.6	8.7066	1	1.5778e-18	3.1556e-18	6.8753e-16	TRUE
1087660	TMEM97	1.0149	10.285/18.325	1.0149	13.733	2.8702	99.037	2.1337	8.7064	1	2.0731e-18	4.1462e-18	8.9552e-16	TRUE
798005	ZNF699	148.18	801.05/459.97	148.18	607.01	2.0271	118870	2777.9	8.7056	1	1.583e-18	3.166e-18	6.8895e-16	TRUE
637628	FBLN1	131.94	306.25/994.15	131.94	551.8	2.056	235150	2326.7	8.7043	1	1.603e-18	3.206e-18	6.9678e-16	TRUE
590669	LARGE	15.224	58.279/165.85	15.224	98.326	2.6141	7106.6	91.188	8.7026	1	1.7177e-18	3.4355e-18	7.4479e-16	TRUE
924564	SGK223	1480.8	3837.3/4553	1480.8	4179.8	1.4965	2750000	96328	8.6964	1	1.7132e-18	3.4263e-18	7.4373e-16	TRUE
717125	CASQ1	9.1342	165.7/26.572	9.1342	66.399	2.7335	8975.4	43.416	8.6908	1	1.9613e-18	3.9225e-18	8.4931e-16	TRUE
791466	CRYBA2	363.34	647.93/2501.4	363.34	1273.1	1.8061	1514000	10996	8.676	1	2.0506e-18	4.1012e-18	8.869e-16	TRUE
1050844	SPEN	897.18	2136.9/3467.2	897.18	2722	1.6001	1775300	44357	8.6642	1	2.2744e-18	4.5487e-18	9.8125e-16	TRUE
615461	PID1	254.74	1245.6/715.61	254.74	944.11	1.8858	270620	6370.3	8.6372	1	2.8828e-18	5.7656e-18	1.2422e-15	TRUE
595422	BAG6	190.8	613.65/898.86	190.8	742.69	1.9551	140630	4089.6	8.6299	1	3.075e-18	6.15e-18	1.3234e-15	TRUE
619295	ANKS4B	10.149	91.418/55.893	10.149	71.485	2.7007	2003.6	50.544	8.6273	1	3.4021e-18	6.8043e-18	1.4606e-15	TRUE
673646	HIST3H3	90.327	409.1/394.91	90.327	401.94	2.1415	36759	1306.7	8.6203	1	3.3596e-18	6.7192e-18	1.4441e-15	TRUE
915263	OR9Q2	202.98	858.19/710.11	202.98	780.65	1.9381	130800	4496.3	8.6149	1	3.5053e-18	7.0106e-18	1.503e-15	TRUE
622730	SNX17	36.537	131.41/285.88	36.537	193.83	2.3759	18250	333.58	8.6123	1	3.6644e-18	7.3289e-18	1.5693e-15	TRUE
677070	TGS1	6.0895	116.56/20.158	6.0895	48.513	2.8041	4426.3	24.319	8.6027	1	4.3668e-18	8.7336e-18	1.8655e-15	TRUE
1118564	DCAF10	460.77	2061.5/1154.5	460.77	1542.7	1.7412	701010	15854	8.5929	1	4.2412e-18	8.4823e-18	1.8141e-15	TRUE
661027	XG	11.164	60.565/96.208	11.164	76.336	2.6685	2193.9	58.024	8.5558	1	6.3047e-18	1.2609e-17	2.6868e-15	TRUE
1059132	KIAA1210	41.611	257.11/177.76	41.611	213.79	2.3336	13705	405.35	8.5517	1	6.1839e-18	1.2368e-17	2.6386e-15	TRUE
908760	COQ10B	70.029	257.11/409.57	70.029	324.51	2.1962	32808	888.32	8.5384	1	6.8692e-18	1.3738e-17	2.9238e-15	TRUE
150850	PARD3	452.65	1257/1819.7	452.65	1512.4	1.7381	512810	15425	8.5327	1	7.1474e-18	1.4295e-17	3.0385e-15	TRUE
1038844	B4GALT6	25.373	94.847/218.99	25.373	144.13	2.4602	11181	193.7	8.5327	1	7.4001e-18	1.48e-17	3.1421e-15	TRUE
811361	EGR3	735.81	1854.6/2791.9	735.81	2275.5	1.6275	1140500	32648	8.5213	1	7.887e-18	1.5774e-17	3.3447e-15	TRUE
1028284	FBXW12	27.403	170.27/137.44	27.403	152.98	2.4386	6569.1	217.17	8.5212	1	8.1515e-18	1.6303e-17	3.4485e-15	TRUE
913334	MLX	102.51	1119.9/174.09	102.51	441.59	2.0963	378940	1583.8	8.5203	1	7.9957e-18	1.5991e-17	3.3867e-15	TRUE
916092	FAM84B	1428	2622.6/6090.5	1428	3996.6	1.4841	6309800	91062	8.5119	1	8.5542e-18	1.7108e-17	3.6145e-15	TRUE
706529	C14orf119	3.0447	113.13/7.3302	3.0447	28.906	2.8863	5017.7	9.2378	8.5086	1	1.0458e-17	2.0917e-17	4.3977e-15	TRUE
995585	SPRED1	2246	6187.9/5612.2	2246	5893	1.3912	4784900	183730	8.5084	1	8.8168e-18	1.7634e-17	3.7209e-15	TRUE
1007097	OLR1	8.1193	33.139/107.2	8.1193	59.622	2.7328	3182.4	36.655	8.5067	1	9.8307e-18	1.9661e-17	4.1387e-15	TRUE
831370	DUSP6	1934.4	4935.4/5439	1934.4	5181.1	1.4209	3798000	145750	8.5042	1	9.142e-18	1.8284e-17	3.8535e-15	TRUE
819306	SLC1A5	3.0447	82.276/10.079	3.0447	28.857	2.884	2413.9	9.2378	8.4926	1	1.1999e-17	2.3999e-17	5.0214e-15	TRUE
731091	RAB7L1	35.522	257.11/136.52	35.522	187.36	2.3667	14185	319.81	8.4906	1	1.0529e-17	2.1057e-17	4.4219e-15	TRUE
887400	SLITRK5	4.0597	6.8564/182.34	4.0597	35.525	2.8518	13759	13.754	8.4843	1	1.2572e-17	2.5145e-17	5.2486e-15	TRUE
714515	C11orf58	183.7	739.35/682.62	183.7	710.42	1.9455	103710	3858.8	8.4792	1	1.1358e-17	2.2716e-17	4.7645e-15	TRUE
972058	SYN1	178.62	617.07/780.66	178.62	694.07	1.9522	107480	3696.8	8.4775	1	1.1527e-17	2.3054e-17	4.8296e-15	TRUE
856593	FDFT1	0	21.712/8.2464	1.0149	13.393	2.8365	203.5	2.1337	8.4737	1	1.5713e-17	3.1425e-17	6.5127e-15	TRUE
1111395	TESC	241.55	1766.7/448.97	241.55	890.63	1.8782	772450	5870.9	8.4712	1	1.2151e-17	2.4303e-17	5.0789e-15	TRUE
1037025	MRPL33	1.0149	10.285/17.409	1.0149	13.384	2.8357	89.181	2.1337	8.468	1	1.6507e-17	3.3015e-17	6.8339e-15	TRUE
648998	USP9Y	611.99	2240.9/1677.7	611.99	1939	1.6621	738530	24563	8.4668	1	1.2614e-17	2.5228e-17	5.2596e-15	TRUE
851198	PNPLA8	25.373	153.13/133.78	25.373	143.12	2.4502	5579.8	193.7	8.4606	1	1.3771e-17	2.7542e-17	5.7352e-15	TRUE
789429	PLEKHM1	176.6	779.34/603.82	176.6	685.99	1.9517	106570	3632.7	8.4516	1	1.4385e-17	2.877e-17	5.9839e-15	TRUE
687762	THOC5	8140.6	18962/17045	8140.6	17978	1.143	34591000	1356800	8.4457	1	1.5106e-17	3.0211e-17	6.2761e-15	TRUE
919522	TAF12	743.93	3807.6/1368	743.93	2282.3	1.6159	2864100	33206	8.442	1	1.5604e-17	3.1208e-17	6.4754e-15	TRUE
870519	AURKC	16.239	84.562/120.03	16.239	100.75	2.5613	3309.6	100.24	8.4411	1	1.6585e-17	3.317e-17	6.858e-15	TRUE
1083792	ORMDL2	182.68	884.47/560.76	182.68	704.26	1.9409	136480	3826.2	8.432	1	1.7014e-17	3.4029e-17	7.0272e-15	TRUE
710104	SMARCA4	4894.9	13288/9962.6	4894.9	11506	1.2328	18658000	615580	8.4257	1	1.7928e-17	3.5855e-17	7.3956e-15	TRUE
944917	CIZ1	783.51	3533.3/1605.3	783.51	2381.6	1.6027	2155600	35976	8.4256	1	1.7951e-17	3.5901e-17	7.3963e-15	TRUE
1118434	METRN	118.74	621.64/392.16	118.74	493.75	2.0467	70831	1981.3	8.4248	1	1.8141e-17	3.6282e-17	7.4659e-15	TRUE
1052900	AKAP3	53.79	521.08/129.19	53.79	259.49	2.2492	72799	596.35	8.4232	1	1.8569e-17	3.7138e-17	7.6331e-15	TRUE
649539	ADAM2	16.239	99.417/101.71	16.239	100.56	2.5585	2838.6	100.24	8.4217	1	1.9572e-17	3.9144e-17	8.0358e-15	TRUE
631217	LRRC34	8.1193	21.712/160.35	8.1193	59.058	2.7194	8715.3	36.655	8.4136	1	2.1848e-17	4.3696e-17	8.9282e-15	TRUE
954905	ANP32C	239.52	452.52/1710.7	239.52	879.86	1.8728	711900	5795.4	8.4114	1	2.0266e-17	4.0532e-17	8.311e-15	TRUE
1038172	ZNF662	377.55	1318.7/1253.5	377.55	1285.7	1.7651	301040	11665	8.4083	1	2.0798e-17	4.1597e-17	8.5193e-15	TRUE
1049935	NXPE4	3.0447	17.141/47.646	3.0447	28.591	2.8711	640.71	9.2378	8.4052	1	2.5374e-17	5.0749e-17	1.0321e-14	TRUE
912530	FTH1P18	137.01	554.22/554.34	137.01	554.28	2.0084	64833	2464.7	8.405	1	2.1451e-17	4.2902e-17	8.7763e-15	TRUE
1032211	SLFN14	1.0149	27.425/6.4139	1.0149	13.29	2.8262	246.4	2.1337	8.4036	1	2.8622e-17	5.7244e-17	1.1547e-14	TRUE
710080	SMARCA4	3877	8468.8/10380	3877	9375.6	1.2738	11692000	428600	8.399	1	2.2512e-17	4.5025e-17	9.1889e-15	TRUE
766285	NMS	17.254	100.56/109.95	17.254	105.15	2.5399	3106.3	109.57	8.3972	1	2.4051e-17	4.8103e-17	9.8056e-15	TRUE
659317	LOC149950	401.91	1070.7/1708.8	401.91	1352.7	1.7484	464480	12843	8.3895	1	2.4415e-17	4.883e-17	9.9423e-15	TRUE
1078652	LHX4	1.0149	13.713/12.828	1.0149	13.263	2.8235	68.073	2.1337	8.3849	1	3.3553e-17	6.7105e-17	1.3474e-14	TRUE
788085	RASSF3	17.254	214.83/51.311	17.254	105.02	2.5381	13199	109.57	8.3845	1	2.6793e-17	5.3586e-17	1.0872e-14	TRUE
1043626	YTHDC2	711.45	4543.5/1052.8	711.45	2187.1	1.6188	5034800	30994	8.3821	1	2.6002e-17	5.2005e-17	1.0564e-14	TRUE
1026385	SEMA5B	13.194	141.7/51.311	13.194	85.282	2.6038	5142.7	73.98	8.3811	1	2.7956e-17	5.5911e-17	1.1292e-14	TRUE
1087448	TAS2R20	78.148	807.91/151.18	78.148	349.53	2.1469	188290	1048.9	8.3793	1	2.6834e-17	5.3668e-17	1.0876e-14	TRUE
750765	ZNF345	84.238	383.96/359.18	84.238	371.36	2.1271	31316	1175.4	8.375	1	2.7808e-17	5.5616e-17	1.1245e-14	TRUE
866031	ZNF565	797.72	2738/2118.4	797.72	2408.4	1.5929	1053600	36989	8.3745	1	2.7724e-17	5.5447e-17	1.1224e-14	TRUE
719213	MROH2B	49.731	181.69/323.44	49.731	242.42	2.2625	21377	529.87	8.3711	1	2.8982e-17	5.7965e-17	1.1679e-14	TRUE
988675	GDF6	3.0447	28.568/28.404	3.0447	28.486	2.8659	277.37	9.2378	8.3706	1	3.4044e-17	6.8087e-17	1.3656e-14	TRUE
1033897	ARID3C	873.84	2635.1/2564.6	873.84	2599.6	1.5718	1064900	42585	8.363	1	3.057e-17	6.1139e-17	1.2305e-14	TRUE
817476	ZMYM1	63.94	657.07/133.78	63.94	296.51	2.1958	122290	774.12	8.359	1	3.1968e-17	6.3937e-17	1.2853e-14	TRUE
644135	UGCG	45.671	117.7/433.4	45.671	225.88	2.2813	49126	466.17	8.3464	1	3.5789e-17	7.1578e-17	1.4339e-14	TRUE
723220	ZNF597	6.0895	46.852/47.646	6.0895	47.247	2.7667	703.08	24.319	8.346	1	3.9613e-17	7.9225e-17	1.5726e-14	TRUE
787682	ZNF630	10.149	210.26/22.907	10.149	69.468	2.66	15517	50.544	8.3437	1	3.8992e-17	7.7984e-17	1.5515e-14	TRUE
992639	RNF219	4.0597	29.711/41.232	4.0597	35.002	2.831	454.74	13.754	8.3434	1	4.1813e-17	8.3627e-17	1.6543e-14	TRUE
1072377	RBL2	27.403	95.989/235.48	27.403	150.36	2.4138	13012	217.17	8.3434	1	3.7275e-17	7.455e-17	1.49e-14	TRUE
872900	SEC23A	188.77	1022.7/503.95	188.77	717.93	1.9216	196100	4023.2	8.3425	1	3.6426e-17	7.2852e-17	1.4577e-14	TRUE
928692	PPM1D	15.224	30.854/291.37	15.224	94.885	2.5632	29621	91.188	8.3422	1	3.8599e-17	7.7198e-17	1.5376e-14	TRUE
937928	SLC19A2	32.477	258.26/114.53	32.477	171.99	2.3695	15046	279.73	8.3417	1	3.7581e-17	7.5163e-17	1.5005e-14	TRUE
701990	PAX7	8.1193	93.704/36.651	8.1193	58.614	2.7087	2272.1	36.655	8.3403	1	4.0707e-17	8.1413e-17	1.6124e-14	TRUE
656754	MST1L	52.776	604.5/106.29	52.776	253.52	2.2427	108880	579.48	8.3392	1	3.795e-17	7.5901e-17	1.5135e-14	TRUE
629024	RUSC1	41.611	271.97/161.26	41.611	209.43	2.304	15221	405.35	8.3353	1	3.9425e-17	7.885e-17	1.567e-14	TRUE
1090578	IRGQ	224.3	1108.4/617.57	224.3	827.37	1.8785	215930	5240	8.3312	1	4.005e-17	8.0099e-17	1.5882e-14	TRUE
709953	UCMA	287.22	1530.1/673.46	287.22	1015.1	1.8178	444890	7659.6	8.3171	1	4.5077e-17	9.0153e-17	1.7814e-14	TRUE
994713	ATXN1	148.18	761.06/451.72	148.18	586.34	1.9772	104220	2777.9	8.3133	1	4.6638e-17	9.3276e-17	1.841e-14	TRUE
647509	CHD7	3096.5	8616.2/6822.6	3096.5	7667.1	1.3078	8319700	302360	8.3121	1	4.7007e-17	9.4013e-17	1.8535e-14	TRUE
678888	PSMC5	28732	2677.4/3197.8	28732	2926.1	-3.2952	263510000	9645000	8.3094	4.8066e-17	1	9.6132e-17	1.8931e-14	FALSE
611201	LARP1	286.21	1317.6/775.17	286.21	1010.6	1.8165	291240	7618	8.2997	1	5.222e-17	1.0444e-16	2.0544e-14	TRUE
710995	TMEM92	92.357	244.54/645.97	92.357	397.46	2.0936	92192	1351.6	8.299	1	5.2815e-17	1.0563e-16	2.0755e-14	TRUE
686504	NFIA	3804.9	8041.4/10411	3804.9	9149.7	1.2656	11721000	416290	8.2837	1	5.9683e-17	1.1937e-16	2.3427e-14	TRUE
763581	BTN3A1	77.133	444.52/263.89	77.133	342.5	2.1363	38030	1028.3	8.2752	1	6.4646e-17	1.2929e-16	2.5347e-14	TRUE
612537	VPREB1	155.28	460.52/799.9	155.28	606.94	1.9598	115220	2984	8.2682	1	6.8124e-17	1.3625e-16	2.668e-14	TRUE
683639	BHLHE40	81.193	495.94/256.56	81.193	356.71	2.1217	48759	1111.5	8.264	1	7.0945e-17	1.4189e-16	2.7754e-14	TRUE
709389	MAGI3	118.74	454.81/520.44	118.74	486.52	2.0255	51941	1981.3	8.2623	1	7.171e-17	1.4342e-16	2.8022e-14	TRUE
607440	USP16	53.79	249.11/262.05	53.79	255.5	2.227	15591	596.35	8.26	1	7.3856e-17	1.4771e-16	2.8797e-14	TRUE
877754	KMT2C	4802.6	11088/11287	4802.6	11187	1.2197	14174000	597630	8.2583	1	7.3859e-17	1.4772e-16	2.8797e-14	TRUE
704884	NGRN	78.148	255.97/466.38	78.148	345.52	2.1303	42522	1048.9	8.2555	1	7.6216e-17	1.5243e-16	2.9649e-14	TRUE
712212	CYP4A11	93.372	501.66/317.95	93.372	399.38	2.0849	46905	1374.3	8.2546	1	7.6663e-17	1.5333e-16	2.979e-14	TRUE
839692	EPHA2	1467.6	3692.2/4357.8	1467.6	4011.2	1.45	2429100	95001	8.2525	1	7.753e-17	1.5506e-16	3.0093e-14	TRUE
767116	SLA2	1.0149	6.8564/24.739	1.0149	13.045	2.8013	193.27	2.1337	8.2357	1	1.1797e-16	2.3594e-16	4.531e-14	TRUE
618106	PSMB3	18901	492.52/404.99	18901	446.62	-5.4001	151640000	5027300	8.2305	7.5887e-17	1	1.5177e-16	2.9554e-14	FALSE
1054156	TM4SF20	28.418	121.13/193.33	28.418	153.03	2.3885	7923.4	229.24	8.2305	1	9.6137e-17	1.9227e-16	3.7191e-14	TRUE
812215	RIPPLY1	370.44	1034.2/1501.8	370.44	1246.2	1.7475	351360	11328	8.2284	1	9.4912e-17	1.8982e-16	3.6758e-14	TRUE
587486	HOXC8	206.03	671.92/868.63	206.03	763.97	1.8856	127570	4600	8.2264	1	9.659e-17	1.9318e-16	3.7325e-14	TRUE
819418	TRAP1	182.68	371.39/1285.5	182.68	690.98	1.9135	391110	3826.2	8.2174	1	1.0415e-16	2.0829e-16	4.02e-14	TRUE
612776	C6orf48	227.34	610.22/1124.3	227.34	828.28	1.8607	222610	5349.5	8.2163	1	1.0503e-16	2.1005e-16	4.0495e-14	TRUE
1013262	G0S2	171.52	834.19/514.94	171.52	655.41	1.9278	121350	3474.2	8.2096	1	1.1115e-16	2.223e-16	4.2809e-14	TRUE
1019838	IGIP	279.1	513.09/1877.4	279.1	981.49	1.8105	834770	7329.4	8.2044	1	1.1597e-16	2.3194e-16	4.4617e-14	TRUE
736481	TAOK1	6488.3	18953/11091	6488.3	14498	1.1598	41504000	953690	8.2022	1	1.1804e-16	2.3607e-16	4.531e-14	TRUE
157977	TRIL	145.13	575.94/565.34	145.13	570.61	1.9678	67162	2691.1	8.2018	1	1.1869e-16	2.3737e-16	4.551e-14	TRUE
912039	SLC24A1	19.283	131.41/96.208	19.283	112.44	2.4836	3875.6	129.06	8.2003	1	1.2551e-16	2.5101e-16	4.8072e-14	TRUE
862703	TPR	5885.5	12027/14702	5885.5	13297	1.1758	21249000	819610	8.187	1	1.3396e-16	2.6791e-16	5.1252e-14	TRUE
634320	MYC	17874	298.25/297.79	17874	298.02	-5.9015	140320000	4608800	8.1868	9.2166e-17	1	1.8433e-16	3.5735e-14	FALSE
957995	TNMD	197.91	241.12/2244.9	197.91	735.78	1.8891	1632000	4325.2	8.1786	1	1.4382e-16	2.8764e-16	5.4965e-14	TRUE
624118	LPIN1	11.164	163.41/32.986	11.164	73.452	2.6137	8121.8	58.024	8.1771	1	1.5659e-16	3.1318e-16	5.9649e-14	TRUE
788510	ASB11	105.55	474.23/404.99	105.55	438.25	2.0435	43028	1655.9	8.1757	1	1.4779e-16	2.9558e-16	5.6422e-14	TRUE
627432	MKX	73.074	154.27/682.62	73.074	324.54	2.1358	126360	947.45	8.1696	1	1.5606e-16	3.1213e-16	5.9514e-14	TRUE
807983	MPC2	38.567	71.992/521.36	38.567	193.79	2.2996	86937	361.71	8.1616	1	1.689e-16	3.3779e-16	6.4268e-14	TRUE
549853	NFIC	2137.4	5277.1/5732.2	2137.4	5500	1.3631	4035000	170140	8.1521	1	1.7883e-16	3.5765e-16	6.7972e-14	TRUE
116741	FAM122A	146.15	372.53/875.96	146.15	571.25	1.9594	155220	2719.9	8.1511	1	1.8077e-16	3.6154e-16	6.8635e-14	TRUE
826890	ANP32A	892.11	2522/2681	892.11	2600.3	1.5423	1047300	43970	8.1462	1	1.8771e-16	3.7542e-16	7.1192e-14	TRUE
156882	PAIP2	6.0895	257.11/8.2464	6.0895	46.234	2.7361	27538	24.319	8.1404	1	2.2087e-16	4.4173e-16	8.3495e-14	TRUE
727413	DAB2IP	1196.6	3289.9/3385.6	1196.6	3337.4	1.479	1626600	69255	8.135	1	2.0592e-16	4.1184e-16	7.8015e-14	TRUE
606178	ZSCAN4	3.0447	18.284/42.148	3.0447	27.769	2.8304	479.54	9.2378	8.1347	1	2.4538e-16	4.9075e-16	9.236e-14	TRUE
610816	DEFB125	500.35	2267.2/1116.9	500.35	1591.3	1.6672	872020	18002	8.1312	1	2.1261e-16	4.2522e-16	8.0462e-14	TRUE
825715	ATP6V1F	36.537	276.54/123.7	36.537	184.96	2.3086	16907	333.58	8.1265	1	2.2612e-16	4.5224e-16	8.5389e-14	TRUE
848748	LRCH3	701.31	2117.5/2113.8	701.31	2115.7	1.5916	715400	30313	8.1235	1	2.2656e-16	4.5312e-16	8.5462e-14	TRUE
718101	FLRT3	4.0597	35.425/32.986	4.0597	34.184	2.7978	384	13.754	8.1227	1	2.6412e-16	5.2824e-16	9.8987e-14	TRUE
877218	ASCL5	1212.8	4127.5/2755.2	1212.8	3372.3	1.4746	2261600	70715	8.1206	1	2.319e-16	4.638e-16	8.7381e-14	TRUE
738606	RAD17	111.64	658.21/316.11	111.64	456.15	2.021	85072	1803.6	8.1122	1	2.4966e-16	4.9932e-16	9.387e-14	TRUE
598328	COL4A6	20.298	166.84/80.632	20.298	115.99	2.4576	6312.5	139.21	8.1106	1	2.6309e-16	5.2618e-16	9.8708e-14	TRUE
919904	ZNF573	33.492	199.98/148.44	33.492	172.29	2.3289	8395.3	292.89	8.1103	1	2.5897e-16	5.1794e-16	9.7266e-14	TRUE
731083	C1orf158	20.298	86.847/154.85	20.298	115.97	2.4573	5280	139.21	8.1089	1	2.6689e-16	5.3377e-16	9.9809e-14	TRUE
939784	TTC23L	127.88	570.22/455.39	127.88	509.58	1.9861	58649	2218.4	8.1041	1	2.6649e-16	5.3297e-16	9.9766e-14	TRUE
917883	ORMDL1	19.283	193.12/64.139	19.283	111.31	2.4691	9502.4	129.06	8.1006	1	2.8616e-16	5.7232e-16	1.0679e-13	TRUE
615268	SUV39H1	1242.3	3268.2/3610.1	1242.3	3434.9	1.4666	1739100	73390	8.0938	1	2.8917e-16	5.7834e-16	1.0779e-13	TRUE
982674	HDAC3	19154	854.76/782.5	19154	817.83	-4.548	143680000	5132700	8.0937	2.7535e-16	1	5.507e-16	1.0286e-13	FALSE
852674	C17orf78	2.0298	4.5709/92.543	2.0298	20.702	2.8405	3478.9	5.3231	8.0931	1	3.5877e-16	7.1753e-16	1.3288e-13	TRUE
864031	STRA13	520.65	1702.7/1579.7	520.65	1640	1.6534	455530	19141	8.0908	1	2.9644e-16	5.9288e-16	1.1039e-13	TRUE
839701	EPHA2	4684.8	11259/10397	4684.8	10820	1.2074	13297000	575030	8.0899	1	2.9847e-16	5.9694e-16	1.1102e-13	TRUE
719338	C15orf54	39.582	188.55/204.33	39.582	196.28	2.2814	9526.5	376.06	8.0805	1	3.2939e-16	6.5878e-16	1.224e-13	TRUE
997556	TMEM154	0	29.711/5.4976	1.0149	12.818	2.7777	379.07	2.1337	8.0802	1	4.274e-16	8.5481e-16	1.573e-13	TRUE
711619	PSRC1	1.0149	29.711/5.4976	1.0149	12.818	2.7777	301.02	2.1337	8.0802	1	4.274e-16	8.5481e-16	1.573e-13	TRUE
1039129	SAMD9L	21.313	140.56/102.62	21.313	120.1	2.4403	4349.8	149.61	8.0766	1	3.4717e-16	6.9433e-16	1.2886e-13	TRUE
599235	MPP5	320.71	1337/887.87	320.71	1089.5	1.7612	282330	9074.9	8.0705	1	3.5008e-16	7.0016e-16	1.2981e-13	TRUE
795064	SPRR2D	0	6.8564/23.823	1.0149	12.8	2.7759	241.04	2.1337	8.0682	1	4.716e-16	9.4321e-16	1.7284e-13	TRUE
1121207	KIAA1644	186.74	722.2/666.13	186.74	693.6	1.8874	95536	3957.1	8.0574	1	3.9031e-16	7.8062e-16	1.4442e-13	TRUE
608902	PRM2	66.984	478.8/186.92	66.984	299.17	2.1425	50729	830.53	8.0568	1	3.956e-16	7.912e-16	1.4622e-13	TRUE
986032	SEMA5A	49.731	340.53/162.18	49.731	235.01	2.2179	24417	529.87	8.0491	1	4.2348e-16	8.4696e-16	1.5619e-13	TRUE
863293	JMY	95.402	525.66/302.37	95.402	398.68	2.0517	51750	1419.9	8.0484	1	4.2186e-16	8.4373e-16	1.5576e-13	TRUE
1012811	RAB8A	31.462	109.7/241.9	31.462	162.91	2.336	12995	266.79	8.0476	1	4.3404e-16	8.6809e-16	1.5958e-13	TRUE
606639	HMGB2	2598.2	5907.9/7059	2598.2	6457.8	1.3132	5628700	230300	8.0428	1	4.3921e-16	8.7842e-16	1.6131e-13	TRUE
541712	PLEK2	512.53	2730/951.09	512.53	1611.4	1.6507	1512100	18682	8.0393	1	4.5176e-16	9.0352e-16	1.6574e-13	TRUE
729382	PIK3AP1	24.358	118.84/148.44	24.358	132.82	2.3998	4906.8	182.32	8.0327	1	4.9437e-16	9.8874e-16	1.8099e-13	TRUE
1051407	ZNF776	23.343	139.41/118.2	23.343	128.37	2.4099	4474.2	171.17	8.0276	1	5.1639e-16	1.0328e-15	1.8866e-13	TRUE
832903	LUZP1	49.731	218.26/251.97	49.731	234.51	2.2149	13418	529.87	8.0274	1	5.0551e-16	1.011e-15	1.8488e-13	TRUE
1071311	MFNG	483.1	1086.7/2156	483.1	1530.7	1.6617	777560	17054	8.022	1	5.2041e-16	1.0408e-15	1.8993e-13	TRUE
712224	CYP4A11	14.209	54.851/137.44	14.209	86.837	2.5299	4623.1	82.433	7.9993	1	6.6455e-16	1.3291e-15	2.4152e-13	TRUE
1037242	TRPV5	168.48	884.47/453.55	168.48	633.37	1.9043	143420	3380.3	7.9962	1	6.4292e-16	1.2858e-15	2.3415e-13	TRUE
897910	SLFN12L	44.656	486.8/94.376	44.656	214.38	2.238	68623	450.69	7.9946	1	6.6159e-16	1.3232e-15	2.4069e-13	TRUE
591707	LRP6	10.149	41.138/109.04	10.149	66.986	2.6083	3026.9	50.544	7.9946	1	7.0399e-16	1.408e-15	2.5559e-13	TRUE
1008863	NCKAP5	3.0447	81.134/9.1627	3.0447	27.331	2.8082	2365.8	9.2378	7.9905	1	7.9855e-16	1.5971e-15	2.8752e-13	TRUE
699620	ATP6V0C	16566	220.55/715.61	16566	397.29	-5.3784	116240000	4095300	7.9899	5.4031e-16	1	1.0806e-15	1.9699e-13	FALSE
673771	TREML4	6.0895	43.424/47.646	6.0895	45.486	2.713	646.13	24.319	7.9888	1	7.6408e-16	1.5282e-15	2.7568e-13	TRUE
604164	NAIF1	3.0447	26.283/28.404	3.0447	27.323	2.8079	252.31	9.2378	7.9879	1	8.1503e-16	1.6301e-15	2.9315e-13	TRUE
1023589	PIK3C2B	16.239	107.42/86.129	16.239	96.187	2.4951	2694.6	100.24	7.9854	1	7.3917e-16	1.4783e-15	2.6697e-13	TRUE
500666	PPP1R13B	88.298	252.54/547.93	88.298	372	2.0625	60764	1262.4	7.9847	1	7.0891e-16	1.4178e-15	2.5684e-13	TRUE
1093113	SERPINA3	614.02	1382.7/2525.2	614.02	1868.6	1.604	996030	24689	7.9845	1	7.0531e-16	1.4106e-15	2.558e-13	TRUE
727316	CALD1	82.208	271.97/452.64	82.208	350.86	2.0802	38463	1132.6	7.9827	1	7.2101e-16	1.442e-15	2.6068e-13	TRUE
824237	FAM122A	453.67	1403.3/1491.7	453.67	1446.8	1.671	357820	15479	7.9825	1	7.1688e-16	1.4338e-15	2.5946e-13	TRUE
752561	PLET1	4.0597	22.855/49.479	4.0597	33.635	2.7751	636.29	13.754	7.9748	1	8.8398e-16	1.768e-15	3.1664e-13	TRUE
685713	SURF2	5.0746	34.282/45.814	5.0746	39.632	2.7417	545.55	18.798	7.9705	1	8.9913e-16	1.7983e-15	3.2174e-13	TRUE
824232	FAM122A	103.52	324.54/551.6	103.52	423.1	2.0206	55942	1607.7	7.9703	1	7.9546e-16	1.5909e-15	2.867e-13	TRUE
721735	NMD3	0	159.98/0.91627	1.0149	12.655	2.7606	12415	2.1337	7.9686	1	1.0605e-15	2.121e-15	3.7792e-13	TRUE
794104	SLC35A5	14.209	57.136/131.03	14.209	86.533	2.5249	4093	82.433	7.9658	1	8.7172e-16	1.7434e-15	3.1289e-13	TRUE
710490	KDM4A	1959.8	5658.8/4468.7	1959.8	5028.6	1.359	3755600	148720	7.9576	1	8.7701e-16	1.754e-15	3.1447e-13	TRUE
888938	RAB27B	8.1193	60.565/52.227	8.1193	56.242	2.6501	967.41	36.655	7.9485	1	1.0373e-15	2.0746e-15	3.7003e-13	TRUE
928637	PSORS1C3	57.85	338.25/204.33	57.85	262.9	2.1649	22239	665.52	7.9483	1	9.573e-16	1.9146e-15	3.422e-13	TRUE
755288	HCFC1	16756	693.64/404.08	16756	529.42	-4.9815	115010000	4168500	7.9477	8.3659e-16	1	1.6732e-15	3.0059e-13	FALSE
1085569	C10orf126	91.342	444.52/326.19	91.342	380.79	2.0477	36175	1329.1	7.9394	1	1.022e-15	2.0441e-15	3.6497e-13	TRUE
893690	EGF	14.209	109.7/67.804	14.209	86.248	2.5202	2703.3	82.433	7.9345	1	1.1227e-15	2.2454e-15	3.9887e-13	TRUE
1047926	TMEM245	142.09	180.55/1656.6	142.09	546.97	1.9372	890500	2605.4	7.9322	1	1.0793e-15	2.1586e-15	3.8423e-13	TRUE
524282	PTEN	400.89	1123.3/1499.9	400.89	1298	1.6926	337530	12793	7.9317	1	1.081e-15	2.162e-15	3.8444e-13	TRUE
707976	FAM96A	12.179	37.71/154.85	12.179	76.442	2.5549	6862	65.84	7.9198	1	1.2744e-15	2.5489e-15	4.5185e-13	TRUE
735473	DYRK2	10355	18475/24924	10355	21458	1.0511	55069000	1972200	7.9063	1	1.3255e-15	2.6511e-15	4.6901e-13	TRUE
794948	BRD4	16101	522.23/404.08	16101	459.37	-5.1283	107620000	3917600	7.9024	1.1609e-15	1	2.3219e-15	4.1204e-13	FALSE
943389	ATOH8	27.403	135.98/152.1	27.403	143.82	2.3501	5350.3	217.17	7.8997	1	1.4432e-15	2.8864e-15	5.0962e-13	TRUE
919595	KDELR2	43.641	114.27/380.25	43.641	208.47	2.2303	36139	435.39	7.8994	1	1.4268e-15	2.8536e-15	5.0434e-13	TRUE
1002140	NXN	1.0149	6.8564/22.907	1.0149	12.551	2.7496	162.05	2.1337	7.8974	1	1.8822e-15	3.7644e-15	6.5994e-13	TRUE
913420	RAPGEF5	5.0746	105.13/14.66	5.0746	39.311	2.7303	3753.8	18.798	7.8966	1	1.6303e-15	3.2606e-15	5.7336e-13	TRUE
1069934	PSMC1	16702	694.78/556.18	16702	621.63	-4.7456	111650000	4147700	7.8959	1.3219e-15	1	2.6437e-15	4.6819e-13	FALSE
725901	TFCP2	38.567	205.69/173.18	38.567	188.73	2.2616	9022.4	361.71	7.8958	1	1.4731e-15	2.9462e-15	5.1965e-13	TRUE
1087325	OR9I1	23.343	95.989/166.76	23.343	126.52	2.3892	5956.6	171.17	7.8865	1	1.6136e-15	3.2271e-15	5.6804e-13	TRUE
860851	SEMG1	0	11.427/13.744	1.0149	12.533	2.7477	107.65	2.1337	7.885	1	2.0794e-15	4.1588e-15	7.2689e-13	TRUE
642780	NUMA1	19930	942.75/2408.9	19930	1507	-3.7243	138030000	5459500	7.8846	1.5698e-15	1	3.1397e-15	5.5321e-13	FALSE
937170	SMTNL1	88.298	305.11/444.39	88.298	368.22	2.0478	36023	1262.4	7.8785	1	1.6672e-15	3.3345e-15	5.8575e-13	TRUE
647273	PAK7	3686.2	5222.3/14296	3686.2	8640.4	1.2287	35145000	396300	7.8698	1	1.7766e-15	3.5531e-15	6.2353e-13	TRUE
827717	ZBTB37	24.358	183.98/92.543	24.358	130.49	2.3744	7403.8	182.32	7.8602	1	1.9882e-15	3.9764e-15	6.957e-13	TRUE
1013088	MYBL2	17464	999.89/816.4	17464	903.5	-4.2712	115390000	4445400	7.8543	1.9501e-15	1	3.9002e-15	6.8307e-13	FALSE
1061530	GJB7	3.0447	9.1418/78.799	3.0447	26.903	2.7863	2217.3	9.2378	7.8498	1	2.4751e-15	4.9502e-15	8.6175e-13	TRUE
1093619	RANBP9	514.56	1149.6/2195.4	514.56	1588.6	1.6245	777670	18796	7.8343	1	2.3569e-15	4.7139e-15	8.2309e-13	TRUE
898250	KRT222	41.611	211.4/187.84	41.611	199.27	2.2326	9696.1	405.35	7.8308	1	2.4713e-15	4.9425e-15	8.6128e-13	TRUE
661744	SMARCAD1	2084.6	4456.6/6189.4	2084.6	5252	1.3327	4467300	163670	7.8293	1	2.4525e-15	4.9049e-15	8.5559e-13	TRUE
1045573	RHBDD1	216.18	614.79/956.59	216.18	766.88	1.822	150290	4951.9	7.8258	1	2.5249e-15	5.0499e-15	8.7823e-13	TRUE
207111	C4orf32	1.0149	1.1427/126.45	1.0149	12.44	2.7378	7333.8	2.1337	7.8218	1	3.4418e-15	6.8836e-15	1.176e-12	TRUE
1088822	PI4KAP2	81.193	449.09/260.22	81.193	341.86	2.0605	37865	1111.5	7.8185	1	2.6922e-15	5.3844e-15	9.3454e-13	TRUE
963836	MED4	4.0597	7.9991/135.61	4.0597	33.053	2.7507	7207.2	13.754	7.8178	1	3.1131e-15	6.2261e-15	1.0689e-12	TRUE
1008288	RB1	5015.7	10854/11693	5015.7	11266	1.1673	13744000	639330	7.8166	1	2.7129e-15	5.4258e-15	9.4079e-13	TRUE
744146	CHRNA7	7.1044	58.279/43.065	7.1044	50.099	2.6565	839.6	30.281	7.8131	1	3.0941e-15	6.1881e-15	1.0634e-12	TRUE
881383	GNB2L1	15977	674.21/544.27	15977	605.76	-4.7188	101870000	3870900	7.8127	2.5677e-15	1	5.1354e-15	8.9222e-13	FALSE
740106	FAM24B	665.78	1773.5/2193.6	665.78	1972.4	1.5654	666760	27975	7.812	1	2.8156e-15	5.6312e-15	9.7542e-13	TRUE
831376	DUSP6	1372.2	3815.6/3506.6	1372.2	3657.8	1.4139	1871700	85609	7.8118	1	2.8193e-15	5.6386e-15	9.7573e-13	TRUE
1007798	HSD11B2	50.746	187.41/290.46	50.746	233.31	2.1789	16389	546.23	7.8115	1	2.8684e-15	5.7369e-15	9.9176e-13	TRUE
988050	KIAA1161	253.73	1868.4/409.57	253.73	874.81	1.7816	898410	6331.4	7.8054	1	2.9675e-15	5.935e-15	1.025e-12	TRUE
615300	SUV39H1	3728.8	8284.8/9106.8	3728.8	8686.1	1.2198	8749400	403440	7.8047	1	2.9822e-15	5.9644e-15	1.0291e-12	TRUE
1056330	TRIM42	30.447	269.68/88.878	30.447	154.84	2.309	17908	254.05	7.8039	1	3.0867e-15	6.1733e-15	1.0619e-12	TRUE
902088	RPL39L	61.91	113.13/662.46	61.91	273.8	2.127	129770	737.29	7.8036	1	3.0419e-15	6.0838e-15	1.0486e-12	TRUE
964276	BRINP2	13.194	171.41/37.567	13.194	80.276	2.5176	8610	73.98	7.7991	1	3.3242e-15	6.6484e-15	1.138e-12	TRUE
1004695	HCRTR1	98.447	555.37/286.79	98.447	399.1	2.0084	58724	1489.4	7.7904	1	3.3578e-15	6.7155e-15	1.1484e-12	TRUE
754396	RFC2	16852	553.08/1404.6	16852	881.42	-4.2554	107130000	4205500	7.7876	3.3115e-15	1	6.623e-15	1.1348e-12	FALSE
890277	HSPA5	15399	444.52/594.66	15399	514.14	-4.9018	96420000	3655500	7.7854	3.0743e-15	1	6.1486e-15	1.0587e-12	FALSE
608272	PHF6	3525.8	9037.8/7544.6	3525.8	8257.5	1.2275	8479500	369860	7.7803	1	3.6165e-15	7.2331e-15	1.2345e-12	TRUE
166944	ARID1A	2084.6	5246.3/5211.8	2084.6	5229	1.3263	3461700	163670	7.7723	1	3.8535e-15	7.7069e-15	1.3141e-12	TRUE
880220	PCDHGA11	71.044	327.96/284.04	71.044	305.21	2.0876	21273	907.88	7.7718	1	3.9062e-15	7.8124e-15	1.3294e-12	TRUE
908361	TUBB	17541	1330.1/914.44	17541	1102.9	-3.9901	111800000	4476000	7.7696	3.8795e-15	1	7.759e-15	1.3217e-12	FALSE
778704	SOS1	2.0298	21.712/18.325	2.0298	19.947	2.7895	142.85	5.3231	7.7659	1	5e-15	1e-14	1.6984e-12	TRUE
887135	TMEM108	2.0298	20.569/19.242	2.0298	19.894	2.7858	138.26	5.3231	7.743	1	5.9893e-15	1.1979e-14	2.0206e-12	TRUE
635097	USP43	3225.4	8100.8/7167.1	3225.4	7619.7	1.24	6991100	322110	7.7425	1	4.8747e-15	9.7493e-15	1.6574e-12	TRUE
895342	CHDC2	18.268	118.84/88.878	18.268	102.78	2.4292	3125.9	119.18	7.7409	1	5.1784e-15	1.0357e-14	1.7573e-12	TRUE
1040925	TICRR	13795	295.97/155.77	13795	214.72	-5.9989	84059000	3080500	7.7373	3.1519e-15	1	6.3039e-15	1.0812e-12	FALSE
949284	TATDN2	727.69	1878.6/2375.9	727.69	2112.7	1.5364	763230	32093	7.7311	1	5.3305e-15	1.0661e-14	1.8071e-12	TRUE
778245	P2RX6	97.432	431.95/358.26	97.432	393.39	2.0024	34468	1466.1	7.7293	1	5.4352e-15	1.087e-14	1.839e-12	TRUE
1006530	HOXC8	1089	2999.7/2960.5	1089	2980	1.4515	1264500	59859	7.7291	1	5.4168e-15	1.0834e-14	1.8346e-12	TRUE
1068503	PEX13	34.507	86.847/331.69	34.507	169.75	2.2657	29095	306.25	7.7281	1	5.5946e-15	1.1189e-14	1.8912e-12	TRUE
860355	SRD5A2	0	6.8564/21.991	1.0149	12.296	2.7222	205	2.1337	7.7232	1	7.4986e-15	1.4997e-14	2.5032e-12	TRUE
579925	PHLDA2	3227.4	6940.9/8341.7	3227.4	7609.2	1.2371	7292400	322430	7.7167	1	5.9704e-15	1.1941e-14	2.0162e-12	TRUE
974686	ZNF501	15.224	148.55/53.144	15.224	88.866	2.4697	5506.9	91.188	7.7119	1	6.564e-15	1.3128e-14	2.2081e-12	TRUE
1106945	GLI3	0	13.713/10.995	1.0149	12.28	2.7204	104.09	2.1337	7.7118	1	8.2023e-15	1.6405e-14	2.725e-12	TRUE
953535	HHIP	491.22	2013.5/1134.3	491.22	1511.3	1.6194	629330	17498	7.7115	1	6.2165e-15	1.2433e-14	2.0953e-12	TRUE
734785	RIN2	11.164	121.13/40.316	11.164	69.897	2.5431	3819.6	58.024	7.7104	1	6.7521e-15	1.3504e-14	2.267e-12	TRUE
1038345	CST11	109.61	252.54/740.35	109.61	432.41	1.9703	122570	1753.9	7.708	1	6.4211e-15	1.2842e-14	2.1621e-12	TRUE
1021211	ZNF707	5426.7	15379/9321.2	5426.7	11973	1.1415	26223000	722530	7.7011	1	6.7424e-15	1.3485e-14	2.2659e-12	TRUE
1022570	LAMA2	62.925	193.12/390.33	62.925	274.56	2.1079	30544	755.62	7.6991	1	6.9271e-15	1.3854e-14	2.3213e-12	TRUE
747737	FOXRED2	270.98	770.2/1087.6	270.98	915.25	1.7522	184350	7004.4	7.698	1	6.9131e-15	1.3826e-14	2.3188e-12	TRUE
639578	GARNL3	119.76	318.82/677.12	119.76	464.64	1.9471	88482	2007.2	7.6979	1	6.9445e-15	1.3889e-14	2.3226e-12	TRUE
710476	KDM4A	1002.7	3532.2/2171.6	1002.7	2769.5	1.4648	1705200	52683	7.6975	1	6.9351e-15	1.387e-14	2.3217e-12	TRUE
604031	MAP7D1	41.611	268.54/143.85	41.611	196.55	2.2129	14666	405.35	7.6957	1	7.1733e-15	1.4347e-14	2.3969e-12	TRUE
744779	OR5H2	58.865	361.1/186.92	58.865	259.81	2.1232	25902	683.22	7.6876	1	7.5882e-15	1.5176e-14	2.5282e-12	TRUE
708115	ADAM8	16.239	210.26/41.232	16.239	93.146	2.4492	13212	100.24	7.6816	1	8.2874e-15	1.6575e-14	2.7506e-12	TRUE
1012295	CNKSR1	28.418	22.855/913.52	28.418	144.72	2.3084	347360	229.24	7.6812	1	8.1265e-15	1.6253e-14	2.7024e-12	TRUE
1006132	TNFAIP8L3	193.85	970.18/492.04	193.85	690.92	1.8283	168280	4190	7.6791	1	8.0205e-15	1.6041e-14	2.6697e-12	TRUE
676212	MTRR	5.0746	20.569/71.469	5.0746	38.361	2.6959	1450.9	18.798	7.6775	1	9.2277e-15	1.8455e-14	3.0482e-12	TRUE
909734	GLMN	19.283	90.276/125.53	19.283	106.45	2.4054	3419.2	129.06	7.6732	1	8.7837e-15	1.7567e-14	2.9098e-12	TRUE
665843	MEFV	403.94	1854.6/878.7	403.94	1276.6	1.6577	593450	12943	7.6705	1	8.5692e-15	1.7138e-14	2.8414e-12	TRUE
841287	KIF4B	29.433	149.7/147.52	29.433	148.6	2.2975	5476.3	241.54	7.668	1	8.9981e-15	1.7996e-14	2.978e-12	TRUE
593187	ITGAX	13.194	131.41/47.646	13.194	79.142	2.4973	4325.8	73.98	7.6673	1	9.3673e-15	1.8735e-14	3.0885e-12	TRUE
899912	SOX13	246.62	651.36/1091.3	246.62	843.1	1.7693	194500	6061.3	7.6614	1	9.2012e-15	1.8402e-14	3.0423e-12	TRUE
1016052	TRAM1L1	33.492	254.83/106.29	33.492	164.59	2.2632	14531	292.89	7.66	1	9.5342e-15	1.9068e-14	3.1405e-12	TRUE
1034196	S100A3	273.01	748.49/1125.2	273.01	917.71	1.7454	198250	7085.2	7.6591	1	9.3658e-15	1.8732e-14	3.0885e-12	TRUE
876065	ZBTB17	13823	417.1/311.53	13823	360.47	-5.2572	80201000	3090400	7.6582	7.559e-15	1	1.5118e-14	2.5209e-12	FALSE
617562	MSTO1	150.21	503.94/617.57	150.21	557.87	1.886	65487	2836.2	7.6548	1	9.7075e-15	1.9415e-14	3.1946e-12	TRUE
888868	TMOD2	16.239	36.567/235.48	16.239	92.842	2.4446	17596	100.24	7.6513	1	1.0499e-14	2.0998e-14	3.4452e-12	TRUE
806497	C17orf59	131.94	727.92/344.52	131.94	500.79	1.9163	100920	2326.7	7.6468	1	1.0337e-14	2.0675e-14	3.3955e-12	TRUE
957604	VAV2	511.52	2296.9/1052.8	511.52	1555	1.6022	906480	18625	7.6464	1	1.0337e-14	2.0673e-14	3.3955e-12	TRUE
782600	CXCL16	63.94	194.26/394	63.94	276.66	2.0962	31033	774.12	7.6456	1	1.051e-14	2.1021e-14	3.4458e-12	TRUE
1026968	HTR2B	74.089	702.78/138.36	74.089	311.86	2.0588	138440	967.45	7.6444	1	1.0587e-14	2.1174e-14	3.4676e-12	TRUE
993533	INPPL1	75.104	431.95/229.98	75.104	315.19	2.0548	35807	987.6	7.6397	1	1.0975e-14	2.1951e-14	3.5881e-12	TRUE
608245	PHF6	1169.2	3193.9/3094.2	1169.2	3143.7	1.4262	1378500	66816	7.6387	1	1.0969e-14	2.1938e-14	3.5881e-12	TRUE
821937	TIPARP	2519	6360.4/5845.8	2519	6097.7	1.2751	4550200	219500	7.6384	1	1.0998e-14	2.1997e-14	3.5922e-12	TRUE
866836	FRAS1	165.43	525.66/691.78	165.43	603.03	1.8597	79565	3287.3	7.6323	1	1.1553e-14	2.3107e-14	3.7699e-12	TRUE
714062	TP53AIP1	283.16	1263.9/704.61	283.16	943.68	1.7331	263180	7493.9	7.6302	1	1.1727e-14	2.3454e-14	3.8231e-12	TRUE
743255	WDR63	4.0597	30.854/33.902	4.0597	32.342	2.7202	336.55	13.754	7.6262	1	1.4009e-14	2.8018e-14	4.5415e-12	TRUE
807226	UBXN8	22.328	177.12/79.716	22.328	118.83	2.3609	7057.8	160.27	7.6231	1	1.2885e-14	2.5769e-14	4.1965e-12	TRUE
875090	IL13RA2	7.1044	46.852/51.311	7.1044	49.031	2.626	721.54	30.281	7.6191	1	1.4171e-14	2.8342e-14	4.5897e-12	TRUE
689328	KLC1	1.0149	5.7136/25.656	1.0149	12.137	2.7048	214.71	2.1337	7.6138	1	1.7591e-14	3.5182e-14	5.624e-12	TRUE
1029995	ANAPC5	15186	753.06/824.64	15186	788.04	-4.2666	87210000	3577100	7.6128	1.2926e-14	1	2.5852e-14	4.2061e-12	FALSE
733990	ATP6V0E1	466.86	2628.3/783.41	466.86	1434.9	1.6179	1502900	16178	7.6112	1	1.3584e-14	2.7169e-14	4.4161e-12	TRUE
717063	RASSF7	860.65	2389.4/2436.4	860.65	2412.8	1.4861	854680	41595	7.6104	1	1.3658e-14	2.7316e-14	4.4359e-12	TRUE
858095	CARD17	76.119	275.4/366.51	76.119	317.7	2.0471	24701	1007.9	7.6097	1	1.3855e-14	2.7711e-14	4.4959e-12	TRUE
784329	CPB1	7.1044	9.1418/260.22	7.1044	48.949	2.6237	27794	30.281	7.6042	1	1.5894e-14	3.1787e-14	5.1002e-12	TRUE
929043	EIF2AK1	3342.1	8227.6/7353.1	3342.1	7778.1	1.2184	7075000	340380	7.6033	1	1.4431e-14	2.8862e-14	4.6696e-12	TRUE
1022863	FGFBP2	3.0447	74.277/9.1627	3.0447	26.148	2.7467	1942	9.2378	7.6012	1	1.7429e-14	3.4858e-14	5.5774e-12	TRUE
783591	LAT2	18.268	101.7/100.79	18.268	101.25	2.4077	2695.5	119.18	7.6007	1	1.5449e-14	3.0898e-14	4.9713e-12	TRUE
710097	SMARCA4	5186.2	10959/11907	5186.2	11423	1.139	13721000	673400	7.6002	1	1.4783e-14	2.9565e-14	4.7744e-12	TRUE
658732	AFF1	129.91	1061.6/228.15	129.91	492.17	1.9135	299250	2272.3	7.5996	1	1.4897e-14	2.9793e-14	4.8068e-12	TRUE
1093435	MED16	651.57	2341.5/1543.9	651.57	1901.3	1.5435	764230	27058	7.5975	1	1.5094e-14	3.0189e-14	4.8661e-12	TRUE
884348	MRPL11	14888	859.33/639.56	14888	741.35	-4.326	84466000	3468400	7.596	1.462e-14	1	2.9239e-14	4.7262e-12	FALSE
1060713	OR10H3	233.43	526.8/1215.9	233.43	800.34	1.7733	278900	5570.9	7.5954	1	1.5352e-14	3.0704e-14	4.9446e-12	TRUE
636573	KRTAP5-3	48.716	156.55/311.53	48.716	220.85	2.1578	19711	513.68	7.5948	1	1.5658e-14	3.1316e-14	5.0292e-12	TRUE
1091718	PTCH1	148.18	461.66/651.47	148.18	548.42	1.8809	71109	2777.9	7.5939	1	1.5563e-14	3.1126e-14	5.0033e-12	TRUE
265340	FRS2	70.029	119.99/730.27	70.029	296.05	2.0642	158070	888.32	7.5836	1	1.697e-14	3.394e-14	5.4406e-12	TRUE
997568	TMEM154	6.0895	13.713/137.44	6.0895	43.487	2.6496	6766.4	24.319	7.5834	1	1.8875e-14	3.775e-14	6.0015e-12	TRUE
789836	TMEM210	243.58	741.63/924.52	243.58	828.04	1.7611	135250	5946.8	7.579	1	1.7422e-14	3.4843e-14	5.5774e-12	TRUE
587901	SIM1	6.0895	46.852/40.316	6.0895	43.462	2.6488	586.51	24.319	7.5783	1	1.9638e-14	3.9276e-14	6.2329e-12	TRUE
882130	UBP1	2227.7	4758.3/6253.6	2227.7	5454.9	1.2916	4342100	181410	7.5769	1	1.7696e-14	3.5392e-14	5.6525e-12	TRUE
578445	SWAP70	327.82	1342.7/839.3	327.82	1061.6	1.6922	278770	9385.9	7.5738	1	1.8125e-14	3.625e-14	5.7789e-12	TRUE
933953	PRR21	244.59	795.34/866.79	244.59	830.3	1.7591	126280	5984.9	7.5709	1	1.8542e-14	3.7084e-14	5.9065e-12	TRUE
1020860	FRYL	134.98	714.21/359.18	134.98	506.49	1.8999	94154	2409.1	7.569	1	1.8867e-14	3.7735e-14	6.0015e-12	TRUE
1034382	FAM83B	37.552	174.84/182.34	37.552	178.55	2.2195	7609.2	347.54	7.5632	1	2.0112e-14	4.0223e-14	6.3714e-12	TRUE
705842	SPINK9	205.01	837.62/612.07	205.01	716.02	1.7993	112300	4565.4	7.5629	1	1.9732e-14	3.9465e-14	6.257e-12	TRUE
821833	ZNF273	12.179	68.564/78.799	12.179	73.504	2.4991	1531.4	65.84	7.5577	1	2.1977e-14	4.3953e-14	6.9497e-12	TRUE
882377	PPP6R1	4572.2	7988.8/12995	4572.2	10189	1.1559	18722000	553700	7.5485	1	2.2011e-14	4.4022e-14	6.9543e-12	TRUE
866504	TMEM212	19.283	255.97/43.065	19.283	105.03	2.3862	20211	129.06	7.5482	1	2.3103e-14	4.6206e-14	7.286e-12	TRUE
814004	TRIAP1	13424	595.36/346.35	13424	454.1	-4.8826	73128000	2952800	7.5479	1.9306e-14	1	3.8613e-14	6.1331e-12	FALSE
953071	SMC5	13021	445.66/283.13	13021	355.22	-5.1921	70779000	2816200	7.5477	1.7884e-14	1	3.5768e-14	5.7073e-12	FALSE
692011	BRD7	9053	17500/19759	9053	18595	1.0384	32828000	1600400	7.5429	1	2.2987e-14	4.5973e-14	7.2559e-12	TRUE
710071	SMARCA4	4865.5	10424/11097	4865.5	10755	1.1442	12133000	609840	7.542	1	2.3142e-14	4.6284e-14	7.2917e-12	TRUE
782252	KRTAP22-2	2.0298	11.427/32.986	2.0298	19.429	2.7533	310.49	5.3231	7.5414	1	2.8687e-14	5.7375e-14	8.9419e-12	TRUE
642714	CRTAC1	67.999	308.54/268.47	67.999	287.81	2.0654	18667	849.64	7.5409	1	2.3571e-14	4.7143e-14	7.4136e-12	TRUE
929910	CCDC68	523.7	1183.9/2086.3	523.7	1571.6	1.5836	661330	19313	7.5405	1	2.3419e-14	4.6838e-14	7.3723e-12	TRUE
515775	PSMA7	13614	462.81/572.67	13614	514.82	-4.7222	74001000	3018000	7.5403	2.1138e-14	1	4.2277e-14	6.6907e-12	FALSE
996706	TAOK3	2687.5	8811.6/4650.1	2687.5	6401.1	1.2518	10301000	242690	7.5383	1	2.3813e-14	4.7626e-14	7.4829e-12	TRUE
783573	C20orf96	28.418	221.69/91.627	28.418	142.53	2.2866	11116	229.24	7.537	1	2.4802e-14	4.9604e-14	7.7656e-12	TRUE
1062072	CNOT11	95.402	324.54/443.48	95.402	379.37	1.9803	34803	1419.9	7.536	1	2.436e-14	4.8721e-14	7.6411e-12	TRUE
720121	ASIC1	60.895	180.55/383	60.895	262.97	2.0925	29771	719.11	7.5357	1	2.4568e-14	4.9136e-14	7.6992e-12	TRUE
1087427	GPA33	33.492	245.69/107.2	33.492	162.3	2.2432	13225	292.89	7.5265	1	2.6728e-14	5.3456e-14	8.3539e-12	TRUE
529073	VTI1B	12.179	35.425/151.18	12.179	73.21	2.4934	6554.2	65.84	7.5215	1	2.9015e-14	5.803e-14	9.0358e-12	TRUE
886694	ZNF292	3632.4	10543/6554.1	3632.4	8312.6	1.1942	12577000	387360	7.5198	1	2.7433e-14	5.4866e-14	8.5663e-12	TRUE
919741	CDH7	786.56	1958.6/2508.8	786.56	2216.7	1.4936	823390	36192	7.5174	1	2.7929e-14	5.5858e-14	8.7133e-12	TRUE
787825	CDK9	12802	419.38/317.95	12802	365.16	-5.1279	68046000	2742800	7.5096	2.4277e-14	1	4.8553e-14	7.6216e-12	FALSE
549490	TIAL1	621.13	1760.9/1863.7	621.13	1811.6	1.5428	508160	25131	7.5095	1	2.9676e-14	5.9353e-14	9.2336e-12	TRUE
702898	NFYC	1861.4	3888.7/5545.3	1861.4	4643.7	1.3185	3578900	137310	7.5088	1	2.9846e-14	5.9692e-14	9.2781e-12	TRUE
637944	GPATCH2L	2.0298	2.2855/158.51	2.0298	19.352	2.7478	11196	5.3231	7.5078	1	3.7094e-14	7.4187e-14	1.1399e-11	TRUE
127970	MMD	155.28	507.37/629.48	155.28	565.14	1.857	66631	2984	7.503	1	3.1261e-14	6.2522e-14	9.7093e-12	TRUE
1000680	PPP2CA	12951	527.94/324.36	12951	413.82	-4.9646	68609000	2792700	7.5024	2.6729e-14	1	5.3458e-14	8.3539e-12	FALSE
936383	EFNB2	668.83	2564.3/1449.5	668.83	1928	1.526	971260	28173	7.5017	1	3.1501e-14	6.3001e-14	9.775e-12	TRUE
651457	CEBPG	1677.7	3382.5/5319	1677.7	4241.6	1.3376	3499000	116880	7.4996	1	3.2015e-14	6.4031e-14	9.9259e-12	TRUE
752275	DENND5B	11.164	57.136/81.548	11.164	68.261	2.5094	1514.3	58.024	7.4957	1	3.5519e-14	7.1038e-14	1.0963e-11	TRUE
1113930	SORCS2	114.69	314.25/614.82	114.69	439.56	1.9291	70120	1879	7.4946	1	3.3397e-14	6.6795e-14	1.0345e-11	TRUE
730968	CLASP2	171.52	306.25/1227.8	171.52	613.23	1.832	372590	3474.2	7.4939	1	3.3491e-14	6.6982e-14	1.0365e-11	TRUE
968375	ZNF727P	29.433	53.708/395.83	29.433	145.86	2.2708	50210	241.54	7.4914	1	3.5101e-14	7.0202e-14	1.0844e-11	TRUE
622878	CDS1	11.164	115.42/40.316	11.164	68.228	2.5087	3393.5	58.024	7.4913	1	3.6729e-14	7.3459e-14	1.1297e-11	TRUE
153744	HMGB2	4074.9	9149.8/9194.8	4074.9	9172.3	1.1703	8999300	463040	7.491	1	3.4184e-14	6.8369e-14	1.057e-11	TRUE
1114800	BCHE	9.1342	58.279/58.641	9.1342	58.46	2.5527	975.82	43.416	7.486	1	3.8706e-14	7.7413e-14	1.1842e-11	TRUE
710100	SMARCA4	3862.8	8868.7/8630.4	3862.8	8748.7	1.1792	8290100	426160	7.4845	1	3.5911e-14	7.1821e-14	1.1065e-11	TRUE
602600	TAAR6	1256.5	6077/1794.1	1256.5	3301.9	1.3932	7611800	74693	7.4843	1	3.5971e-14	7.1942e-14	1.1073e-11	TRUE
598967	LIPF	12.179	206.83/25.656	12.179	72.905	2.4874	14382	65.84	7.4839	1	3.8654e-14	7.7308e-14	1.1837e-11	TRUE
799585	PCP4L1	430.32	1919.8/912.61	430.32	1323.6	1.6188	624790	14269	7.4785	1	3.7599e-14	7.5198e-14	1.1544e-11	TRUE
1065918	COL5A1	29.433	85.705/247.39	29.433	145.63	2.2685	14677	241.54	7.4763	1	3.9359e-14	7.8719e-14	1.201e-11	TRUE
644013	ZC3HC1	3513.6	7430/8717.4	3513.6	8048	1.1954	7647300	367880	7.4759	1	3.8334e-14	7.6667e-14	1.1759e-11	TRUE
990723	BUB1B	25007	3896.7/4456.7	25007	4167.3	-2.5849	163590000	7771200	7.4758	3.8368e-14	1	7.6735e-14	1.1759e-11	FALSE
870999	CPEB3	1466.6	4640.6/3061.3	1466.6	3769.1	1.3612	2657800	94900	7.4744	1	3.8769e-14	7.7538e-14	1.1851e-11	TRUE
94109	OXR1	10.149	58.279/68.72	10.149	63.285	2.5276	1167	50.544	7.474	1	4.2134e-14	8.4268e-14	1.2834e-11	TRUE
654100	PAM	180.65	711.92/573.59	180.65	639.02	1.8169	83166	3761.3	7.4738	1	3.9008e-14	7.8015e-14	1.1913e-11	TRUE
686481	NFIA	16.239	177.12/46.73	16.239	91.001	2.416	8543	100.24	7.4674	1	4.3158e-14	8.6317e-14	1.3089e-11	TRUE
643832	RAD51	12676	414.81/404.99	12676	409.87	-4.9474	65630000	2701000	7.4637	3.5912e-14	1	7.1823e-14	1.1065e-11	FALSE
104736	RPRD1B	1.0149	5.7136/24.739	1.0149	11.917	2.6805	197.59	2.1337	7.4635	1	5.5711e-14	1.1142e-13	1.6765e-11	TRUE
748356	MCU	147.16	369.1/785.24	147.16	538.37	1.8641	115620	2748.9	7.4616	1	4.2848e-14	8.5697e-14	1.3021e-11	TRUE
828474	C9orf169	153.25	825.05/375.67	153.25	556.74	1.8543	129040	2924.6	7.461	1	4.3027e-14	8.6055e-14	1.3061e-11	TRUE
928531	SMARCC1	876.89	2076.3/2821.2	876.89	2420.3	1.4637	1021900	42815	7.459	1	4.3595e-14	8.719e-14	1.3208e-11	TRUE
734624	PBRM1	21806	40744/40254	21806	40498	0.89307	119150000	6279800	7.4589	1	4.3624e-14	8.7249e-14	1.3208e-11	TRUE
813985	TRIAP1	12982	830.76/298.7	12982	498.16	-4.7009	67083000	2802900	7.4566	3.9958e-14	1	7.9916e-14	1.2182e-11	FALSE
818374	TMEM87A	4.0597	27.425/36.651	4.0597	31.705	2.6924	348.9	13.754	7.4545	1	5.2257e-14	1.0451e-13	1.5753e-11	TRUE
954886	UNC79	122.8	297.11/721.11	122.8	462.88	1.9057	104990	2085.5	7.4467	1	4.8009e-14	9.6018e-14	1.451e-11	TRUE
829226	SUPV3L1	14011	731.35/863.13	14011	794.51	-4.1386	72935000	3155900	7.4396	4.8943e-14	1	9.7886e-14	1.4779e-11	FALSE
1054218	SPATA2L	82.208	722.2/153.02	82.208	332.46	2.0027	141390	1132.6	7.4359	1	5.231e-14	1.0462e-13	1.5755e-11	TRUE
424232	ALKBH5	479.04	1623.8/1283.7	479.04	1443.8	1.5896	370700	16833	7.4357	1	5.1999e-14	1.04e-13	1.5689e-11	TRUE
966826	TAS2R9	6.0895	94.847/19.242	6.0895	42.754	2.6256	2763.1	24.319	7.4347	1	5.8768e-14	1.1754e-13	1.7654e-11	TRUE
812790	DCAF4L1	13.194	62.85/94.376	13.194	77.019	2.4585	1968.5	73.98	7.4205	1	6.2253e-14	1.2451e-13	1.8653e-11	TRUE
976124	PSMA7	13234	531.37/741.26	13234	627.6	-4.3961	67347000	2888200	7.4182	5.5964e-14	1	1.1193e-13	1.6826e-11	FALSE
678891	PSMC5	16580	1357.6/1790.4	16580	1559	-3.4099	89963000	4100400	7.4178	5.9412e-14	1	1.1882e-13	1.7832e-11	FALSE
770781	AP5M1	121.79	594.22/352.76	121.79	457.85	1.9018	61532	2059.3	7.4055	1	6.5589e-14	1.3118e-13	1.9635e-11	TRUE
951436	CABP1	324.77	1079.9/995.07	324.77	1036.6	1.6713	184890	9252.2	7.4004	1	6.7888e-14	1.3578e-13	2.0306e-11	TRUE
740898	CDKAL1	139.04	209.12/1246.1	139.04	510.52	1.8689	444610	2520.6	7.3991	1	6.8736e-14	1.3747e-13	2.0542e-11	TRUE
882814	ADD1	425.25	1510.7/1117.9	425.25	1299.5	1.6093	324510	14010	7.3861	1	7.5589e-14	1.5118e-13	2.2571e-11	TRUE
924861	RAD21	11104	159.98/154.85	11104	157.4	-6.1316	54882000	2198400	7.383	4.2725e-14	1	8.5449e-14	1.3003e-11	FALSE
928638	PSORS1C3	138.03	630.79/406.82	138.03	506.58	1.8683	66908	2492.6	7.382	1	7.8215e-14	1.5643e-13	2.3335e-11	TRUE
839259	ASGR1	134.98	554.22/446.22	134.98	497.3	1.8736	52165	2409.1	7.3817	1	7.8357e-14	1.5671e-13	2.3358e-11	TRUE
200025	ARRDC3	10.149	59.422/65.972	10.149	62.611	2.5123	1112.4	50.544	7.3792	1	8.6238e-14	1.7248e-13	2.5641e-11	TRUE
1103928	G6PC	73.074	116.56/771.5	73.074	299.92	2.0224	179650	947.45	7.3699	1	8.6157e-14	1.7231e-13	2.5639e-11	TRUE
605659	ENDOD1	25.373	287.97/56.809	25.373	127.94	2.2895	24126	193.7	7.3694	1	8.8725e-14	1.7745e-13	2.6335e-11	TRUE
761418	HDGFRP3	13.194	91.418/64.139	13.194	76.575	2.4503	1853.7	73.98	7.3689	1	9.1775e-14	1.8355e-13	2.7194e-11	TRUE
396000	ARL15	322.74	1358.7/777.91	322.74	1028.1	1.6684	291600	9163.4	7.3684	1	8.637e-14	1.7274e-13	2.5658e-11	TRUE
697209	RPS8	10868	157.7/104.45	10868	128.35	-6.3928	53273000	2126100	7.3653	4.286e-14	1	8.572e-14	1.3021e-11	FALSE
674963	ANKRD45	13.194	98.275/59.558	13.194	76.508	2.4491	2124.7	73.98	7.3611	1	9.7278e-14	1.9456e-13	2.8776e-11	TRUE
715744	FAM189B	20.298	75.42/152.1	20.298	107.11	2.3437	5046	139.21	7.3579	1	9.7557e-14	1.9511e-13	2.8834e-11	TRUE
759284	RPA3	11180	230.83/196.08	11180	212.75	-5.709	54247000	2221900	7.3578	6.1695e-14	1	1.2339e-13	1.8502e-11	FALSE
916337	SLC30A2	574.44	1540.4/1816	574.44	1672.6	1.5402	454080	22276	7.3575	1	9.3682e-14	1.8736e-13	2.7736e-11	TRUE
659185	UBE2I	10781	130.27/119.12	10781	124.57	-6.4241	52511000	2099900	7.3542	4.5769e-14	1	9.1537e-14	1.3845e-11	FALSE
347448	TMEM120A	435.4	1667.2/1047.3	435.4	1321.4	1.5994	407630	14529	7.3506	1	9.8694e-14	1.9739e-13	2.9145e-11	TRUE
995903	SMPX	136	729.06/340.85	136	498.51	1.8663	100010	2436.8	7.3435	1	1.0432e-13	2.0865e-13	3.0782e-11	TRUE
792655	CCIN	95.402	466.23/296.87	95.402	372.04	1.9522	38182	1419.9	7.3414	1	1.0627e-13	2.1255e-13	3.133e-11	TRUE
891664	NXPH1	47.701	150.84/295.96	47.701	211.29	2.124	17514	497.67	7.3332	1	1.1424e-13	2.2849e-13	3.3566e-11	TRUE
368468	BAG6	1392.5	4102.4/3093.3	1392.5	3562.3	1.3545	1975700	87578	7.3322	1	1.1322e-13	2.2644e-13	3.3322e-11	TRUE
987263	LCE1E	32.477	101.7/236.4	32.477	155.06	2.2209	12232	279.73	7.3295	1	1.1856e-13	2.3713e-13	3.4777e-11	TRUE
733896	NFRKB	560.23	1156.4/2306.3	560.23	1633.1	1.5418	846330	21431	7.3287	1	1.1617e-13	2.3234e-13	3.4104e-11	TRUE
1056188	TONSL	11256	203.41/379.34	11256	277.78	-5.3356	53514000	2245400	7.3265	8.8973e-14	1	1.7795e-13	2.6387e-11	FALSE
595799	HARS2	10993	175.98/270.3	10993	218.1	-5.6489	52227000	2164100	7.3241	8.0893e-14	1	1.6179e-13	2.4093e-11	FALSE
1065916	COL5A1	509.49	2205.5/1028.1	509.49	1505.8	1.5615	814300	18511	7.3226	1	1.2157e-13	2.4315e-13	3.563e-11	TRUE
976751	SYT11	8704.9	27885/11221	8704.9	17689	1.0228	114480000	1505800	7.3211	1	1.2297e-13	2.4595e-13	3.601e-11	TRUE
732133	RTKN2	1.0149	71.992/1.8325	1.0149	11.703	2.6564	2240.5	2.1337	7.3173	1	1.6727e-13	3.3454e-13	4.8371e-11	TRUE
670972	AURKB	11692	588.51/272.13	11692	400.2	-4.8652	55366000	2381900	7.3163	1.0958e-13	1	2.1915e-13	3.2277e-11	FALSE
1077837	LOC100506422	1.0149	5.7136/23.823	1.0149	11.693	2.6553	181.22	2.1337	7.3103	1	1.7619e-13	3.5239e-13	5.0782e-11	TRUE
781381	COL5A3	1.0149	1.1427/111.79	1.0149	11.692	2.6551	5690.1	2.1337	7.3092	1	1.7762e-13	3.5524e-13	5.1066e-11	TRUE
1076395	GPR141	38.567	143.98/218.99	38.567	177.57	2.1741	9314.8	361.71	7.3089	1	1.3761e-13	2.7522e-13	4.0228e-11	TRUE
490282	PRRC2A	52.776	202.26/258.39	52.776	228.61	2.0942	12725	579.48	7.3044	1	1.4121e-13	2.8241e-13	4.1245e-11	TRUE
619037	PSMA1	11799	493.66/405.91	11799	447.64	-4.7171	55561000	2416100	7.3031	1.2476e-13	1	2.4953e-13	3.6503e-11	FALSE
989336	HSPA9	11294	274.25/382.09	11294	323.71	-5.1204	52924000	2257100	7.302	1.1385e-13	1	2.277e-13	3.3479e-11	FALSE
995306	OR52K2	32.477	154.27/154.85	32.477	154.56	2.2162	5690.4	279.73	7.2993	1	1.4853e-13	2.9707e-13	4.3312e-11	TRUE
348751	DENND1A	87.283	355.39/333.52	87.283	344.28	1.9676	24664	1240.4	7.297	1	1.481e-13	2.9619e-13	4.3221e-11	TRUE
705166	OR4S1	33.492	134.84/186	33.492	158.37	2.2081	6869	292.89	7.2969	1	1.5099e-13	3.0199e-13	4.3944e-11	TRUE
726864	AIF1L	13.194	146.27/39.4	13.194	75.936	2.4384	5824.2	73.98	7.2946	1	1.5971e-13	3.1943e-13	4.6301e-11	TRUE
993171	ZBTB5	12208	16971/33518	12208	23850	0.96606	130070000	2547600	7.2938	1	1.507e-13	3.014e-13	4.3907e-11	TRUE
984452	ARSJ	539.93	1252.4/1987.4	539.93	1577.7	1.5452	560490	20245	7.2934	1	1.5108e-13	3.0216e-13	4.3944e-11	TRUE
658049	CADM2	180.65	706.21/558.01	180.65	627.75	1.7913	80191	3761.3	7.2901	1	1.5515e-13	3.1031e-13	4.5092e-11	TRUE
1073040	NWD2	144.12	519.94/520.44	144.12	520.19	1.8446	51797	2662.5	7.2884	1	1.5724e-13	3.1448e-13	4.5659e-11	TRUE
947745	ZHX3	2007.5	4813.2/4925	2007.5	4868.7	1.2777	2860000	154370	7.2823	1	1.641e-13	3.2821e-13	4.7534e-11	TRUE
799603	MAGI1	2052.2	5097.7/4830.6	2052.2	4962.4	1.2735	2976200	159730	7.2816	1	1.6492e-13	3.2984e-13	4.7731e-11	TRUE
618732	ZRANB3	98.447	397.67/361.93	98.447	379.38	1.9354	29611	1489.4	7.2794	1	1.6854e-13	3.3709e-13	4.8699e-11	TRUE
833509	CISH	133.97	307.39/777.91	133.97	489.02	1.8602	122850	2381.6	7.2754	1	1.7323e-13	3.4645e-13	5.001e-11	TRUE
1017818	RNF126	1483.8	4132.1/3393.9	1483.8	3744.8	1.335	1963600	96635	7.2735	1	1.7519e-13	3.5038e-13	5.0536e-11	TRUE
592184	UBE2C	11525	531.37/346.35	11525	429	-4.7445	53157000	2329400	7.2704	1.5771e-13	1	3.1543e-13	4.576e-11	FALSE
988398	CTNNAL1	341.01	1334.7/853.05	341.01	1067	1.6429	266220	9973.3	7.27	1	1.7978e-13	3.5956e-13	5.1645e-11	TRUE
667185	IFITM1	4.0597	148.55/6.4139	4.0597	31.018	2.6618	8923.7	13.754	7.2691	1	2.0963e-13	4.1926e-13	5.9825e-11	TRUE
760208	CHEK1	12538	698.21/695.45	12538	696.83	-4.1674	58651000	2655400	7.2667	1.7702e-13	1	3.5403e-13	5.0978e-11	FALSE
685403	DACT2	47.701	470.8/93.46	47.701	209.8	2.1138	62560	497.67	7.2662	1	1.8787e-13	3.7575e-13	5.3881e-11	TRUE
1001319	EIF2AK4	970.26	2664.8/2528.9	970.26	2596	1.4189	937760	50067	7.2656	1	1.857e-13	3.714e-13	5.3302e-11	TRUE
952752	FAM134B	856.59	3215.6/1691.4	856.59	2332.2	1.4439	1525400	41292	7.2616	1	1.9127e-13	3.8255e-13	5.4794e-11	TRUE
725043	ZCCHC14	22.328	203.41/64.139	22.328	114.24	2.3045	10365	160.27	7.26	1	2.0133e-13	4.0265e-13	5.755e-11	TRUE
199824	HUWE1	12466	614.79/785.24	12466	694.81	-4.1633	57940000	2631700	7.2562	1.9137e-13	1	3.8274e-13	5.4794e-11	FALSE
789925	HIST1H3B	2.0298	31.996/10.995	2.0298	18.771	2.7061	290.35	5.3231	7.2561	1	2.4571e-13	4.9142e-13	6.9495e-11	TRUE
756134	OR2M4	11.164	49.137/89.795	11.164	66.429	2.4708	1812.7	58.024	7.2552	1	2.1596e-13	4.3192e-13	6.1531e-11	TRUE
772775	STEAP2	10.149	38.853/98.041	10.149	61.729	2.4922	2353	50.544	7.2551	1	2.1728e-13	4.3456e-13	6.1857e-11	TRUE
818737	ARSE	13.194	18.284/311.53	13.194	75.59	2.4319	36958	73.98	7.2543	1	2.1527e-13	4.3055e-13	6.1386e-11	TRUE
662436	ATP5C1	12796	691.35/895.2	12796	786.7	-4.022	59800000	2740800	7.2541	1.9677e-13	1	3.9354e-13	5.6294e-11	FALSE
728391	KIF24	11.164	61.707/71.469	11.164	66.409	2.4703	1243.3	58.024	7.2526	1	2.202e-13	4.4041e-13	6.2637e-11	TRUE
990272	UGT2B4	42.626	174.84/208.91	42.626	191.12	2.1387	8744.1	420.28	7.2432	1	2.2337e-13	4.4674e-13	6.3435e-11	TRUE
1045464	DSCR4	81.193	141.7/733.93	81.193	322.52	1.9768	150010	1111.5	7.2386	1	2.2839e-13	4.5678e-13	6.4808e-11	TRUE
880862	TMOD4	12.179	85.705/58.641	12.179	70.895	2.4477	1625.6	65.84	7.2362	1	2.4721e-13	4.9442e-13	6.9807e-11	TRUE
660866	CAPN14	185.73	657.07/621.23	185.73	638.9	1.7769	75141	3924.3	7.2341	1	2.3473e-13	4.6947e-13	6.6499e-11	TRUE
1080346	CXorf22	758.14	5008.6/876.87	758.14	2095.7	1.4657	6638900	34191	7.2337	1	2.3499e-13	4.6998e-13	6.6518e-11	TRUE
1115222	SCN9A	66.984	375.96/201.58	66.984	275.3	2.0229	26765	830.53	7.2283	1	2.4703e-13	4.9406e-13	6.9807e-11	TRUE
859437	ITGAV	11600	535.94/498.45	11600	516.86	-4.4856	52320000	2353100	7.2255	2.2993e-13	1	4.5987e-13	6.5192e-11	FALSE
921156	CSPP1	33.492	103.99/237.31	33.492	157.1	2.1965	12161	292.89	7.2227	1	2.6141e-13	5.2281e-13	7.3517e-11	TRUE
928538	SMARCC1	1042.3	2709.4/2791	1042.3	2749.9	1.3987	1028500	55935	7.22	1	2.5999e-13	5.1998e-13	7.3237e-11	TRUE
863233	NIF3L1	108.6	263.97/633.14	108.6	408.83	1.9028	80461	1729.2	7.2199	1	2.6131e-13	5.2262e-13	7.3517e-11	TRUE
1045055	CHRM3	825.13	2562/1975.5	825.13	2249.7	1.4459	827750	38971	7.2163	1	2.6711e-13	5.3423e-13	7.5062e-11	TRUE
1062062	CNOT11	125.85	625.07/340.85	125.85	461.59	1.8666	68964	2164.9	7.2158	1	2.6908e-13	5.3815e-13	7.5552e-11	TRUE
776539	ALDH3A2	105.55	493.66/322.53	105.55	399.02	1.9085	41745	1655.9	7.2118	1	2.7735e-13	5.5471e-13	7.7688e-11	TRUE
953327	RFC3	10506	300.54/234.57	10506	265.51	-5.3011	46502000	2017200	7.2105	2.0932e-13	1	4.1864e-13	5.9786e-11	FALSE
942300	TMEM187	64.955	450.24/159.43	64.955	267.93	2.0277	45330	792.77	7.2091	1	2.8466e-13	5.6933e-13	7.9608e-11	TRUE
733826	ADAM17	4451.4	8578.5/10980	4451.4	9705.1	1.1243	11306000	531160	7.2086	1	2.8261e-13	5.6521e-13	7.9095e-11	TRUE
557653	MAPK8	4.0597	12.57/75.134	4.0597	30.774	2.6507	1837.6	13.754	7.2034	1	3.4017e-13	6.8035e-13	9.4373e-11	TRUE
642921	MEN1	16668	2226/1849	16668	2028.8	-3.0378	83318000	4134400	7.1996	3.0182e-13	1	6.0363e-13	8.4336e-11	FALSE
965610	UCN	8.1193	116.56/22.907	8.1193	51.707	2.531	4135.3	36.655	7.1994	1	3.3232e-13	6.6465e-13	9.2342e-11	TRUE
888920	RAB27B	18.268	60.565/154.85	18.268	96.853	2.3444	5635.5	119.18	7.1985	1	3.1956e-13	6.3912e-13	8.9009e-11	TRUE
984427	HCRT	199.94	460.52/995.07	199.94	676.95	1.7544	179620	4393.3	7.1967	1	3.0894e-13	6.1788e-13	8.6258e-11	TRUE
894193	C4orf22	444.53	1146.2/1533.8	444.53	1325.9	1.5745	326600	15001	7.1961	1	3.0985e-13	6.1969e-13	8.6441e-11	TRUE
720485	TJP3	625.19	2072.9/1513.7	625.19	1771.4	1.501	567710	25385	7.1939	1	3.1493e-13	6.2985e-13	8.7788e-11	TRUE
1081262	PEX7	229.37	604.5/952.92	229.37	758.98	1.722	142100	5422.9	7.1918	1	3.2e-13	6.4e-13	8.906e-11	TRUE
634324	MYC	9873.1	204.55/101.71	9873.1	144.24	-6.0871	43280000	1831300	7.1891	1.7747e-13	1	3.5495e-13	5.1066e-11	FALSE
621478	CDK5RAP2	1.0149	23.997/5.4976	1.0149	11.514	2.6348	185.21	2.1337	7.1877	1	4.356e-13	8.7121e-13	1.1905e-10	TRUE
700252	SFPQ	16758	1813.5/2394.2	16758	2083.7	-3.007	83544000	4169300	7.1867	3.3167e-13	1	6.6333e-13	9.2234e-11	FALSE
873853	SLC19A3	8.1193	193.12/13.744	8.1193	51.62	2.5286	13943	36.655	7.1851	1	3.6904e-13	7.3808e-13	1.0181e-10	TRUE
694345	CTSG	1505.1	6682.7/2119.3	1505.1	3763.4	1.3216	8660700	98793	7.1847	1	3.3675e-13	6.735e-13	9.3498e-11	TRUE
919916	ZNF224	4.0597	41.138/22.907	4.0597	30.702	2.6475	417.21	13.754	7.1839	1	3.9242e-13	7.8485e-13	1.0801e-10	TRUE
670598	ETFA	41.611	142.84/242.81	41.611	186.24	2.1356	11415	405.35	7.1835	1	3.4655e-13	6.9311e-13	9.5914e-11	TRUE
614179	DYNLL2	669.84	2743.7/1283.7	669.84	1876.7	1.4849	1217400	28239	7.1819	1	3.4364e-13	6.8728e-13	9.5258e-11	TRUE
319595	CNOT3	10268	316.54/198.83	10268	250.88	-5.3494	44582000	1946400	7.1799	2.5667e-13	1	5.1335e-13	7.2361e-11	FALSE
858904	MFAP2	16.239	82.276/94.376	16.239	88.119	2.3701	2067.5	100.24	7.1796	1	3.6896e-13	7.3792e-13	1.0181e-10	TRUE
1001301	EIF2AK4	1119.5	2756.3/3080.5	1119.5	2913.9	1.3794	1165300	62469	7.1795	1	3.4981e-13	6.9961e-13	9.6737e-11	TRUE
707130	DNM2	12423	661.64/988.66	12423	808.79	-3.9394	55637000	2617400	7.1786	3.4412e-13	1	6.8824e-13	9.5316e-11	FALSE
1014498	IDH1	67.999	277.68/276.71	67.999	277.2	2.0115	16314	849.64	7.177	1	3.5992e-13	7.1984e-13	9.9455e-11	TRUE
752741	PRMT5	10298	318.82/224.49	10298	267.53	-5.2613	44533000	1955400	7.1733	2.7732e-13	1	5.5464e-13	7.7688e-11	FALSE
691427	LDHAL6B	215.16	981.6/525.02	215.16	717.89	1.7337	161760	4916.3	7.1699	1	3.7554e-13	7.5107e-13	1.0352e-10	TRUE
747660	KIAA1586	5.0746	54.851/23.823	5.0746	36.157	2.6128	755.35	18.798	7.1692	1	4.2921e-13	8.5843e-13	1.1775e-10	TRUE
762291	CTDP1	9770.6	126.84/185.09	9770.6	153.22	-5.9855	42146000	1801900	7.1646	2.2153e-13	1	4.4306e-13	6.2963e-11	FALSE
994126	LRRN1	267.94	694.78/1070.2	267.94	862.3	1.6826	174260	6883.9	7.1636	1	3.9309e-13	7.8618e-13	1.0811e-10	TRUE
1019777	MLLT1	8545.6	16418/18040	8545.6	17209	1.0099	26538000	1463100	7.1626	1	3.9584e-13	7.9168e-13	1.0878e-10	TRUE
690655	AMOTL2	908.35	1952.9/3025.5	908.35	2430.8	1.4191	1187700	45213	7.1598	1	4.0399e-13	8.0797e-13	1.1093e-10	TRUE
1023530	SI	16.239	215.98/35.735	16.239	87.894	2.3664	14434	100.24	7.1571	1	4.347e-13	8.694e-13	1.1889e-10	TRUE
607066	MAP3K19	22.328	132.56/96.208	22.328	112.93	2.288	3634	160.27	7.1568	1	4.2952e-13	8.5903e-13	1.1775e-10	TRUE
1114949	OPN1LW	0	131.41/0.91627	1.0149	11.461	2.6286	8342.2	2.1337	7.1512	1	5.6849e-13	1.137e-12	1.5427e-10	TRUE
612149	ZNF343	76.119	299.4/306.95	76.119	303.15	1.9796	19166	1007.9	7.1512	1	4.3374e-13	8.6747e-13	1.1872e-10	TRUE
845246	LCTL	282.15	970.18/833.81	282.15	899.41	1.669	143360	7452.6	7.1502	1	4.3354e-13	8.6709e-13	1.1872e-10	TRUE
891210	PRKAG1	2156.7	2606.6/10081	2156.7	5126.1	1.2486	21648000	172520	7.1489	1	4.3722e-13	8.7445e-13	1.1939e-10	TRUE
437912	DUSP5	2651	5396/6973.7	2651	6134.3	1.2101	4989500	237590	7.1463	1	4.4565e-13	8.913e-13	1.216e-10	TRUE
881521	SYNGR2	197.91	1049/425.15	197.91	667.84	1.7496	213060	4325.2	7.1454	1	4.491e-13	8.982e-13	1.2245e-10	TRUE
913204	PSMA6	9630.5	161.12/150.27	9630.5	155.6	-5.9426	40845000	1761900	7.1382	2.7261e-13	1	5.4523e-13	7.6483e-11	FALSE
606634	PHYHIPL	296.35	787.34/1112.4	296.35	935.84	1.6556	182050	8037.1	7.1332	1	4.9064e-13	9.8128e-13	1.3356e-10	TRUE
688710	FAM71C	94.387	431.95/301.45	94.387	360.85	1.9235	32031	1397	7.1292	1	5.0779e-13	1.0156e-12	1.3801e-10	TRUE
741783	CATSPERB	4.0597	42.281/21.991	4.0597	30.498	2.6381	442.24	13.754	7.1288	1	5.8636e-13	1.1727e-12	1.5838e-10	TRUE
989221	ARL5B	8.1193	43.424/60.474	8.1193	51.246	2.5183	850.1	36.655	7.1233	1	5.7907e-13	1.1581e-12	1.5673e-10	TRUE
953159	SUPT4H1	9361.6	91.418/142.94	9361.6	114.31	-6.3433	39438000	1686000	7.1218	2.5263e-13	1	5.0525e-13	7.1278e-11	FALSE
733834	ADAM17	2211.5	4652.1/5871.5	2211.5	5226.3	1.2404	3628000	179370	7.1185	1	5.4553e-13	1.0911e-12	1.4816e-10	TRUE
598156	CBX1	2384	5113.7/6082.2	2384	5577	1.2257	3836500	201530	7.1125	1	5.6994e-13	1.1399e-12	1.5455e-10	TRUE
1053142	ST6GALNAC1	86.268	445.66/251.06	86.268	334.5	1.9428	35829	1218.6	7.1109	1	5.8017e-13	1.1603e-12	1.5683e-10	TRUE
697093	TRMT10B	834.26	1157.6/4373.4	834.26	2250	1.4303	4211500	39640	7.1109	1	5.7644e-13	1.1529e-12	1.5619e-10	TRUE
1003293	MTUS2	123.82	387.39/524.11	123.82	450.59	1.8552	45476	2111.9	7.1107	1	5.7935e-13	1.1587e-12	1.5673e-10	TRUE
994563	KPNB1	9916.7	462.81/158.51	9916.7	270.87	-5.189	41025000	1843900	7.1034	4.6768e-13	1	9.3537e-13	1.2741e-10	FALSE
1083047	SLC35D1	100.48	298.25/481.04	100.48	378.78	1.904	39955	1536.3	7.1003	1	6.2584e-13	1.2517e-12	1.6878e-10	TRUE
798201	UBA52	14486	1413.6/1691.4	14486	1546.3	-3.227	65947000	3323900	7.0974	6.3459e-13	1	1.2692e-12	1.7101e-10	FALSE
922776	PPP2R4	9414.3	213.69/121.86	9414.3	161.38	-5.8576	38829000	1700800	7.0951	3.8417e-13	1	7.6835e-13	1.0582e-10	FALSE
894393	ZPBP2	11.164	23.997/176.84	11.164	65.198	2.4442	10273	58.024	7.0935	1	7.0415e-13	1.4083e-12	1.8888e-10	TRUE
1062179	AFF4	4698	11491/8854.8	4698	10087	1.1022	12149000	577550	7.0914	1	6.6369e-13	1.3274e-12	1.7844e-10	TRUE
624399	RAB9A	2.0298	19.426/17.409	2.0298	18.39	2.678	115.25	5.3231	7.0911	1	8.2085e-13	1.6417e-12	2.1816e-10	TRUE
817160	BAP1	11464	809.05/586.41	11464	688.8	-4.055	48239000	2310300	7.0894	6.5042e-13	1	1.3008e-12	1.75e-10	FALSE
1117164	SSX5	8.1193	18.284/142.02	8.1193	51.015	2.5119	6771.2	36.655	7.0851	1	7.6337e-13	1.5267e-12	2.0382e-10	TRUE
901395	CNR1	667.81	1860.4/1850.9	667.81	1855.6	1.473	499610	28107	7.085	1	6.9545e-13	1.3909e-12	1.8669e-10	TRUE
573387	GTPBP1	586.62	1247.9/2209.1	586.62	1660.3	1.4994	711100	23009	7.0785	1	7.287e-13	1.4574e-12	1.9531e-10	TRUE
782993	FA2H	142.09	513.09/493.87	142.09	503.39	1.8176	47806	2605.4	7.0783	1	7.3164e-13	1.4633e-12	1.9595e-10	TRUE
896929	DOK5	14.209	119.99/51.311	14.209	78.473	2.3856	3334.4	82.433	7.0782	1	7.7585e-13	1.5517e-12	2.0699e-10	TRUE
1085015	OR7A10	7.1044	115.42/18.325	7.1044	46.035	2.537	4286.9	30.281	7.0746	1	8.3123e-13	1.6625e-12	2.2042e-10	TRUE
861042	TSHZ1	364.35	1659.2/739.43	364.35	1107.7	1.6015	480590	11043	7.0733	1	7.5645e-13	1.5129e-12	2.0236e-10	TRUE
896350	LGALSL	287.22	1757.5/467.3	287.22	906.27	1.6544	715370	7659.6	7.0733	1	7.5675e-13	1.5135e-12	2.0236e-10	TRUE
1103809	C20orf173	131.94	396.53/564.42	131.94	473.09	1.8344	52108	2326.7	7.0725	1	7.6337e-13	1.5267e-12	2.0382e-10	TRUE
999905	HINFP	10015	339.39/336.27	10015	337.83	-4.8856	40727000	1872500	7.0721	6.3808e-13	1	1.2762e-12	1.7182e-10	FALSE
728839	TOP2A	10471	559.94/368.34	10471	454.15	-4.524	42815000	2006600	7.0713	6.9526e-13	1	1.3905e-12	1.8669e-10	FALSE
1045848	ZNF397	41.611	74.277/455.39	41.611	183.96	2.1179	62119	405.35	7.0703	1	7.8849e-13	1.577e-12	2.0988e-10	TRUE
842811	INVS	359.28	923.33/1296.5	359.28	1094.1	1.6039	239130	10807	7.0687	1	7.8201e-13	1.564e-12	2.0832e-10	TRUE
953097	SPATC1L	24.358	44.566/321.61	24.358	119.77	2.2518	32935	182.32	7.0666	1	8.2345e-13	1.6469e-12	2.1869e-10	TRUE
1058368	OR4A5	221.25	1351.8/391.25	221.25	727.28	1.7123	412800	5131.3	7.0642	1	8.0865e-13	1.6173e-12	2.1509e-10	TRUE
848983	TPRG1	43.641	194.26/187.84	43.641	191.02	2.1048	8199	435.39	7.0632	1	8.2856e-13	1.6571e-12	2.1988e-10	TRUE
936107	CLNS1A	79.163	242.26/396.75	79.163	310.03	1.956	27953	1069.6	7.0589	1	8.455e-13	1.691e-12	2.2403e-10	TRUE
1054573	PTPN3	164.42	583.93/550.68	164.42	567.06	1.78	59372	3256.5	7.0559	1	8.5937e-13	1.7187e-12	2.2753e-10	TRUE
665976	TCF7L2	17505	2170/3131.8	17505	2606.9	-2.7469	84588000	4461900	7.053	8.7527e-13	1	1.7505e-12	2.3139e-10	FALSE
946805	PRPF19	9102.8	113.13/181.42	9102.8	143.27	-5.9797	36570000	1614100	7.0521	4.9174e-13	1	9.8348e-13	1.3376e-10	FALSE
947912	ACOT4	133.97	596.5/383	133.97	477.98	1.8273	58694	2381.6	7.0492	1	9.0224e-13	1.8045e-12	2.3834e-10	TRUE
1045172	EFHB	421.19	2450/636.81	421.19	1249.1	1.5661	1376600	13805	7.0464	1	9.1811e-13	1.8362e-12	2.4235e-10	TRUE
692442	ITSN2	21.313	67.421/171.34	21.313	107.49	2.2816	6767.9	149.61	7.0456	1	9.6229e-13	1.9246e-12	2.5344e-10	TRUE
888099	PRSS42	15.224	38.853/175.01	15.224	82.489	2.3635	8730.6	91.188	7.0441	1	9.8841e-13	1.9768e-12	2.5973e-10	TRUE
639466	SPTY2D1	4827.9	8883.6/11928	4827.9	10294	1.0921	13140000	602540	7.0415	1	9.5059e-13	1.9012e-12	2.5054e-10	TRUE
1070856	OR6K2	258.8	2029.5/337.19	258.8	827.28	1.6727	1148400	6526.8	7.0366	1	9.8593e-13	1.9719e-12	2.5927e-10	TRUE
635629	APOL3	1071.7	2843.1/2703	1071.7	2772.2	1.3702	1021900	58398	7.0365	1	9.8548e-13	1.971e-12	2.5927e-10	TRUE
756924	LRRC75A	179.64	1995.2/186	179.64	609.27	1.7563	1313100	3729	7.0356	1	9.9392e-13	1.9878e-12	2.6098e-10	TRUE
775698	KIAA0141	4265.7	8755.6/9721.6	4265.7	9226	1.1127	8776200	497140	7.0351	1	9.9595e-13	1.9919e-12	2.6131e-10	TRUE
908714	NAP1L1	1640.1	3455.6/4635.4	1640.1	4002.3	1.2865	2386800	112850	7.0316	1	1.0209e-12	2.0418e-12	2.6766e-10	TRUE
709090	LMLN	260.83	1722.1/402.24	260.83	832.31	1.6702	728690	6605.6	7.0315	1	1.0227e-12	2.0453e-12	2.6791e-10	TRUE
912526	GLIS3	561.25	1843.2/1374.4	561.25	1591.6	1.5021	448140	21491	7.0287	1	1.0423e-12	2.0846e-12	2.7285e-10	TRUE
928355	ITPKC	1016.9	3438.5/2038.7	1016.9	2647.6	1.3796	1564300	53843	7.0277	1	1.05e-12	2.0999e-12	2.7465e-10	TRUE
796537	HUWE1	9686.3	405.67/267.55	9686.3	329.45	-4.8736	38047000	1777800	7.0177	9.4108e-13	1	1.8822e-12	2.4822e-10	FALSE
341079	PSMA5	9388	204.55/323.44	9388	257.22	-5.1843	36771000	1693400	7.0167	8.6521e-13	1	1.7304e-12	2.2891e-10	FALSE
673970	PSMB6	11408	602.22/1022.6	11408	784.73	-3.8599	46313000	2292500	7.0159	1.1174e-12	1	2.2349e-12	2.9208e-10	FALSE
834228	PCDHGA9	18.268	138.27/65.055	18.268	94.85	2.3145	4202.7	119.18	7.015	1	1.207e-12	2.414e-12	3.1503e-10	TRUE
1074176	NFIB	592.71	1275.3/2171.6	592.71	1664.1	1.4878	668780	23378	7.0074	1	1.2139e-12	2.4277e-12	3.1658e-10	TRUE
967115	UHRF1	11123	706.21/733.93	11123	719.94	-3.9477	44679000	2204300	7.0071	1.1823e-12	1	2.3647e-12	3.0882e-10	FALSE
859438	OR2AT4	23.343	197.69/66.888	23.343	115.01	2.2526	9439.6	171.17	7.0063	1	1.2711e-12	2.5422e-12	3.3076e-10	TRUE
839697	EPHA2	4181.4	8348.8/9797.7	4181.4	9044.3	1.1128	8804000	481980	7.0044	1	1.2399e-12	2.4799e-12	3.2289e-10	TRUE
569177	KIN	13765	1744.9/1287.4	13765	1498.8	-3.1983	59146000	3070300	7.0005	1.2732e-12	1	2.5463e-12	3.3105e-10	FALSE
747772	HCCAT5	1.0149	5.7136/21.991	1.0149	11.233	2.6019	150.75	2.1337	6.9949	1	1.7545e-12	3.5089e-12	4.5081e-10	TRUE
1096828	XAGE5	308.53	1059.3/861.29	308.53	955.19	1.6272	162930	8550.4	6.9932	1	1.3439e-12	2.6879e-12	3.4919e-10	TRUE
1102252	FRAT2	73.074	421.67/197	73.074	288.22	1.9651	34700	947.45	6.9897	1	1.3893e-12	2.7785e-12	3.607e-10	TRUE
747160	C15orf39	42.626	267.4/129.19	42.626	185.87	2.0988	14447	420.28	6.9874	1	1.4269e-12	2.8537e-12	3.7019e-10	TRUE
875876	ANKFN1	1.0149	6.8564/18.325	1.0149	11.221	2.6006	97.037	2.1337	6.9873	1	1.8524e-12	3.7049e-12	4.7424e-10	TRUE
836989	BTN2A1	79.163	386.24/244.64	79.163	307.4	1.9438	26154	1069.6	6.9785	1	1.5029e-12	3.0058e-12	3.8934e-10	TRUE
649380	SCAP	8619.7	85.705/178.67	8619.7	123.75	-6.1107	33033000	1482900	6.9768	7.8114e-13	1	1.5623e-12	2.0825e-10	FALSE
599735	ACBD4	14.209	75.42/79.716	14.209	77.538	2.3685	1572.1	82.433	6.9752	1	1.6229e-12	3.2458e-12	4.1855e-10	TRUE
920475	ANKIB1	59.88	193.12/309.7	59.88	244.56	2.0121	17415	701.08	6.975	1	1.5481e-12	3.0963e-12	4.0076e-10	TRUE
825164	ANAPC4	8439	107.42/67.804	8439	85.345	-6.611	32449000	1434900	6.9738	6.1547e-13	1	1.2309e-12	1.6612e-10	FALSE
1066628	SYNE2	857.6	2592.9/1997.5	857.6	2275.8	1.4069	821940	41368	6.9726	1	1.5554e-12	3.1107e-12	4.0233e-10	TRUE
1042528	MED26	16.239	115.42/64.139	16.239	86.043	2.3361	2837.8	100.24	6.9722	1	1.6462e-12	3.2924e-12	4.2424e-10	TRUE
918421	ANTXR1	121.79	684.49/280.38	121.79	438.09	1.8383	92910	2059.3	6.9702	1	1.588e-12	3.1761e-12	4.1048e-10	TRUE
936042	SPOP	2667.2	5205.1/7102	2667.2	6080	1.1885	5158300	239860	6.9685	1	1.6012e-12	3.2024e-12	4.1357e-10	TRUE
953369	PCCB	744.95	1572.4/2584.8	744.95	2016	1.4351	901770	33276	6.9679	1	1.6085e-12	3.217e-12	4.1514e-10	TRUE
1074174	NFIB	2842.8	5715.9/7223	2842.8	6425.4	1.1762	5151300	264790	6.9622	1	1.6744e-12	3.3488e-12	4.3088e-10	TRUE
842141	TRIM56	12817	25813/22968	12817	24349	0.92572	47813000	2747900	6.9566	1	1.7427e-12	3.4854e-12	4.4812e-10	TRUE
718276	UPP2	84.238	289.11/360.09	84.238	322.66	1.9249	22711	1175.4	6.9544	1	1.7833e-12	3.5666e-12	4.5789e-10	TRUE
976057	TFAM	8824.7	215.98/189.67	8824.7	202.4	-5.4393	33164000	1538100	6.9524	1.2389e-12	1	2.4777e-12	3.2286e-10	FALSE
1046170	RTKN	700.29	2360.9/1543.9	700.29	1909.2	1.4456	731960	30246	6.9512	1	1.8111e-12	3.6221e-12	4.6433e-10	TRUE
635169	STARD13	0	7.9991/15.577	1.0149	11.168	2.5943	108.14	2.1337	6.9507	1	2.4028e-12	4.8055e-12	6.0533e-10	TRUE
1002190	SYNE2	1.0149	7.9991/15.577	1.0149	11.168	2.5943	67.318	2.1337	6.9507	1	2.4028e-12	4.8055e-12	6.0533e-10	TRUE
805212	NELFB	11041	1006.7/609.32	11041	783.22	-3.8156	43068000	2179100	6.9491	1.8009e-12	1	3.6018e-12	4.6206e-10	FALSE
159405	JAKMIP3	153.25	388.53/719.27	153.25	528.64	1.7797	88301	2924.6	6.9415	1	1.9443e-12	3.8885e-12	4.9701e-10	TRUE
721834	C2orf82	41.611	190.84/172.26	41.611	181.31	2.0971	7467.9	405.35	6.9386	1	2.0185e-12	4.0369e-12	5.1485e-10	TRUE
657070	OR2T4	33.492	65.136/355.51	33.492	152.21	2.1512	36806	292.89	6.937	1	2.0545e-12	4.109e-12	5.229e-10	TRUE
670959	AURKB	12862	1277.6/1392.7	12862	1333.9	-3.2684	52494000	2762800	6.9356	2.0171e-12	1	4.0342e-12	5.1485e-10	FALSE
893350	CASD1	136	411.38/556.18	136	478.33	1.8069	49820	2436.8	6.9348	1	2.0394e-12	4.0788e-12	5.1981e-10	TRUE
761823	ABHD16A	214.15	369.1/1322.2	214.15	698.6	1.7012	400400	4880.8	6.9344	1	2.042e-12	4.0841e-12	5.201e-10	TRUE
1055701	ZNF608	168.48	1142.7/285.88	168.48	571.58	1.7564	317490	3380.3	6.9334	1	2.0583e-12	4.1166e-12	5.2309e-10	TRUE
697724	NFIC	3110.7	6405/7512.5	3110.7	6936.7	1.1567	5444000	304510	6.9333	1	2.0562e-12	4.1123e-12	5.2293e-10	TRUE
881159	FAT2	30.447	243.4/81.548	30.447	140.9	2.1739	14081	254.05	6.9298	1	2.1686e-12	4.3372e-12	5.5033e-10	TRUE
852178	TMEM196	507.46	5353.7/391.25	507.46	1447.4	1.5102	9717500	18398	6.9296	1	2.1099e-12	4.2197e-12	5.3581e-10	TRUE
800282	ZNF211	30.447	175.98/112.7	30.447	140.83	2.1732	6039	254.05	6.9255	1	2.2356e-12	4.4711e-12	5.669e-10	TRUE
594998	PEX2	11.164	44.566/91.627	11.164	63.909	2.4158	1901.4	58.024	6.9243	1	2.3594e-12	4.7189e-12	5.9571e-10	TRUE
1063475	FAT1	1466.6	4554.9/2843.2	1466.6	3598.7	1.2945	2517300	94900	6.9212	1	2.2391e-12	4.4782e-12	5.67e-10	TRUE
980680	DUT	13403	1403.3/1656.6	13403	1524.7	-3.1351	55225000	2945600	6.921	2.2392e-12	1	4.4784e-12	5.67e-10	FALSE
755257	PPP6C	366.38	1170.2/1027.1	366.38	1096.3	1.5786	197030	11138	6.9164	1	2.3162e-12	4.6324e-12	5.8522e-10	TRUE
697314	CDKN2A	2198.3	5054.3/5171.4	2198.3	5112.5	1.2173	2954700	177710	6.913	1	2.3728e-12	4.7457e-12	5.9866e-10	TRUE
760195	CHEK1	8719.1	329.11/164.93	8719.1	232.98	-5.2199	31810000	1509600	6.9069	1.8375e-12	1	3.675e-12	4.7076e-10	FALSE
951751	ARL6IP1	398.86	1476.4/938.26	398.86	1177	1.5587	310900	12694	6.9063	1	2.4879e-12	4.9759e-12	6.2634e-10	TRUE
1085876	CYorf17	25.373	126.84/116.37	25.373	121.49	2.2156	3569.1	193.7	6.9063	1	2.5755e-12	5.1511e-12	6.4652e-10	TRUE
643804	RAD51	8501.9	217.12/154.85	8501.9	183.36	-5.5274	30981000	1451500	6.9045	1.6661e-12	1	3.3323e-12	4.2907e-10	FALSE
1111310	RHBDL2	78.148	473.09/192.42	78.148	301.72	1.9354	45928	1048.9	6.9032	1	2.5616e-12	5.1233e-12	6.435e-10	TRUE
792230	ERCC2	9405.2	455.95/368.34	9405.2	409.81	-4.5171	34521000	1698200	6.9028	2.2843e-12	1	4.5687e-12	5.7801e-10	FALSE
730523	SEC13	8633.9	260.54/184.17	8633.9	219.05	-5.2942	31388000	1486700	6.9013	1.8603e-12	1	3.7207e-12	4.7591e-10	FALSE
929801	ANK1	145.13	389.67/649.64	145.13	503.14	1.7865	69483	2691.1	6.9011	1	2.5861e-12	5.1723e-12	6.4872e-10	TRUE
917018	TMEM82	8.1193	46.852/53.144	8.1193	49.899	2.4806	709.31	36.655	6.9008	1	2.8412e-12	5.6825e-12	7.071e-10	TRUE
74133	MFN2	10795	730.2/844.8	10795	785.42	-3.779	40923000	2103900	6.9007	2.5385e-12	1	5.077e-12	6.386e-10	FALSE
1066171	FLAD1	439.46	975.89/1671.3	439.46	1277.1	1.5369	408360	14738	6.8999	1	2.6031e-12	5.2061e-12	6.5249e-10	TRUE
831116	IL19	14.209	68.564/86.129	14.209	76.847	2.3557	1639.6	82.433	6.899	1	2.7811e-12	5.5622e-12	6.9412e-10	TRUE
965478	MIEN1	30.447	73.135/269.38	30.447	140.38	2.1686	18631	254.05	6.8972	1	2.7275e-12	5.4551e-12	6.832e-10	TRUE
734563	AKR1C3	202.98	395.38/1118.8	202.98	665.1	1.7073	256440	4496.3	6.8917	1	2.7594e-12	5.5189e-12	6.9069e-10	TRUE
1058877	REXO1	156.3	553.08/516.78	156.3	534.62	1.7677	52470	3013.8	6.8914	1	2.7692e-12	5.5384e-12	6.9264e-10	TRUE
965226	SDC2	290.27	1055.9/764.17	290.27	898.26	1.6264	160670	7784.7	6.891	1	2.7721e-12	5.5441e-12	6.9286e-10	TRUE
976649	TMEM167B	131.94	572.51/376.59	131.94	464.33	1.8075	53270	2326.7	6.8909	1	2.7803e-12	5.5607e-12	6.9412e-10	TRUE
906941	C22orf46	786.56	742.77/5921.9	786.56	2097.3	1.4138	10281000	36192	6.8901	1	2.7881e-12	5.5762e-12	6.9536e-10	TRUE
814611	PDHA2	8.1193	103.99/23.823	8.1193	49.801	2.4779	3133	36.655	6.8846	1	3.1835e-12	6.367e-12	7.8722e-10	TRUE
817472	ZMYM1	58.865	191.98/296.87	58.865	238.73	2.0017	15846	683.22	6.8814	1	2.9998e-12	5.9996e-12	7.455e-10	TRUE
858001	SYDE1	237.49	764.49/751.34	237.49	757.89	1.67	97600	5720.2	6.8806	1	2.9821e-12	5.9642e-12	7.4162e-10	TRUE
594744	PSMB2	9598	427.38/563.51	9598	490.75	-4.2869	34932000	1752600	6.8793	2.7994e-12	1	5.5989e-12	6.9769e-10	FALSE
632475	PSMA5	9538.2	402.24/565.34	9538.2	476.87	-4.3192	34643000	1735700	6.8779	2.8124e-12	1	5.6248e-12	7.0043e-10	FALSE
720466	DFNB31	40.597	153.13/203.41	40.597	176.49	2.0932	7829.4	390.61	6.8757	1	3.1466e-12	6.2932e-12	7.792e-10	TRUE
737141	POLR1C	228.36	1558.7/344.52	228.36	732.83	1.6779	611390	5386.2	6.8738	1	3.1282e-12	6.2563e-12	7.7629e-10	TRUE
1074893	MED12L	156.3	846.76/336.27	156.3	533.62	1.765	141000	3013.8	6.8732	1	3.1462e-12	6.2924e-12	7.792e-10	TRUE
710106	SMARCA4	2435.8	5974.2/5198.9	2435.8	5573.1	1.1938	3600600	208360	6.8731	1	3.1419e-12	6.2837e-12	7.7913e-10	TRUE
452667	TCF7L2	13822	1683.2/1806	13822	1743.5	-2.9862	56519000	3090000	6.8712	3.1807e-12	1	6.3614e-12	7.8708e-10	FALSE
971785	DENND1C	7.1044	84.562/23.823	7.1044	44.904	2.5018	1962.2	30.281	6.8691	1	3.5826e-12	7.1651e-12	8.8214e-10	TRUE
1058726	NAE1	3.0447	15.998/35.735	3.0447	23.918	2.6231	327.97	9.2378	6.8677	1	3.8762e-12	7.7524e-12	9.5108e-10	TRUE
633630	DTYMK	9571.7	649.07/384.83	9571.7	499.79	-4.2566	34593000	1745200	6.8672	3.0584e-12	1	6.1169e-12	7.5953e-10	FALSE
931177	KDM8	10972	849.05/924.52	10972	885.98	-3.6289	41159000	2157900	6.8661	3.2582e-12	1	6.5165e-12	8.0455e-10	FALSE
835778	SMU1	7930.5	86.847/101.71	7930.5	93.984	-6.3838	28362000	1302800	6.8658	1.4553e-12	1	2.9107e-12	3.7729e-10	FALSE
798198	UBA52	8306.1	172.55/204.33	8306.1	187.77	-5.4596	29426000	1399900	6.8615	2.3e-12	1	4.5999e-12	5.8154e-10	FALSE
851337	TIAL1	8025.9	16791/15107	8025.9	15927	0.98861	22237000	1327200	6.858	1	3.492e-12	6.984e-12	8.6166e-10	TRUE
702987	GRTP1	279.1	2115.2/354.6	279.1	866.09	1.6302	1235400	7329.4	6.8564	1	3.5329e-12	7.0658e-12	8.7114e-10	TRUE
825331	OR1M1	202.98	1163.3/377.5	202.98	662.7	1.7021	288840	4496.3	6.8559	1	3.5479e-12	7.0957e-12	8.7421e-10	TRUE
909620	MVP	1182.4	2546/3463.5	1182.4	2969.5	1.3278	1385300	67986	6.8541	1	3.5879e-12	7.1758e-12	8.8283e-10	TRUE
974951	CYP51A1	762.2	2333.5/1773	762.2	2034	1.4149	670820	34475	6.8497	1	3.7011e-12	7.4022e-12	9.1004e-10	TRUE
1094288	INADL	1359	3521.9/3181.3	1359	3347.3	1.2998	1417900	84337	6.8465	1	3.7831e-12	7.5662e-12	9.2954e-10	TRUE
663276	HMGXB3	36.537	122.27/213.49	36.537	161.57	2.1147	8816.3	333.58	6.8459	1	3.8883e-12	7.7767e-12	9.5271e-10	TRUE
883295	HAUS6	8200.5	111.99/295.04	8200.5	181.78	-5.4877	28731000	1372300	6.845	2.5455e-12	1	5.091e-12	6.3991e-10	FALSE
734966	OR52E4	5.0746	18.284/65.972	5.0746	34.752	2.5572	1221.9	18.798	6.8449	1	4.3519e-12	8.7037e-12	1.0551e-09	TRUE
669690	AP3M2	26.388	97.132/159.43	26.388	124.45	2.1955	5035.6	205.32	6.8433	1	4.0001e-12	8.0002e-12	9.7872e-10	TRUE
848362	CRNN	124.83	421.67/461.8	124.83	441.28	1.8134	37107	2138.3	6.8432	1	3.885e-12	7.7701e-12	9.5257e-10	TRUE
646380	SNTG2	20.298	132.56/76.967	20.298	101.01	2.2599	3605	139.21	6.8409	1	4.1105e-12	8.2211e-12	1.0029e-09	TRUE
1097858	EXOSC8	258.8	1579.3/416.9	258.8	811.44	1.6448	578290	6526.8	6.8405	1	3.9488e-12	7.8976e-12	9.6684e-10	TRUE
603513	EFCAB11	12.179	35.425/129.19	12.179	67.673	2.3815	4479.3	65.84	6.8391	1	4.2702e-12	8.5404e-12	1.039e-09	TRUE
848934	TECRL	20.298	188.55/54.06	20.298	100.98	2.2595	9136.5	139.21	6.8383	1	4.1847e-12	8.3695e-12	1.0196e-09	TRUE
691194	CDHR3	6.0895	71.992/21.991	6.0895	39.807	2.5251	1399.3	24.319	6.8372	1	4.53e-12	9.06e-12	1.0923e-09	TRUE
801694	TTC38	126.86	421.67/473.71	126.86	446.93	1.8087	38301	2191.6	6.837	1	4.057e-12	8.114e-12	9.9125e-10	TRUE
993892	KPNA6	557.19	1988.3/1214.1	557.19	1553.7	1.4778	546650	21252	6.8357	1	4.0796e-12	8.1592e-12	9.9607e-10	TRUE
751077	PPHLN1	11.164	52.566/76.051	11.164	63.229	2.4006	1263.4	58.024	6.835	1	4.416e-12	8.832e-12	1.0692e-09	TRUE
409931	CDC73	12401	1736.9/1063.8	12401	1359.3	-3.1886	47892000	2610400	6.8342	4.1137e-12	1	8.2274e-12	1.003e-09	FALSE
700388	TH	64.955	91.418/723.85	64.955	257.3	1.9695	164790	792.77	6.8314	1	4.2493e-12	8.4986e-12	1.0346e-09	TRUE
776653	HMSD	97.432	318.82/404.08	97.432	358.93	1.8705	27576	1466.1	6.8294	1	4.2874e-12	8.5748e-12	1.0424e-09	TRUE
694916	GCNT1	50.746	213.69/207.08	50.746	210.36	2.0302	9534.9	546.23	6.8293	1	4.3311e-12	8.6623e-12	1.0516e-09	TRUE
915349	PPP2R1A	14208	1994.1/1899.4	14208	1946.2	-2.8673	57763000	3225200	6.8277	4.3139e-12	1	8.6279e-12	1.0481e-09	FALSE
776955	OR5D16	601.84	1771.2/1552.2	601.84	1658.1	1.4605	410100	23937	6.827	1	4.3362e-12	8.6724e-12	1.0521e-09	TRUE
635333	CCDC77	23.343	137.13/92.543	23.343	112.65	2.2231	3754	171.17	6.8263	1	4.5243e-12	9.0485e-12	1.0916e-09	TRUE
1103330	FRRS1L	61.91	107.42/569	61.91	247.26	1.9805	90928	737.29	6.8262	1	4.4087e-12	8.8175e-12	1.0682e-09	TRUE
807954	PRKCI	5632.8	11809/11401	5632.8	11603	1.0425	12299000	765590	6.8236	1	4.4402e-12	8.8804e-12	1.0736e-09	TRUE
545947	NF1	1297.1	3607.6/2853.3	1297.1	3208.3	1.3059	1456700	78463	6.8233	1	4.4496e-12	8.8991e-12	1.0751e-09	TRUE
1049113	CD1D	4224.1	8176.2/9902.1	4224.1	8997.9	1.0908	8764900	489630	6.8223	1	4.4793e-12	8.9586e-12	1.0815e-09	TRUE
564993	GNAS	90.327	442.24/256.56	90.327	336.84	1.8872	34138	1306.7	6.8193	1	4.6015e-12	9.203e-12	1.1087e-09	TRUE
947500	DTL	8596.3	295.97/328.03	8596.3	311.58	-4.7816	29694000	1476700	6.8177	3.8736e-12	1	7.7472e-12	9.5108e-10	FALSE
1056187	TONSL	8733.3	212.55/567.17	8733.3	347.22	-4.6486	30193000	1513400	6.8168	4.0256e-12	1	8.0512e-12	9.8426e-10	FALSE
738618	SLC22A20	78.148	362.25/246.48	78.148	298.81	1.9214	22556	1048.9	6.8132	1	4.8092e-12	9.6185e-12	1.1572e-09	TRUE
744210	SIM2	1104.2	4245.2/1831.6	1104.2	2788.5	1.3357	2883000	61159	6.8106	1	4.8606e-12	9.7213e-12	1.1687e-09	TRUE
620507	LGSN	16.239	43.424/164.01	16.239	84.415	2.3088	7184	100.24	6.8096	1	5.1636e-12	1.0327e-11	1.2356e-09	TRUE
1022437	DDX55	11816	1220.4/1225.1	11816	1222.7	-3.2714	44332000	2421300	6.8076	4.9469e-12	1	9.8938e-12	1.1887e-09	FALSE
732166	C14orf159	139.04	775.91/297.79	139.04	480.7	1.7823	121080	2520.6	6.805	1	5.065e-12	1.013e-11	1.2154e-09	TRUE
826274	NAPB	835.27	3185.9/1507.3	835.27	2191.4	1.3904	1562600	39715	6.8047	1	5.0616e-12	1.0123e-11	1.2154e-09	TRUE
612629	AQP3	131.94	585.08/361.93	131.94	460.17	1.7945	56073	2326.7	6.8047	1	5.0775e-12	1.0155e-11	1.2175e-09	TRUE
598748	RACGAP1	7932.6	190.84/142.02	7932.6	164.63	-5.5819	27077000	1303300	6.8043	3.2306e-12	1	6.4611e-12	7.9829e-10	FALSE
1082843	KDM4B	51.761	283.4/160.35	51.761	213.18	2.0213	14982	562.77	6.8042	1	5.1555e-12	1.0311e-11	1.2345e-09	TRUE
979925	FOXQ1	662.74	1636.4/1972.7	662.74	1796.7	1.4375	490370	27777	6.8038	1	5.0934e-12	1.0187e-11	1.2205e-09	TRUE
689244	GALNT13	2.0298	22.855/13.744	2.0298	17.727	2.6278	135.39	5.3231	6.8034	1	6.3036e-12	1.2607e-11	1.49e-09	TRUE
1018033	ZNF134	132.95	469.66/456.3	132.95	462.93	1.7922	39738	2354.1	6.8011	1	5.2077e-12	1.0415e-11	1.2453e-09	TRUE
769015	C7orf62	112.66	1613.5/100.79	112.66	403.38	1.8311	935710	1828.6	6.7987	1	5.3003e-12	1.0601e-11	1.2666e-09	TRUE
132958	ILK	11814	1263.9/1213.1	11814	1238.2	-3.253	44130000	2420600	6.7972	5.3169e-12	1	1.0634e-11	1.2697e-09	FALSE
835437	SLC26A1	126.86	420.52/470.96	126.86	445.03	1.8025	37780	2191.6	6.7964	1	5.3831e-12	1.0766e-11	1.2837e-09	TRUE
727738	CSH2	103.52	443.38/318.86	103.52	376	1.8508	32462	1607.7	6.7956	1	5.4183e-12	1.0837e-11	1.2904e-09	TRUE
601314	CACNB1	21.313	145.13/75.134	21.313	104.43	2.2403	4396.1	149.61	6.7951	1	5.641e-12	1.1282e-11	1.3406e-09	TRUE
1019795	MLLT1	4139.8	8089.4/9616.3	4139.8	8819.8	1.091	8261000	474550	6.7937	1	5.4663e-12	1.0933e-11	1.3009e-09	TRUE
847834	TMEM144	0	6.8564/17.409	1.0149	10.936	2.5666	128.91	2.1337	6.7921	1	7.3039e-12	1.4608e-11	1.7102e-09	TRUE
1060586	ELL	7443.4	77.706/56.809	7443.4	66.442	-6.7864	25432000	1180500	6.7895	1.9506e-12	1	3.9013e-12	4.9828e-10	FALSE
679489	TCP11L1	20.298	42.281/238.23	20.298	100.4	2.2513	16955	139.21	6.7893	1	5.8854e-12	1.1771e-11	1.3949e-09	TRUE
862684	TPR	5305	10962/10988	5305	10975	1.0487	11051000	697500	6.7892	1	5.6384e-12	1.1277e-11	1.3406e-09	TRUE
523058	PSMB6	14555	2143.8/2124.8	14555	2134.3	-2.7691	58864000	3348500	6.7876	5.6993e-12	1	1.1399e-11	1.3536e-09	FALSE
730258	TAMM41	8383.2	244.54/355.51	8383.2	294.86	-4.8247	28362000	1420200	6.7872	4.7171e-12	1	9.4343e-12	1.1358e-09	FALSE
770434	TMEM106C	78.148	316.54/280.38	78.148	297.91	1.9171	18269	1048.9	6.7855	1	5.8302e-12	1.166e-11	1.3837e-09	TRUE
1023799	MED12	16269	2675.1/2793.7	16269	2733.8	-2.5727	68945000	3981600	6.7833	5.8728e-12	1	1.1746e-11	1.3929e-09	FALSE
749646	RTCA	91.342	387.39/295.96	91.342	338.6	1.8788	25309	1329.1	6.7821	1	5.9567e-12	1.1913e-11	1.4108e-09	TRUE
594760	PSMB2	8718.1	399.96/378.42	8718.1	389.04	-4.4825	29542000	1509300	6.7796	5.3829e-12	1	1.0766e-11	1.2837e-09	FALSE
748181	LZTFL1	4.0597	42.281/20.158	4.0597	29.201	2.5775	441.34	13.754	6.7792	1	6.9995e-12	1.3999e-11	1.6444e-09	TRUE
895423	ABHD12B	211.1	834.19/553.43	211.1	679.46	1.6818	105300	4774.9	6.778	1	6.1008e-12	1.2202e-11	1.443e-09	TRUE
665982	ZNF562	14.209	75.42/76.051	14.209	75.735	2.335	1471.9	82.433	6.7765	1	6.5391e-12	1.3078e-11	1.5414e-09	TRUE
465267	SRSF5	103.52	290.25/484.71	103.52	375.09	1.8473	39873	1607.7	6.7728	1	6.3464e-12	1.2693e-11	1.4991e-09	TRUE
775170	HNRNPUL1	346.09	1277.6/830.14	346.09	1029.8	1.5705	232610	10203	6.7693	1	6.4709e-12	1.2942e-11	1.5264e-09	TRUE
763734	LRRC42	46.686	124.56/306.03	46.686	195.25	2.0411	19862	481.83	6.7682	1	6.6326e-12	1.3265e-11	1.5614e-09	TRUE
998786	CHGB	262.86	977.03/681.71	262.86	816.12	1.6308	138640	6684.7	6.7668	1	6.5857e-12	1.3171e-11	1.5514e-09	TRUE
855083	TMEM105	155.28	265.11/1038.1	155.28	524.64	1.7499	259470	2984	6.7616	1	6.8368e-12	1.3674e-11	1.6073e-09	TRUE
659299	LOC149950	4.0597	30.854/27.488	4.0597	29.122	2.5737	260.78	13.754	6.758	1	8.103e-12	1.6206e-11	1.8783e-09	TRUE
763267	MCMDC2	78.148	267.4/329.86	78.148	296.99	1.9126	18995	1048.9	6.7571	1	7.0929e-12	1.4186e-11	1.6652e-09	TRUE
863810	FTHL17	50.746	175.98/247.39	50.746	208.66	2.0185	11066	546.23	6.7564	1	7.1781e-12	1.4356e-11	1.6839e-09	TRUE
912870	CEACAM16	379.58	1121/1103.2	379.58	1112.1	1.5483	191290	11761	6.7542	1	7.1821e-12	1.4364e-11	1.6839e-09	TRUE
153774	HMGB2	5665.3	9614.9/13991	5665.3	11598	1.0336	17925000	772460	6.7504	1	7.37e-12	1.474e-11	1.7245e-09	TRUE
827433	F5	41.611	150.84/208.91	41.611	177.52	2.0668	8101.3	405.35	6.7503	1	7.523e-12	1.5046e-11	1.7544e-09	TRUE
631120	FDPS	291.28	685.64/1150.8	291.28	888.29	1.6053	199150	7826.6	6.7483	1	7.4811e-12	1.4962e-11	1.7481e-09	TRUE
166919	ARID1A	2011.6	5561.7/3916.1	2011.6	4666.9	1.2138	3295400	154860	6.7477	1	7.5082e-12	1.5016e-11	1.7521e-09	TRUE
771042	PSMB5	10085	724.49/887.87	10085	802.03	-3.6508	34913000	1892900	6.7474	7.411e-12	1	1.4822e-11	1.7329e-09	FALSE
868721	BRAF	10967	927.9/1208.6	10967	1059	-3.3712	39045000	2156400	6.7473	7.489e-12	1	1.4978e-11	1.7488e-09	FALSE
803028	TYW1	79.163	193.12/465.47	79.163	299.83	1.9079	43698	1069.6	6.7471	1	7.6006e-12	1.5201e-11	1.7713e-09	TRUE
619123	SFT2D2	21.313	81.134/132.86	21.313	103.83	2.232	3557.4	149.61	6.746	1	7.9213e-12	1.5843e-11	1.8399e-09	TRUE
823357	LINC00469	365.37	995.32/1162.7	365.37	1075.8	1.5554	189080	11090	6.7458	1	7.609e-12	1.5218e-11	1.7721e-09	TRUE
801454	GZMB	13.194	138.27/36.651	13.194	71.211	2.3469	5150.6	73.98	6.7452	1	8.1493e-12	1.6299e-11	1.8878e-09	TRUE
941692	ACSS3	182.68	691.35/520.44	182.68	599.84	1.7098	72629	3826.2	6.744	1	7.718e-12	1.5436e-11	1.7962e-09	TRUE
986668	DDB1	8878.5	905.04/250.14	8878.5	475.82	-4.2189	29580000	1552700	6.7433	7.2202e-12	1	1.444e-11	1.6917e-09	FALSE
1046426	MID1IP1	128.89	386.24/520.44	128.89	448.35	1.7905	43232	2245.3	6.7418	1	7.8475e-12	1.5695e-11	1.8252e-09	TRUE
1074170	NFIB	687.1	2199.8/1543	687.1	1842.3	1.4216	609300	29370	6.741	1	7.8662e-12	1.5732e-11	1.8283e-09	TRUE
608277	METTL9	188.77	278.83/1361.6	188.77	616.19	1.7014	482630	4023.2	6.7385	1	8.0159e-12	1.6032e-11	1.8606e-09	TRUE
913528	MAST2	2153.6	6565/3731.1	2153.6	4949.2	1.2	5235900	172140	6.7378	1	8.041e-12	1.6082e-11	1.8652e-09	TRUE
770106	MAP4	1002.7	4044.1/1606.2	1002.7	2548.7	1.3449	2776800	52683	6.7353	1	8.177e-12	1.6354e-11	1.8922e-09	TRUE
763373	AMMECR1	6431.5	11914/14107	6431.5	12964	1.0112	16091000	940740	6.7353	1	8.1791e-12	1.6358e-11	1.8922e-09	TRUE
1104404	ZNF790	3.0447	25.14/21.991	3.0447	23.513	2.5994	176.92	9.2378	6.7343	1	9.7837e-12	1.9567e-11	2.247e-09	TRUE
260268	MIS18A	7625.1	137.13/210.74	7625.1	170	-5.4789	24833000	1225600	6.734	5.4148e-12	1	1.083e-11	1.2904e-09	FALSE
653508	TRMT61A	9818.3	593.08/952.01	9818.3	751.41	-3.706	33415000	1815600	6.729	8.3811e-12	1	1.6762e-11	1.9363e-09	FALSE
1056747	SMLR1	1.0149	18.284/6.4139	1.0149	10.843	2.5552	97.05	2.1337	6.7282	1	1.1351e-11	2.2702e-11	2.5764e-09	TRUE
607449	USP16	1679.7	3742.4/4236.8	1679.7	3982	1.2448	1921400	117100	6.7279	1	8.6078e-12	1.7216e-11	1.9874e-09	TRUE
802593	FRMPD3	0	7.9991/14.66	1.0149	10.834	2.5541	97.081	2.1337	6.7219	1	1.1859e-11	2.3719e-11	2.683e-09	TRUE
604256	SRSF11	0	9.1418/12.828	1.0149	10.831	2.5537	83.204	2.1337	6.7197	1	1.2037e-11	2.4073e-11	2.7195e-09	TRUE
796549	HUWE1	14805	2280.9/2417.1	14805	2348	-2.656	58736000	3438300	6.7178	9.223e-12	1	1.8446e-11	2.1266e-09	FALSE
656734	LATS1	3624.3	6407.3/9489.8	3624.3	7797.7	1.1051	8935700	386020	6.7172	1	9.2601e-12	1.852e-11	2.1337e-09	TRUE
1074203	NFIB	5148.7	10771/10489	5148.7	10629	1.0457	10347000	665840	6.7168	1	9.2905e-12	1.8581e-11	2.1393e-09	TRUE
866665	PPP2R4	8662.3	315.39/655.13	8662.3	454.57	-4.2492	28297000	1494300	6.7143	8.7587e-12	1	1.7517e-11	2.0209e-09	FALSE
617055	NR1D2	6174.7	12120/12858	6174.7	12483	1.0154	13818000	883040	6.7135	1	9.4983e-12	1.8997e-11	2.1857e-09	TRUE
538485	GALNT1	24.358	175.98/75.134	24.358	115	2.1936	6766.5	182.32	6.7128	1	9.9003e-12	1.9801e-11	2.2707e-09	TRUE
595424	BAG6	152.24	798.77/329.86	152.24	513.31	1.7469	122310	2895	6.7108	1	9.7015e-12	1.9403e-11	2.2309e-09	TRUE
799204	SOX9	9962.4	740.49/908.94	9962.4	820.4	-3.6005	33749000	1857200	6.7084	9.7074e-12	1	1.9415e-11	2.2309e-09	FALSE
750109	IFT88	264.89	958.75/695.45	264.89	816.56	1.6205	131960	6764.1	6.7076	1	9.8981e-12	1.9796e-11	2.2707e-09	TRUE
851190	DHRS3	1069.7	2206.6/3274.8	1069.7	2688.1	1.3286	1279900	58227	6.707	1	9.9306e-12	1.9861e-11	2.2747e-09	TRUE
643101	PSMD6	16501	3014.5/2932.1	16501	2973	-2.4722	68390000	4070400	6.7055	1.0035e-11	1	2.007e-11	2.2971e-09	FALSE
970797	UBE2N	9170.8	654.78/561.67	9170.8	606.45	-3.9164	30219000	1632900	6.7022	9.9079e-12	1	1.9816e-11	2.271e-09	FALSE
733837	ADAM17	5945.4	11825/12301	5945.4	12061	1.0203	12901000	832600	6.7018	1	1.029e-11	2.0581e-11	2.3525e-09	TRUE
906102	UFM1	93.372	191.98/608.4	93.372	341.78	1.8608	83425	1374.3	6.7008	1	1.0423e-11	2.0847e-11	2.3798e-09	TRUE
973049	FARP2	480.05	1145/1593.4	480.05	1350.7	1.4905	333990	16888	6.6998	1	1.0437e-11	2.0873e-11	2.3812e-09	TRUE
781531	XRCC5	9212.4	674.21/573.59	9212.4	621.87	-3.8867	30349000	1644400	6.6991	1.0148e-11	1	2.0295e-11	2.3214e-09	FALSE
977841	TSG101	7293.2	171.41/98.041	7293.2	129.64	-5.8031	23227000	1143700	6.6983	5.9739e-12	1	1.1948e-11	1.414e-09	FALSE
634212	FAM209B	10.149	74.277/44.897	10.149	57.751	2.3977	1202.8	50.544	6.6956	1	1.163e-11	2.3261e-11	2.6363e-09	TRUE
807740	ZNF644	666.8	2357.5/1356.1	666.8	1788	1.4217	767640	28041	6.6955	1	1.0745e-11	2.1489e-11	2.4483e-09	TRUE
1061523	VHL	8953.6	601.08/516.78	8953.6	557.33	-4.0034	29200000	1573100	6.6942	1.037e-11	1	2.074e-11	2.3691e-09	FALSE
972539	ADM5	181.67	114.27/3084.2	181.67	593.83	1.7032	3666700	3793.7	6.6917	1	1.1045e-11	2.209e-11	2.5135e-09	TRUE
832808	ZNF570	3.0447	59.422/9.1627	3.0447	23.381	2.5916	1171.6	9.2378	6.6908	1	1.3186e-11	2.6372e-11	2.9524e-09	TRUE
833683	DUSP16	91.342	226.26/496.62	91.342	335.22	1.8643	46975	1329.1	6.6894	1	1.1275e-11	2.2551e-11	2.5625e-09	TRUE
1058422	OR10G2	745.96	3159.6/1225.1	745.96	1967.4	1.3979	1755900	33347	6.6889	1	1.124e-11	2.248e-11	2.5562e-09	TRUE
1097933	HLA-B	116.72	403.38/417.82	116.72	410.54	1.8057	31573	1929.9	6.6883	1	1.1337e-11	2.2674e-11	2.5749e-09	TRUE
755276	HCFC1	7012	77.706/72.385	7012	74.998	-6.5279	22325000	1075900	6.6877	4.4347e-12	1	8.8694e-12	1.073e-09	FALSE
1055696	ZNF608	95.402	623.93/193.33	95.402	347.33	1.8533	88283	1419.9	6.6857	1	1.1557e-11	2.3114e-11	2.6214e-09	TRUE
764724	EPHA3	63.94	324.54/192.42	63.94	249.9	1.9499	18812	774.12	6.6835	1	1.179e-11	2.358e-11	2.669e-09	TRUE
684598	GSPT2	290.27	1077.6/718.36	290.27	879.83	1.5965	166840	7784.7	6.6821	1	1.1787e-11	2.3574e-11	2.669e-09	TRUE
1041741	STAG3L4	11.164	261.68/14.66	11.164	62.061	2.3741	26170	58.024	6.6818	1	1.2713e-11	2.5425e-11	2.8574e-09	TRUE
976120	PLK4	8137.6	383.96/332.61	8137.6	357.36	-4.5053	25809000	1356000	6.6813	1.045e-11	1	2.0901e-11	2.3828e-09	FALSE
612878	HIST1H4C	42.626	314.25/102.62	42.626	179.6	2.0495	23000	420.28	6.6812	1	1.2073e-11	2.4147e-11	2.7261e-09	TRUE
668474	RNF213	376.53	1086.7/1105.9	376.53	1096.3	1.5393	184580	11616	6.6781	1	1.2104e-11	2.4208e-11	2.7312e-09	TRUE
991213	PLK1	7142	116.56/115.45	7142	116	-5.9319	22453000	1107100	6.6775	6.4568e-12	1	1.2914e-11	1.5241e-09	FALSE
748209	KEAP1	1854.2	3332.2/5603	1854.2	4320.9	1.2201	3736300	136490	6.6766	1	1.2229e-11	2.4457e-11	2.7565e-09	TRUE
961084	CLIP2	400.89	885.62/1509.1	400.89	1156.1	1.5256	330110	12793	6.6766	1	1.2232e-11	2.4463e-11	2.7565e-09	TRUE
924211	KRTAP9-1	219.22	259.4/1856.4	219.22	693.98	1.658	1012200	5059.3	6.6747	1	1.24e-11	2.48e-11	2.7908e-09	TRUE
961857	TCEB3	1360	2198.6/4950.6	1360	3299.2	1.2779	3746000	84435	6.6736	1	1.2482e-11	2.4965e-11	2.8075e-09	TRUE
699627	ATP6V0C	7136.9	212.55/66.888	7136.9	119.25	-5.8914	22358000	1105900	6.6733	6.7695e-12	1	1.3539e-11	1.5925e-09	FALSE
906591	DSCR9	31.462	183.98/107.2	31.462	140.44	2.1234	6556.1	266.79	6.6722	1	1.2951e-11	2.5902e-11	2.9053e-09	TRUE
1051069	SEMA7A	2852.9	8681.3/4563.9	2852.9	6294.5	1.1414	9397900	266260	6.6697	1	1.2816e-11	2.5632e-11	2.8788e-09	TRUE
116614	UNC5A	261.85	778.2/833.81	261.85	805.52	1.6175	106980	6645.1	6.6694	1	1.2849e-11	2.5699e-11	2.8844e-09	TRUE
1011638	WDR92	8448.1	581.65/352.76	8448.1	452.98	-4.2181	26810000	1437300	6.6689	1.197e-11	1	2.3939e-11	2.7062e-09	FALSE
947388	UBL4A	168.48	383.96/805.4	168.48	556.1	1.7169	114340	3380.3	6.6671	1	1.3072e-11	2.6145e-11	2.9288e-09	TRUE
713193	CHRDL1	638.38	1151.9/2561.9	638.38	1717.8	1.4267	1061700	26217	6.6668	1	1.3071e-11	2.6143e-11	2.9288e-09	TRUE
899398	PAX5	444.53	1276.4/1245.2	444.53	1260.7	1.5018	236770	15001	6.6639	1	1.3333e-11	2.6665e-11	2.9833e-09	TRUE
1079342	ANKRD13D	95.402	405.67/295.96	95.402	346.5	1.8499	27183	1419.9	6.6636	1	1.3437e-11	2.6874e-11	3.0047e-09	TRUE
1085458	SLC25A18	382.62	844.48/1457.8	382.62	1109.5	1.5335	311400	11907	6.6617	1	1.3535e-11	2.707e-11	3.0247e-09	TRUE
615373	BCL3	7606.8	12884/17385	7606.8	14967	0.97629	24652000	1221100	6.6603	1	1.3661e-11	2.7321e-11	3.0488e-09	TRUE
131416	ATXN7L2	63.94	235.4/263.89	63.94	249.24	1.9461	12990	774.12	6.6599	1	1.3851e-11	2.7702e-11	3.0894e-09	TRUE
910018	GRPEL2	192.83	906.18/426.98	192.83	622.04	1.6845	143750	4156.5	6.6574	1	1.3956e-11	2.7913e-11	3.1109e-09	TRUE
856306	FMR1NB	2.0298	9.1418/32.986	2.0298	17.386	2.6013	319.65	5.3231	6.656	1	1.7363e-11	3.4725e-11	3.8092e-09	TRUE
661746	SMARCAD1	131.94	427.38/480.13	131.94	452.99	1.7719	38417	2326.7	6.6558	1	1.4134e-11	2.8269e-11	3.1485e-09	TRUE
926819	LGR5	762.2	2030.6/1965.4	762.2	1997.7	1.389	538350	34475	6.6544	1	1.4223e-11	2.8446e-11	3.1643e-09	TRUE
973745	MYO3A	1.0149	115.42/0.91627	1.0149	10.735	2.542	6114.4	2.1337	6.6542	1	1.8823e-11	3.7647e-11	4.1038e-09	TRUE
595740	C2orf80	0	12.57/9.1627	1.0149	10.733	2.5418	80.846	2.1337	6.6531	1	1.8971e-11	3.7943e-11	4.1335e-09	TRUE
913745	OR2AG2	201.97	849.05/492.04	201.97	646.35	1.6733	113650	4461.9	6.6527	1	1.4406e-11	2.8813e-11	3.203e-09	TRUE
1037668	LIN28B	37.552	114.27/228.15	37.552	161.47	2.0753	10318	347.54	6.6472	1	1.527e-11	3.054e-11	3.3885e-09	TRUE
1102835	INHBB	352.18	1025/1040	352.18	1032.5	1.549	165000	10480	6.6453	1	1.5133e-11	3.0266e-11	3.3614e-09	TRUE
790588	ZNF24	302.44	1003.3/820.98	302.44	907.58	1.5822	141750	8292.4	6.6453	1	1.5138e-11	3.0276e-11	3.3614e-09	TRUE
693239	PREB	7003.9	155.41/90.711	7003.9	118.74	-5.8704	21512000	1074000	6.6437	8.3116e-12	1	1.6623e-11	1.9216e-09	FALSE
878518	CD40LG	27.403	1135.9/13.744	27.403	125.31	2.1528	565230	217.17	6.6435	1	1.5814e-11	3.1627e-11	3.498e-09	TRUE
260728	KMT2C	5322.2	9532.6/12428	5322.2	10885	1.0321	13173000	701030	6.6434	1	1.5321e-11	3.0643e-11	3.3977e-09	TRUE
1098500	TRIM65	114.69	339.39/477.38	114.69	402.52	1.8024	36632	1879	6.64	1	1.5749e-11	3.1498e-11	3.4903e-09	TRUE
1001328	EIF2AK4	539.93	965.61/2282.4	539.93	1484.6	1.4575	887040	20245	6.6391	1	1.5786e-11	3.1571e-11	3.4962e-09	TRUE
982525	SERPINB9	200.95	350.82/1177.4	200.95	642.71	1.6724	305990	4427.6	6.639	1	1.5809e-11	3.1617e-11	3.498e-09	TRUE
1008995	SNX32	17.254	190.84/39.4	17.254	86.744	2.2651	10445	109.57	6.6387	1	1.6651e-11	3.3302e-11	3.6693e-09	TRUE
979653	ANTXRL	22.328	67.421/167.68	22.328	106.34	2.202	6299.5	160.27	6.6359	1	1.6783e-11	3.3566e-11	3.689e-09	TRUE
762280	CTDP1	7865.6	222.83/521.36	7865.6	340.85	-4.5243	24151000	1286200	6.6349	1.4214e-11	1	2.8428e-11	3.1643e-09	FALSE
612556	PFDN5	97.432	386.24/319.78	97.432	351.44	1.8402	25117	1466.1	6.6339	1	1.6432e-11	3.2864e-11	3.6322e-09	TRUE
714546	CLUL1	123.82	201.12/913.52	123.82	428.66	1.7834	214650	2111.9	6.6336	1	1.6441e-11	3.2882e-11	3.6322e-09	TRUE
788709	SPRED3	44.656	102.85/334.44	44.656	185.48	2.0301	26568	450.69	6.6333	1	1.6704e-11	3.3408e-11	3.6763e-09	TRUE
912377	CAMP	116.72	377.1/441.64	116.72	408.1	1.7971	32354	1929.9	6.6327	1	1.6544e-11	3.3088e-11	3.6526e-09	TRUE
1011048	OR2H2	94.387	499.37/234.57	94.387	342.26	1.8474	46560	1397	6.6317	1	1.6689e-11	3.3379e-11	3.6754e-09	TRUE
1030567	RBM6	2059.3	4887.5/4552	2059.3	4716.8	1.1953	2484800	160590	6.6316	1	1.6607e-11	3.3215e-11	3.6619e-09	TRUE
699741	POLD2	11040	1154.2/1362.5	11040	1254	-3.1371	37491000	2178800	6.63	1.6752e-11	1	3.3503e-11	3.6844e-09	FALSE
794901	GTF2H1	19834	3883/4992.8	19834	4403.1	-2.1712	87249000	5418900	6.629	1.6893e-11	1	3.3787e-11	3.7109e-09	FALSE
830332	F11R	574.44	2647.7/923.6	574.44	1563.8	1.4432	1335100	22276	6.6288	1	1.6918e-11	3.3836e-11	3.7139e-09	TRUE
686479	NFIA	4664.5	9745.2/9593.4	4664.5	9669	1.0515	8616600	571170	6.6217	1	1.775e-11	3.55e-11	3.8868e-09	TRUE
796544	HUWE1	11010	1423.8/1109.6	11010	1256.9	-3.1298	37216000	2169400	6.6215	1.7735e-11	1	3.5469e-11	3.8859e-09	FALSE
746724	LMF1	75.104	253.69/316.11	75.104	283.19	1.9008	17279	987.6	6.6213	1	1.7953e-11	3.5906e-11	3.9264e-09	TRUE
761583	MYO1C	601.84	731.35/3615.6	601.84	1626.2	1.4325	3251600	23937	6.6206	1	1.7888e-11	3.5777e-11	3.9147e-09	TRUE
637114	SPRED2	1245.3	3429.3/2698.4	1245.3	3042	1.2878	1295300	73668	6.6197	1	1.8001e-11	3.6002e-11	3.9344e-09	TRUE
917015	IRGM	17.254	57.136/131.03	17.254	86.533	2.2616	3812.2	109.57	6.6185	1	1.9091e-11	3.8183e-11	4.1544e-09	TRUE
1050847	SPEN	1179.3	2683.1/3136.4	1179.3	2900.9	1.2978	1100200	67715	6.6159	1	1.8469e-11	3.6939e-11	4.0342e-09	TRUE
880321	KDM6A	7247.5	14202/14372	7247.5	14287	0.979	16972000	1132600	6.6141	1	1.8689e-11	3.7377e-11	4.0795e-09	TRUE
866639	GPR135	1139.7	2624.8/3020.9	1139.7	2815.9	1.3041	1031500	64230	6.6138	1	1.8723e-11	3.7446e-11	4.0844e-09	TRUE
720381	OR10J3	79.163	813.62/107.2	79.163	295.39	1.8865	203820	1069.6	6.6114	1	1.9178e-11	3.8357e-11	4.1707e-09	TRUE
792237	SOD1	7028.3	98.275/254.72	7028.3	158.23	-5.4642	21070000	1079800	6.6113	1.232e-11	1	2.4639e-11	2.7744e-09	FALSE
868962	TP53BP2	4530.6	8928.1/9926	4530.6	9413.8	1.0549	8502300	545900	6.6093	1	1.9308e-11	3.8617e-11	4.1964e-09	TRUE
772937	MSMP	40.597	174.84/167.68	40.597	171.22	2.0497	6410	390.61	6.6092	1	1.9715e-11	3.943e-11	4.2794e-09	TRUE
878009	PSMB5	7072.9	163.41/188.75	7072.9	175.62	-5.3238	21117000	1090500	6.6049	1.3585e-11	1	2.717e-11	3.0339e-09	FALSE
673920	ZNHIT3	207.04	1251.3/344.52	207.04	656.6	1.6603	357510	4634.8	6.6034	1	2.0119e-11	4.0239e-11	4.3645e-09	TRUE
598348	COL4A6	305.49	695.92/1193	305.49	911.17	1.5735	212400	8421	6.6003	1	2.0531e-11	4.1062e-11	4.4453e-09	TRUE
790601	ZNF24	1003.8	2516.3/2523.4	1003.8	2519.8	1.3271	804800	52766	6.6001	1	2.0543e-11	4.1087e-11	4.4453e-09	TRUE
933039	TIMP4	8.1193	21.712/106.29	8.1193	48.072	2.4279	3356.7	36.655	6.599	1	2.2746e-11	4.5493e-11	4.8826e-09	TRUE
256731	TRIM8	1110.3	3153.9/2396	1110.3	2749	1.3072	1120400	61682	6.5981	1	2.0828e-11	4.1655e-11	4.5041e-09	TRUE
795293	PCID2	7542.8	447.95/200.66	7542.8	299.82	-4.6483	22528000	1205100	6.5978	1.7673e-11	1	3.5345e-11	3.8747e-09	FALSE
631240	LRRC34	14.209	122.27/44.897	14.209	74.105	2.304	3570.4	82.433	6.5971	1	2.2279e-11	4.4558e-11	4.7912e-09	TRUE
914807	ATP5B	14439	2515.1/2372.2	14439	2442.6	-2.563	54123000	3307200	6.5967	2.1022e-11	1	4.2045e-11	4.5433e-09	FALSE
836968	GPR83	1869.5	5281.7/3536.8	1869.5	4322.1	1.2087	3041000	138230	6.5966	1	2.1037e-11	4.2074e-11	4.5437e-09	TRUE
913188	PSMA6	8186.3	628.5/358.26	8186.3	474.52	-4.1058	24777000	1368700	6.5919	2.0414e-11	1	4.0829e-11	4.4257e-09	FALSE
1106364	C17orf97	0	6.8564/16.493	1.0149	10.644	2.5308	116.08	2.1337	6.5918	1	2.8727e-11	5.7455e-11	6.0988e-09	TRUE
771424	SERINC5	66.984	986.18/66.888	66.984	256.94	1.9237	347310	830.53	6.5913	1	2.2027e-11	4.4054e-11	4.7433e-09	TRUE
166931	ARID1A	2581.9	5293.1/6201.3	2581.9	5729.3	1.1496	3680500	228070	6.5903	1	2.1941e-11	4.3882e-11	4.733e-09	TRUE
929385	CBY1	550.08	1345/1675.9	550.08	1501.3	1.4469	354970	20835	6.5902	1	2.1961e-11	4.3923e-11	4.7345e-09	TRUE
721589	SKIDA1	4674.7	13279/7032.4	4674.7	9663.3	1.0475	20594000	573100	6.5897	1	2.2038e-11	4.4076e-11	4.7433e-09	TRUE
1074163	NFIB	8615.6	18009/15370	8615.6	16637	0.94931	24082000	1481800	6.5897	1	2.2043e-11	4.4085e-11	4.7433e-09	TRUE
651003	NUDC	8831.8	596.5/719.27	8831.8	655.02	-3.7511	27262000	1540000	6.589	2.1588e-11	1	4.3176e-11	4.6598e-09	FALSE
986913	FBXW11	5460.2	12060/10189	5460.2	11085	1.0215	11919000	729470	6.5859	1	2.2603e-11	4.5205e-11	4.8577e-09	TRUE
829542	METTL23	0	10.285/10.995	1.0149	10.634	2.5296	74.388	2.1337	6.5852	1	3.0032e-11	6.0064e-11	6.341e-09	TRUE
709992	UCMA	1.0149	10.285/10.995	1.0149	10.634	2.5296	40.276	2.1337	6.5852	1	3.0032e-11	6.0064e-11	6.341e-09	TRUE
741071	DDX43	51.761	185.12/233.65	51.761	207.98	1.9858	9884.4	562.77	6.585	1	2.3076e-11	4.6152e-11	4.9504e-09	TRUE
856450	AACS	92.357	450.24/248.31	92.357	334.37	1.8449	35349	1351.6	6.5827	1	2.3238e-11	4.6476e-11	4.982e-09	TRUE
946671	FAM83C	19.283	81.134/109.04	19.283	94.057	2.2285	2417.6	129.06	6.5819	1	2.4312e-11	4.8623e-11	5.2026e-09	TRUE
633791	ARMC8	30.447	121.13/151.18	30.447	135.33	2.116	4468.7	254.05	6.5799	1	2.421e-11	4.8421e-11	5.1841e-09	TRUE
1115445	MCUR1	722.62	1213.6/2957.7	722.62	1894.6	1.3893	1479100	31748	6.5774	1	2.393e-11	4.7861e-11	5.1273e-09	TRUE
696878	HYAL3	973.3	2172.3/2758	973.3	2447.7	1.3296	869920	50310	6.5733	1	2.4602e-11	4.9205e-11	5.2615e-09	TRUE
723557	ISLR	1740.6	4341.2/3783.3	1740.6	4052.7	1.2188	1954400	123750	6.5726	1	2.4718e-11	4.9436e-11	5.283e-09	TRUE
946543	POF1B	39.582	298.25/93.46	39.582	166.97	2.0493	21073	376.06	6.5692	1	2.5825e-11	5.165e-11	5.5095e-09	TRUE
643809	RAD51	7040.5	211.4/203.41	7040.5	207.37	-5.0787	20497000	1082700	6.5669	1.9082e-11	1	3.8164e-11	4.1544e-09	FALSE
1061474	FIBP	1729.4	4285.2/3786	1729.4	4027.9	1.2193	1913300	122520	6.5666	1	2.5732e-11	5.1463e-11	5.4929e-09	TRUE
773942	DPRX	29.433	84.562/204.33	29.433	131.46	2.1218	9029.1	241.54	6.5647	1	2.6858e-11	5.3717e-11	5.7159e-09	TRUE
1056112	KLK2	255.76	525.66/1160.9	255.76	781.19	1.6071	233780	6409.3	6.5631	1	2.637e-11	5.2741e-11	5.619e-09	TRUE
946806	PRPF19	7406.8	340.53/272.13	7406.8	304.42	-4.6002	21618000	1171500	6.5619	2.2694e-11	1	4.5388e-11	4.8744e-09	FALSE
1006080	INPP4B	657.66	3113.9/977.66	657.66	1744.8	1.4063	1939400	27450	6.5619	1	2.6571e-11	5.3142e-11	5.6582e-09	TRUE
895868	MOGAT3	7.1044	61.707/30.237	7.1044	43.202	2.4473	880.9	30.281	6.5598	1	2.9887e-11	5.9775e-11	6.3181e-09	TRUE
1075810	TIGD4	3.0447	31.996/16.493	3.0447	22.978	2.5676	253.68	9.2378	6.5582	1	3.2352e-11	6.4705e-11	6.7979e-09	TRUE
1067519	ADK	2211.5	5513.7/4513.6	2211.5	4988.6	1.1733	2981400	179370	6.5572	1	2.7406e-11	5.4812e-11	5.829e-09	TRUE
842837	SLC35C2	276.06	1492.4/464.55	276.06	832.66	1.5893	470940	7206.9	6.5565	1	2.756e-11	5.5121e-11	5.8582e-09	TRUE
618097	PSMB3	6427.5	66.278/76.967	6427.5	71.423	-6.4719	18711000	939820	6.5564	1.0788e-11	1	2.1576e-11	2.4565e-09	FALSE
785781	OR2C3	120.77	298.25/580.92	120.77	416.25	1.7767	58853	2033.2	6.5529	1	2.8324e-11	5.6648e-11	6.0169e-09	TRUE
74537	SLITRK1	123.82	579.36/311.53	123.82	424.85	1.7705	57210	2111.9	6.5505	1	2.8778e-11	5.7555e-11	6.1057e-09	TRUE
870710	HBP1	48.716	292.54/132.86	48.716	197.15	1.9948	17102	513.68	6.5494	1	2.9358e-11	5.8715e-11	6.2212e-09	TRUE
962010	GINS1	6626.4	133.7/117.28	6626.4	125.22	-5.7144	19068000	985400	6.5491	1.6598e-11	1	3.3197e-11	3.6619e-09	FALSE
902699	FAIM2	305.49	1381.6/594.66	305.49	906.41	1.5659	335390	8421	6.5484	1	2.9099e-11	5.8199e-11	6.1702e-09	TRUE
786958	MAP1B	40.597	137.13/210.74	40.597	170	2.0394	8144.6	390.61	6.5474	1	2.9879e-11	5.9757e-11	6.3181e-09	TRUE
711991	BIRC5	6774.6	142.84/185.09	6774.6	162.6	-5.3721	19447000	1019900	6.5473	1.9451e-11	1	3.8902e-11	4.2248e-09	FALSE
802581	GBGT1	302.44	674.21/1197.6	302.44	898.56	1.5678	217130	8292.4	6.5463	1	2.9507e-11	5.9013e-11	6.249e-09	TRUE
437856	WBSCR17	496.29	1209/1550.3	496.29	1369.1	1.4621	307070	17777	6.546	1	2.956e-11	5.912e-11	6.2564e-09	TRUE
948119	HEPHL1	1406.7	3615.6/3118.1	1406.7	3357.6	1.2546	1403300	88966	6.5409	1	3.0577e-11	6.1154e-11	6.45e-09	TRUE
757206	BCL9L	149.19	757.63/324.36	149.19	495.74	1.7257	107260	2807	6.5409	1	3.0652e-11	6.1304e-11	6.4602e-09	TRUE
868790	CXXC1	2311	5196/5155.9	2311	5175.9	1.163	2841700	192030	6.5377	1	3.1231e-11	6.2463e-11	6.5782e-09	TRUE
730484	WBP5	32.477	281.11/71.469	32.477	141.77	2.0924	20475	279.73	6.5344	1	3.2785e-11	6.5571e-11	6.8806e-09	TRUE
1016030	ARFIP1	299.4	868.47/911.69	299.4	889.82	1.5682	125040	8164.4	6.5343	1	3.1968e-11	6.3936e-11	6.7212e-09	TRUE
1006129	TNFAIP8L3	446.56	1823.8/855.8	446.56	1249.3	1.4821	536440	15107	6.5313	1	3.2599e-11	6.5198e-11	6.8456e-09	TRUE
420846	ATP5L	7027.3	209.12/281.3	7027.3	242.54	-4.8509	19984000	1079600	6.5299	2.6167e-11	1	5.2334e-11	5.579e-09	FALSE
1079130	TTF1	6605.1	181.69/109.04	6605.1	140.76	-5.5423	18721000	980480	6.5283	2.0505e-11	1	4.101e-11	4.4426e-09	FALSE
684413	LRRTM1	96.417	226.26/524.11	96.417	344.37	1.8259	52947	1442.9	6.5275	1	3.3631e-11	6.7262e-11	7.0495e-09	TRUE
1090954	LARP4B	523.7	1787.2/1145.3	523.7	1430.7	1.4482	423980	19313	6.5267	1	3.3621e-11	6.7241e-11	7.0495e-09	TRUE
957954	CST3	186.74	415.95/856.71	186.74	596.96	1.6713	125840	3957.1	6.5211	1	3.4949e-11	6.9897e-11	7.3169e-09	TRUE
1016521	PSMA2	7415	510.8/243.73	7415	352.85	-4.3894	21118000	1173500	6.5191	3.1541e-11	1	6.3082e-11	6.6395e-09	FALSE
916271	GTF2IRD1	662.74	1807.8/1692.4	662.74	1749.1	1.3988	419730	27777	6.5183	1	3.5547e-11	7.1093e-11	7.4332e-09	TRUE
709841	IGFLR1	8.1193	15.998/141.11	8.1193	47.578	2.4133	6796.9	36.655	6.5174	1	3.9308e-11	7.8615e-11	8.1852e-09	TRUE
659188	UBE2I	6684.2	169.12/178.67	6684.2	173.83	-5.2569	18760000	998800	6.5143	2.5222e-11	1	5.0443e-11	5.3874e-09	FALSE
651304	CD84	19.283	278.83/31.153	19.283	93.267	2.2165	25941	129.06	6.5123	1	3.8731e-11	7.7462e-11	8.0749e-09	TRUE
958583	HSPA8	9912.7	1066.2/1085.8	9912.7	1075.9	-3.2025	30707000	1842800	6.5096	3.7523e-11	1	7.5045e-11	7.8417e-09	FALSE
335527	GLTSCR1L	26.388	147.41/97.125	26.388	119.66	2.1393	4181.7	205.32	6.5092	1	3.9063e-11	7.8127e-11	8.1393e-09	TRUE
740491	ZNF563	442.5	983.89/1554.9	442.5	1236.9	1.4809	329520	14896	6.5087	1	3.7903e-11	7.5806e-11	7.9117e-09	TRUE
862698	TPR	3076.2	6526.1/6746.5	3076.2	6635.4	1.1088	4384900	299290	6.5059	1	3.8616e-11	7.7233e-11	8.0557e-09	TRUE
1031510	ACADL	67.999	201.12/329.86	67.999	257.57	1.9059	18919	849.64	6.5036	1	3.9597e-11	7.9195e-11	8.2406e-09	TRUE
992596	ZNF485	63.94	197.69/303.29	63.94	244.86	1.9207	15902	774.12	6.5027	1	3.9879e-11	7.9758e-11	8.2943e-09	TRUE
772788	STEAP2	9.1342	68.564/39.4	9.1342	51.979	2.3862	1029.3	43.416	6.5024	1	4.3103e-11	8.6206e-11	8.901e-09	TRUE
762406	KLHL13	502.38	1077.6/1760.2	502.38	1377.2	1.4531	421550	18115	6.5	1	4.0164e-11	8.0329e-11	8.3465e-09	TRUE
649381	FGD2	2647.9	5425.7/6228.8	2647.9	5813.4	1.1342	3660800	237170	6.4999	1	4.0178e-11	8.0356e-11	8.3465e-09	TRUE
1108764	OAZ2	70.029	353.1/197	70.029	263.75	1.8981	22176	888.32	6.4996	1	4.0644e-11	8.1288e-11	8.4282e-09	TRUE
993888	KPNA6	1251.4	2359.7/3870.3	1251.4	3022.1	1.2713	1815500	74227	6.4992	1	4.0362e-11	8.0724e-11	8.3748e-09	TRUE
152737	RBM25	11902	1918.6/1571.4	11902	1736.4	-2.7763	39453000	2448800	6.4961	4.12e-11	1	8.24e-11	8.5334e-09	FALSE
677015	CDC27	8249.2	727.92/503.03	8249.2	605.12	-3.7668	23846000	1385000	6.4953	4.0251e-11	1	8.0502e-11	8.3567e-09	FALSE
807965	PRKCI	1943.6	4743.5/4139.7	1943.6	4431.3	1.1886	2259100	146820	6.4926	1	4.2188e-11	8.4377e-11	8.7277e-09	TRUE
1041405	LOC100505841	6.0895	131.41/10.995	6.0895	38.099	2.4634	6280.4	24.319	6.4909	1	4.7847e-11	9.5694e-11	9.8051e-09	TRUE
949707	PEA15	2381	4382.4/6390.1	2381	5291.8	1.1519	4181000	201130	6.4905	1	4.2765e-11	8.553e-11	8.8365e-09	TRUE
705373	FBXL2	2.0298	13.713/21.074	2.0298	17.002	2.5708	114.25	5.3231	6.4893	1	5.3193e-11	1.0639e-10	1.0812e-08	TRUE
794984	BRD4	6910.6	300.54/218.07	6910.6	256.01	-4.7491	19126000	1051800	6.4885	3.533e-11	1	7.0661e-11	7.3924e-09	FALSE
649105	EDARADD	0	7.9991/13.744	1.0149	10.489	2.5114	86.809	2.1337	6.4858	1	5.8336e-11	1.1667e-10	1.1795e-08	TRUE
911424	HORMAD1	25.373	211.4/63.223	25.373	115.63	2.1448	11037	193.7	6.485	1	4.594e-11	9.1879e-11	9.4476e-09	TRUE
1019425	C18orf21	23.343	92.561/126.45	23.343	108.19	2.1652	3139	171.17	6.4849	1	4.6114e-11	9.2228e-11	9.4673e-09	TRUE
651470	CEBPG	3740	8744.2/7080	3740	7868.2	1.0728	6712100	405310	6.4844	1	4.4535e-11	8.9071e-11	9.186e-09	TRUE
1032199	SLFN14	58.865	441.09/118.2	58.865	228.36	1.9378	47839	683.22	6.4844	1	4.5093e-11	9.0186e-11	9.2899e-09	TRUE
1005092	DOHH	7015.1	249.11/331.69	7015.1	287.45	-4.6043	19401000	1076700	6.4837	3.7893e-11	1	7.5787e-11	7.9117e-09	FALSE
694432	CDC20B	325.79	965.61/936.43	325.79	950.91	1.5425	139460	9296.7	6.4833	1	4.4874e-11	8.9748e-11	9.2504e-09	TRUE
973261	OR2Z1	11.164	121.13/30.237	11.164	60.544	2.339	4033.6	58.024	6.4826	1	4.8546e-11	9.7093e-11	9.9426e-09	TRUE
886881	TANC1	103.52	331.39/398.58	103.52	363.44	1.8019	26161	1607.7	6.4822	1	4.5412e-11	9.0824e-11	9.3501e-09	TRUE
1073205	C6orf211	8.1193	58.279/38.483	8.1193	47.36	2.4068	749.41	36.655	6.4815	1	4.9909e-11	9.9818e-11	1.0198e-08	TRUE
710076	SMARCA4	7721.5	15659/14305	7721.5	14967	0.9547	18496000	1249800	6.4807	1	4.5641e-11	9.1282e-11	9.3918e-09	TRUE
625641	MB21D2	163.4	541.65/521.36	163.4	531.41	1.6953	49036	3225.8	6.4795	1	4.6117e-11	9.2234e-11	9.4673e-09	TRUE
1024130	SMARCD1	2202.4	5352.5/4554.8	2202.4	4937.6	1.1644	2786800	178220	6.4791	1	4.6144e-11	9.2288e-11	9.4673e-09	TRUE
908401	HSPD1	7396.7	333.68/460.88	7396.7	392.16	-4.2339	20601000	1169000	6.4783	4.244e-11	1	8.488e-11	8.7745e-09	FALSE
625844	C11orf54	208.06	1115.3/379.34	208.06	650.46	1.6398	254930	4669.7	6.474	1	4.7786e-11	9.5572e-11	9.7984e-09	TRUE
74089	MFN2	7002.9	270.83/322.53	7002.9	295.55	-4.5618	19241000	1073800	6.4729	4.1091e-11	1	8.2181e-11	8.5158e-09	FALSE
896560	YIPF7	0	2.2855/46.73	1.0149	10.469	2.509	996.62	2.1337	6.4724	1	6.375e-11	1.275e-10	1.2793e-08	TRUE
634033	XIRP2	170.51	537.08/563.51	170.51	550.14	1.6842	52214	3442.8	6.47	1	4.9081e-11	9.8161e-11	1.0046e-08	TRUE
1029431	DYNC1LI2	208.06	467.38/904.36	208.06	650.14	1.6391	133900	4669.7	6.4693	1	4.9272e-11	9.8544e-11	1.0079e-08	TRUE
875385	RBBP6	7204.9	487.95/253.81	7204.9	351.92	-4.3518	19846000	1122300	6.4689	4.4177e-11	1	8.8355e-11	9.1175e-09	FALSE
606637	HMGB2	253.73	844.48/699.11	253.73	768.37	1.5947	101680	6331.4	6.4677	1	4.9776e-11	9.9552e-11	1.0176e-08	TRUE
549533	TIAL1	138.03	671.92/316.11	138.03	460.88	1.7321	80624	2492.6	6.4666	1	5.0246e-11	1.0049e-10	1.0254e-08	TRUE
708742	COPE	6360.5	122.27/167.68	6360.5	143.19	-5.4633	17262000	924650	6.4657	3.1799e-11	1	6.3597e-11	6.6896e-09	FALSE
890294	HSPA5	7290.1	420.52/339.94	7290.1	378.09	-4.2655	20099000	1143000	6.4653	4.5971e-11	1	9.1942e-11	9.4485e-09	FALSE
1003538	CNOT3	6278.3	68.564/236.4	6278.3	127.33	-5.6126	16991000	906150	6.4616	3.0586e-11	1	6.1171e-11	6.45e-09	FALSE
615293	SUV39H1	817.01	2605.4/1664.9	817.01	2082.7	1.349	844260	38380	6.4607	1	5.2115e-11	1.0423e-10	1.0623e-08	TRUE
635982	IL1RN	17.254	91.418/78.799	17.254	84.875	2.2341	1810.8	109.57	6.4601	1	5.5044e-11	1.1009e-10	1.1168e-08	TRUE
868309	CAPSL	336.95	489.09/1948	336.95	976.11	1.5317	877520	9791.2	6.4594	1	5.259e-11	1.0518e-10	1.0701e-08	TRUE
659922	HERC3	3.0447	11.427/44.897	3.0447	22.675	2.5492	589.22	9.2378	6.4586	1	6.276e-11	1.2552e-10	1.2638e-08	TRUE
598470	EHMT1	1291	2318.6/4126.9	1291	3093.3	1.26	2168500	77893	6.4579	1	5.3096e-11	1.0619e-10	1.0798e-08	TRUE
665979	TCF7L2	8513.1	571.36/920.85	8513.1	725.36	-3.5511	24406000	1454500	6.4573	5.244e-11	1	1.0488e-10	1.0677e-08	FALSE
980574	MMP12	585.61	958.75/2550	585.61	1563.6	1.4153	1173100	22947	6.4561	1	5.3729e-11	1.0746e-10	1.0914e-08	TRUE
900089	ZCRB1	56.835	231.97/210.74	56.835	221.1	1.9412	10142	647.98	6.4532	1	5.5477e-11	1.1095e-10	1.125e-08	TRUE
991955	GNS	54.805	210.26/218.99	54.805	214.58	1.9498	9484.4	613.4	6.4512	1	5.6241e-11	1.1248e-10	1.1398e-08	TRUE
787791	FASTKD1	2.0298	61.707/4.5814	2.0298	16.91	2.5635	1448	5.3231	6.4495	1	6.9219e-11	1.3844e-10	1.3784e-08	TRUE
1055925	GYPB	2.0298	14.855/19.242	2.0298	16.908	2.5633	99.799	5.3231	6.4485	1	6.9675e-11	1.3935e-10	1.3846e-08	TRUE
153932	PSMD8	12243	1978.1/1882.9	12243	1929.9	-2.6647	40286000	2558800	6.4472	5.6968e-11	1	1.1394e-10	1.1532e-08	FALSE
795302	PCID2	6909.5	267.4/339.02	6909.5	301.09	-4.5158	18631000	1051600	6.4443	5.0044e-11	1	1.0009e-10	1.0219e-08	FALSE
965298	ITGB3BP	28.418	12.57/1254.4	28.418	125.97	2.1098	696660	229.24	6.4432	1	6.0317e-11	1.2063e-10	1.2181e-08	TRUE
936334	NLGN4Y	299.4	1258.1/617.57	299.4	881.48	1.5547	256610	8164.4	6.442	1	5.8998e-11	1.18e-10	1.1922e-08	TRUE
991214	PLK1	7286.1	401.1/404.08	7286.1	402.58	-4.1744	19829000	1142000	6.4414	5.4592e-11	1	1.0918e-10	1.1083e-08	FALSE
956883	SAP30L	18.268	54.851/142.94	18.268	88.557	2.2166	4686.4	119.18	6.4385	1	6.3312e-11	1.2662e-10	1.272e-08	TRUE
1046957	SUPT6H	4.0597	13.713/56.809	4.0597	27.937	2.5158	942.38	13.754	6.4383	1	6.997e-11	1.3994e-10	1.3897e-08	TRUE
932416	AXL	428.29	2024.9/704.61	428.29	1194.5	1.4776	790550	14165	6.4377	1	6.0653e-11	1.2131e-10	1.2235e-08	TRUE
951554	BOD1	4291.1	9301.8/8418.7	4291.1	8849.2	1.044	7376400	501740	6.4351	1	6.1712e-11	1.2342e-10	1.2441e-08	TRUE
914070	SPACA1	11.164	1275.3/2.7488	11.164	60.177	2.3304	770720	58.024	6.4344	1	6.6747e-11	1.3349e-10	1.3338e-08	TRUE
1009667	C7orf43	213.13	1643.2/265.72	213.13	660.83	1.628	754490	4845.4	6.4316	1	6.3185e-11	1.2637e-10	1.2716e-08	TRUE
1060874	FEN1	11678	1451.3/2137.7	11678	1761.3	-2.7283	37429000	2377400	6.4312	6.3269e-11	1	1.2654e-10	1.272e-08	FALSE
709481	SUPT5H	1267.6	3771/2446.4	1267.6	3037.4	1.26	1644600	75723	6.4312	1	6.3291e-11	1.2658e-10	1.272e-08	TRUE
1047298	PAGE5	389.73	1061.6/1142.6	389.73	1101.3	1.4963	181790	12249	6.4298	1	6.3884e-11	1.2777e-10	1.2813e-08	TRUE
777225	TNIP2	4.0597	4.5709/167.68	4.0597	27.894	2.5137	11805	13.754	6.4268	1	7.5477e-11	1.5095e-10	1.4957e-08	TRUE
1031878	C10orf118	14.209	36.567/143.85	14.209	72.553	2.2739	5576.5	82.433	6.4261	1	6.9557e-11	1.3911e-10	1.3833e-08	TRUE
206802	PHIP	3226.4	7139.8/6617.3	3226.4	6873.6	1.0909	4667100	322270	6.4246	1	6.6117e-11	1.3223e-10	1.3222e-08	TRUE
887693	TCEAL2	36.537	194.26/121.86	36.537	153.87	2.0446	6975.7	333.58	6.424	1	6.7914e-11	1.3583e-10	1.3551e-08	TRUE
652622	FGFR1OP	8397.4	610.22/879.62	8397.4	732.64	-3.517	23592000	1423900	6.4233	6.5689e-11	1	1.3138e-10	1.3152e-08	FALSE
661753	SMARCAD1	215.16	546.22/810.9	215.16	665.53	1.6246	95888	4916.3	6.4232	1	6.6794e-11	1.3359e-10	1.3338e-08	TRUE
754919	CCNK	6151.4	151.98/120.95	6151.4	135.58	-5.4933	16182000	877860	6.4207	4.1878e-11	1	8.3756e-11	8.6687e-09	FALSE
898391	GLT1D1	83.223	582.79/155.77	83.223	301.32	1.8438	81914	1153.9	6.4203	1	6.848e-11	1.3696e-10	1.3656e-08	TRUE
616694	FAM122C	250.68	556.51/1029	250.68	756.73	1.5901	165480	6215.1	6.419	1	6.8653e-11	1.3731e-10	1.3682e-08	TRUE
867549	OIP5	5965.7	82.276/106.29	5965.7	93.515	-5.9802	15713000	837020	6.4184	3.3842e-11	1	6.7683e-11	7.0894e-09	FALSE
735699	ZBTB9	86.268	473.09/203.41	86.268	310.22	1.8344	43363	1218.6	6.4155	1	7.0673e-11	1.4135e-10	1.4029e-08	TRUE
835924	DNAJA3	6872	249.11/414.15	6872	321.21	-4.4149	18202000	1042700	6.4151	6.1849e-11	1	1.237e-10	1.2462e-08	FALSE
798799	PDAP1	7251.6	476.52/374.75	7251.6	422.59	-4.0978	19426000	1133600	6.414	6.6041e-11	1	1.3208e-10	1.3215e-08	FALSE
994799	SOD2	7289.1	479.95/392.16	7289.1	433.84	-4.0674	19541000	1142700	6.4129	6.6809e-11	1	1.3362e-10	1.3338e-08	FALSE
702242	KCTD5	2518	5529.7/5512.3	2518	5521	1.1323	3115600	219370	6.4116	1	7.2008e-11	1.4402e-10	1.4285e-08	TRUE
672284	INTS9	7335.8	502.8/404.99	7335.8	451.25	-4.0199	19652000	1154100	6.4084	6.9242e-11	1	1.3848e-10	1.3784e-08	FALSE
759266	RPA3	6361.5	148.55/274.88	6361.5	202.08	-4.9695	16564000	924880	6.4047	5.6746e-11	1	1.1349e-10	1.1493e-08	FALSE
1075833	ATP5L2	6369.6	107.42/389.42	6369.6	204.54	-4.9539	16569000	926710	6.4042	5.7213e-11	1	1.1443e-10	1.1575e-08	FALSE
886709	ZNF292	2392.2	5241.7/5303.4	2392.2	5272.4	1.1398	2868700	202600	6.3991	1	7.8133e-11	1.5627e-10	1.5465e-08	TRUE
767491	TSPAN14	33.492	177.12/115.45	33.492	143	2.0617	5822.9	292.89	6.3989	1	8.0282e-11	1.6056e-10	1.5864e-08	TRUE
992045	SLC16A14	443.52	540.51/2780	443.52	1225.8	1.4646	1965200	14948	6.3987	1	7.8379e-11	1.5676e-10	1.5505e-08	TRUE
1030711	SRXN1	60.895	215.98/250.14	60.895	232.43	1.9151	11259	719.11	6.3968	1	8.0264e-11	1.6053e-10	1.5864e-08	TRUE
824098	FABP9	77.133	954.18/83.381	77.133	282.15	1.8575	307840	1028.3	6.3932	1	8.1886e-11	1.6377e-10	1.6162e-08	TRUE
671292	VN1R10P	0	107.42/0.91627	1.0149	10.353	2.4943	5546.8	2.1337	6.3928	1	1.0765e-10	2.1531e-10	2.0746e-08	TRUE
676154	MTRR	15.224	171.41/33.902	15.224	76.265	2.2517	8528.3	91.188	6.3923	1	8.6491e-11	1.7298e-10	1.7033e-08	TRUE
953209	IRAK4	66.984	286.83/219.91	66.984	251.15	1.891	14009	830.53	6.3903	1	8.3611e-11	1.6722e-10	1.6484e-08	TRUE
1027831	TFB2M	7585.5	602.22/485.62	7585.5	540.79	-3.8076	20308000	1215700	6.3891	8.0424e-11	1	1.6085e-10	1.5883e-08	FALSE
596764	CXorf36	25.373	52.566/248.31	25.373	114.28	2.128	17135	193.7	6.388	1	8.6979e-11	1.7396e-10	1.709e-08	TRUE
646270	ITIH3	23.343	230.83/49.479	23.343	106.9	2.1481	14803	171.17	6.3867	1	8.8029e-11	1.7606e-10	1.7257e-08	TRUE
758503	LRRC36	61.91	718.78/76.967	61.91	235.28	1.9091	167980	737.29	6.3848	1	8.6815e-11	1.7363e-10	1.7067e-08	TRUE
823874	GOLT1A	69.014	109.7/602.91	69.014	257.22	1.8829	101750	868.91	6.3846	1	8.6733e-11	1.7347e-10	1.7061e-08	TRUE
1042579	ZNF684	154.27	279.97/897.03	154.27	501.16	1.6934	174690	2954.2	6.3822	1	8.7478e-11	1.7496e-10	1.7178e-08	TRUE
914763	TMEM52B	126.86	693.64/261.14	126.86	425.61	1.7383	96433	2191.6	6.3815	1	8.7951e-11	1.759e-10	1.7252e-08	TRUE
833820	PGLYRP4	18.268	93.704/82.464	18.268	87.905	2.206	1898.6	119.18	6.3787	1	9.3685e-11	1.8737e-10	1.8304e-08	TRUE
639491	SPTY2D1	18.268	215.98/35.735	18.268	87.894	2.2058	14134	119.18	6.3778	1	9.4281e-11	1.8856e-10	1.84e-08	TRUE
644121	UGCG	6.0895	90.276/15.577	6.0895	37.54	2.4426	2549.2	24.319	6.3776	1	1.0091e-10	2.0182e-10	1.9584e-08	TRUE
684896	HNF1B	9479.3	1099.3/1137.1	9479.3	1118	-3.0827	27266000	1719100	6.3772	8.996e-11	1	1.7992e-10	1.7626e-08	FALSE
606655	HMGB2	194.86	541.65/685.37	194.86	609.29	1.6396	68507	4223.7	6.3768	1	9.054e-11	1.8108e-10	1.773e-08	TRUE
932887	RP9	169.49	689.07/426.07	169.49	541.84	1.6708	72961	3411.5	6.375	1	9.1658e-11	1.8332e-10	1.7918e-08	TRUE
837715	OR56B4	5.0746	58.279/18.325	5.0746	32.697	2.4718	905.47	18.798	6.3711	1	1.0675e-10	2.135e-10	2.0625e-08	TRUE
834619	GALNT9	1488.9	4035/2991.6	1488.9	3474.4	1.222	1710200	97147	6.3702	1	9.4419e-11	1.8884e-10	1.8417e-08	TRUE
806674	TLE2	1944.6	4460.1/4313.8	1944.6	4386.3	1.1731	2071900	146940	6.3699	1	9.4553e-11	1.8911e-10	1.8433e-08	TRUE
761425	OR3A1	160.36	506.23/527.77	160.36	516.89	1.6824	45998	3134.3	6.3683	1	9.5742e-11	1.9148e-10	1.8654e-08	TRUE
891856	VCP	6043.8	195.41/128.28	6043.8	158.33	-5.2456	15322000	854120	6.3683	6.4731e-11	1	1.2946e-10	1.2975e-08	FALSE
979926	FOXQ1	2687.5	6326.1/5362	2687.5	5824.2	1.1155	3681000	242690	6.3671	1	9.6331e-11	1.9266e-10	1.8758e-08	TRUE
705463	C12orf43	62.925	121.13/467.3	62.925	237.94	1.9022	54004	755.62	6.3668	1	9.76e-11	1.952e-10	1.8995e-08	TRUE
1069403	SF3A3	6024.5	116.56/208.91	6024.5	156.05	-5.2618	15244000	849890	6.3657	6.54e-11	1	1.308e-10	1.3101e-08	FALSE
625735	TSGA13	340	1051.3/902.53	340	974.08	1.5158	150060	9927.6	6.3639	1	9.836e-11	1.9672e-10	1.9132e-08	TRUE
821986	MTRNR2L7	55.82	156.55/296.87	55.82	215.59	1.9305	16223	630.61	6.3623	1	1.0071e-10	2.0142e-10	1.9556e-08	TRUE
1019835	CYP2W1	405.97	1186.2/1081.2	405.97	1132.5	1.4778	190530	13044	6.3611	1	1.0017e-10	2.0035e-10	1.9474e-08	TRUE
813100	MRPS18B	5748.5	92.561/96.208	5748.5	94.367	-5.9138	14533000	790160	6.3607	5.0381e-11	1	1.0076e-10	1.0276e-08	FALSE
652903	KDM4E	1439.1	5234.8/2169.7	1439.1	3370.2	1.227	4308200	92167	6.3607	1	1.0041e-10	2.0081e-10	1.9508e-08	TRUE
625133	TCEAL1	49.731	156.55/245.56	49.731	196.07	1.9578	10665	529.87	6.3575	1	1.0416e-10	2.0832e-10	2.0158e-08	TRUE
710109	SMARCA4	3520.7	8673.3/6283.8	3520.7	7382.5	1.068	6878700	369040	6.357	1	1.0288e-10	2.0576e-10	1.9955e-08	TRUE
134258	ADCK1	2249.1	3240.8/7641.7	2249.1	4976.5	1.1455	8706100	184110	6.3564	1	1.033e-10	2.0659e-10	2.0014e-08	TRUE
636881	FAM83G	118.74	555.37/290.46	118.74	401.64	1.7495	52747	1981.3	6.3555	1	1.043e-10	2.0861e-10	2.0175e-08	TRUE
1039710	POLR2B	5971.8	243.4/96.208	5971.8	153.04	-5.277	14993000	838350	6.355	6.9566e-11	1	1.3913e-10	1.3833e-08	FALSE
1091349	OR51B5	74.089	306.25/240.98	74.089	271.66	1.8604	15769	967.45	6.3521	1	1.0713e-10	2.1427e-10	2.0688e-08	TRUE
982339	MCM7	6576.6	420.52/227.24	6576.6	309.13	-4.4066	16652000	973940	6.3508	9.3762e-11	1	1.8752e-10	1.8309e-08	FALSE
1081945	PSMB4	6347.3	334.82/194.25	6347.3	255.03	-4.632	15930000	921670	6.3458	9.1579e-11	1	1.8316e-10	1.7913e-08	FALSE
946803	PRPF19	6184.9	141.7/326.19	6184.9	215	-4.8399	15457000	885290	6.3449	8.6715e-11	1	1.7343e-10	1.7061e-08	FALSE
1013334	KDM5C	12771	2286.6/2279.7	12771	2283.1	-2.4832	41132000	2732300	6.3446	1.1146e-10	1	2.2293e-10	2.1441e-08	FALSE
1003526	CNOT3	7765.1	763.34/538.77	7765.1	641.3	-3.5959	20485000	1260800	6.3444	1.093e-10	1	2.1859e-10	2.1047e-08	FALSE
1012713	IL33	3.0447	2.2855/210.74	3.0447	22.327	2.5279	19918	9.2378	6.344	1	1.3294e-10	2.6588e-10	2.5232e-08	TRUE
890452	LONP1	7262.7	481.09/521.36	7262.7	500.82	-3.8555	18768000	1136300	6.3434	1.0761e-10	1	2.1523e-10	2.0746e-08	FALSE
657947	C2CD5	714.5	1403.3/2397.9	714.5	1834.4	1.359	757350	31199	6.3401	1	1.148e-10	2.296e-10	2.2071e-08	TRUE
920585	PHIP	4449.4	7898.5/10411	4449.4	9068	1.027	9239900	530780	6.3395	1	1.1523e-10	2.3046e-10	2.2141e-08	TRUE
749196	ANO5	191.82	588.51/609.32	191.82	598.82	1.6373	59639	4123	6.3386	1	1.1612e-10	2.3223e-10	2.2299e-08	TRUE
743867	TBC1D22A	42.626	134.84/220.82	42.626	172.56	1.9922	8839.3	420.28	6.338	1	1.186e-10	2.3719e-10	2.2725e-08	TRUE
958673	GRHL2	6578.7	333.68/311.53	6578.7	322.41	-4.3466	16543000	974400	6.3379	1.0318e-10	1	2.0636e-10	2.0002e-08	FALSE
1073405	LOC100130880	35.522	262.83/84.297	35.522	148.86	2.0368	16177	319.81	6.3379	1	1.1928e-10	2.3855e-10	2.283e-08	TRUE
986576	AARS	5979.9	106.27/274.88	5979.9	170.93	-5.1205	14835000	840120	6.3376	8.2467e-11	1	1.6493e-10	1.6268e-08	FALSE
879318	AURKAIP1	12331	1994.1/2291.6	12331	2137.7	-2.5277	38984000	2587500	6.337	1.1713e-10	1	2.3427e-10	2.2482e-08	FALSE
1054654	HAL	414.09	429.67/3071.3	414.09	1148.8	1.4699	2696300	13448	6.3358	1	1.1806e-10	2.3613e-10	2.2648e-08	TRUE
842224	SUGP2	295.34	846.76/876.87	295.34	861.69	1.5416	114530	7994.9	6.334	1	1.1952e-10	2.3904e-10	2.2852e-08	TRUE
1118970	MAP6D1	546.02	847.9/2496.8	546.02	1455	1.4124	1194400	20598	6.3336	1	1.1974e-10	2.3948e-10	2.2881e-08	TRUE
346429	CCAR2	9413.3	16925/18450	9413.3	17671	0.90854	23950000	1700500	6.3325	1	1.2063e-10	2.4127e-10	2.3039e-08	TRUE
378988	CSTF3	110.63	305.11/467.3	110.63	377.6	1.762	34734	1778.7	6.3302	1	1.2298e-10	2.4597e-10	2.3463e-08	TRUE
965299	PPIL4	5614.5	89.133/91.627	5614.5	90.371	-5.9415	13887000	761740	6.3294	6.0487e-11	1	1.2097e-10	1.2209e-08	FALSE
994785	SOD2	7437.3	511.94/623.06	7437.3	564.78	-3.7167	19217000	1179000	6.3293	1.1947e-10	1	2.3894e-10	2.2852e-08	FALSE
781765	IKBKE	1843.1	2159.8/8053.1	1843.1	4170.5	1.1777	13296000	135220	6.3292	1	1.2323e-10	2.4647e-10	2.3497e-08	TRUE
794691	CD300A	1947.6	4656.6/4112.2	1947.6	4376	1.1675	2133500	147290	6.3273	1	1.2476e-10	2.4952e-10	2.3775e-08	TRUE
519520	VDAC1	6916.6	450.24/402.24	6916.6	425.56	-4.0194	17470000	1053300	6.3248	1.1886e-10	1	2.3772e-10	2.2764e-08	FALSE
959441	ARL5C	788.59	1131.3/3514.8	788.59	1994.1	1.3373	2386700	36337	6.324	1	1.2741e-10	2.5481e-10	2.426e-08	TRUE
501306	MYC	7246.5	467.38/571.75	7246.5	516.94	-3.8066	18531000	1132400	6.324	1.2254e-10	1	2.4508e-10	2.339e-08	FALSE
680242	MS4A1	514.56	1294.7/1474.3	514.56	1381.6	1.4231	275470	18796	6.324	1	1.2744e-10	2.5489e-10	2.426e-08	TRUE
409863	CDC73	6403.1	228.55/370.17	6403.1	290.87	-4.4556	15883000	934290	6.3235	1.1042e-10	1	2.2084e-10	2.1252e-08	FALSE
1059176	USP10	7370.3	13322/15107	7370.3	14186	0.9446	16828000	1162600	6.3214	1	1.296e-10	2.592e-10	2.4644e-08	TRUE
935552	RBBP5	7730.6	815.91/530.52	7730.6	657.92	-3.5526	20133000	1252100	6.3207	1.2772e-10	1	2.5543e-10	2.4299e-08	FALSE
892103	PIGC	51.761	67.421/602.91	51.761	201.68	1.9417	117440	562.77	6.3197	1	1.3298e-10	2.6597e-10	2.5232e-08	TRUE
1073835	TMEM40	80.178	1083.3/76.967	80.178	288.85	1.8362	412460	1090.5	6.3192	1	1.3248e-10	2.6496e-10	2.5164e-08	TRUE
713141	GUK1	5851	335.96/74.218	5851	157.94	-5.2024	14295000	812160	6.3172	9.0949e-11	1	1.819e-10	1.78e-08	FALSE
754723	HIBCH	0	105.13/0.91627	1.0149	10.241	2.48	5310.3	2.1337	6.3163	1	1.7703e-10	3.5406e-10	3.2751e-08	TRUE
714497	USP39	5793.1	318.82/65.972	5793.1	145.06	-5.31	14138000	799720	6.3159	8.7884e-11	1	1.7577e-10	1.7248e-08	FALSE
754353	FOXD4L3	15156	3149.4/3316.9	15156	3232	-2.229	52236000	3565900	6.3143	1.3571e-10	1	2.7143e-10	2.5736e-08	FALSE
1022878	FGFBP2	308.53	649.07/1226.9	308.53	892.38	1.5292	231090	8550.4	6.314	1	1.36e-10	2.72e-10	2.5777e-08	TRUE
735150	RPL14	5709.9	100.56/164.93	5709.9	128.79	-5.4595	13908000	781940	6.3115	8.4806e-11	1	1.6961e-10	1.671e-08	FALSE
1027415	UAP1L1	1.0149	11.427/9.1627	1.0149	10.233	2.479	38.502	2.1337	6.3107	1	1.8357e-10	3.6713e-10	3.3906e-08	TRUE
815539	PRTFDC1	155.28	629.64/396.75	155.28	499.81	1.6801	60858	2984	6.3071	1	1.4248e-10	2.8497e-10	2.6946e-08	TRUE
1078931	NTPCR	1185.4	2200.9/3645.8	1185.4	2832.7	1.2561	1604900	68257	6.3051	1	1.4403e-10	2.8805e-10	2.7209e-08	TRUE
1048284	ADPGK	2053.2	3846.4/5439	2053.2	4573.9	1.1552	2984700	159850	6.3047	1	1.4433e-10	2.8867e-10	2.7252e-08	TRUE
754403	RFC2	8403.5	979.32/784.33	8403.5	876.42	-3.2598	22366000	1425500	6.3044	1.4371e-10	1	2.8741e-10	2.7163e-08	FALSE
694774	PPP2R5B	443.52	1132.4/1302	443.52	1214.3	1.451	219240	14948	6.3041	1	1.4498e-10	2.8996e-10	2.734e-08	TRUE
1093373	ARMCX4	687.1	1710.7/1826.1	687.1	1767.5	1.3618	413960	29370	6.304	1	1.4503e-10	2.9007e-10	2.734e-08	TRUE
1098965	NLRP11	414.09	645.64/2030.5	414.09	1145	1.4651	832880	13448	6.3028	1	1.4619e-10	2.9239e-10	2.7536e-08	TRUE
830330	F11R	3062	6025.6/7006.7	3062	6497.7	1.0852	4360400	297150	6.3027	1	1.4623e-10	2.9247e-10	2.7536e-08	TRUE
817298	DAO	632.29	887.9/3048.4	632.29	1645.2	1.3782	1921900	25832	6.3024	1	1.4656e-10	2.9313e-10	2.7568e-08	TRUE
744218	SIM2	122.8	689.07/244.64	122.8	410.59	1.7332	97859	2085.5	6.3018	1	1.4759e-10	2.9519e-10	2.7732e-08	TRUE
620411	GPSM3	615.04	1412.4/1827	615.04	1606.4	1.3836	400460	24752	6.3013	1	1.4755e-10	2.9509e-10	2.7732e-08	TRUE
646275	PPP6R2	1922.2	3422.5/5442.7	1922.2	4315.9	1.1665	3255600	144330	6.3007	1	1.4814e-10	2.9628e-10	2.782e-08	TRUE
475399	SMC1A	6909.5	293.68/685.37	6909.5	448.65	-3.9419	17212000	1051600	6.3004	1.4043e-10	1	2.8087e-10	2.6588e-08	FALSE
602775	LINC00336	223.28	593.08/774.25	223.28	677.64	1.5973	84650	5203.7	6.2985	1	1.5038e-10	3.0076e-10	2.8225e-08	TRUE
678548	H1FNT	414.09	1358.7/963.92	414.09	1144.4	1.4644	239120	13448	6.2979	1	1.509e-10	3.018e-10	2.8308e-08	TRUE
235234	PLEKHO1	823.1	1411.3/3018.2	823.1	2063.9	1.3252	1371600	38823	6.2971	1	1.5159e-10	3.0319e-10	2.8422e-08	TRUE
876965	TYW3	12.179	103.99/38.483	12.179	63.273	2.286	2571.9	65.84	6.2968	1	1.6278e-10	3.2555e-10	3.0388e-08	TRUE
958575	HSPA8	6214.3	271.97/267.55	6214.3	269.75	-4.5208	15081000	891850	6.2947	1.3053e-10	1	2.6106e-10	2.4807e-08	FALSE
951527	BOD1	291.28	526.8/1365.2	291.28	848.07	1.5385	345510	7826.6	6.2937	1	1.5505e-10	3.101e-10	2.9039e-08	TRUE
1064218	USP13	165.43	646.78/427.9	165.43	526.08	1.6631	62722	3287.3	6.2902	1	1.588e-10	3.1761e-10	2.9694e-08	TRUE
524279	PTEN	30.447	186.26/91.627	30.447	130.65	2.0657	6912.5	254.05	6.2864	1	1.6716e-10	3.3432e-10	3.1111e-08	TRUE
722236	CLEC1A	867.75	2466/1888.4	867.75	2158	1.3133	687790	42127	6.2862	1	1.627e-10	3.2539e-10	3.0388e-08	TRUE
760214	CHEK1	5279.6	58.279/42.148	5279.6	49.563	-6.7065	12757000	692330	6.2856	5.2198e-11	1	1.044e-10	1.0634e-08	FALSE
982334	MCM7	6256.9	355.39/236.4	6256.9	289.85	-4.4273	15115000	901370	6.2851	1.419e-10	1	2.8381e-10	2.6851e-08	FALSE
1034716	NPC1L1	206.03	1017/393.08	206.03	632.29	1.613	196440	4600	6.2848	1	1.6429e-10	3.2859e-10	3.0655e-08	TRUE
817139	BAP1	8348.7	652.5/1199.4	8348.7	884.65	-3.2369	21955000	1411100	6.2834	1.6453e-10	1	3.2906e-10	3.0674e-08	FALSE
1092354	IFT140	8.1193	42.281/50.395	8.1193	46.16	2.3706	592.09	36.655	6.2833	1	1.8212e-10	3.6424e-10	3.3656e-08	TRUE
752258	MASTL	8135.6	715.35/941.01	8135.6	820.46	-3.3082	21193000	1355500	6.2831	1.6457e-10	1	3.2915e-10	3.0674e-08	FALSE
881924	BANF1	5610.4	113.13/150.27	5610.4	130.38	-5.4165	13385000	760880	6.2824	1.0366e-10	1	2.0733e-10	2.0074e-08	FALSE
710133	STX19	154.27	351.96/698.2	154.27	495.73	1.6777	82245	2954.2	6.2823	1	1.6718e-10	3.3437e-10	3.1111e-08	TRUE
714101	AMZ2	2876.3	5022.3/7502.4	2876.3	6138.4	1.0934	5560500	269650	6.282	1	1.6716e-10	3.3431e-10	3.1111e-08	TRUE
733512	RCN1	79.163	1261.6/64.139	79.163	284.59	1.8329	591730	1069.6	6.2812	1	1.6933e-10	3.3866e-10	3.1477e-08	TRUE
626108	LATS2	1520.3	3038.5/4053.6	1520.3	3509.5	1.2063	1695000	100350	6.2796	1	1.6976e-10	3.3951e-10	3.1539e-08	TRUE
164367	ATP11B	72.059	305.11/227.24	72.059	263.31	1.8551	15471	927.59	6.2795	1	1.7136e-10	3.4273e-10	3.182e-08	TRUE
688365	PVRL2	311.58	473.09/1698.8	311.58	896.5	1.5217	633940	8680.5	6.278	1	1.7152e-10	3.4305e-10	3.1833e-08	TRUE
955269	TMBIM1	1446.3	3765.3/2997.1	1446.3	3359.3	1.2153	1455300	92873	6.2775	1	1.7204e-10	3.4407e-10	3.1895e-08	TRUE
673487	HSD11B1L	1.0149	12.57/8.2464	1.0149	10.183	2.4726	43.263	2.1337	6.2767	1	2.2857e-10	4.5713e-10	4.1469e-08	TRUE
820166	MPP4	766.26	522.23/7175.3	766.26	1935.9	1.3359	17173000	34759	6.2734	1	1.7665e-10	3.5331e-10	3.2698e-08	TRUE
877607	ARL6IP6	150.21	522.23/448.97	150.21	484.22	1.6821	42011	2836.2	6.2718	1	1.7893e-10	3.5787e-10	3.3085e-08	TRUE
1016961	EXOSC4	5322.2	67.421/78.799	5322.2	72.889	-6.1708	12641000	701030	6.2695	7.7925e-11	1	1.5585e-10	1.5433e-08	FALSE
804728	DDAH1	1019	1762.1/3477.2	1019	2475.3	1.2797	1679300	54009	6.2666	1	1.8447e-10	3.6895e-10	3.4037e-08	TRUE
983502	POLR2L	5230.9	45.709/64.139	5230.9	54.147	-6.5679	12449000	682430	6.2665	6.3656e-11	1	1.2731e-10	1.2782e-08	FALSE
875222	SLITRK4	95.402	372.53/295.04	95.402	331.53	1.7863	22326	1419.9	6.2663	1	1.8587e-10	3.7174e-10	3.4258e-08	TRUE
983399	MARCKSL1	1152.9	2200.9/3448.8	1152.9	2755.1	1.2561	1385300	65385	6.2657	1	1.8563e-10	3.7126e-10	3.4232e-08	TRUE
907698	DYNC1I2	5871.3	126.84/350.02	5871.3	210.72	-4.7937	13862000	816540	6.2643	1.4644e-10	1	2.9288e-10	2.756e-08	FALSE
1089927	PLXNB2	2421.6	4597.2/6035.5	2421.6	5267.5	1.1208	3433100	206480	6.263	1	1.888e-10	3.776e-10	3.478e-08	TRUE
787010	RBX1	5246.1	38.853/98.957	5246.1	62.017	-6.3796	12411000	685520	6.2613	7.3159e-11	1	1.4632e-10	1.4506e-08	FALSE
769718	DNAL1	156.3	866.19/288.63	156.3	500.02	1.6714	156820	3013.8	6.2611	1	1.9159e-10	3.8317e-10	3.5256e-08	TRUE
698451	ZNF146	15.224	46.852/120.03	15.224	75.003	2.2279	3302.8	91.188	6.2601	1	2.0368e-10	4.0736e-10	3.7341e-08	TRUE
977870	TSG101	6315.8	301.68/360.09	6315.8	329.6	-4.2561	15067000	914580	6.2595	1.7309e-10	1	3.4618e-10	3.2073e-08	FALSE
988308	UQCR11	8.1193	143.98/14.66	8.1193	46.016	2.3662	7197.4	36.655	6.2595	1	2.1217e-10	4.2434e-10	3.8696e-08	TRUE
500357	DNAL4	19.283	59.422/137.44	19.283	90.38	2.1716	4096.4	129.06	6.2583	1	2.0377e-10	4.0754e-10	3.7341e-08	TRUE
1042833	RPS12	7.1044	30.854/55.893	7.1044	41.531	2.3918	695.68	30.281	6.2562	1	2.1874e-10	4.3748e-10	3.9832e-08	TRUE
211944	ACTR2	5937.2	249.11/223.57	5937.2	236	-4.6471	13966000	830840	6.2548	1.6237e-10	1	3.2474e-10	3.0345e-08	FALSE
845450	C1orf194	123.82	485.66/348.18	123.82	411.22	1.7236	36210	2111.9	6.2539	1	2.0087e-10	4.0174e-10	3.6906e-08	TRUE
718502	TP53	4859.4	9109.8/10408	4859.4	9737.3	1.0026	8665400	608650	6.2524	1	2.0214e-10	4.0427e-10	3.7119e-08	TRUE
605990	DDX3Y	1212.8	2567.7/3219.8	1212.8	2875.3	1.2447	1095200	70715	6.2518	1	2.0289e-10	4.0578e-10	3.7238e-08	TRUE
999327	RPLP2	5435.9	114.27/115.45	5435.9	114.86	-5.5523	12692000	724420	6.2517	1.1822e-10	1	2.3644e-10	2.2666e-08	FALSE
681411	AGO1	131.94	801.05/234.57	131.94	433.49	1.7086	144140	2326.7	6.2517	1	2.037e-10	4.0741e-10	3.7341e-08	TRUE
610644	ANAPC15	7632.2	942.75/529.6	7632.2	706.61	-3.4313	19148000	1227400	6.2512	2.0086e-10	1	4.0171e-10	3.6906e-08	FALSE
976510	CAPN7	36.537	102.85/220.82	36.537	150.71	2.0149	9732	333.58	6.2511	1	2.0855e-10	4.171e-10	3.8136e-08	TRUE
599511	SEPP1	610.98	2056.9/1227.8	610.98	1589.2	1.3776	557110	24500	6.2495	1	2.0588e-10	4.1175e-10	3.7687e-08	TRUE
1081477	YKT6	6224.5	418.24/239.15	6224.5	316.26	-4.2944	14705000	894110	6.2483	1.8442e-10	1	3.6885e-10	3.4037e-08	FALSE
1084284	RHOXF2	1.0149	15.998/6.4139	1.0149	10.14	2.467	71.258	2.1337	6.2471	1	2.7636e-10	5.5272e-10	4.9092e-08	TRUE
657061	OR2T4	153.25	338.25/712.86	153.25	491.05	1.6735	88294	2924.6	6.2464	1	2.1055e-10	4.2109e-10	3.844e-08	TRUE
727426	DAB2IP	7684.9	15566/13772	7684.9	14642	0.92991	17487000	1240600	6.246	1	2.105e-10	4.2101e-10	3.844e-08	TRUE
83966	SLC25A53	29.433	210.26/76.051	29.433	126.47	2.0664	9942.7	241.54	6.2436	1	2.2027e-10	4.4055e-10	4.009e-08	TRUE
1122508	BOC	256.77	394.24/1457.8	256.77	758.13	1.5582	477730	6448.4	6.2433	1	2.1432e-10	4.2864e-10	3.9068e-08	TRUE
1025214	OR10S1	104.54	836.48/152.1	104.54	356.73	1.7611	192080	1631.8	6.2432	1	2.1544e-10	4.3088e-10	3.9251e-08	TRUE
680180	UGT8	9.1342	14.855/169.51	9.1342	50.265	2.3387	10221	43.416	6.2422	1	2.3516e-10	4.7033e-10	4.2514e-08	TRUE
710843	GPATCH2	0	7.9991/12.828	1.0149	10.132	2.466	77.326	2.1337	6.2418	1	2.8589e-10	5.7179e-10	5.063e-08	TRUE
801713	RCL1	5608.4	131.41/212.57	5608.4	167.14	-5.0601	12985000	760460	6.2397	1.5597e-10	1	3.1194e-10	2.9196e-08	FALSE
834651	FRMPD1	255.76	660.5/863.13	255.76	755.05	1.5581	102320	6409.3	6.2366	1	2.238e-10	4.4761e-10	4.069e-08	TRUE
700613	NAPEPLD	105.55	223.97/576.33	105.55	359.29	1.7576	65940	1655.9	6.2355	1	2.2623e-10	4.5247e-10	4.1111e-08	TRUE
905427	TANGO6	5238	70.849/96.208	5238	82.562	-5.9703	12107000	683870	6.2341	1.0767e-10	1	2.1535e-10	2.0746e-08	FALSE
656742	LATS1	2622.5	6141/5172.4	2622.5	5635.9	1.1034	3419200	233650	6.234	1	2.2735e-10	4.547e-10	4.127e-08	TRUE
921231	OR1S1	1.0149	36.567/2.7488	1.0149	10.12	2.4644	514.28	2.1337	6.2336	1	3.0129e-10	6.0257e-10	5.2872e-08	TRUE
768307	ATP5A1	5224.8	108.56/60.474	5224.8	81.029	-5.9934	12062000	681200	6.2322	1.0766e-10	1	2.1532e-10	2.0746e-08	FALSE
716249	ZNF229	130.92	1049/175.92	130.92	429.63	1.7068	307640	2299.4	6.2293	1	2.3504e-10	4.7007e-10	4.2514e-08	TRUE
1035597	VHL	7429.2	599.93/750.43	7429.2	670.97	-3.4669	18283000	1177000	6.2293	2.3058e-10	1	4.6115e-10	4.1791e-08	FALSE
880324	KDM6A	3381.7	7489.4/6634.7	3381.7	7049.1	1.0595	4848500	346660	6.2289	1	2.3488e-10	4.6975e-10	4.2514e-08	TRUE
1091427	CASP8AP2	9228.6	1215.9/1249.8	9228.6	1232.7	-2.9033	24626000	1648900	6.2269	2.3759e-10	1	4.7518e-10	4.2905e-08	FALSE
613249	AP4S1	2021.7	4498.9/4464.1	2021.7	4481.5	1.148	2092800	156070	6.2263	1	2.3878e-10	4.7757e-10	4.3099e-08	TRUE
89875	RPL31	5748.5	210.26/218.99	5748.5	214.58	-4.7371	13220000	790160	6.2255	1.9001e-10	1	3.8002e-10	3.4985e-08	FALSE
707126	DNM2	5920	259.4/260.22	5920	259.81	-4.5048	13661000	827090	6.2238	2.0494e-10	1	4.0988e-10	3.7535e-08	FALSE
978600	LOC730183	147.16	638.79/350.93	147.16	473.47	1.6791	66097	2748.9	6.2237	1	2.4332e-10	4.8664e-10	4.3894e-08	TRUE
1012499	OR6C76	13.194	134.84/32.986	13.194	66.718	2.2543	4949.9	73.98	6.2229	1	2.6031e-10	5.2063e-10	4.6574e-08	TRUE
1027399	SERPINB1	91.342	149.7/676.21	91.342	318.19	1.7894	117560	1329.1	6.2224	1	2.4637e-10	4.9274e-10	4.4377e-08	TRUE
1115273	CCL7	7.1044	58.279/29.321	7.1044	41.343	2.3854	767.86	30.281	6.222	1	2.7213e-10	5.4427e-10	4.8415e-08	TRUE
34335	CALM2	1378.3	3292.2/3119.9	1378.3	3204.9	1.2168	1168400	86198	6.2216	1	2.4598e-10	4.9196e-10	4.4352e-08	TRUE
916527	PDCD10	1428	3541.3/3085.1	1428	3305.3	1.2102	1288600	91062	6.2212	1	2.4661e-10	4.9322e-10	4.4396e-08	TRUE
1116752	FER1L6	3.0447	26.283/18.325	3.0447	21.948	2.5042	169.37	9.2378	6.2195	1	2.9633e-10	5.9267e-10	5.2082e-08	TRUE
910883	AES	44.656	164.55/189.67	44.656	176.67	1.9603	6681.9	450.69	6.2182	1	2.5598e-10	5.1196e-10	4.5869e-08	TRUE
697722	NFIC	6590.9	12063/13450	6590.9	12737	0.95043	13491000	977210	6.2178	1	2.5202e-10	5.0404e-10	4.5277e-08	TRUE
320479	PHF21A	999.69	2382.6/2464.8	999.69	2423.3	1.2766	709160	52436	6.2171	1	2.5327e-10	5.0653e-10	4.5477e-08	TRUE
455301	NF2	1744.6	4542.3/3409.4	1744.6	3935.3	1.1731	2060700	124190	6.2163	1	2.5446e-10	5.0893e-10	4.5645e-08	TRUE
777467	CBX3	1150.9	2836.3/2643.4	1150.9	2738.2	1.2497	888830	65207	6.2158	1	2.5533e-10	5.1067e-10	4.5777e-08	TRUE
772165	YAP1	7245.5	589.65/677.12	7245.5	631.87	-3.5173	17568000	1132100	6.2157	2.5054e-10	1	5.0108e-10	4.5034e-08	FALSE
763812	PSMC3	5309	94.847/141.11	5309	115.69	-5.508	12067000	698330	6.2146	1.517e-10	1	3.0341e-10	2.8428e-08	FALSE
784416	SPANXB1	198.92	733.63/505.78	198.92	609.15	1.6097	77390	4359.2	6.2132	1	2.599e-10	5.198e-10	4.6524e-08	TRUE
525752	TRIM24	10481	1966.6/1425.7	10481	1674.5	-2.6453	29348000	2009600	6.2123	2.6107e-10	1	5.2213e-10	4.6685e-08	FALSE
754255	DDX47	6583.7	518.8/386.67	6583.7	447.89	-3.8747	15471000	975570	6.2122	2.4805e-10	1	4.9609e-10	4.4632e-08	FALSE
938632	PHF14	1625.9	3772.1/3626.6	1625.9	3698.7	1.1853	1496000	111340	6.2118	1	2.6184e-10	5.2368e-10	4.6776e-08	TRUE
610251	SERTAD4	14.209	78.848/63.223	14.209	70.605	2.2352	1308.6	82.433	6.2116	1	2.7868e-10	5.5736e-10	4.9455e-08	TRUE
1009868	SSRP1	6007.3	247.97/348.18	6007.3	293.84	-4.349	13797000	846110	6.2113	2.2999e-10	1	4.5998e-10	4.1706e-08	FALSE
780792	HERC4	2581.9	6123.9/5026.7	2581.9	5548.2	1.1033	3403600	228070	6.2113	1	2.6281e-10	5.2562e-10	4.6925e-08	TRUE
664115	ASCC2	166.45	707.35/388.5	166.45	524.22	1.6492	79901	3318.2	6.211	1	2.6373e-10	5.2747e-10	4.7065e-08	TRUE
1027188	UFC1	5812.4	389.67/154.85	5812.4	245.65	-4.5588	13242000	803860	6.2089	2.2182e-10	1	4.4364e-10	4.035e-08	FALSE
960021	METAP1	5199.4	87.99/101.71	5199.4	94.6	-5.7655	11781000	676060	6.2085	1.3967e-10	1	2.7935e-10	2.6458e-08	FALSE
700552	C11orf74	85.253	266.26/338.1	85.253	300.04	1.8033	18570	1196.9	6.2083	1	2.6965e-10	5.393e-10	4.8022e-08	TRUE
818730	COTL1	337.97	930.18/977.66	337.97	953.63	1.4938	135190	9836.6	6.2075	1	2.6923e-10	5.3846e-10	4.7997e-08	TRUE
885045	ADRA2C	735.81	1842.1/1872.9	735.81	1857.4	1.3347	441000	32648	6.2073	1	2.6945e-10	5.3889e-10	4.8011e-08	TRUE
1010969	PELO	6224.5	447.95/281.3	6224.5	354.98	-4.1283	14374000	894110	6.2073	2.4637e-10	1	4.9275e-10	4.4377e-08	FALSE
1049829	ANP32B	1222	2466/3368.2	1222	2882	1.2372	1213800	71541	6.2065	1	2.709e-10	5.418e-10	4.822e-08	TRUE
610576	ANAPC15	11790	2098.1/2203.6	11790	2150.2	-2.4545	34684000	2413200	6.2056	2.7241e-10	1	5.4482e-10	4.8439e-08	FALSE
768304	ATP5A1	5040.1	46.852/79.716	5040.1	61.117	-6.3426	11436000	644160	6.2036	1.0639e-10	1	2.1278e-10	2.0567e-08	FALSE
1085625	AKR1C1	78.148	129.13/602.91	78.148	279.05	1.8231	95216	1048.9	6.2032	1	2.7879e-10	5.5758e-10	4.9455e-08	TRUE
793837	CNOT8	66.984	185.12/326.19	66.984	245.74	1.8597	18515	830.53	6.2027	1	2.8041e-10	5.6082e-10	4.9685e-08	TRUE
1081489	IL20RB	843.39	2136.9/2041.5	843.39	2088.6	1.3073	545000	40313	6.202	1	2.7883e-10	5.5766e-10	4.9455e-08	TRUE
746928	KAT5	5822.6	254.83/254.72	5822.6	254.78	-4.5089	13222000	806040	6.2016	2.3518e-10	1	4.7036e-10	4.2514e-08	FALSE
924448	NENF	528.77	1188.4/1641	528.77	1396.5	1.3994	330710	19603	6.1978	1	2.8635e-10	5.7269e-10	5.0685e-08	TRUE
890871	MMP19	73.074	316.54/219.91	73.074	263.83	1.8381	16486	947.45	6.1974	1	2.8949e-10	5.7899e-10	5.119e-08	TRUE
705624	COPA	5501.9	86.847/362.84	5501.9	177.54	-4.9458	12352000	738130	6.1972	2.1159e-10	1	4.2318e-10	3.8611e-08	FALSE
760254	CHEK1	5273.5	122.27/121.86	5273.5	122.07	-5.4215	11831000	691090	6.1967	1.7601e-10	1	3.5202e-10	3.2597e-08	FALSE
858421	FBLN7	7.1044	22.855/74.218	7.1044	41.203	2.3806	1438.8	30.281	6.1965	1	3.201e-10	6.402e-10	5.5836e-08	TRUE
1060038	ENG	1154	2306/3253.7	1154	2739.2	1.2464	1156700	65474	6.1952	1	2.9106e-10	5.8212e-10	5.1407e-08	TRUE
865085	CDKN1A	16938	30066/29324	16938	29693	0.80983	55390000	4239000	6.1951	1	2.9116e-10	5.8233e-10	5.1407e-08	TRUE
1063271	CLVS2	109.61	906.18/150.27	109.61	369.06	1.7423	231700	1753.9	6.1951	1	2.9257e-10	5.8514e-10	5.1577e-08	TRUE
915546	CNN3	1371.1	3369.9/3005.4	1371.1	3182.4	1.2141	1180900	85511	6.194	1	2.932e-10	5.864e-10	5.1662e-08	TRUE
760926	DPPA3	166.45	570.22/480.13	166.45	523.24	1.6465	48438	3318.2	6.1939	1	2.9398e-10	5.8795e-10	5.1772e-08	TRUE
467773	MLLT4	3274.1	9167/5089	3274.1	6830.1	1.0606	9480100	329700	6.1931	1	2.9504e-10	5.9007e-10	5.1906e-08	TRUE
843152	PFN4	315.64	1127.9/715.61	315.64	898.4	1.5061	175980	8855	6.1929	1	2.9543e-10	5.9086e-10	5.1949e-08	TRUE
731537	PUF60	5350.6	111.99/186.92	5350.6	144.68	-5.1991	11963000	706850	6.1921	1.9873e-10	1	3.9746e-10	3.6551e-08	FALSE
938340	AVPI1	240.53	483.37/1052.8	240.53	713.38	1.5645	187570	5833.1	6.1911	1	2.9906e-10	5.9811e-10	5.2534e-08	TRUE
798992	PRNT	215.16	404.53/1041.8	215.16	649.19	1.5888	203950	4916.3	6.1901	1	3.0092e-10	6.0184e-10	5.2835e-08	TRUE
1046525	PHF5A	5128.4	108.56/79.716	5128.4	93.027	-5.7696	11464000	661770	6.1898	1.5635e-10	1	3.1269e-10	2.925e-08	FALSE
980583	RBMX2	195.88	625.07/575.42	195.88	599.73	1.6094	59243	4257.4	6.1894	1	3.0232e-10	6.0463e-10	5.3026e-08	TRUE
945746	MYL2	42.626	159.98/179.59	42.626	169.5	1.9665	6109.2	420.28	6.1889	1	3.088e-10	6.1759e-10	5.4e-08	TRUE
1016226	OR51Q1	236.48	557.65/886.03	236.48	702.92	1.5676	113080	5682.7	6.1876	1	3.0561e-10	6.1122e-10	5.3523e-08	TRUE
719743	ASH2L	15150	3011.1/4002.3	15150	3471.5	-2.1253	49842000	3563700	6.1862	3.0818e-10	1	6.1637e-10	5.392e-08	FALSE
731253	PSMA5	5726.1	457.09/130.11	5726.1	243.89	-4.5476	12829000	785400	6.1861	2.565e-10	1	5.1301e-10	4.594e-08	FALSE
991217	PLK1	6780.6	417.1/677.12	6780.6	531.44	-3.6709	15839000	1021300	6.1838	3.0321e-10	1	6.0642e-10	5.3156e-08	FALSE
919849	2023-09-15	2.0298	26.283/10.079	2.0298	16.287	2.5124	184.28	5.3231	6.1797	1	3.9625e-10	7.925e-10	6.7895e-08	TRUE
1080012	ANGPTL7	17.254	41.138/163.1	17.254	81.936	2.1838	7060.2	109.57	6.1794	1	3.3861e-10	6.7722e-10	5.8741e-08	TRUE
669343	ATP7A	4502.2	8503/9619.9	4502.2	9044.3	1.0062	7450700	540590	6.1777	1	3.2531e-10	6.5062e-10	5.6688e-08	TRUE
724212	FUCA2	1420.9	5356/2005.7	1420.9	3277.6	1.2053	4808100	90361	6.1767	1	3.2734e-10	6.5468e-10	5.6956e-08	TRUE
913201	PSMA6	5583	222.83/208.91	5583	215.76	-4.6871	12404000	755120	6.1766	2.6155e-10	1	5.231e-10	4.6747e-08	FALSE
700247	SFPQ	10546	1477.5/2068	10546	1748	-2.5922	29186000	2029000	6.1765	3.2771e-10	1	6.5541e-10	5.6992e-08	FALSE
1013090	MYBL2	7668.7	762.2/841.14	7668.7	800.7	-3.258	18619000	1236500	6.1763	3.2548e-10	1	6.5097e-10	5.669e-08	FALSE
824267	FAM122A	15.224	41.138/133.78	15.224	74.202	2.2127	4459.7	91.188	6.1762	1	3.4748e-10	6.9497e-10	6.0161e-08	TRUE
981673	PSMD4	6192	362.25/389.42	6192	375.58	-4.0396	14045000	886870	6.1762	3.0393e-10	1	6.0785e-10	5.3255e-08	FALSE
1090727	CHIT1	1420.9	5076/2115.7	1420.9	3277.1	1.205	3996500	90361	6.1749	1	3.3097e-10	6.6195e-10	5.7474e-08	TRUE
1039719	POLR2B	6613.2	479.95/506.7	6613.2	493.14	-3.7426	15265000	982360	6.1748	3.1873e-10	1	6.3746e-10	5.5653e-08	FALSE
1031329	FAM50B	198.92	466.23/788.91	198.92	606.48	1.6034	93894	4359.2	6.1728	1	3.3579e-10	6.7158e-10	5.8281e-08	TRUE
702163	FAM189A1	11.164	60.565/55.893	11.164	58.182	2.2825	863.8	58.024	6.1724	1	3.6205e-10	7.241e-10	6.2527e-08	TRUE
719544	C9orf131	1.0149	13.713/7.3302	1.0149	10.031	2.4527	50.432	2.1337	6.1721	1	4.4532e-10	8.9065e-10	7.5596e-08	TRUE
719815	RPUSD4	5391.2	253.69/118.2	5391.2	173.17	-4.9523	11877000	715200	6.1701	2.4962e-10	1	4.9924e-10	4.4891e-08	FALSE
881387	GNB2L1	5783	355.39/209.83	5783	273.08	-4.3994	12866000	797540	6.1697	2.9475e-10	1	5.8951e-10	5.1883e-08	FALSE
836213	BSG	574.44	2088.9/1070.2	574.44	1495.2	1.3785	633430	22276	6.1691	1	3.4339e-10	6.8678e-10	5.9481e-08	TRUE
732673	SP4	1.0149	9.1418/10.995	1.0149	10.026	2.4521	36.098	2.1337	6.1691	1	4.5403e-10	9.0806e-10	7.6812e-08	TRUE
714179	RUVBL2	6041.8	260.54/452.64	6041.8	343.42	-4.133	13551000	853670	6.1674	3.1609e-10	1	6.3219e-10	5.522e-08	FALSE
709853	GOLGA2P5	87.283	283.4/327.11	87.283	304.47	1.7908	17833	1240.4	6.1666	1	3.5118e-10	7.0235e-10	6.074e-08	TRUE
885177	RPLP0	5265.4	157.7/133.78	5265.4	145.24	-5.1704	11558000	689440	6.1664	2.3536e-10	1	4.7072e-10	4.2525e-08	FALSE
1012707	MMP27	940.83	2229.5/2346.6	940.83	2287.3	1.2807	636930	47738	6.1625	1	3.5803e-10	7.1607e-10	6.1895e-08	TRUE
991905	BUB3	4988.3	90.276/74.218	4988.3	81.854	-5.9121	10944000	633910	6.1624	1.7204e-10	1	3.4408e-10	3.1895e-08	FALSE
645824	PARD6G-AS1	359.28	943.89/1059.2	359.28	999.89	1.4741	149630	10807	6.1622	1	3.5872e-10	7.1745e-10	6.1984e-08	TRUE
632573	PHB	5564.8	187.41/268.47	5564.8	224.31	-4.6266	12240000	751280	6.1614	2.9251e-10	1	5.8503e-10	5.1577e-08	FALSE
690885	PSMA4	5917	409.1/246.48	5917	317.55	-4.2155	13149000	826430	6.1594	3.2718e-10	1	6.5435e-10	5.6956e-08	FALSE
1043615	ANKRD9	170.51	1182.7/239.15	170.51	531.87	1.6355	361660	3442.8	6.1586	1	3.6753e-10	7.3506e-10	6.3442e-08	TRUE
895720	SMYD1	44.656	129.13/238.23	44.656	175.4	1.9499	10444	450.69	6.1585	1	3.7392e-10	7.4784e-10	6.445e-08	TRUE
[truncated: 172,086 more rows]

## Sheet: SW620_PD15vsPD0
sgrna	Gene	control_count	treatment_count	control_mean	treat_mean	LFC	control_var	adj_var	score	p.low	p.high	p.twosided	FDR	high_in_treatment
818159	OR52N4	0	550.54/252.02	0.75243	372.5	7.7356	164960	1.6304	291.14	1	0	0	0	TRUE
672090	RAD21L1	0.75243	169.4/672.93	0.75243	337.65	7.5943	205240	1.6304	263.85	1	0	0	0	TRUE
689410	GDAP2	3.0097	584.17/487.16	3.0097	533.46	7.0584	200040	11.465	156.66	1	0	0	0	TRUE
854289	RPL36AL	18.058	1401.3/2694.3	18.058	1943.1	6.6725	3179500	176	145.1	1	0	0	0	TRUE
888783	FGFBP1	11.286	1388.8/1170.5	11.286	1275	6.6984	1074600	84.571	137.41	1	0	0	0	TRUE
769825	PDE4D	3.0097	810.87/241.63	3.0097	442.66	6.7898	279320	11.465	129.84	1	0	0	0	TRUE
719531	ZNF256	1.5049	130.79/436.49	1.5049	238.95	6.5818	81260	4.2295	115.46	1	0	0	0	TRUE
674235	PMP22	34.612	3591/1651.1	34.612	2435	6.096	5219000	491.85	108.23	1	0	0	0	TRUE
821145	EIF2A	3.0097	302.67/376.73	3.0097	337.68	6.4003	76028	11.465	98.839	1	0	0	0	TRUE
975195	MKLN1	0	114.59/140.3	0.75243	126.8	6.1884	13648	1.6304	98.714	1	0	0	0	TRUE
1114799	BCHE	2.2573	310.15/237.73	2.2573	271.54	6.3866	50360	7.5419	98.054	1	0	0	0	TRUE
643735	FADD	1.5049	93.418/428.7	1.5049	200.15	6.3274	77721	4.2295	96.591	1	0	0	0	TRUE
981985	CATSPERD	2.2573	529.37/133.81	2.2573	266.17	6.3579	117020	7.5419	96.099	1	0	0	0	TRUE
1108272	MYH8	0.75243	430.97/35.075	0.75243	123.04	6.1453	83393	1.6304	95.77	1	0	0	0	TRUE
929654	OR5H6	13.544	1170.8/845.7	13.544	995.08	6.0978	644830	112.26	92.64	1	0	0	0	TRUE
864342	TMED5	3.7621	262.82/527.43	3.7621	372.32	6.2927	119100	15.937	92.32	1	0	0	0	TRUE
1016481	GPC6	1.5049	250.36/140.3	1.5049	187.42	6.2331	28376	4.2295	90.402	1	0	0	0	TRUE
748191	KEAP1	1081.2	23220/43734	1081.2	31867	4.88	684240000	127620	86.176	1	0	0	0	TRUE
1094606	ENOX2	26.335	1779.9/1282.2	26.335	1510.7	5.7893	1426000	318.9	83.121	1	0	0	0	TRUE
748194	KEAP1	4261.8	95639/88651	4261.8	92079	4.433	3917900000	1194000	80.367	1	0	0	0	TRUE
1090412	CDK8	5625.2	1.0591e+05/1.2558e+05	5625.2	115320	4.3574	6181300000	1878000	80.049	1	0	0	0	TRUE
706635	HSBP1	4.5146	271.53/484.56	4.5146	362.74	6.0435	100670	20.915	78.33	1	0	0	0	TRUE
1026466	ZBTB41	3.7621	335.06/288.4	3.7621	310.85	6.0331	60378	15.937	76.924	1	0	0	0	TRUE
1086715	MAP1LC3B2	0.75243	33.63/285.8	0.75243	98.101	5.8215	35581	1.6304	76.24	1	0	0	0	TRUE
606172	CXorf56	24.078	1245.6/1217.2	24.078	1231.3	5.6188	856380	276.8	72.563	1	0	0	0	TRUE
299376	NKAIN2	22.573	1152.2/1066.5	22.573	1108.5	5.5567	691260	250	68.682	1	0	0	0	TRUE
977030	HIST1H4D	1.5049	59.787/310.48	1.5049	136.28	5.7763	39926	4.2295	65.535	1	0	0	0	TRUE
743385	SLC2A8	243.03	12858/3960.9	243.03	7136.5	4.8703	59095000	11286	64.888	1	0	0	0	TRUE
636076	FAM192A	15.801	1055/569	15.801	774.79	5.529	438250	142.79	63.517	1	0	0	0	TRUE
1036064	SEC14L5	0.75243	94.664/67.552	0.75243	79.969	5.5299	4368.4	1.6304	62.039	1	0	0	0	TRUE
1010735	FLJ45079	23.325	818.34/1203	23.325	992.18	5.3515	598310	263.27	59.712	1	0	0	0	TRUE
989447	ATP9B	149.73	4036.9/4871.6	149.73	4434.6	4.8791	10123000	5154.9	59.681	1	0	0	0	TRUE
748209	KEAP1	1868.3	33506/36324	1868.3	34886	4.2221	539330000	311110	59.196	1	0	0	0	TRUE
929220	FAM90A27P	3.0097	117.08/352.05	3.0097	203.04	5.6692	48863	11.465	59.076	1	0	0	0	TRUE
1090423	CDK8	3338.5	56397/55034	3338.5	55712	4.0603	1321100000	801710	58.492	1	0	0	0	TRUE
674907	ANKRD45	2.2573	180.61/140.3	2.2573	159.18	5.6199	15831	7.5419	57.142	1	0	0	0	TRUE
717508	RPL7L1	12.039	83.453/3806.3	12.039	563.85	5.437	6672700	93.473	57.075	1	0	0	0	TRUE
946411	MTHFD2L	104.59	3228.5/3068.4	104.59	3147.5	4.8981	4982200	2889.4	56.608	1	0	0	0	TRUE
902590	ANKRD2	45.146	1561.9/1588.8	45.146	1575.3	5.0942	1290400	750.94	55.839	1	0	0	0	TRUE
1081193	AGBL2	5.267	429.72/193.56	5.267	288.42	5.5292	71833	26.364	55.145	1	0	0	0	TRUE
748177	KEAP1	1450.7	27532/25179	1450.7	26329	4.1809	304970000	206000	54.815	1	0	0	0	TRUE
632903	TAS2R10	11.286	1929.4/136.4	11.286	513.11	5.3869	1602500	84.571	54.568	1	0	0	0	TRUE
889869	SAYSD1	1.5049	391.11/32.477	1.5049	112.79	5.5055	66543	4.2295	54.113	1	0	0	0	TRUE
967117	UBXN7	19.563	729.91/822.32	19.563	774.74	5.2374	324640	199.58	53.455	1	0	0	0	TRUE
854070	LEPROTL1	6.0194	84.699/1130.2	6.0194	309.49	5.4671	550690	32.26	53.431	1	0	0	0	TRUE
872727	CTXN2	0	70.998/64.954	0.75243	67.909	5.2973	3679.5	1.6304	52.595	1	0	0	0	TRUE
748180	KEAP1	5290.3	75140/71782	5290.3	73442	3.7949	2162700000	1699100	52.284	1	0	0	0	TRUE
912296	SFTA2	9.7816	477.05/400.12	9.7816	436.9	5.3439	107240	67.787	51.876	1	0	0	0	TRUE
774626	C12orf74	21.82	829.55/797.64	21.82	813.44	5.1574	349560	236.99	51.422	1	0	0	0	TRUE
292534	PICALM	6.7719	396.09/265.01	6.7719	323.99	5.386	65783	38.581	51.071	1	0	0	0	TRUE
660507	VASH2	173.81	5120.5/3478.9	173.81	4220.7	4.5939	9575000	6559.7	49.966	1	0	0	0	TRUE
712116	TMEM236	8.2767	217.98/609.27	8.2767	364.44	5.2999	138970	52.427	49.189	1	0	0	0	TRUE
702609	ACTRT1	11.286	837.02/255.92	11.286	462.85	5.2385	261710	84.571	49.103	1	0	0	0	TRUE
746169	NFE2L2	43.641	1322.8/1377	43.641	1349.6	4.9191	921290	711.4	48.965	1	0	0	0	TRUE
680542	ACBD3	151.99	4429.3/3107.4	151.99	3709.9	4.6003	7268100	5281	48.96	1	0	0	0	TRUE
723804	LRRC16B	25.583	1077.4/709.3	25.583	874.2	5.0411	452660	304.61	48.622	1	0	0	0	TRUE
881260	NACA	1.5049	386.13/25.982	1.5049	100.27	5.3373	65420	4.2295	48.023	1	0	0	0	TRUE
920582	PHIP	29.345	1053.8/875.58	29.345	960.55	4.9858	485780	378.49	47.865	1	0	0	0	TRUE
938723	SPTSSB	12.039	394.85/559.91	12.039	470.19	5.1754	129430	93.473	47.388	1	0	0	0	TRUE
748199	KEAP1	1299.4	18498/22744	1299.4	20512	3.9794	183020000	172170	46.302	1	0	0	0	TRUE
735025	SPATS2L	2.2573	351.25/46.767	2.2573	128.22	5.31	50982	7.5419	45.868	1	0	0	0	TRUE
428984	PLCL1	6.7719	316.38/257.22	6.7719	285.27	5.203	45544	38.581	44.837	1	0	0	0	TRUE
945189	SCML1	30.097	871.9/967.82	30.097	918.61	4.8862	428640	393.99	44.763	1	0	0	0	TRUE
946825	C1orf74	3.0097	115.84/198.76	3.0097	151.74	5.2514	15880	11.465	43.925	1	0	0	0	TRUE
1020629	C14orf142	118.88	2081.4/3566	118.88	2724.4	4.5067	4380000	3552.2	43.716	1	0	0	0	TRUE
772775	STEAP2	22.573	643.96/782.05	22.573	709.65	4.9139	263320	250	43.455	1	0	0	0	TRUE
972373	TBCA	4.5146	453.39/89.637	4.5146	201.63	5.1994	80410	20.915	43.102	1	0	0	0	TRUE
378939	HEXIM1	54.927	4565/448.18	54.927	1430.4	4.6778	8424400	1027.3	42.916	1	0	0	0	TRUE
650573	ERN1	37.621	802.15/1384.8	37.621	1054	4.7716	689670	561.59	42.887	1	0	0	0	TRUE
933899	DYNC2H1	10.534	325.09/441.69	10.534	378.93	5.0418	80857	76.006	42.257	1	0	0	0	TRUE
956537	FZD3	12.039	392.36/450.78	12.039	420.56	5.0148	93325	93.473	42.254	1	0	0	0	TRUE
830592	CNKSR3	42.888	1454.8/906.76	42.888	1148.6	4.7111	768010	691.94	42.033	1	0	0	0	TRUE
1020631	C14orf142	5.267	296.45/159.79	5.267	217.65	5.1247	33526	26.364	41.363	1	0	0	0	TRUE
992081	LEO1	229.49	4942.4/3953.1	229.49	4420.2	4.2616	9084700	10285	41.322	1	0	0	0	TRUE
726393	ZNF383	26.335	1097.3/526.13	26.335	759.84	4.7988	423970	318.9	41.075	1	0	0	0	TRUE
779063	SLC2A14	29.345	652.68/1051	29.345	828.22	4.7722	405050	378.49	41.063	1	0	0	0	TRUE
931433	MRPL3	19.563	580.44/610.57	19.563	595.31	4.8579	178590	199.58	40.755	1	0	0	0	TRUE
1036624	F8	33.107	449.65/1779.7	33.107	894.6	4.7147	1143900	458.31	40.241	1	0	0	0	TRUE
770314	PTPLB	2.2573	49.823/248.13	2.2573	111.22	5.1065	24225	7.5419	39.677	1	0	0	0	TRUE
356849	CCDC66	2.2573	47.332/258.52	2.2573	110.66	5.0992	26516	7.5419	39.471	1	0	0	0	TRUE
739303	CCR3	38.374	1046.3/927.55	38.374	985.13	4.6465	473360	579.57	39.326	1	0	0	0	TRUE
891956	C5orf66	54.175	501.97/3364.6	54.175	1299.6	4.5591	4325100	1004.9	39.289	1	0	0	0	TRUE
852431	CRISPLD1	166.29	1570.7/6587.7	166.29	3216.7	4.2656	15124000	6106.7	39.035	1	0	0	0	TRUE
796004	FAM214A	4.5146	297.69/111.72	4.5146	182.38	5.0555	32719	20.915	38.893	1	0	0	0	TRUE
783495	TMF1	4.5146	404.81/79.244	4.5146	179.14	5.0297	63463	20.915	38.184	1	3.0534e-319	6.1068e-319	1.2507e-315	TRUE
278227	CDK8	1571.1	23825/16630	1571.1	19905	3.6625	173850000	234570	37.854	1	7.2787e-314	1.4557e-313	2.9468e-310	TRUE
601725	APOA1BP	11.286	336.3/376.73	11.286	355.95	4.8606	64916	84.571	37.478	1	1.165e-307	2.3299e-307	4.6621e-304	TRUE
751283	RNF6	3.0097	94.664/175.38	3.0097	128.85	5.0172	11789	11.465	37.165	1	1.5288e-302	3.0577e-302	6.0488e-299	TRUE
696142	RCAN1	3.7621	98.4/228.64	3.7621	150	4.9868	19293	15.937	36.632	1	5.3545e-294	1.0709e-293	2.0947e-290	TRUE
1096458	ERO1L	0.75243	59.787/37.673	0.75243	47.462	4.7894	1513.2	1.6304	36.581	1	3.8997e-293	7.7994e-293	1.5086e-289	TRUE
831114	BHLHA15	3.0097	171.89/93.534	3.0097	126.8	4.9943	11311	11.465	36.56	1	7.7277e-293	1.5455e-292	2.9566e-289	TRUE
748204	KEAP1	2765.9	38370/23778	2765.9	30206	3.4485	416910000	589850	35.728	1	7.2915e-280	1.4583e-279	2.7594e-276	TRUE
763912	RPL28	1.5049	151.96/36.374	1.5049	74.373	4.9113	8931.3	4.2295	35.432	1	3.5714e-275	7.1428e-275	1.3371e-271	TRUE
746630	PJA1	48.908	884.36/1325.1	48.908	1082.5	4.4403	622210	853.31	35.384	1	1.5994e-274	3.1988e-274	5.9241e-271	TRUE
854512	ERCC8	117.38	3041.7/1569.3	117.38	2184.8	4.2067	2985200	3480	35.046	1	2.2811e-269	4.5621e-269	8.36e-266	TRUE
558774	SIX6	17.306	364.95/593.68	17.306	465.48	4.6714	127450	164.64	34.928	1	1.5361e-267	3.0722e-267	5.5711e-264	TRUE
278248	CDK8	1248.3	9478.8/24537	1248.3	15251	3.6098	179000000	161260	34.868	1	1.1184e-266	2.2367e-266	4.0142e-263	TRUE
1111725	EXD2	104.59	2107.5/1846	104.59	1972.4	4.2242	1746400	2889.4	34.748	1	7.5672e-265	1.5134e-264	2.6884e-261	TRUE
814813	CFHR4	17.306	459.62/466.37	17.306	462.98	4.6637	104340	164.64	34.733	1	1.3502e-264	2.7003e-264	4.7483e-261	TRUE
635169	STARD13	7.5243	209.26/268.91	7.5243	237.22	4.8045	30000	45.308	34.124	1	1.885e-255	3.77e-255	6.5631e-252	TRUE
259430	ASCC2	8.2767	191.82/337.76	8.2767	254.54	4.7838	41604	52.427	34.011	1	8.7016e-254	1.7403e-253	2.9996e-250	TRUE
1036597	F8	29.345	1086.1/437.79	29.345	689.58	4.5083	398940	378.49	33.937	1	1.0266e-252	2.0532e-252	3.5043e-249	TRUE
278239	CDK8	2012	21976/22056	2012	22016	3.4512	177630000	351060	33.762	1	3.6247e-250	7.2493e-250	1.2252e-246	TRUE
645036	EFCAB13	4.5146	151.96/164.98	4.5146	158.34	4.8527	13078	20.915	33.636	1	3.028e-248	6.0561e-248	1.0137e-244	TRUE
1084349	BLOC1S4	55.68	1854.7/704.1	55.68	1142.8	4.3348	1139200	1049.9	33.549	1	4.785e-247	9.57e-247	1.5867e-243	TRUE
680701	HSD3B2	160.27	3419.1/2113.6	160.27	2688.2	4.0597	3766900	5753.4	33.328	1	7.7056e-244	1.5411e-243	2.531e-240	TRUE
750743	ZNF345	6.0194	241.64/157.19	6.0194	194.9	4.8026	22363	32.26	33.254	1	1.0409e-242	2.0818e-242	3.387e-239	TRUE
869246	MTX2	8.2767	389.86/157.19	8.2767	247.56	4.7439	53561	52.427	33.048	1	9.6357e-240	1.9271e-239	3.1064e-236	TRUE
715159	ZNF154	196.38	5502.9/1803.1	196.38	3150	3.9967	9754900	7992.2	33.039	1	1.1424e-239	2.2847e-239	3.649e-236	TRUE
748216	KEAP1	2880.3	28960/28968	2880.3	28964	3.3295	297180000	630140	32.859	1	4.3011e-237	8.6022e-237	1.3614e-233	TRUE
844297	FLVCR2	4.5146	158.19/150.69	4.5146	154.4	4.8165	12317	20.915	32.773	1	8.4076e-236	1.6815e-235	2.6372e-232	TRUE
752467	OR52B2	5.267	110.86/268.91	5.267	172.67	4.7924	25850	26.364	32.602	1	2.2467e-233	4.4935e-233	6.9843e-230	TRUE
597022	A2ML1	30.85	437.2/1083.4	30.85	688.25	4.4357	393160	409.72	32.478	1	1.1752e-231	2.3504e-231	3.621e-228	TRUE
624463	OR51L1	0.75243	97.155/18.187	0.75243	42.072	4.6193	3757.6	1.6304	32.36	1	6.847e-230	1.3694e-229	2.0912e-226	TRUE
534464	EIF1AY	9.7816	220.47/345.56	9.7816	276.02	4.6833	44111	67.787	32.336	1	1.2249e-229	2.4498e-229	3.7084e-226	TRUE
1025075	ZSCAN9	6.7719	100.89/418.31	6.7719	205.46	4.7315	64383	38.581	31.988	1	9.2362e-225	1.8472e-224	2.7722e-221	TRUE
776019	MS4A13	3.0097	110.86/111.72	3.0097	111.29	4.8076	6492.3	11.465	31.978	1	1.3635e-224	2.7271e-224	4.0577e-221	TRUE
994017	ORC2	23.325	687.56/427.4	23.325	542.09	4.4807	165760	263.27	31.972	1	1.4372e-224	2.8744e-224	4.2406e-221	TRUE
838644	CLCF1	12.791	478.3/236.43	12.791	336.29	4.6122	79240	102.7	31.921	1	7.6022e-224	1.5204e-223	2.2242e-220	TRUE
1008533	VPS9D1	27.087	359.97/1026.3	27.087	607.82	4.438	356720	333.43	31.803	1	3.1274e-222	6.2549e-222	9.074e-219	TRUE
886930	TANC1	461.24	6630.2/5664	461.24	6128.1	3.729	15165000	31918	31.719	1	4.2483e-221	8.4966e-221	1.2224e-217	TRUE
862863	HIST1H2AK	27.84	554.28/687.22	27.84	617.18	4.4219	183550	348.21	31.582	1	3.4608e-219	6.9215e-219	9.8765e-216	TRUE
624110	LPIN1	294.2	3912.3/4531.2	294.2	4210.4	3.8345	7320200	15383	31.575	1	4.0839e-219	8.1678e-219	1.156e-215	TRUE
890953	GPRIN3	18.058	283.99/670.33	18.058	436.32	4.5202	152460	176	31.527	1	2.0124e-218	4.0248e-218	5.6505e-215	TRUE
278233	CDK8	4109	37068/38023	4109	37543	3.1913	479790000	1125000	31.522	1	2.1771e-218	4.3543e-218	6.0641e-215	TRUE
759018	CCDC62	8.2767	217.98/254.62	8.2767	235.59	4.6726	27976	52.427	31.394	1	1.4195e-216	2.8389e-216	3.9224e-213	TRUE
825399	CLRN1	174.56	3420.3/2161.7	174.56	2719.1	3.9536	3711200	6605.7	31.308	1	1.8413e-215	3.6825e-215	5.0478e-212	TRUE
608299	METTL9	5.267	100.89/271.51	5.267	165.52	4.7318	26224	26.364	31.21	1	4.5285e-214	9.057e-214	1.2318e-210	TRUE
1067582	ARHGAP40	37.621	936.67/633.95	37.621	770.59	4.3204	306230	561.59	30.93	1	2.5295e-210	5.0589e-210	6.827e-207	TRUE
824472	SUMO4	15.049	154.45/879.48	15.049	368.6	4.5254	289670	132.31	30.737	1	1.0035e-207	2.007e-207	2.6875e-204	TRUE
762902	ZNF12	37.621	637.73/911.96	37.621	762.62	4.3054	293140	561.59	30.593	1	7.9629e-206	1.5926e-205	2.1164e-202	TRUE
662245	SCGB2B2	14.296	379.9/324.77	14.296	351.26	4.5254	59958	122.13	30.491	1	1.9004e-204	3.8009e-204	5.0127e-201	TRUE
653085	RNF19A	13.544	668.87/168.88	13.544	336.12	4.5348	159760	112.26	30.446	1	7.6321e-204	1.5264e-203	1.998e-200	TRUE
1018186	UBE2J2	1.5049	67.261/61.057	1.5049	64.084	4.6995	2226.3	4.2295	30.429	1	1.4848e-203	2.9695e-203	3.8578e-200	TRUE
649550	ADAM2	19.563	767.27/261.12	19.563	447.62	4.4473	200580	199.58	30.3	1	6.2388e-202	1.2478e-201	1.609e-198	TRUE
1049468	FAM219B	133.18	1260.5/3534.8	133.18	2110.9	3.9763	3968100	4266.4	30.278	1	1.1392e-201	2.2784e-201	2.9164e-198	TRUE
678754	STH	5.267	290.22/88.338	5.267	160.13	4.6843	30229	26.364	30.162	1	4.465e-200	8.9301e-200	1.1347e-196	TRUE
728995	DNASE1L1	5.267	142/179.27	5.267	159.55	4.6791	13339	26.364	30.048	1	1.3793e-198	2.7586e-198	3.4799e-195	TRUE
918021	PLEKHO2	12.791	544.32/184.47	12.791	316.89	4.5267	102260	102.7	30.007	1	4.4527e-198	8.9053e-198	1.1153e-194	TRUE
644655	C20orf26	2.2573	107.12/66.253	2.2573	84.247	4.7099	4431.7	7.5419	29.855	1	4.752e-196	9.504e-196	1.1818e-192	TRUE
994434	PXMP2	5.267	33.63/741.78	5.267	158.09	4.6659	239710	26.364	29.763	1	6.8981e-195	1.3796e-194	1.7033e-191	TRUE
562608	HTR4	726.85	8007.8/8855.9	726.85	8421.2	3.5325	26850000	66861	29.757	1	7.1493e-195	1.4299e-194	1.7529e-191	TRUE
844685	IMPG2	23.325	746.1/342.96	23.325	505.85	4.381	184890	263.27	29.739	1	1.3096e-194	2.6191e-194	3.1885e-191	TRUE
834806	OR13H1	125.66	2032.8/1907.1	125.66	1968.9	3.9591	1622000	3884.2	29.576	1	1.5704e-192	3.1408e-192	3.797e-189	TRUE
865680	SLC15A5	54.175	1005.2/978.21	54.175	991.6	4.1691	430670	1004.9	29.572	1	1.7889e-192	3.5778e-192	4.2955e-189	TRUE
613942	NLRP12	24.83	478.3/581.99	24.83	527.6	4.3551	131680	290.58	29.494	1	1.8277e-191	3.6554e-191	4.3585e-188	TRUE
1032621	MTNR1A	186.6	2199.7/3306.2	186.6	2696.8	3.846	3438100	7358	29.263	1	1.5535e-188	3.107e-188	3.6794e-185	TRUE
954360	FBXO5	9.0292	288.97/190.97	9.0292	234.91	4.556	30637	59.924	29.18	1	1.9746e-187	3.9492e-187	4.6453e-184	TRUE
1059770	FAM126B	8.2767	271.53/176.68	8.2767	219.03	4.5679	27007	52.427	29.107	1	1.6743e-186	3.3487e-186	3.9124e-183	TRUE
640732	C6orf52	3.7621	87.19/163.68	3.7621	119.47	4.6609	9697.2	15.937	28.984	1	6.4055e-185	1.2811e-184	1.4868e-181	TRUE
963478	IL13RA1	9.0292	62.279/871.69	9.0292	233.1	4.5448	316710	59.924	28.945	1	1.8306e-184	3.6611e-184	4.2209e-181	TRUE
918494	GRASP	65.461	1774.9/698.91	65.461	1113.8	4.0681	1003100	1360.6	28.42	1	5.867e-178	1.1734e-177	1.3439e-174	TRUE
972548	ADM5	18.811	229.19/717.09	18.811	405.41	4.3586	174700	187.65	28.222	1	1.7037e-175	3.4073e-175	3.8769e-172	TRUE
737060	ABAT	46.651	1006.4/695.01	46.651	836.35	4.1353	343500	791.28	28.073	1	1.089e-173	2.1781e-173	2.4621e-170	TRUE
825402	TTR	9.7816	214.24/268.91	9.7816	240.02	4.4825	28622	67.787	27.965	1	2.4753e-172	4.9506e-172	5.5602e-169	TRUE
1074851	CCDC106	167.04	2027.8/2743.7	167.04	2358.7	3.8117	2442700	6151.5	27.944	1	3.957e-172	7.914e-172	8.8314e-169	TRUE
1106463	XKRX	3.0097	66.015/144.2	3.0097	97.575	4.6196	7428.9	11.465	27.928	1	7.517e-172	1.5034e-171	1.667e-168	TRUE
1090410	CDK8	1215.9	15272/9727.5	1215.9	12188	3.3243	64407000	154510	27.914	1	8.9515e-172	1.7903e-171	1.9726e-168	TRUE
933090	TIMP4	83.52	895.57/1977.2	83.52	1330.7	3.9778	1215100	2011.9	27.805	1	1.9409e-170	3.8818e-170	4.2501e-167	TRUE
837869	CILP2	195.63	1645.4/4315.6	195.63	2664.7	3.761	5682500	7942.7	27.705	1	3.0809e-169	6.1618e-169	6.7042e-166	TRUE
831243	CLCA3P	0.75243	484.53/2.5982	0.75243	36.061	4.4025	112540	1.6304	27.652	1	1.8086e-168	3.6172e-168	3.9112e-165	TRUE
623615	APBA3	20.316	371.18/480.66	20.316	422.39	4.312	85961	211.78	27.629	1	2.7137e-168	5.4274e-168	5.8323e-165	TRUE
936026	SPOP	5358.8	43742/39562	5358.8	41600	2.9564	552960000	1735100	27.513	1	6.1422e-167	1.2284e-166	1.312e-163	TRUE
765201	LOC340515	0.75243	44.841/28.58	0.75243	35.801	4.3923	812.71	1.6304	27.449	1	4.9482e-166	9.8964e-166	1.0441e-162	TRUE
986924	FBXW11	1832.9	21459/13320	1832.9	16906	3.2046	122960000	301570	27.448	1	3.6403e-166	7.2806e-166	7.7283e-163	TRUE
693517	CLEC19A	98.568	845.74/2660.5	98.568	1500.1	3.9141	2269000	2626.4	27.347	1	5.9919e-165	1.1984e-164	1.2567e-161	TRUE
991749	ARAF	11.286	215.48/319.57	11.286	262.42	4.4222	36740	84.571	27.308	1	1.8978e-164	3.7956e-164	3.9566e-161	TRUE
910704	ENOX1	182.09	1479.7/4123.3	182.09	2470.1	3.7546	5229200	7072.2	27.207	1	2.7158e-163	5.4316e-163	5.6283e-160	TRUE
1066642	HSPA13	8.2767	130.79/318.28	8.2767	204.03	4.4661	34496	52.427	27.036	1	3.2116e-161	6.4232e-161	6.6165e-158	TRUE
917050	IRGM	5.267	104.63/197.46	5.267	143.74	4.5296	13691	26.364	26.969	1	2.0285e-160	4.057e-160	4.1544e-157	TRUE
1079454	OR2T27	18.058	396.09/354.65	18.058	374.8	4.3015	64482	176	26.89	1	1.5735e-159	3.147e-159	3.2038e-156	TRUE
1003897	OR4K1	5.267	235.41/87.039	5.267	143.16	4.5237	19267	26.364	26.855	1	4.3644e-159	8.7287e-159	8.8345e-156	TRUE
1008349	TSLP	119.64	3825.2/778.15	119.64	1725.3	3.8389	5031400	3588.5	26.804	1	1.4892e-158	2.9783e-158	2.997e-155	TRUE
1032183	ZNF675	45.898	1147.2/539.12	45.898	786.43	4.0696	415440	771.01	26.67	1	5.5891e-157	1.1178e-156	1.1184e-153	TRUE
1109600	FAM203A	16.553	448.41/267.61	16.553	346.41	4.3068	68030	153.57	26.618	1	2.3084e-156	4.6168e-156	4.5926e-153	TRUE
1065078	PLCB4	12.039	409.79/176.68	12.039	269.08	4.3725	56101	93.473	26.587	1	5.4159e-156	1.0832e-155	1.0714e-152	TRUE
728865	TOP2A	19.563	363.71/428.7	19.563	394.87	4.2669	71951	199.58	26.566	1	9.0949e-156	1.819e-155	1.789e-152	TRUE
878216	C15orf60	45.898	839.52/724.89	45.898	780.1	4.0579	265580	771.01	26.441	1	2.4035e-154	4.8069e-154	4.7012e-151	TRUE
611272	ZNF445	34.612	1395/272.81	34.612	616.95	4.1171	692320	491.85	26.258	1	3.1077e-152	6.2155e-152	6.0448e-149	TRUE
810485	SUCO	0	47.332/24.683	0.75243	34.185	4.3275	1113.7	1.6304	26.184	1	2.8346e-151	5.6691e-151	5.4828e-148	TRUE
1053231	FAM151A	1.5049	465.84/6.4954	1.5049	55.336	4.4912	100940	4.2295	26.175	1	3.3374e-151	6.6748e-151	6.4198e-148	TRUE
748188	KEAP1	1138.4	10227/11525	1138.4	10857	3.2524	41486000	138800	26.087	1	2.5897e-150	5.1794e-150	4.9542e-147	TRUE
795128	PRKD3	9.0292	261.57/166.28	9.0292	208.56	4.3851	24084	59.924	25.775	1	9.5989e-147	1.9198e-146	1.8263e-143	TRUE
626243	ZNF534	11.286	374.92/163.68	11.286	247.73	4.3395	46778	84.571	25.711	1	4.8907e-146	9.7815e-146	9.2544e-143	TRUE
980774	CCNC	4045.1	34182/27971	4045.1	30921	2.934	314060000	1096500	25.665	1	1.4217e-145	2.8433e-145	2.6756e-142	TRUE
641111	ZNF460	8.2767	144.49/259.82	8.2767	193.76	4.3919	23121	52.427	25.616	1	5.728e-145	1.1456e-144	1.0722e-141	TRUE
616358	MORN4	8.2767	51.068/731.38	8.2767	193.37	4.389	222060	52.427	25.562	1	2.2871e-144	4.5742e-144	4.2583e-141	TRUE
826028	BBS7	14.296	277.76/316.98	14.296	296.72	4.2827	40594	122.13	25.556	1	2.5841e-144	5.1681e-144	4.7856e-141	TRUE
761369	IGF2BP2	4.5146	107.12/135.1	4.5146	120.3	4.4592	7342.3	20.915	25.318	1	1.1961e-141	2.3923e-141	2.2035e-138	TRUE
886920	TANC1	157.26	1474.8/2829.4	157.26	2042.7	3.6909	2358200	5579.8	25.241	1	7.2208e-141	1.4442e-140	1.3232e-137	TRUE
663220	RUSC1-AS1	116.63	1948.1/1296.5	116.63	1589.2	3.757	1172200	3444.1	25.093	1	3.042e-139	6.084e-139	5.5452e-136	TRUE
692833	ZNF226	11.286	296.45/196.16	11.286	241.15	4.3008	30738	84.571	24.995	1	3.8712e-138	7.7425e-138	7.02e-135	TRUE
663272	CCNC	41.384	1028.8/448.18	41.384	679.06	4.0041	331800	653.64	24.942	1	1.3784e-137	2.7568e-137	2.4867e-134	TRUE
614252	ROCK1	24.83	534.35/375.44	24.83	447.9	4.1193	97617	290.58	24.819	1	3.0281e-136	6.0562e-136	5.4345e-133	TRUE
841448	ZNF503	2.2573	108.36/45.468	2.2573	70.203	4.4502	4148.8	7.5419	24.741	1	2.4198e-135	4.8396e-135	4.3205e-132	TRUE
249439	BTBD10	15.801	577.95/166.28	15.801	310.02	4.2104	113350	142.79	24.622	1	4.0073e-134	8.0146e-134	7.1185e-131	TRUE
777303	RDH11	231	2736.5/2735.9	231	2736.2	3.5605	2828500	10394	24.572	1	1.2712e-133	2.5424e-133	2.2467e-130	TRUE
712233	SLC18A1	8.2767	108.36/318.28	8.2767	185.73	4.3312	34376	52.427	24.508	1	6.9845e-133	1.3969e-132	1.2282e-129	TRUE
838229	IGLON5	35.364	614.07/559.91	35.364	586.36	4.0137	147070	508.95	24.424	1	5.0956e-132	1.0191e-131	8.9152e-129	TRUE
882360	CTTNBP2	0.75243	46.086/22.084	0.75243	31.91	4.2311	788.38	1.6304	24.401	1	1.1481e-131	2.2962e-131	1.9987e-128	TRUE
1004826	CRYAA	77.5	1392.6/880.78	77.5	1107.5	3.8198	599920	1784	24.386	1	1.2592e-131	2.5184e-131	2.1812e-128	TRUE
789347	NNMT	33.107	445.92/678.12	33.107	549.9	4.0136	150100	458.31	24.14	1	5.093e-129	1.0186e-128	8.7784e-126	TRUE
1003914	OR4K1	95.559	1527.1/1105.5	95.559	1299.3	3.7513	740880	2498.5	24.082	1	1.9627e-128	3.9255e-128	3.3663e-125	TRUE
972597	ADM5	21.068	323.85/446.88	21.068	380.43	4.1114	69183	224.25	23.997	1	1.617e-127	3.2339e-127	2.7597e-124	TRUE
1117133	SSX5	8.2767	59.787/553.41	8.2767	181.97	4.3018	120830	52.427	23.988	1	2.1168e-127	4.2336e-127	3.5952e-124	TRUE
951970	SEC24B	84.272	2915.9/467.67	84.272	1167.8	3.7768	3032400	2041.1	23.983	1	2.1367e-127	4.2734e-127	3.6113e-124	TRUE
626790	ATP5J	15.801	600.37/151.99	15.801	302.1	4.1732	124190	142.79	23.96	1	4.0522e-127	8.1045e-127	6.8158e-124	TRUE
676832	RHOD	18.058	239.15/470.27	18.058	335.36	4.1415	71210	176	23.917	1	1.1032e-126	2.2063e-126	1.8466e-123	TRUE
897595	ZSCAN16	300.97	3567.3/3087.9	300.97	3319	3.4587	4138200	15961	23.888	1	2.0462e-126	4.0925e-126	3.4088e-123	TRUE
747980	C3orf70	100.83	982.76/1830.4	100.83	1341.2	3.7204	994200	2723.9	23.766	1	3.8142e-125	7.6284e-125	6.3237e-122	TRUE
904832	C12orf76	81.262	564.24/2226.6	81.262	1120.9	3.7696	1626500	1925.2	23.694	1	2.1331e-124	4.2661e-124	3.5198e-121	TRUE
645928	TM2D3	0.75243	19.929/48.066	0.75243	30.96	4.1888	845.7	1.6304	23.658	1	6.8235e-124	1.3647e-123	1.1206e-120	TRUE
688591	NCAPD2	165.53	3117.7/1288.7	165.53	2004.4	3.59	2855900	6062.1	23.618	1	1.2761e-123	2.5522e-123	2.0859e-120	TRUE
644648	C20orf26	158.76	1691.5/2198	158.76	1928.2	3.594	1518300	5666.4	23.506	1	1.7887e-122	3.5774e-122	2.9102e-119	TRUE
709453	SEC24A	37.621	815.85/431.3	37.621	593.19	3.9435	206460	561.59	23.444	1	8.0773e-122	1.6155e-121	1.308e-118	TRUE
953634	KRTAP22-1	32.354	671.36/409.21	32.354	524.15	3.9768	143370	441.89	23.395	1	2.542e-121	5.084e-121	4.0974e-118	TRUE
989221	ARL5B	6.7719	227.94/101.33	6.7719	151.98	4.299	17351	38.581	23.379	1	4.0827e-121	8.1655e-121	6.5506e-118	TRUE
743485	PRORSD1P	176.82	1580.6/2774.8	176.82	2094.3	3.5586	2216600	6744.3	23.348	1	7.2687e-121	1.4537e-120	1.1609e-117	TRUE
925235	GPAM	258.84	2687.9/3029.5	258.84	2853.6	3.4576	3038100	12499	23.209	1	1.8549e-119	3.7098e-119	2.949e-116	TRUE
1044743	C9orf106	321.29	4272.3/2721.6	321.29	3409.9	3.4037	5142000	17745	23.186	1	3.1972e-119	6.3945e-119	5.0599e-116	TRUE
626390	STOX1	82.015	621.54/1965.5	82.015	1105.3	3.7362	1211900	1953.9	23.149	1	7.6019e-119	1.5204e-118	1.1976e-115	TRUE
1081310	ACTN4	78.253	1466/771.66	78.253	1063.6	3.7477	641080	1811.9	23.149	1	7.7379e-119	1.5476e-118	1.2136e-115	TRUE
1032126	SETD1B	156.51	1579.4/2233.1	156.51	1878	3.5765	1506300	5536.7	23.136	1	1.0284e-118	2.0567e-118	1.6056e-115	TRUE
852061	B4GALNT4	113.62	1269.2/1638.1	113.62	1441.9	3.6541	859270	3301.9	23.117	1	1.618e-118	3.236e-118	2.5149e-115	TRUE
893278	TMEM179B	13.544	199.29/335.16	13.544	258.45	4.157	37106	112.26	23.115	1	1.8188e-118	3.6377e-118	2.8145e-115	TRUE
965947	ZNF235	3.7621	66.015/139	3.7621	95.8	4.3453	6615.8	15.937	23.055	1	7.9894e-118	1.5979e-117	1.2308e-114	TRUE
969042	PPFIBP2	30.85	858.2/285.8	30.85	495.27	3.9618	236650	409.72	22.944	1	9.1103e-117	1.8221e-116	1.3973e-113	TRUE
873788	OR2M2	45.146	145.73/3064.5	45.146	668.42	3.8586	3932000	750.94	22.745	1	8.5256e-115	1.7051e-114	1.3019e-111	TRUE
675614	PPP1R17	7.5243	51.068/504.04	7.5243	160.51	4.2439	100750	45.308	22.728	1	1.3516e-114	2.7033e-114	2.055e-111	TRUE
860544	MST4	142.21	1185.8/2452.7	142.21	1705.4	3.5748	1736600	4743	22.698	1	2.4011e-114	4.8022e-114	3.6347e-111	TRUE
1052859	OR2L3	3.7621	82.208/107.82	3.7621	94.15	4.3205	4495.5	15.937	22.641	1	1.0283e-113	2.0566e-113	1.5499e-110	TRUE
678586	FAM110C	9.0292	239.15/141.6	9.0292	184.02	4.2054	19179	59.924	22.606	1	2.151e-113	4.3019e-113	3.228e-110	TRUE
636580	OR2F2	0	2.4911/335.16	0.75243	29.374	4.1154	54737	1.6304	22.415	1	1.9254e-111	3.8507e-111	2.8771e-108	TRUE
733897	CAND2	13.544	985.25/63.655	13.544	250.54	4.1123	400160	112.26	22.368	1	4.443e-111	8.8861e-111	6.6108e-108	TRUE
626976	KLRAP1	109.85	2537.2/724.89	109.85	1356.2	3.6139	2025200	3127.5	22.286	1	2.5662e-110	5.1324e-110	3.802e-107	TRUE
838106	AXDND1	7.5243	176.87/140.3	7.5243	157.53	4.217	11827	45.308	22.285	1	2.96e-110	5.9199e-110	4.3668e-107	TRUE
799042	PRNT	9.7816	142/262.41	9.7816	193.04	4.1697	22594	67.787	22.258	1	5.359e-110	1.0718e-109	7.8728e-107	TRUE
1014793	UBA6	24.078	677.59/226.04	24.078	391.38	3.9678	147810	276.8	22.077	1	2.8427e-108	5.6855e-108	4.1586e-105	TRUE
1045161	EFHB	3.0097	70.998/84.44	3.0097	77.428	4.2898	2949.3	11.465	21.978	1	2.8709e-107	5.7419e-107	4.1823e-104	TRUE
792872	FYCO1	30.097	295.2/728.79	30.097	463.84	3.9019	165160	393.99	21.852	1	3.9793e-106	7.9587e-106	5.7728e-103	TRUE
658105	POLDIP2	39.879	955.35/353.35	39.879	581.02	3.8317	283570	616.18	21.8	1	1.2223e-105	2.4445e-105	1.7658e-102	TRUE
1044797	BRI3BP	93.301	1481/909.36	93.301	1160.5	3.6226	646700	2404.2	21.765	1	2.5539e-105	5.1077e-105	3.6743e-102	TRUE
867701	ALG10	9.7816	274.03/129.91	9.7816	188.68	4.1369	24316	67.787	21.729	1	6.2002e-105	1.24e-104	8.8836e-102	TRUE
763445	PCDHGC4	43.641	692.54/556.01	43.641	620.53	3.7994	162700	711.4	21.629	1	5.0547e-104	1.0109e-103	7.2127e-101	TRUE
637812	TMEM214	48.155	526.88/849.6	48.155	669.06	3.7689	220500	832.43	21.52	1	5.2715e-103	1.0543e-102	7.4914e-100	TRUE
1019435	C18orf21	1.5049	11.21/185.77	1.5049	45.75	4.2222	14695	4.2295	21.514	1	7.5057e-103	1.5011e-102	1.0623e-99	TRUE
942662	LPCAT3	3.0097	191.82/29.879	3.0097	75.752	4.2586	14012	11.465	21.483	1	1.3812e-102	2.7624e-102	1.947e-99	TRUE
972090	CEACAM4	5.267	179.36/74.048	5.267	115.25	4.2134	10704	26.364	21.421	1	5.0316e-102	1.0063e-101	7.064e-99	TRUE
670701	OR52M1	6.0194	66.015/245.53	6.0194	127.34	4.1924	20866	32.26	21.359	1	1.8716e-101	3.7432e-101	2.617e-98	TRUE
966361	OR10AG1	0	27.403/28.58	0.75243	27.985	4.0479	575.68	1.6304	21.328	1	4.3503e-101	8.7005e-101	6.0585e-98	TRUE
647922	PLCE1	10.534	155.7/245.53	10.534	195.52	4.0907	20061	76.006	21.219	1	3.6194e-100	7.2387e-100	5.0205e-97	TRUE
746165	MS4A7	35.364	1168.3/226.04	35.364	513.94	3.8238	474010	508.95	21.213	1	3.8221e-100	7.6443e-100	5.2808e-97	TRUE
1013445	CCDC179	248.3	3617.1/1783.6	248.3	2540	3.3494	3606900	11685	21.2	1	4.776e-100	9.552e-100	6.5726e-97	TRUE
1063750	PMM2	161.02	1335.3/2356.5	161.02	1773.9	3.4535	1562700	5797.1	21.183	1	6.9844e-100	1.3969e-99	9.5739e-97	TRUE
705466	C12orf43	417.6	4096.7/3723.2	417.6	3905.5	3.2222	5294000	27159	21.164	1	1.0275e-99	2.055e-99	1.4029e-96	TRUE
784431	SPANXB1	121.14	1601.8/1223.7	121.14	1400.1	3.5199	789360	3661.6	21.135	1	1.9217e-99	3.8434e-99	2.6136e-96	TRUE
1080943	C9orf62	115.87	1320.3/1379.6	115.87	1349.6	3.5306	685120	3408.3	21.133	1	2.0196e-99	4.0392e-99	2.736e-96	TRUE
795349	PCID2	20.316	468.34/228.64	20.316	327.24	3.9448	68210	211.78	21.09	1	5.293e-99	1.0586e-98	7.1429e-96	TRUE
979267	GRAMD1B	5.267	381.15/33.776	5.267	113.54	4.192	58520	26.364	21.088	1	6.0644e-99	1.2129e-98	8.1523e-96	TRUE
961515	OR52N5	65.461	940.41/753.47	65.461	841.77	3.6645	289620	1360.6	21.046	1	1.3019e-98	2.6038e-98	1.7434e-95	TRUE
662532	ZNF316	453.72	3767.9/4576.7	453.72	4152.6	3.1913	6119200	31077	20.982	1	4.7676e-98	9.5352e-98	6.3599e-95	TRUE
1055822	MIER2	0.75243	44.841/16.888	0.75243	27.531	4.0251	723.08	1.6304	20.972	1	8.2085e-98	1.6417e-97	1.0867e-94	TRUE
1054164	BMPR1A	9.0292	209.26/140.3	9.0292	171.35	4.103	14905	59.924	20.968	1	7.2726e-98	1.4545e-97	9.6645e-95	TRUE
1107312	PRR19	91.044	903.04/1332.9	91.044	1097.1	3.5765	530020	2311.3	20.927	1	1.5807e-97	3.1613e-97	2.0846e-94	TRUE
1015649	CHMP1B	2.2573	210.5/16.888	2.2573	59.714	4.2203	18265	7.5419	20.922	1	2.1283e-97	4.2565e-97	2.7962e-94	TRUE
1123273	NCOR2	36.869	744.85/367.64	36.869	523.3	3.7913	167260	543.83	20.859	1	6.701e-97	1.3402e-96	8.771e-94	TRUE
753602	RABL6	126.41	1645.4/1247.1	126.41	1432.5	3.492	823970	3921.8	20.856	1	6.9039e-97	1.3808e-96	9.0028e-94	TRUE
1037544	SLC25A47	9.7816	224.2/146.8	9.7816	181.42	4.0806	16877	67.787	20.847	1	9.2359e-97	1.8472e-96	1.1999e-93	TRUE
726294	C1orf43	24.078	214.24/641.75	24.078	370.81	3.8901	131260	276.8	20.841	1	1.0003e-96	2.0006e-96	1.2947e-93	TRUE
1095811	RBM15B	168.54	2628.2/1238	168.54	1803.8	3.4121	1936500	6241.3	20.699	1	1.7914e-95	3.5828e-95	2.31e-92	TRUE
985084	ZC3H15	45.146	820.83/454.68	45.146	610.92	3.7291	201220	750.94	20.646	1	5.5553e-95	1.1111e-94	7.1372e-92	TRUE
915043	CATSPER2	9.7816	170.64/188.37	9.7816	179.29	4.0637	14181	67.787	20.588	1	2.0035e-94	4.007e-94	2.5646e-91	TRUE
952386	PDCD5	104.59	1121/1304.3	104.59	1209.2	3.5187	560370	2889.4	20.549	1	4.0112e-94	8.0225e-94	5.1157e-91	TRUE
613364	PTPN4	71.481	529.37/1477.1	71.481	884.27	3.6104	658230	1566.8	20.534	1	5.5858e-94	1.1172e-93	7.0979e-91	TRUE
541596	GABRB2	513.91	4066.8/5018.4	513.91	4517.6	3.1335	7168600	38049	20.525	1	6.4491e-94	1.2898e-93	8.165e-91	TRUE
898998	C8orf87	22.573	271.53/442.99	22.573	346.83	3.8832	61560	250	20.508	1	9.9749e-94	1.995e-93	1.2583e-90	TRUE
716717	WASF2	33.107	331.32/671.63	33.107	471.73	3.7929	136120	458.31	20.489	1	1.4498e-93	2.8997e-93	1.8223e-90	TRUE
926244	CRYGD	12.791	80.962/593.68	12.791	219.29	3.9976	131910	102.7	20.376	1	1.5077e-92	3.0153e-92	1.8882e-89	TRUE
1079295	STAU1	4.5146	88.436/107.82	4.5146	97.65	4.161	4522.2	20.915	20.365	1	2.0244e-92	4.0488e-92	2.5263e-89	TRUE
1066277	CCDC58	13.544	94.664/554.71	13.544	229.19	3.9844	111140	112.26	20.354	1	2.3982e-92	4.7963e-92	2.982e-89	TRUE
580774	HDAC6	63.957	1231.9/519.63	63.957	800.09	3.6244	448200	1310.8	20.332	1	3.4816e-92	6.9632e-92	4.3138e-89	TRUE
859322	USP32	17.306	244.13/315.68	17.306	277.61	3.9279	34391	164.64	20.287	1	9.2488e-92	1.8498e-91	1.1419e-88	TRUE
957994	TRH	197.89	1784.9/2286.4	197.89	2020.1	3.3451	1551400	8091.5	20.258	1	1.5337e-91	3.0673e-91	1.8868e-88	TRUE
1108616	NPY2R	656.87	5663.6/5291.2	656.87	5474.2	3.057	9835300	56710	20.229	1	2.7141e-91	5.4281e-91	3.3273e-88	TRUE
848968	DNAJB5	290.44	2612/2943.7	290.44	2772.9	3.2506	2707300	15065	20.225	1	2.9685e-91	5.937e-91	3.6264e-88	TRUE
930950	DNAAF1	86.529	1487.2/698.91	86.529	1019.5	3.5434	636650	2129.7	20.217	1	3.5663e-91	7.1325e-91	4.3415e-88	TRUE
768937	LACC1	1.5049	12.456/148.1	1.5049	43.036	4.1359	9034.1	4.2295	20.194	1	7.1556e-91	1.4311e-90	8.6807e-88	TRUE
969407	UFM1	0.75243	2.4911/272.81	0.75243	26.492	3.9716	35016	1.6304	20.159	1	1.5689e-90	3.1378e-90	1.8967e-87	TRUE
937876	XRCC6P5	51.165	566.74/770.36	51.165	660.75	3.6651	186560	917.1	20.129	1	2.1488e-90	4.2976e-90	2.5888e-87	TRUE
961867	TMEM255A	24.078	371.18/346.86	24.078	358.81	3.8428	52976	276.8	20.12	1	2.6819e-90	5.3638e-90	3.2199e-87	TRUE
1079342	ANKRD13D	97.063	889.34/1391.3	97.063	1112.4	3.5051	559980	2562.1	20.058	1	8.7564e-90	1.7513e-89	1.0477e-86	TRUE
1100631	NLRP14	49.66	582.93/708	49.66	642.43	3.6669	167180	874.38	20.046	1	1.1387e-89	2.2773e-89	1.3577e-86	TRUE
847340	SMG6	47.403	505.7/756.07	47.403	618.34	3.6776	174360	811.76	20.039	1	1.3216e-89	2.6432e-89	1.5705e-86	TRUE
624303	CAPZB	10.534	125.8/270.21	10.534	184.38	4.0065	23140	76.006	19.941	1	1.0187e-88	2.0374e-88	1.2064e-85	TRUE
703368	CLPS	538.74	7168.3/2909.9	538.74	4567.2	3.0813	13816000	41082	19.875	1	3.3481e-88	6.6961e-88	3.9515e-85	TRUE
784895	LRRN2	1212.2	10165/7959.5	1212.2	8995	2.8905	26803000	153730	19.85	1	5.5638e-88	1.1128e-87	6.5444e-85	TRUE
604795	IL17C	206.17	1356.4/3099.6	206.17	2050.5	3.3078	2663200	8646.3	19.834	1	7.624e-88	1.5248e-87	8.9375e-85	TRUE
793301	OR5V1	7.5243	85.945/231.24	7.5243	140.99	4.058	17421	45.308	19.828	1	9.924e-88	1.9848e-87	1.1556e-84	TRUE
879537	FRMD6	200.9	1924.4/2091.5	200.9	2006.2	3.3135	1432300	8291.6	19.826	1	8.9883e-88	1.7977e-87	1.0502e-84	TRUE
846538	OR52W1	9.0292	90.927/289.7	9.0292	162.32	4.0254	27721	59.924	19.802	1	1.6338e-87	3.2677e-87	1.8962e-84	TRUE
800792	DOCK11	24.83	432.21/302.69	24.83	361.7	3.8116	59866	290.58	19.762	1	3.4155e-87	6.831e-87	3.9508e-84	TRUE
861185	ATG9B	45.146	259.08/1325.1	45.146	585.95	3.669	599400	750.94	19.735	1	5.6692e-87	1.1338e-86	6.5359e-84	TRUE
742755	BCAP29	53.422	2453.8/183.17	53.422	670.51	3.6251	2377200	982.65	19.686	1	1.4948e-86	2.9895e-86	1.7176e-83	TRUE
794800	GNG4	2.2573	343.78/9.0936	2.2573	56.127	4.1324	52801	7.5419	19.616	1	7.1401e-86	1.428e-85	8.1776e-83	TRUE
983319	ZBTB33	38.374	359.97/723.59	38.374	510.37	3.6991	155190	579.57	19.606	1	7.3085e-86	1.4617e-85	8.343e-83	TRUE
817052	MGLL	21.068	265.31/371.54	21.068	313.96	3.8352	44878	224.25	19.559	1	1.8834e-85	3.7668e-85	2.1429e-82	TRUE
1050428	CPLX1	103.08	1558.2/836.61	103.08	1141.8	3.4567	683280	2822.8	19.55	1	2.1204e-85	4.2408e-85	2.4047e-82	TRUE
882122	UBP1	7.5243	137.01/140.3	7.5243	138.65	4.0341	8418.2	45.308	19.48	1	9.3334e-85	1.8667e-84	1.0517e-81	TRUE
627017	FAM13A	73.738	837.02/892.47	73.738	864.3	3.5333	282260	1647	19.48	1	8.4004e-85	1.6801e-84	9.496e-82	TRUE
929840	EPSTI1	3.7621	118.33/55.861	3.7621	81.309	4.1114	4635.6	15.937	19.425	1	2.8823e-84	5.7646e-84	3.2372e-81	TRUE
1060576	TMEM253	19.563	219.22/392.32	19.563	293.27	3.839	47300	199.58	19.375	1	6.8921e-84	1.3784e-83	7.7159e-81	TRUE
1070106	CYTH3	0.75243	4.9823/128.61	0.75243	25.476	3.9173	7289.7	1.6304	19.363	1	1.1013e-83	2.2026e-83	1.229e-80	TRUE
634389	B4GALT4	21.068	241.64/398.82	21.068	310.44	3.8189	49194	224.25	19.324	1	1.8464e-83	3.6927e-83	2.0538e-80	TRUE
755519	ZNF396	48.908	604.1/618.36	48.908	611.19	3.6166	144000	853.31	19.249	1	7.5822e-83	1.5164e-82	8.4074e-80	TRUE
994674	LYRM7	30.85	144.49/1217.2	30.85	419.44	3.7225	553250	409.72	19.197	1	2.0753e-82	4.1506e-82	2.2938e-79	TRUE
648881	SFTPA1	46.651	342.53/1004.2	46.651	586.5	3.624	307860	791.28	19.192	1	2.2904e-82	4.5808e-82	2.5236e-79	TRUE
1013087	ZNF544	150.49	879.37/2672.2	150.49	1532.9	3.34	2100400	5196.8	19.177	1	2.9206e-82	5.8412e-82	3.2078e-79	TRUE
843407	COLCA1	1.5049	56.051/29.879	1.5049	40.929	4.0651	1096.2	4.2295	19.17	1	4.3243e-82	8.6487e-82	4.7346e-79	TRUE
864823	EXOC3L4	3.7621	36.122/176.68	3.7621	79.919	4.0868	11243	15.937	19.077	1	2.3841e-81	4.7682e-81	2.6021e-78	TRUE
974017	SCML2	9.7816	120.82/229.94	9.7816	166.68	3.9591	16698	67.787	19.057	1	3.2675e-81	6.5351e-81	3.5441e-78	TRUE
652221	MTRF1L	28.592	188.08/815.82	28.592	391.74	3.7303	221990	363.23	19.054	1	3.2316e-81	6.4633e-81	3.5161e-78	TRUE
875874	RABEPK	3.0097	77.226/58.459	3.0097	67.191	4.088	2227.3	11.465	18.955	1	2.4825e-80	4.965e-80	2.6843e-77	TRUE
617337	GRK4	12.039	274.03/139	12.039	195.17	3.9112	23392	93.473	18.942	1	2.8751e-80	5.7501e-80	3.0991e-77	TRUE
1019616	CA5B	51.165	829.55/470.27	51.165	624.59	3.5841	199810	917.1	18.935	1	3.064e-80	6.1281e-80	3.2926e-77	TRUE
1030870	UTS2	298.71	3004.3/2381.2	298.71	2674.7	3.1582	2559600	15768	18.922	1	3.8211e-80	7.6421e-80	4.0935e-77	TRUE
445909	CABP7	131.68	1358.9/1353.6	131.68	1356.3	3.3547	657980	4188.8	18.921	1	3.8946e-80	7.7893e-80	4.1595e-77	TRUE
882191	MRGPRX2	617.74	5983.7/4016.8	617.74	4902.6	2.9864	9123900	51319	18.914	1	4.3519e-80	8.7039e-80	4.6337e-77	TRUE
1010600	MED1	471.77	3618.4/4229.8	471.77	3912.2	3.0491	5125800	33111	18.907	1	5.0165e-80	1.0033e-79	5.3249e-77	TRUE
1024415	CLEC1B	5.267	92.172/113.02	5.267	102.07	4.0396	4801.4	26.364	18.852	1	1.6603e-79	3.3207e-79	1.7571e-76	TRUE
995557	TSPAN19	3.0097	79.717/55.861	3.0097	66.733	4.0783	2284.1	11.465	18.819	1	3.2266e-79	6.4531e-79	3.4042e-76	TRUE
821609	LRRN3	121.14	635.24/2495.5	121.14	1259.1	3.3669	1945900	3661.6	18.806	1	3.4623e-79	6.9247e-79	3.6419e-76	TRUE
828296	WIBG	35.364	580.44/362.44	35.364	458.67	3.66	100910	508.95	18.764	1	7.9632e-79	1.5926e-78	8.3259e-76	TRUE
331544	C11orf87	214.44	2634.4/1542	214.44	2015.5	3.2265	1856500	9215.2	18.762	1	7.8368e-79	1.5674e-78	8.2185e-76	TRUE
663264	CCNC	1797.6	14723/9661.3	1797.6	11926	2.7294	50917000	292140	18.74	1	1.173e-78	2.346e-78	1.2227e-75	TRUE
986157	LRIG3	1255.1	10491/7385.3	1255.1	8802.4	2.8092	26835000	162690	18.712	1	1.9905e-78	3.981e-78	2.0688e-75	TRUE
797014	KLK10	129.42	2411.4/724.89	129.42	1322.1	3.3428	1745500	4073.6	18.688	1	3.1903e-78	6.3805e-78	3.3058e-75	TRUE
666225	OR10J1	58.69	418.51/1132.8	58.69	688.56	3.5301	380710	1142.2	18.637	1	8.4105e-78	1.6821e-77	8.6893e-75	TRUE
1081258	PEX7	12.039	399.83/92.235	12.039	192.07	3.8882	54491	93.473	18.621	1	1.2244e-77	2.4488e-77	1.2612e-74	TRUE
687550	PRRT1	102.33	1701.5/692.41	102.33	1085.4	3.3942	825260	2789.6	18.613	1	1.2944e-77	2.5888e-77	1.3294e-74	TRUE
1063809	AGFG2	80.51	893.08/885.98	80.51	889.52	3.4496	291030	1896.6	18.576	1	2.5797e-77	5.1593e-77	2.6417e-74	TRUE
750455	HEATR4	50.413	364.95/1004.2	50.413	605.39	3.56	301550	895.64	18.544	1	4.7583e-77	9.5165e-77	4.8583e-74	TRUE
964291	PTBP2	6.0194	59.787/205.26	6.0194	110.8	3.9934	14114	32.26	18.448	1	3.1917e-76	6.3833e-76	3.2492e-73	TRUE
714113	AMZ2	11.286	170.64/190.97	11.286	180.52	3.885	13819	84.571	18.402	1	7.0637e-76	1.4127e-75	7.1702e-73	TRUE
619977	TBC1D16	44.393	203.03/1445.9	44.393	541.86	3.58	751350	731.07	18.399	1	7.0963e-76	1.4193e-75	7.1823e-73	TRUE
629864	KRTAP10-8	178.33	1940.6/1486.2	178.33	1698.2	3.2442	1077600	6837.4	18.381	1	9.4342e-76	1.8868e-75	9.5209e-73	TRUE
1083118	UTP3	662.14	3003.1/8549.3	662.14	5067	2.934	19784000	57451	18.377	1	1.0023e-75	2.0047e-75	1.0086e-72	TRUE
821103	ABCC8	123.4	1819.8/857.4	123.4	1249.1	3.329	913880	3772.3	18.329	1	2.5042e-75	5.0083e-75	2.5126e-72	TRUE
115417	GABARAPL1	484.56	2970.7/5078.1	484.56	3884	3.0002	6512000	34582	18.28	1	5.9684e-75	1.1937e-74	5.9713e-72	TRUE
1105910	LHB	108.35	2346.7/528.73	108.35	1113.9	3.3499	1764100	3058.7	18.182	1	3.6793e-74	7.3586e-74	3.6706e-71	TRUE
929040	EIF2AK1	135.44	1481/1206.8	135.44	1336.9	3.2937	657070	4383.7	18.147	1	6.9821e-74	1.3964e-73	6.9456e-71	TRUE
769534	METTL20	76.748	1040.1/672.93	76.748	836.59	3.4294	308420	1756.3	18.131	1	9.3599e-74	1.872e-73	9.2844e-71	TRUE
957276	IFT122	125.66	957.85/1644.6	125.66	1255.1	3.31	738490	3884.2	18.123	1	1.0805e-73	2.161e-73	1.0687e-70	TRUE
765541	PPCS	104.59	1084.9/1071.7	104.59	1078.3	3.3536	416110	2889.4	18.114	1	1.2593e-73	2.5186e-73	1.2421e-70	TRUE
50384	SMC3	36.869	398.58/528.73	36.869	459.07	3.6028	87725	543.83	18.104	1	1.5573e-73	3.1146e-73	1.5317e-70	TRUE
1087290	ZBTB6	6.0194	88.436/133.81	6.0194	108.78	3.9672	5980	32.26	18.093	1	2.1227e-73	4.2455e-73	2.0819e-70	TRUE
1030289	CD2	136.19	1672.8/1071.7	136.19	1339	3.2879	768100	4423.1	18.085	1	2.13e-73	4.2601e-73	2.0832e-70	TRUE
1040983	RGS16	15.801	198.05/271.51	15.801	231.89	3.793	24055	142.79	18.083	1	2.3715e-73	4.743e-73	2.3129e-70	TRUE
1100471	DAGLB	9.0292	57.296/384.53	9.0292	148.48	3.8977	54364	59.924	18.015	1	8.5315e-73	1.7063e-72	8.2972e-70	TRUE
722376	C2orf70	0.75243	14.947/37.673	0.75243	23.741	3.8194	497.96	1.6304	18.004	1	1.2653e-72	2.5307e-72	1.2272e-69	TRUE
610016	CARD10	87.282	743.61/1145.8	87.282	923.05	3.3878	370660	2159.6	17.985	1	1.3254e-72	2.6508e-72	1.2819e-69	TRUE
782550	CDC42EP4	7.5243	235.41/70.151	7.5243	128.53	3.9255	18286	45.308	17.977	1	1.7121e-72	3.4241e-72	1.6512e-69	TRUE
1044623	SPTLC3	65.461	742.36/714.5	65.461	728.3	3.4559	195900	1360.6	17.97	1	1.7552e-72	3.5103e-72	1.6881e-69	TRUE
867349	ENPP6	1062.4	6758.5/8079	1062.4	7389.3	2.7969	16966000	124030	17.965	1	1.8261e-72	3.6522e-72	1.7515e-69	TRUE
614415	CLCN6	630.54	4958.6/4561.1	630.54	4755.7	2.913	7100900	53059	17.909	1	5.0624e-72	1.0125e-71	4.8423e-69	TRUE
1058040	ABRA	24.83	434.7/249.42	24.83	329.28	3.6766	56268	290.58	17.86	1	1.2943e-71	2.5887e-71	1.2347e-68	TRUE
827094	KRTAP17-1	7.5243	83.453/194.86	7.5243	127.53	3.9144	11982	45.308	17.829	1	2.4387e-71	4.8775e-71	2.3199e-68	TRUE
748466	UTS2B	15.049	252.85/190.97	15.049	219.74	3.7818	21161	132.31	17.796	1	4.2236e-71	8.4472e-71	4.0069e-68	TRUE
767045	MTHFD2	28.592	758.55/177.97	28.592	367.46	3.6382	189400	363.23	17.78	1	5.4062e-71	1.0812e-70	5.1149e-68	TRUE
922481	CEP83	26.335	924.21/127.31	26.335	343.07	3.6539	310200	318.9	17.737	1	1.1753e-70	2.3506e-70	1.109e-67	TRUE
862376	IL31	41.384	575.45/424.8	41.384	494.42	3.5471	101500	653.64	17.72	1	1.5487e-70	3.0973e-70	1.4573e-67	TRUE
849916	PATE3	0	59.787/9.0936	0.75243	23.364	3.7973	1594	1.6304	17.709	1	2.4745e-70	4.949e-70	2.3222e-67	TRUE
976046	DBNDD1	363.42	3206.1/2739.8	363.42	2963.8	3.0242	2920700	21674	17.663	1	4.0709e-70	8.1418e-70	3.8101e-67	TRUE
890625	CHRNA5	44.393	359.97/754.77	44.393	521.25	3.5242	163630	731.07	17.636	1	6.8177e-70	1.3635e-69	6.3639e-67	TRUE
951540	BOD1	10618	48320/54035	10618	51098	2.2667	638510000	5297000	17.588	1	1.5102e-69	3.0203e-69	1.4059e-66	TRUE
816494	LAMTOR4	224.22	2066.4/1886.3	224.22	1974.3	3.1326	1316700	9905.4	17.584	1	1.6547e-69	3.3094e-69	1.5363e-66	TRUE
1053128	ST6GALNAC1	301.72	4066.8/1565.4	301.72	2523.1	3.0597	4481600	16026	17.547	1	3.1384e-69	6.2768e-69	2.9061e-66	TRUE
1056965	SST	303.23	2405.2/2663.1	303.23	2530.9	3.057	2117500	16156	17.526	1	4.5863e-69	9.1725e-69	4.2355e-66	TRUE
173908	MED25	3843.4	19116/24021	3843.4	21429	2.4788	129920000	1008800	17.509	1	6.1545e-69	1.2309e-68	5.6688e-66	TRUE
634941	TMEM69	15.049	166.91/280.6	15.049	216.42	3.7599	24102	132.31	17.507	1	7.0627e-69	1.4125e-68	6.4881e-66	TRUE
819426	PLD3	319.78	1685.3/4140.2	319.78	2641.5	3.0422	4572800	17611	17.495	1	7.8892e-69	1.5778e-68	7.2284e-66	TRUE
733766	C17orf105	60.947	475.81/941.84	60.947	669.43	3.436	249280	1213.4	17.468	1	1.3006e-68	2.6011e-68	1.1885e-65	TRUE
1030969	ZNF131	164.78	1902/1208.1	164.78	1515.9	3.1937	967900	6017.6	17.417	1	3.1164e-68	6.2329e-68	2.8404e-65	TRUE
801094	TRIM28	3978.8	19374/24827	3978.8	21931	2.4623	136820000	1067400	17.376	1	6.2229e-68	1.2446e-67	5.657e-65	TRUE
909474	C14orf182	248.3	1659.1/2725.5	248.3	2126.5	3.0932	1926300	11685	17.375	1	6.4811e-68	1.2962e-67	5.8764e-65	TRUE
647001	PROL1	0.75243	378.65/1.2991	0.75243	22.92	3.7708	68894	1.6304	17.361	1	1.1333e-67	2.2666e-67	1.0249e-64	TRUE
300625	OR51S1	6.0194	190.57/57.16	6.0194	104.39	3.9082	11997	32.26	17.319	1	1.9711e-67	3.9421e-67	1.7779e-64	TRUE
278242	CDK8	452.21	4591.2/2660.5	452.21	3495	2.9474	5249700	30909	17.307	1	2.0874e-67	4.1748e-67	1.8779e-64	TRUE
854875	KLHL12	4.5146	89.681/77.945	4.5146	83.608	3.9395	3115.3	20.915	17.295	1	3.0731e-67	6.1463e-67	2.7577e-64	TRUE
231283	RMND5A	12.039	425.99/75.347	12.039	179.2	3.7887	64168	93.473	17.289	1	3.1614e-67	6.3227e-67	2.8295e-64	TRUE
657028	DBP	224.98	3502.6/1083.4	224.98	1948	3.1085	3532000	9959.3	17.266	1	4.3077e-67	8.6155e-67	3.8457e-64	TRUE
902612	GXYLT1	3.0097	67.261/55.861	3.0097	61.297	3.9576	1741.4	11.465	17.214	1	1.2836e-66	2.5672e-66	1.143e-63	TRUE
620510	LGSN	53.422	538.09/652.14	53.422	592.38	3.4467	134280	982.65	17.193	1	1.5664e-66	3.1327e-66	1.3912e-63	TRUE
1033809	ANXA9	175.32	1441.1/1726.5	175.32	1577.4	3.1622	871570	6651.8	17.191	1	1.5822e-66	3.1644e-66	1.4017e-63	TRUE
609775	DKK2	39.879	536.84/405.31	39.879	466.47	3.5154	88538	616.18	17.185	1	1.8139e-66	3.6277e-66	1.6029e-63	TRUE
673878	RLIM	17.306	118.33/476.76	17.306	237.54	3.7039	74773	164.64	17.164	1	2.7031e-66	5.4063e-66	2.3827e-63	TRUE
960756	MPPED1	192.62	2456.3/1179.6	192.62	1702.2	3.1369	1595500	7745.9	17.152	1	3.0913e-66	6.1826e-66	2.7179e-63	TRUE
690691	GAB4	349.88	3786.5/2066.8	349.88	2797.5	2.9956	3623300	20378	17.146	1	3.3803e-66	6.7607e-66	2.9646e-63	TRUE
1013625	IQCJ	42.136	229.19/1028.9	42.136	485.63	3.4958	346180	672.69	17.099	1	7.9344e-66	1.5869e-65	6.941e-63	TRUE
660113	LIPH	159.52	1036.3/2031.8	159.52	1451.1	3.1773	1094900	5709.8	17.092	1	8.6341e-66	1.7268e-65	7.5342e-63	TRUE
737725	SH2D1A	344.61	2406.4/3152.9	344.61	2754.5	2.9951	2638400	19883	17.091	1	8.7796e-66	1.7559e-65	7.642e-63	TRUE
714196	CHCHD3	40.631	382.39/580.69	40.631	471.22	3.5037	98555	634.81	17.09	1	9.2776e-66	1.8555e-65	8.0553e-63	TRUE
881742	SLC25A16	182.09	1008.9/2594.3	182.09	1617.8	3.1444	1849000	7072.2	17.073	1	1.2022e-65	2.4045e-65	1.0413e-62	TRUE
593975	CD74	6114.2	25893/37323	6114.2	31087	2.3459	287270000	2151800	17.024	1	2.7139e-65	5.4278e-65	2.3447e-62	TRUE
1115273	CCL7	24.078	545.56/172.78	24.078	307.04	3.6186	92334	276.8	17.008	1	3.8944e-65	7.7889e-65	3.348e-62	TRUE
940187	TEAD3	143.71	1848.4/949.63	143.71	1324.9	3.1957	909570	4824.3	17.006	1	3.7891e-65	7.5782e-65	3.2655e-62	TRUE
1064909	PLEKHA3	19.563	290.22/232.54	19.563	259.78	3.6647	27875	199.58	17.004	1	4.1789e-65	8.3578e-65	3.5837e-62	TRUE
661745	SMARCAD1	2785.5	15420/16383	2785.5	15894	2.5121	67988000	596670	16.97	1	6.7982e-65	1.3596e-64	5.8155e-62	TRUE
1024684	OSBPL11	21.068	123.31/611.87	21.068	274.72	3.6432	127140	224.25	16.938	1	1.2802e-64	2.5603e-64	1.0924e-61	TRUE
997665	CHORDC1	36.869	414.78/449.48	36.869	431.78	3.5145	70574	543.83	16.934	1	1.3301e-64	2.6601e-64	1.1323e-61	TRUE
594464	KCNAB1	39.126	352.5/576.79	39.126	450.91	3.4934	95656	597.77	16.842	1	6.3166e-64	1.2633e-63	5.3641e-61	TRUE
823859	NCOR1	130.92	2410.2/613.17	130.92	1215.7	3.2052	1778300	4150.3	16.838	1	6.5286e-64	1.3057e-63	5.5305e-61	TRUE
991697	WNT7B	3.0097	14.947/239.03	3.0097	59.885	3.9245	23706	11.465	16.797	1	1.5795e-63	3.1591e-63	1.3348e-60	TRUE
774191	ST8SIA6	2.2573	94.664/24.683	2.2573	48.361	3.9216	3112.8	7.5419	16.788	1	1.8813e-63	3.7626e-63	1.5822e-60	TRUE
792678	ZNF839	85.777	1154.6/632.65	85.777	854.69	3.3017	363020	2100	16.779	1	1.7923e-63	3.5845e-63	1.5109e-60	TRUE
1018033	ZNF134	131.68	1041.3/1422.5	131.68	1217.1	3.1986	561790	4188.8	16.77	1	2.0578e-63	4.1157e-63	1.7265e-60	TRUE
730481	FAM217B	94.806	1515.9/566.4	94.806	926.61	3.2753	651970	2466.9	16.747	1	3.0427e-63	6.0854e-63	2.5466e-60	TRUE
738387	EPB41	45.146	313.88/809.33	45.146	504.03	3.4521	190540	750.94	16.746	1	3.2038e-63	6.4077e-63	2.675e-60	TRUE
1071170	BDH2	0.75243	6.2279/77.945	0.75243	22.123	3.7219	2511.4	1.6304	16.737	1	4.9053e-63	9.8106e-63	4.0858e-60	TRUE
719898	MICAL3	2.2573	84.699/27.281	2.2573	48.086	3.9136	2420.4	7.5419	16.688	1	1.0146e-62	2.0291e-62	8.3905e-60	TRUE
809248	PRPF18	38.374	286.48/675.52	38.374	439.92	3.4852	131820	579.57	16.68	1	9.7637e-63	1.9527e-62	8.1132e-60	TRUE
822103	KRTAP10-10	99.321	1153.4/797.64	99.321	959.17	3.2587	368950	2658.7	16.676	1	1.0115e-62	2.023e-62	8.3851e-60	TRUE
734071	EYA2	58.69	716.2/540.42	58.69	622.13	3.384	151980	1142.2	16.672	1	1.0996e-62	2.1991e-62	9.0718e-60	TRUE
924286	TNRC6A	51.918	1740.1/181.87	51.918	562.63	3.4129	1126800	938.76	16.668	1	1.163e-62	2.326e-62	9.5727e-60	TRUE
1044203	CRHBP	26.335	242.89/431.3	26.335	323.66	3.5701	54079	318.9	16.65	1	1.631e-62	3.262e-62	1.3393e-59	TRUE
1019656	ANKRD11	184.35	1365.1/1864.2	184.35	1595.3	3.1064	939460	7214.6	16.611	1	2.9403e-62	5.8806e-62	2.4088e-59	TRUE
1070049	NEK10	102.33	1016.4/935.34	102.33	975.02	3.2396	331720	2789.6	16.523	1	1.2892e-61	2.5785e-61	1.0537e-58	TRUE
1108610	NPY2R	510.15	2766.4/4980.7	510.15	3712	2.8608	6046900	37598	16.513	1	1.4949e-61	2.9898e-61	1.2189e-58	TRUE
964654	GLUD2	163.28	1733.8/1186.1	163.28	1434	3.1269	801410	5929.1	16.503	1	1.769e-61	3.5379e-61	1.439e-58	TRUE
951089	SS18	3853.9	17820/23407	3853.9	20424	2.4055	117890000	1013300	16.461	1	3.5196e-61	7.0393e-61	2.8565e-58	TRUE
717898	ZNF582	3.0097	51.068/67.552	3.0097	58.736	3.897	1641.4	11.465	16.458	1	4.5444e-61	9.0888e-61	3.6796e-58	TRUE
835726	FZD6	140.7	1244.3/1280.9	140.7	1262.5	3.1564	538340	4662.2	16.429	1	6.0524e-61	1.2105e-60	4.8893e-58	TRUE
785299	PPP2R2B	186.6	1215.7/2094.1	186.6	1595.6	3.0892	1134000	7358	16.425	1	6.3918e-61	1.2784e-60	5.1515e-58	TRUE
868122	SYNE4	44.393	317.62/749.57	44.393	487.94	3.4291	160610	731.07	16.405	1	9.3411e-61	1.8682e-60	7.511e-58	TRUE
677198	LIPG	92.549	615.31/1290	92.549	890.93	3.2531	451940	2373	16.389	1	1.1752e-60	2.3505e-60	9.4282e-58	TRUE
627487	PFDN4	1.5049	234.17/5.1963	1.5049	35.124	3.8502	24659	4.2295	16.347	1	2.9567e-60	5.9133e-60	2.3665e-57	TRUE
790944	ADSSL1	189.61	1894.5/1364	189.61	1607.5	3.077	956650	7551	16.317	1	3.7621e-60	7.5242e-60	3.0042e-57	TRUE
904839	C12orf76	5.267	63.524/124.71	5.267	89.013	3.8443	4888	26.364	16.31	1	4.9381e-60	9.8763e-60	3.9343e-57	TRUE
839744	C2CD4B	130.92	1208.2/1152.3	130.92	1179.9	3.1621	471890	4150.3	16.283	1	6.6581e-60	1.3316e-59	5.2925e-57	TRUE
817245	LOC102723631	6.0194	90.927/106.52	6.0194	98.418	3.8241	4179.1	32.26	16.268	1	9.7475e-60	1.9495e-59	7.7131e-57	TRUE
1051650	C8orf4	69.224	508.19/954.83	69.224	696.59	3.3124	249100	1488.2	16.263	1	9.4118e-60	1.8824e-59	7.4645e-57	TRUE
829481	CRIPAK	164.03	951.62/2109.7	164.03	1416.9	3.103	1179600	5973.3	16.211	1	2.1487e-59	4.2974e-59	1.6964e-56	TRUE
1058279	HIST1H2AE	30.097	280.25/441.69	30.097	351.83	3.5041	56704	393.99	16.209	1	2.326e-59	4.652e-59	1.8322e-56	TRUE
1103358	CR1	67.719	727.41/637.85	67.719	681.16	3.3113	167420	1436.6	16.185	1	3.3662e-59	6.7325e-59	2.6456e-56	TRUE
932132	LAMTOR5	770.49	4076.8/6525.3	770.49	5157.7	2.7413	10007000	73515	16.181	1	3.4457e-59	6.8914e-59	2.702e-56	TRUE
788372	FOLR1	16.553	287.73/163.68	16.553	217.02	3.6346	24541	153.57	16.177	1	4.04e-59	8.0799e-59	3.1609e-56	TRUE
914950	RRAGA	21.068	189.33/365.04	21.068	262.9	3.58	38795	224.25	16.149	1	6.283e-59	1.2566e-58	4.9048e-56	TRUE
731752	NHP2L1	1817.1	11797/9544.4	1817.1	10611	2.5452	32403000	297340	16.127	1	8.2504e-59	1.6501e-58	6.4263e-56	TRUE
1103996	KRT12	44.393	1276.7/180.57	44.393	480.2	3.4061	576870	731.07	16.118	1	1.0031e-58	2.0062e-58	7.7959e-56	TRUE
130261	AGBL4	666.65	3141.3/6586.4	666.65	4548.6	2.7686	10545000	58090	16.107	1	1.1504e-58	2.3008e-58	8.9205e-56	TRUE
1076243	SCRT1	60.194	323.85/1166.6	60.194	614.67	3.3307	415720	1189.5	16.077	1	1.9276e-58	3.8552e-58	1.4914e-55	TRUE
810196	VGLL4	317.53	3016.8/1964.2	317.53	2434.3	2.9346	2274800	17410	16.042	1	3.2522e-58	6.5044e-58	2.5107e-55	TRUE
696722	C2CD4A	79.758	797.17/745.67	79.758	770.99	3.2569	208110	1868.2	15.992	1	7.4841e-58	1.4968e-57	5.7649e-55	TRUE
865031	MAN1C1	8.2767	328.83/46.767	8.2767	124.06	3.7529	39645	52.427	15.991	1	8.4678e-58	1.6936e-57	6.5083e-55	TRUE
1034481	RRM2	5.267	79.717/94.833	5.267	86.947	3.8108	3285.8	26.364	15.908	1	3.2988e-57	6.5976e-57	2.5243e-54	TRUE
940602	AGAP3	928.5	5029.6/7033.2	928.5	5947.7	2.678	11592000	99594	15.904	1	2.9635e-57	5.9271e-57	2.2727e-54	TRUE
614539	ARSE	191.12	1072.4/2324.1	191.12	1578.7	3.0396	1406900	7648.2	15.867	1	5.4459e-57	1.0892e-56	4.1581e-54	TRUE
980798	CCNC	3665.1	18051/19944	3665.1	18974	2.3718	92029000	933540	15.844	1	7.7237e-57	1.5447e-56	5.8844e-54	TRUE
796559	TCEAL8	344.61	2746.5/2420.2	344.61	2578.2	2.8997	2101000	19883	15.84	1	8.2684e-57	1.6537e-56	6.2856e-54	TRUE
413554	TNPO1	0.75243	37.367/11.692	0.75243	20.919	3.6448	488.13	1.6304	15.794	1	2.3731e-56	4.7462e-56	1.7962e-53	TRUE
678542	CDH19	53.422	535.6/561.2	53.422	548.25	3.3352	107590	982.65	15.785	1	2.0509e-56	4.1017e-56	1.5557e-53	TRUE
178764	NSMF	6.7719	109.61/100.03	6.7719	104.71	3.7657	4575.1	38.581	15.768	1	3.0081e-56	6.0163e-56	2.2719e-53	TRUE
755038	PXDC1	18.058	146.98/350.75	18.058	227.06	3.5809	36391	176	15.754	1	3.5264e-56	7.0528e-56	2.6575e-53	TRUE
613961	DHX57	52.67	564.24/517.04	52.67	540.12	3.3338	105000	960.61	15.728	1	5.1242e-56	1.0248e-55	3.8533e-53	TRUE
653206	LIX1L	9.0292	70.998/240.33	9.0292	130.64	3.7144	18557	59.924	15.71	1	7.3126e-56	1.4625e-55	5.4754e-53	TRUE
709668	C16orf95	104.59	1255.5/717.09	104.59	948.87	3.1693	416150	2889.4	15.706	1	7.0077e-56	1.4015e-55	5.2584e-53	TRUE
1101586	FLNA	906.68	5176.6/6407.1	906.68	5759.1	2.6658	9998900	95812	15.676	1	1.0986e-55	2.1973e-55	8.2084e-53	TRUE
732463	NEU1	59.442	521.89/676.82	59.442	594.33	3.3001	134030	1165.8	15.666	1	1.3444e-55	2.6888e-55	1.0023e-52	TRUE
929352	USP25	398.04	2934.6/2821.6	398.04	2877.5	2.8507	2529200	25123	15.643	1	1.861e-55	3.7219e-55	1.3845e-52	TRUE
945094	NASP	5.267	47.332/154.59	5.267	85.558	3.7878	7781	26.364	15.637	1	2.3959e-55	4.7918e-55	1.7787e-52	TRUE
723584	EMC8	119.64	905.53/1230.2	119.64	1055.5	3.1305	413150	3588.5	15.622	1	2.631e-55	5.262e-55	1.949e-52	TRUE
1076644	CRYL1	52.67	386.13/745.67	52.67	536.59	3.3243	152630	960.61	15.614	1	3.0788e-55	6.1576e-55	2.2759e-52	TRUE
984740	NCAM2	26.335	120.82/766.46	26.335	304.35	3.4817	205520	318.9	15.569	1	6.4019e-55	1.2804e-54	4.7224e-52	TRUE
832282	TMUB1	86.529	637.73/1009.4	86.529	802.32	3.1981	273170	2129.7	15.511	1	1.5177e-54	3.0354e-54	1.1172e-51	TRUE
704963	OR5M11	51.165	193.06/1399.1	51.165	519.78	3.3195	690630	917.1	15.474	1	2.7134e-54	5.4267e-54	1.9931e-51	TRUE
723018	ACOX3	9.7816	92.172/203.96	9.7816	137.12	3.6793	12533	67.787	15.466	1	3.3341e-54	6.6683e-54	2.4388e-51	TRUE
761922	ETV3L	91.796	898.06/785.95	91.796	840.13	3.1802	245020	2342.1	15.463	1	3.1689e-54	6.3377e-54	2.3227e-51	TRUE
699905	CDC42BPA	245.29	901.79/4001.2	245.29	1899.6	2.948	4881000	11456	15.455	1	3.5031e-54	7.0062e-54	2.557e-51	TRUE
1085009	OR7A10	21.068	351.25/180.57	21.068	251.85	3.5183	35490	224.25	15.411	1	7.4739e-54	1.4948e-53	5.4439e-51	TRUE
1007522	CCDC166	109.85	1280.4/735.28	109.85	970.31	3.1313	428830	3127.5	15.386	1	1.039e-53	2.078e-53	7.5521e-51	TRUE
772063	ZBTB1	4.5146	32.385/172.78	4.5146	74.839	3.7816	10581	20.915	15.377	1	1.3828e-53	2.7656e-53	1.003e-50	TRUE
993934	FHDC1	38.374	326.34/510.54	38.374	408.18	3.3774	73505	579.57	15.361	1	1.5813e-53	3.1625e-53	1.1446e-50	TRUE
858487	SLC44A2	13.544	212.99/145.5	13.544	176.04	3.6056	13897	112.26	15.337	1	2.4079e-53	4.8158e-53	1.7357e-50	TRUE
980775	CCNC	972.89	5439.4/6614.9	972.89	5998.4	2.623	10582000	107460	15.331	1	2.3939e-53	4.7878e-53	1.7292e-50	TRUE
816510	LAMTOR4	2237	10991/13356	2237	12116	2.4367	40084000	417280	15.293	1	4.2552e-53	8.5105e-53	3.061e-50	TRUE
678895	NMI	8.2767	103.38/136.4	8.2767	118.75	3.6903	6128.2	52.427	15.258	1	8.3886e-53	1.6777e-52	6.022e-50	TRUE
212678	DHRS13	32.354	863.18/144.2	32.354	352.84	3.4072	255950	441.89	15.246	1	9.3099e-53	1.862e-52	6.6696e-50	TRUE
810688	DOCK9	996.22	6883/5367.8	996.22	6078.4	2.6079	11123000	111690	15.207	1	1.5888e-52	3.1776e-52	1.1359e-49	TRUE
926294	OR8G5	48.908	505.7/479.36	48.908	492.36	3.3053	86149	853.31	15.181	1	2.4921e-52	4.9842e-52	1.778e-49	TRUE
1059917	KDM1B	1184.3	7916.9/6223.9	1184.3	7019.5	2.5663	14533000	148020	15.167	1	2.9424e-52	5.8849e-52	2.095e-49	TRUE
884622	C12orf50	124.9	693.78/1630.4	124.9	1063.5	3.0799	708790	3846.8	15.134	1	4.9416e-52	9.8832e-52	3.5113e-49	TRUE
723064	SNX18	96.311	629.01/1167.9	96.311	857.1	3.1405	357960	2530.2	15.125	1	5.7273e-52	1.1455e-51	4.0612e-49	TRUE
789483	ARMCX6	106.09	866.92/992.5	106.09	927.59	3.1162	292990	2956.7	15.108	1	7.3839e-52	1.4768e-51	5.2253e-49	TRUE
1090949	LARP4B	172.31	1292.9/1486.2	172.31	1386.2	3.0007	631040	6468.1	15.093	1	9.1287e-52	1.8257e-51	6.4469e-49	TRUE
1045477	UNC13C	45.898	853.22/253.32	45.898	464.93	3.3125	218710	771.01	15.091	1	9.7864e-52	1.9573e-51	6.8975e-49	TRUE
966822	HOXA11	1226.5	7899.4/6552.6	1226.5	7194.6	2.5514	14747000	156700	15.077	1	1.1549e-51	2.3098e-51	8.1231e-49	TRUE
652701	ASB5	0	7.4734/53.262	0.75243	20.003	3.5832	1260.7	1.6304	15.077	1	1.5999e-51	3.1998e-51	1.1208e-48	TRUE
675058	PEX11G	60.947	614.07/558.61	60.947	585.68	3.2435	120380	1213.4	15.064	1	1.4559e-51	2.9119e-51	1.022e-48	TRUE
928734	OR4L1	20.316	237.9/240.33	20.316	239.11	3.4937	21534	211.78	15.035	1	2.3553e-51	4.7106e-51	1.6467e-48	TRUE
964320	ZMYM4	27.087	195.55/465.07	27.087	301.58	3.4293	62086	333.43	15.033	1	2.4136e-51	4.8273e-51	1.6841e-48	TRUE
611719	MAN2C1	218.96	2203.4/1290	218.96	1685.9	2.9391	1207300	9531.4	15.026	1	2.5056e-51	5.0112e-51	1.7448e-48	TRUE
944591	CNNM1	96.311	406.06/1786.2	96.311	851.68	3.1313	994190	2530.2	15.017	1	2.9228e-51	5.8456e-51	2.0312e-48	TRUE
970079	ZNF304	53.422	828.31/331.27	53.422	523.83	3.2696	192280	982.65	15.006	1	3.4837e-51	6.9675e-51	2.4162e-48	TRUE
804292	IRF8	43.641	995.21/197.46	43.641	443.34	3.3152	325400	711.4	14.985	1	4.8127e-51	9.6254e-51	3.3313e-48	TRUE
936031	SPOP	3902.9	19077/19184	3902.9	19130	2.293	88994000	1034300	14.972	1	5.5538e-51	1.1108e-50	3.8366e-48	TRUE
1070962	NDUFV3	295.7	3123.9/1492.6	295.7	2159.4	2.8642	2427800	15511	14.964	1	6.3545e-51	1.2709e-50	4.3811e-48	TRUE
863802	FTHL17	38.374	472.07/336.46	38.374	398.54	3.343	64088	579.57	14.961	1	7.024e-51	1.4048e-50	4.8331e-48	TRUE
640635	LOC100130357	18.058	46.086/1015.9	18.058	216.52	3.5127	428410	176	14.959	1	7.3963e-51	1.4793e-50	5.0692e-48	TRUE
797587	LRRC32	5.267	191.82/35.075	5.267	82.063	3.7284	13000	26.364	14.957	1	8.3233e-51	1.6647e-50	5.6711e-48	TRUE
627097	DMD	85.777	1448.6/410.51	85.777	771.17	3.1535	622110	2100	14.956	1	7.3024e-51	1.4605e-50	5.0148e-48	TRUE
1097239	ERI2	287.43	2301.8/1929.1	287.43	2107.3	2.8698	1414900	14813	14.952	1	7.5875e-51	1.5175e-50	5.1901e-48	TRUE
1051229	ZFR	0	33.63/11.692	0.75243	19.843	3.5722	500.15	1.6304	14.951	1	1.055e-50	2.1099e-50	7.174e-48	TRUE
1117281	ZEB1	260.34	1940.6/1938.2	260.34	1939.4	2.8924	1164000	12617	14.948	1	8.0639e-51	1.6128e-50	5.5051e-48	TRUE
728895	HADHB	112.11	2291.9/402.72	112.11	960.75	3.0879	1726500	3231.7	14.928	1	1.1065e-50	2.2131e-50	7.5101e-48	TRUE
878783	CATSPER3	261.85	1405/2691.7	261.85	1944.7	2.888	1789700	12735	14.912	1	1.3864e-50	2.7727e-50	9.3909e-48	TRUE
693577	IP6K3	8.2767	27.403/489.75	8.2767	115.97	3.6564	98489	52.427	14.873	1	2.8074e-50	5.6147e-50	1.8979e-47	TRUE
820650	SIRT7	316.02	2484.9/2072	316.02	2269.1	2.8401	1627500	17276	14.859	1	3.0487e-50	6.0975e-50	2.0571e-47	TRUE
975467	KCNQ1	915.71	6925.4/4435.1	915.71	5542.1	2.5962	10774000	97370	14.826	1	4.9733e-50	9.9467e-50	3.3493e-47	TRUE
627991	LINC00174	759.95	3096.5/7237.2	759.95	4733.9	2.6375	12658000	71886	14.822	1	5.3079e-50	1.0616e-49	3.5677e-47	TRUE
748185	KEAP1	878.09	3229.8/8844.2	878.09	5344.6	2.6043	19650000	90943	14.811	1	6.2276e-50	1.2455e-49	4.1778e-47	TRUE
769533	TRMT2B	182.09	2061.4/988.6	182.09	1427.6	2.964	1081900	7072.2	14.81	1	6.3999e-50	1.28e-49	4.2851e-47	TRUE
668223	TRAPPC13	221.21	871.9/3232.1	221.21	1678.7	2.9182	3027500	9691	14.806	1	6.8034e-50	1.3607e-49	4.5466e-47	TRUE
736678	SASS6	48.155	1458.6/154.59	48.155	474.92	3.2753	782380	832.43	14.791	1	8.726e-50	1.7452e-49	5.809e-47	TRUE
829528	TMEM151A	74.491	1751.3/263.71	74.491	679.63	3.1725	1050000	1674.1	14.79	1	8.7908e-50	1.7582e-49	5.841e-47	TRUE
864193	RAB34	355.15	1939.4/3202.2	355.15	2492	2.8074	2457200	20878	14.789	1	8.7002e-50	1.74e-49	5.803e-47	TRUE
952739	FAM134B	33.859	148.22/854.8	33.859	355.99	3.3563	247960	474.97	14.781	1	1.0347e-49	2.0695e-49	6.8622e-47	TRUE
760049	RHCE	46.651	865.67/246.83	46.651	462.27	3.2813	226210	791.28	14.775	1	1.1174e-49	2.2347e-49	7.396e-47	TRUE
727470	ZNF550	31.602	569.23/198.76	31.602	336.38	3.3713	95035	425.69	14.772	1	1.1888e-49	2.3776e-49	7.8539e-47	TRUE
731465	GP2	79.758	580.44/887.27	79.758	717.64	3.1536	209870	1868.2	14.758	1	1.4135e-49	2.8269e-49	9.3206e-47	TRUE
747801	VPS25	6.7719	75.98/127.31	6.7719	98.355	3.6763	4971.8	38.581	14.745	1	1.9354e-49	3.8709e-49	1.2714e-46	TRUE
842236	SUGP2	83.52	549.3/1009.4	83.52	744.62	3.1411	267450	2011.9	14.739	1	1.87e-49	3.74e-49	1.2308e-46	TRUE
697749	ZNF34	17.306	163.17/261.12	17.306	206.42	3.5021	19883	164.64	14.738	1	2.0113e-49	4.0225e-49	1.3188e-46	TRUE
88928	MON2	25.583	310.15/257.22	25.583	282.45	3.4145	30405	304.61	14.717	1	2.6886e-49	5.3772e-49	1.7596e-46	TRUE
1073883	TSPAN8	15.049	134.52/252.02	15.049	184.13	3.528	18389	132.31	14.7	1	3.5762e-49	7.1523e-49	2.3317e-46	TRUE
951103	SS18	5654.5	26762/25031	5654.5	25882	2.1943	156350000	1894000	14.698	1	3.3358e-49	6.6716e-49	2.179e-46	TRUE
1102103	DIS3L2	9.7816	328.83/51.963	9.7816	130.76	3.6113	38471	67.787	14.694	1	3.9776e-49	7.9552e-49	2.5886e-46	TRUE
1052496	OR1A2	2.2573	43.595/41.571	2.2573	42.571	3.7416	796.17	7.5419	14.68	1	5.4887e-49	1.0977e-48	3.5455e-46	TRUE
883611	TMEM248	111.36	1366.4/648.24	111.36	941.15	3.0678	487700	3196.8	14.676	1	4.6986e-49	9.3972e-49	3.0521e-46	TRUE
1015302	OR5D14	40.631	140.75/1195.2	40.631	410.21	3.3041	517630	634.81	14.668	1	5.4281e-49	1.0856e-48	3.5128e-46	TRUE
794951	PAQR4	87.282	744.85/793.74	87.282	768.91	3.1245	198780	2159.6	14.668	1	5.3532e-49	1.0706e-48	3.4708e-46	TRUE
993438	DFNA5	407.06	2599.5/2955.4	407.06	2771.8	2.7645	2317900	26055	14.65	1	6.8171e-49	1.3634e-48	4.3954e-46	TRUE
640005	ZFYVE21	140.7	2671.8/487.16	140.7	1140.9	3.0105	2307500	4662.2	14.648	1	7.0397e-49	1.4079e-48	4.5305e-46	TRUE
684531	LACTB	453.72	2455/3733.6	453.72	3027.5	2.7356	3283600	31077	14.6	1	1.4047e-48	2.8094e-48	9.0236e-46	TRUE
164382	ATP11B	226.48	913/3132.1	226.48	1691.1	2.895	2774400	10067	14.597	1	1.4927e-48	2.9853e-48	9.5709e-46	TRUE
291738	SETD1B	1370.2	7703.9/7669.8	1370.2	7686.8	2.4872	15664000	187700	14.58	1	1.8837e-48	3.7674e-48	1.2056e-45	TRUE
707932	MED25	5081.2	23616/23319	5081.2	23467	2.2072	128520000	1590800	14.577	1	1.9653e-48	3.9305e-48	1.2555e-45	TRUE
938956	SUN5	3.7621	37.367/102.63	3.7621	61.94	3.7243	3350.6	15.937	14.573	1	2.5239e-48	5.0478e-48	1.6094e-45	TRUE
915532	ALMS1P	6.0194	44.841/175.38	6.0194	88.703	3.6757	10165	32.26	14.558	1	3.0564e-48	6.1129e-48	1.9455e-45	TRUE
692990	S100Z	15.049	95.909/345.56	15.049	182.07	3.5119	37623	132.31	14.521	1	4.9591e-48	9.9182e-48	3.1507e-45	TRUE
891675	NXPH1	42.136	548.05/319.57	42.136	418.51	3.2817	81838	672.69	14.511	1	5.4175e-48	1.0835e-47	3.4358e-45	TRUE
1047915	TMEM245	207.67	1711.4/1427.7	207.67	1563.1	2.9061	789980	8748.7	14.492	1	6.9415e-48	1.3883e-47	4.3942e-45	TRUE
919596	SHANK2	194.88	1294.2/1697.9	194.88	1482.3	2.9208	747850	7893.3	14.491	1	6.9785e-48	1.3957e-47	4.4096e-45	TRUE
733169	LCMT1	39.879	170.64/932.74	39.879	398.99	3.2906	290050	616.18	14.467	1	1.0344e-47	2.0688e-47	6.5244e-45	TRUE
991701	AIM2	45.898	724.92/275.41	45.898	446.83	3.2554	148450	771.01	14.439	1	1.542e-47	3.084e-47	9.691e-45	TRUE
765790	SHROOM1	246.8	2619.4/1236.7	246.8	1799.9	2.8615	1709900	11571	14.438	1	1.501e-47	3.002e-47	9.4503e-45	TRUE
953750	INTU	25.583	246.62/311.78	25.583	277.3	3.3881	29700	304.61	14.422	1	2.0219e-47	4.0438e-47	1.2639e-44	TRUE
912293	PSTPIP1	288.93	3091.5/1361.4	288.93	2051.6	2.8236	2394700	14939	14.421	1	1.9192e-47	3.8384e-47	1.204e-44	TRUE
898579	VWDE	54.175	771.01/339.06	54.175	511.3	3.2149	162260	1004.9	14.42	1	2.012e-47	4.024e-47	1.2599e-44	TRUE
681410	SETDB2	23.325	135.77/487.16	23.325	257.2	3.4079	73473	263.27	14.414	1	2.2898e-47	4.5797e-47	1.4262e-44	TRUE
645931	KAT2B	50.413	434.7/533.92	50.413	481.77	3.2311	84228	895.64	14.413	1	2.2331e-47	4.4663e-47	1.3934e-44	TRUE
999307	ST20	42.136	596.63/289.7	42.136	415.75	3.2722	97192	672.69	14.405	1	2.5378e-47	5.0756e-47	1.5778e-44	TRUE
702238	OSCP1	75.995	331.32/1371.8	75.995	674.21	3.1325	578340	1728.7	14.388	1	3.1971e-47	6.3941e-47	1.9842e-44	TRUE
991694	AIM2	56.432	631.51/440.39	56.432	527.36	3.2016	109460	1072.7	14.379	1	3.6834e-47	7.3668e-47	2.282e-44	TRUE
708398	OR4D11	205.41	1504.7/1568	205.41	1536	2.8965	732950	8595.3	14.352	1	5.247e-47	1.0494e-46	3.2448e-44	TRUE
1052569	GPR171	178.33	1234.4/1508.2	178.33	1364.4	2.9287	611710	6837.4	14.344	1	5.8652e-47	1.173e-46	3.6207e-44	TRUE
593518	PRMT3	111.36	829.55/1023.7	111.36	921.52	3.0375	290490	3196.8	14.329	1	7.4048e-47	1.481e-46	4.5612e-44	TRUE
1039907	GGA2	140.7	746.1/1678.4	140.7	1119.1	2.9826	730040	4662.2	14.328	1	7.4148e-47	1.483e-46	4.5612e-44	TRUE
727270	UGGT2	868.3	4022/6587.7	868.3	5147.4	2.5662	9652500	89299	14.319	1	8.2983e-47	1.6597e-46	5.0956e-44	TRUE
807807	LYPD5	90.292	658.91/909.36	90.292	774.07	3.0858	221860	2280.6	14.318	1	8.6687e-47	1.7337e-46	5.3137e-44	TRUE
128497	ARAP1	4.5146	67.261/72.749	4.5146	69.951	3.6855	2036.2	20.915	14.309	1	1.1541e-46	2.3082e-46	7.062e-44	TRUE
709201	COX7B	370.2	2128.7/2948.9	370.2	2505.5	2.7554	2097900	22333	14.288	1	1.3063e-46	2.6125e-46	7.979e-44	TRUE
815143	TRMT10C	0.75243	260.32/1.2991	0.75243	18.988	3.5117	32202	1.6304	14.282	1	1.9736e-46	3.9472e-46	1.2013e-43	TRUE
704796	ABCB6	2413.8	15644/9560	2413.8	12229	2.3405	50381000	472390	14.281	1	1.4292e-46	2.8583e-46	8.7144e-44	TRUE
902575	GXYLT1	9.0292	437.2/32.477	9.0292	119.26	3.5838	75768	59.924	14.239	1	2.9783e-46	5.9566e-46	1.8097e-43	TRUE
643663	PLEKHS1	0	54.805/6.4954	0.75243	18.93	3.5075	1341.7	1.6304	14.236	1	3.8086e-46	7.6173e-46	2.3062e-43	TRUE
1039838	ECHDC3	96.311	759.8/866.49	96.311	811.39	3.0615	220260	2530.2	14.216	1	3.7488e-46	7.4977e-46	2.2739e-43	TRUE
981289	OR8B12	168.54	1610.5/1035.4	168.54	1291.3	2.9302	647100	6241.3	14.212	1	3.9262e-46	7.8524e-46	2.3733e-43	TRUE
1021437	TFPI	30.85	350.01/289.7	30.85	318.43	3.3261	37685	409.72	14.207	1	4.4124e-46	8.8248e-46	2.6625e-43	TRUE
291748	SETD1B	1057.2	7603/4794.9	1057.2	6037.9	2.5127	12623000	123030	14.2	1	4.5812e-46	9.1625e-46	2.7596e-43	TRUE
606183	ZSCAN4	21.068	103.38/527.43	21.068	233.54	3.4098	92801	224.25	14.189	1	5.8437e-46	1.1687e-45	3.514e-43	TRUE
984249	TINAG	28.592	678.84/131.21	28.592	298.48	3.3392	152830	363.23	14.161	1	8.5707e-46	1.7141e-45	5.1361e-43	TRUE
850843	PLA2G7	30.097	474.56/203.96	30.097	311.12	3.3272	63224	393.99	14.158	1	8.9183e-46	1.7837e-45	5.3352e-43	TRUE
638749	CD99	544.01	3881.2/3042.5	544.01	3436.3	2.6569	3609600	41737	14.157	1	8.431e-46	1.6862e-45	5.0611e-43	TRUE
656456	FBXW2	71.481	685.06/581.99	71.481	631.43	3.1252	137630	1566.8	14.146	1	1.0238e-45	2.0475e-45	6.114e-43	TRUE
1095671	RALBP1	229.49	2270.7/1218.5	229.49	1663.4	2.8522	1258500	10285	14.139	1	1.1029e-45	2.2059e-45	6.5755e-43	TRUE
902407	ASXL2	35.364	134.52/932.74	35.364	354.27	3.2883	303930	508.95	14.136	1	1.2088e-45	2.4177e-45	7.1946e-43	TRUE
1005032	DEFB118	6.7719	245.38/36.374	6.7719	94.524	3.6195	21754	38.581	14.128	1	1.4867e-45	2.9734e-45	8.8333e-43	TRUE
795833	IQCE	300.22	4172.7/1036.7	300.22	2079.9	2.7883	5062300	15897	14.115	1	1.5519e-45	3.1038e-45	9.2047e-43	TRUE
1070033	PCDHGA12	75.995	936.67/467.67	75.995	661.86	3.1059	229900	1728.7	14.091	1	2.2376e-45	4.4752e-45	1.325e-42	TRUE
692273	ANKAR	94.806	690.05/913.26	94.806	793.85	3.0525	224950	2466.9	14.074	1	2.8095e-45	5.619e-45	1.6607e-42	TRUE
891378	FAM26E	1101.6	6807.1/5654.9	1101.6	6204.3	2.4926	10706000	131550	14.069	1	2.9544e-45	5.9088e-45	1.7435e-42	TRUE
743558	SRRT	43.641	203.03/863.89	43.641	418.83	3.2334	234060	711.4	14.067	1	3.2066e-45	6.4131e-45	1.8891e-42	TRUE
816205	FAM78A	532.72	4735.7/2378.6	532.72	3356.2	2.6531	5241200	40339	14.058	1	3.4436e-45	6.8872e-45	2.0253e-42	TRUE
696640	TMEM241	151.24	2707.9/504.04	151.24	1168.3	2.9413	2340900	5238.8	14.052	1	3.8101e-45	7.6202e-45	2.237e-42	TRUE
750622	ZNF664	25.583	274.03/267.61	25.583	270.8	3.354	26522	304.61	14.05	1	4.1497e-45	8.2994e-45	2.4323e-42	TRUE
672527	HYDIN	50.413	453.39/488.46	50.413	470.6	3.1974	76479	895.64	14.04	1	4.6413e-45	9.2826e-45	2.7159e-42	TRUE
765123	COLGALT1	6.7719	62.279/141.6	6.7719	93.916	3.6103	6034.1	38.581	14.03	1	5.9312e-45	1.1862e-44	3.4533e-42	TRUE
1078766	CYP4V2	39.879	331.32/454.68	39.879	388.13	3.2508	58461	616.18	14.029	1	5.4429e-45	1.0886e-44	3.1796e-42	TRUE
944116	ZNF561	28.592	387.37/226.04	28.592	295.91	3.3267	41445	363.23	14.026	1	5.7732e-45	1.1546e-44	3.367e-42	TRUE
815745	FAM183A	27.84	115.84/722.29	27.84	289.3	3.3314	179470	348.21	14.012	1	7.109e-45	1.4218e-44	4.1321e-42	TRUE
1112515	WWC3	9.7816	93.418/167.58	9.7816	125.12	3.5482	8247.4	67.787	14.009	1	7.7416e-45	1.5483e-44	4.4848e-42	TRUE
660504	ITGAL	401.8	1670.3/4167.5	401.8	2638.4	2.7121	4345900	25510	14.003	1	7.4963e-45	1.4993e-44	4.35e-42	TRUE
784866	ZNF816	29.345	452.14/201.36	29.345	301.74	3.3186	57026	378.49	14.001	1	8.1721e-45	1.6344e-44	4.7186e-42	TRUE
822678	C1orf195	405.56	4246.2/1664.1	405.56	2658.2	2.7095	4537000	25899	13.998	1	8.104e-45	1.6208e-44	4.687e-42	TRUE
139269	SRSF11	231	1280.4/2139.6	231	1655.2	2.8357	1106400	10394	13.969	1	1.2178e-44	2.4357e-44	7.0201e-42	TRUE
1061399	DDO	24.83	501.97/137.7	24.83	262.93	3.353	77687	290.58	13.968	1	1.3192e-44	2.6385e-44	7.5921e-42	TRUE
903326	ZC3H12A	441.68	2817.5/2882.7	441.68	2849.9	2.6871	2334600	29748	13.963	1	1.3262e-44	2.6523e-44	7.6193e-42	TRUE
1048288	CCDC66	18.811	170.64/257.22	18.811	209.51	3.4095	19099	187.65	13.921	1	2.581e-44	5.162e-44	1.4804e-41	TRUE
925460	IFNA2	53.422	445.92/536.52	53.422	489.13	3.1709	84557	982.65	13.899	1	3.3477e-44	6.6954e-44	1.917e-41	TRUE
636024	TMC1	1994.7	8222/12576	1994.7	10169	2.3493	32566000	346150	13.893	1	3.4752e-44	6.9504e-44	1.9868e-41	TRUE
831192	RGL3	0.75243	43.595/7.7945	0.75243	18.473	3.474	703.76	1.6304	13.878	1	5.9584e-44	1.1917e-43	3.3953e-41	TRUE
707935	MED25	4604.9	25522/16873	4604.9	20751	2.1717	124910000	1354800	13.872	1	4.6761e-44	9.3522e-44	2.669e-41	TRUE
1045278	LOC388813	0.75243	245.38/1.2991	0.75243	18.432	3.471	28552	1.6304	13.846	1	9.2801e-44	1.856e-43	5.2709e-41	TRUE
753591	RABL6	285.17	1509.6/2541	285.17	1958.6	2.7756	1533400	14625	13.837	1	7.648e-44	1.5296e-43	4.351e-41	TRUE
1030291	TBC1D19	17.306	272.78/139	17.306	194.73	3.4185	21039	164.64	13.827	1	9.5645e-44	1.9129e-43	5.4236e-41	TRUE
1062920	FAM177A1	6.0194	78.471/90.936	6.0194	84.474	3.6061	2919.2	32.26	13.813	1	1.2442e-43	2.4883e-43	7.0436e-41	TRUE
603410	ENPP1	88.787	612.82/889.87	88.787	738.47	3.0419	206830	2219.8	13.789	1	1.521e-43	3.042e-43	8.5969e-41	TRUE
842402	SNIP1	29.345	166.91/530.03	29.345	297.45	3.298	83311	378.49	13.781	1	1.7802e-43	3.5603e-43	1.0045e-40	TRUE
1016430	FAM178A	110.61	971.55/801.53	110.61	882.46	2.9847	259920	3162.1	13.726	1	3.6317e-43	7.2634e-43	2.046e-40	TRUE
368772	C16orf52	0.75243	51.068/6.4954	0.75243	18.271	3.459	1009.6	1.6304	13.72	1	5.3635e-43	1.0727e-42	3.0023e-40	TRUE
978461	AKAP11	88.787	709.98/759.96	88.787	734.55	3.0342	176460	2219.8	13.706	1	4.8075e-43	9.615e-43	2.7041e-40	TRUE
805943	IL11	42.888	191.82/848.3	42.888	403.41	3.2039	226900	691.94	13.706	1	4.9461e-43	9.8923e-43	2.7731e-40	TRUE
627653	SMAGP	143.71	1378.8/870.39	143.71	1095.5	2.9216	472440	4824.3	13.703	1	4.9451e-43	9.8901e-43	2.7731e-40	TRUE
991141	PCP4	13.544	83.453/301.39	13.544	158.61	3.4561	28464	112.26	13.692	1	6.2881e-43	1.2576e-42	3.5142e-40	TRUE
966571	ELL3	243.79	1078.7/2681.3	243.79	1700.7	2.7973	1830800	11343	13.679	1	6.8235e-43	1.3647e-42	3.8073e-40	TRUE
842835	ARMC8	99.321	1645.4/392.32	99.321	803.48	3.0034	820450	2658.7	13.656	1	9.5176e-43	1.9035e-42	5.302e-40	TRUE
940034	FABP2	21.82	63.524/845.7	21.82	231.88	3.3512	278300	236.99	13.645	1	1.1749e-42	2.3498e-42	6.5346e-40	TRUE
838637	FAM83E	15.049	134.52/219.55	15.049	171.86	3.4291	13814	132.31	13.633	1	1.4165e-42	2.8331e-42	7.866e-40	TRUE
757505	PRRC1	94.806	421/1413.4	94.806	771.41	3.0112	572650	2466.9	13.623	1	1.5107e-42	3.0213e-42	8.3752e-40	TRUE
679936	MFF	155.75	1137.2/1193.9	155.75	1165.2	2.8952	422200	5493.8	13.619	1	1.5735e-42	3.147e-42	8.7097e-40	TRUE
614626	SYNCRIP	33.107	161.92/649.54	33.107	324.33	3.2538	131020	458.31	13.604	1	2.032e-42	4.064e-42	1.123e-39	TRUE
1093441	MED16	1227.2	8171/5350.9	1227.2	6612.3	2.4288	14161000	156850	13.597	1	2.0883e-42	4.1767e-42	1.1523e-39	TRUE
704547	FGF21	198.64	972.79/2085	198.64	1424.2	2.8357	1079600	8141.4	13.583	1	2.5754e-42	5.1509e-42	1.4174e-39	TRUE
677867	ZNF669	385.24	2727.8/2257.8	385.24	2481.7	2.6843	1848400	23826	13.582	1	2.5769e-42	5.1538e-42	1.4174e-39	TRUE
996631	ALKBH6	45.146	969.06/179.27	45.146	416.84	3.1787	308660	750.94	13.564	1	3.4454e-42	6.8909e-42	1.8921e-39	TRUE
951791	FUZ	54.175	279.01/839.21	54.175	483.9	3.1356	200650	1004.9	13.556	1	3.8097e-42	7.6194e-42	2.0889e-39	TRUE
905590	FYTTD1	93.301	305.17/1879.8	93.301	757.44	3.0077	1172100	2404.2	13.545	1	4.3747e-42	8.7493e-42	2.3949e-39	TRUE
634691	RGSL1	3.7621	4.9823/659.93	3.7621	57.818	3.6266	202960	15.937	13.541	1	5.4513e-42	1.0903e-41	2.9749e-39	TRUE
760656	C2orf61	44.393	351.25/479.36	44.393	410.34	3.1798	63805	731.07	13.534	1	5.1614e-42	1.0323e-41	2.8211e-39	TRUE
1025539	KIAA0895L	15.049	658.91/44.169	15.049	170.7	3.4194	172220	132.31	13.532	1	5.574e-42	1.1148e-41	3.0371e-39	TRUE
856987	CSMD2	17.306	78.471/463.77	17.306	190.81	3.3893	73797	164.64	13.522	1	6.361e-42	1.2722e-41	3.4605e-39	TRUE
887794	LAMP5	156.51	1170.8/1153.6	156.51	1162.2	2.8846	417420	5536.7	13.515	1	6.4528e-42	1.2906e-41	3.5049e-39	TRUE
864026	STRA13	69.224	434.7/801.53	69.224	590.29	3.0738	166110	1488.2	13.507	1	7.3783e-42	1.4757e-41	4.0014e-39	TRUE
712536	PDE6D	48.155	399.83/479.36	48.155	437.79	3.1581	67440	832.43	13.505	1	7.696e-42	1.5392e-41	4.1672e-39	TRUE
901371	ATP11C	39.879	378.65/371.54	39.879	375.08	3.2016	48457	616.18	13.504	1	7.8714e-42	1.5743e-41	4.2556e-39	TRUE
1080151	TSPAN7	203.91	672.61/3115.2	203.91	1447.6	2.8216	2943600	8493.6	13.494	1	8.5649e-42	1.713e-41	4.6233e-39	TRUE
948386	OFD1	57.937	469.58/552.11	57.937	509.18	3.1137	89254	1118.9	13.49	1	9.3147e-42	1.8629e-41	5.0125e-39	TRUE
1092640	ATP8B1	838.96	7996.6/2832	838.96	4758.8	2.5025	15881000	84440	13.49	1	9.0242e-42	1.8048e-41	4.8637e-39	TRUE
789604	SERPINF1	76.748	567.98/723.59	76.748	641.08	3.0459	143420	1756.3	13.466	1	1.2827e-41	2.5653e-41	6.8811e-39	TRUE
826725	EPHX1	336.34	1834.7/2633.2	336.34	2198	2.7046	1631600	19114	13.466	1	1.251e-41	2.5021e-41	6.7219e-39	TRUE
947992	C16orf74	40.631	282.75/509.24	40.631	379.46	3.192	69111	634.81	13.448	1	1.6712e-41	3.3423e-41	8.9515e-39	TRUE
979572	CASC1	99.321	824.57/761.26	99.321	792.28	2.9832	202260	2658.7	13.439	1	1.8298e-41	3.6596e-41	9.7862e-39	TRUE
729717	MCM3AP	69.224	252.85/1365.3	69.224	587.6	3.0673	604780	1488.2	13.437	1	1.8955e-41	3.791e-41	1.0122e-38	TRUE
971640	ANKRD62	313.01	1091.1/3907.6	313.01	2064.9	2.7179	4249000	17010	13.432	1	1.9668e-41	3.9335e-41	1.0486e-38	TRUE
625467	SLC24A4	291.19	2587.1/1456.3	291.19	1941	2.7326	1574200	15129	13.413	1	2.5525e-41	5.105e-41	1.3589e-38	TRUE
699566	TMTC2	70.728	1051.3/339.06	70.728	597.04	3.0596	313070	1540.4	13.41	1	2.7465e-41	5.4929e-41	1.4599e-38	TRUE
1063881	GABRQ	33.859	160.68/661.23	33.859	325.98	3.2296	136150	474.97	13.404	1	3.0528e-41	6.1056e-41	1.6203e-38	TRUE
793696	OR56A3	48.908	374.92/517.04	48.908	440.28	3.1444	73178	853.31	13.398	1	3.2619e-41	6.5238e-41	1.7286e-38	TRUE
1078507	CCDC125	158.01	1167.1/1156.2	158.01	1161.6	2.8702	414880	5623	13.384	1	3.8194e-41	7.6388e-41	2.021e-38	TRUE
1000122	CYP19A1	12.791	169.4/129.91	12.791	148.35	3.4368	8844.9	102.7	13.376	1	4.6702e-41	9.3405e-41	2.4637e-38	TRUE
866703	KCNJ16	288.93	1507.1/2455.3	288.93	1923.7	2.7308	1412800	14939	13.375	1	4.2884e-41	8.5768e-41	2.2657e-38	TRUE
906068	MRPL2	254.32	1966.8/1517.3	254.32	1727.5	2.7591	955530	12148	13.366	1	4.8141e-41	9.6282e-41	2.5357e-38	TRUE
787215	ROS1	61.699	408.55/692.41	61.699	531.87	3.0873	124390	1237.5	13.366	1	5.002e-41	1.0004e-40	2.6307e-38	TRUE
664029	ZDHHC16	63.204	667.63/440.39	63.204	542.23	3.0808	116820	1286.2	13.357	1	5.6091e-41	1.1218e-40	2.9456e-38	TRUE
710368	AZI2	6.0194	19.929/335.16	6.0194	81.845	3.561	45735	32.26	13.35	1	6.9095e-41	1.3819e-40	3.623e-38	TRUE
1078772	BIN2	68.471	906.78/368.94	68.471	578.41	3.0601	220720	1462.3	13.335	1	7.5122e-41	1.5024e-40	3.9331e-38	TRUE
800915	SENP5	83.52	359.97/1290	83.52	681.46	3.0134	485360	2011.9	13.331	1	7.9103e-41	1.5821e-40	4.1353e-38	TRUE
620516	ZNF546	315.27	2614.5/1629.1	315.27	2063.8	2.7068	1590500	17209	13.329	1	7.9645e-41	1.5929e-40	4.1574e-38	TRUE
991073	AKR1B10	139.95	594.14/1839.5	139.95	1045.4	2.8922	930780	4622	13.319	1	9.1655e-41	1.8331e-40	4.7772e-38	TRUE
934581	OR13G1	9.7816	137.01/103.93	9.7816	119.33	3.4803	5858.5	67.787	13.305	1	1.2189e-40	2.4378e-40	6.3246e-38	TRUE
976700	OR2AP1	3.7621	206.77/15.589	3.7621	56.869	3.6031	17077	15.937	13.303	1	1.3463e-40	2.6926e-40	6.9546e-38	TRUE
707942	MED25	3166.2	13605/15607	3166.2	14572	2.202	50823000	735330	13.301	1	1.1426e-40	2.2852e-40	5.9466e-38	TRUE
1086625	KRT84	275.39	2524.8/1339.4	275.39	1838.9	2.7349	1510100	13820	13.3	1	1.1708e-40	2.3417e-40	6.0844e-38	TRUE
1022587	GPR19	322.79	1879.6/2347.4	322.79	2100.5	2.6983	1353500	17881	13.295	1	1.2538e-40	2.5076e-40	6.496e-38	TRUE
850609	LINC00544	329.56	2608.2/1751.2	329.56	2137.2	2.6934	1585300	18493	13.292	1	1.2947e-40	2.5895e-40	6.6982e-38	TRUE
724206	TBC1D13	284.42	2807.5/1267.9	284.42	1886.7	2.7255	1919800	14562	13.278	1	1.5699e-40	3.1398e-40	8.0977e-38	TRUE
1115217	SCN9A	38.374	305.17/418.31	38.374	357.29	3.1858	48647	579.57	13.247	1	2.4872e-40	4.9745e-40	1.281e-37	TRUE
822951	PRAMEF20	17.306	169.4/206.55	17.306	187.06	3.3608	13283	164.64	13.229	1	3.2565e-40	6.513e-40	1.6698e-37	TRUE
641826	DRGX	299.47	1923.2/2005.8	299.47	1964	2.7093	1120400	15832	13.229	1	3.003e-40	6.0059e-40	1.5444e-37	TRUE
697409	RTN2	505.63	3356.8/2774.8	505.63	3052	2.5912	2700700	37059	13.227	1	3.0599e-40	6.1198e-40	1.5713e-37	TRUE
859605	MUC7	9.7816	159.43/88.338	9.7816	118.68	3.4725	7347.6	67.787	13.227	1	3.49e-40	6.9801e-40	1.787e-37	TRUE
1059927	KDM1B	777.26	5365.9/3573.8	777.26	4379.1	2.4926	6255800	74569	13.19	1	5.0163e-40	1.0033e-39	2.5647e-37	TRUE
629934	OR4C15	33.859	579.19/177.97	33.859	321.08	3.2078	98638	474.97	13.179	1	6.1626e-40	1.2325e-39	3.1461e-37	TRUE
921886	CORO2B	303.23	2447.6/1597.9	303.23	1977.6	2.7012	1395400	16156	13.173	1	6.333e-40	1.2666e-39	3.2284e-37	TRUE
955342	TMEM143	486.07	1564.4/5528.9	486.07	2941	2.5946	8300500	34757	13.168	1	6.7147e-40	1.3429e-39	3.4179e-37	TRUE
1030337	NT5C3B	119.64	3075.3/267.61	119.64	907.27	2.9125	3492500	3588.5	13.148	1	8.9096e-40	1.7819e-39	4.5285e-37	TRUE
1103068	KCNE1	156.51	1738.8/739.18	156.51	1133.7	2.8489	768470	5536.7	13.133	1	1.085e-39	2.17e-39	5.5068e-37	TRUE
885833	PPP1R13L	118.13	541.82/1483.6	118.13	896.58	2.9135	588470	3516	13.128	1	1.1627e-39	2.3253e-39	5.8923e-37	TRUE
707938	MED25	3989.4	18118/17035	3989.4	17568	2.1384	69968000	1072000	13.115	1	1.3562e-39	2.7124e-39	6.8631e-37	TRUE
82570	NDUFV2	31.602	425.99/214.35	31.602	302.18	3.2171	48924	425.69	13.114	1	1.4534e-39	2.9067e-39	7.3443e-37	TRUE
1010771	POP7	100.07	884.36/687.22	100.07	779.58	2.9491	206740	2691.2	13.098	1	1.7271e-39	3.4541e-39	8.7147e-37	TRUE
1088489	CLEC16A	21.82	189.33/263.71	21.82	223.45	3.298	19938	236.99	13.097	1	1.8512e-39	3.7025e-39	9.3277e-37	TRUE
291758	SETD1B	1596.7	8831.1/7276.2	1596.7	8016	2.3271	16734000	240830	13.081	1	2.1172e-39	4.2344e-39	1.0652e-36	TRUE
707940	MED25	3802	15827/17864	3802	16815	2.1446	65367000	991110	13.071	1	2.4113e-39	4.8226e-39	1.2115e-36	TRUE
740558	IGBP1	85.025	448.41/1028.9	85.025	679.24	2.9832	275740	2070.5	13.059	1	2.9157e-39	5.8314e-39	1.4628e-36	TRUE
897243	C10orf2	513.16	2851.1/3269.8	513.16	3053.3	2.5706	2622300	37959	13.038	1	3.7524e-39	7.5049e-39	1.8798e-36	TRUE
677966	VSIG10L	82.767	554.28/793.74	82.767	663.29	2.9874	162570	1982.8	13.037	1	3.8901e-39	7.7802e-39	1.946e-36	TRUE
751153	CERKL	0.75243	21.175/14.29	0.75243	17.397	3.392	158.1	1.6304	13.035	1	5.3282e-39	1.0656e-38	2.6578e-36	TRUE
860023	POGZ	233.25	1539.5/1604.4	233.25	1571.6	2.747	727690	10559	13.024	1	4.5072e-39	9.0144e-39	2.2515e-36	TRUE
165881	ZSWIM6	109.85	749.83/934.04	109.85	836.89	2.9181	231780	3127.5	13	1	6.2406e-39	1.2481e-38	3.1084e-36	TRUE
1068647	LOC400863	56.432	421/552.11	56.432	482.12	3.0725	83227	1072.7	12.997	1	6.6182e-39	1.3236e-38	3.2871e-36	TRUE
757220	KCTD20	131.68	2436.3/388.43	131.68	972.84	2.8758	1949400	4188.8	12.997	1	6.5146e-39	1.3029e-38	3.2403e-36	TRUE
917207	C20orf195	10.534	48.577/314.38	10.534	123.63	3.4336	34752	76.006	12.972	1	9.9527e-39	1.9905e-38	4.9292e-36	TRUE
1069019	RNF216	343.11	2489.9/1883.7	343.11	2165.7	2.6546	1465300	19742	12.971	1	8.9473e-39	1.7895e-38	4.4376e-36	TRUE
862952	ZNF26	127.91	697.52/1284.8	127.91	946.67	2.878	405630	3997.4	12.95	1	1.203e-38	2.406e-38	5.9496e-36	TRUE
785592	TRA2A	19.563	409.79/100.03	19.563	202.49	3.3068	52900	199.58	12.949	1	1.3055e-38	2.6109e-38	6.4471e-36	TRUE
873672	KNOP1	85.025	779.73/580.69	85.025	672.89	2.9697	159130	2070.5	12.919	1	1.8044e-38	3.6087e-38	8.8858e-36	TRUE
593837	FGF14	671.17	4081.7/3541.3	671.17	3801.9	2.5002	3959300	58731	12.919	1	1.7716e-38	3.5433e-38	8.737e-36	TRUE
998306	CDH17	10.534	61.033/248.13	10.534	123.09	3.4274	19758	76.006	12.91	1	2.2274e-38	4.4547e-38	1.0938e-35	TRUE
965305	ITGB3BP	33.107	170.64/561.2	33.107	309.48	3.1864	92550	458.31	12.91	1	2.1162e-38	4.2325e-38	1.0407e-35	TRUE
918112	TAS2R7	12.791	113.35/181.87	12.791	143.58	3.39	9449.8	102.7	12.906	1	2.3335e-38	4.6671e-38	1.1443e-35	TRUE
638320	CD200	51.165	607.84/320.87	51.165	441.64	3.085	96064	917.1	12.894	1	2.5544e-38	5.1088e-38	1.2509e-35	TRUE
917240	SH2D6	550.03	2486.2/4136.3	550.03	3206.8	2.5414	3778500	42491	12.889	1	2.6188e-38	5.2375e-38	1.2806e-35	TRUE
350773	KDM1B	3510.8	14834/16258	3510.8	15529	2.1448	55238000	870300	12.883	1	2.8031e-38	5.6062e-38	1.3688e-35	TRUE
611773	PRKACB	61.699	641.47/413.11	61.699	514.78	3.0402	106260	1237.5	12.88	1	3.0468e-38	6.0936e-38	1.4857e-35	TRUE
939020	PIEZO2	121.89	1728.9/472.87	121.89	904.19	2.8808	858780	3698.3	12.864	1	3.6832e-38	7.3663e-38	1.7935e-35	TRUE
801083	TRIM28	12246	40215/51485	12246	45502	1.8936	449840000	6686400	12.861	1	3.72e-38	7.4401e-38	1.8089e-35	TRUE
955980	HOXB9	197.14	850.73/2142.2	197.14	1350	2.7694	1166000	8041.8	12.856	1	4.0538e-38	8.1075e-38	1.9657e-35	TRUE
689220	SLC16A6	2773.5	12229/13123	2773.5	12668	2.1911	37430000	592470	12.855	1	4.0253e-38	8.0507e-38	1.9547e-35	TRUE
758538	TTC40	199.39	1167.1/1591.4	199.39	1362.8	2.7668	616570	8191.3	12.855	1	4.0986e-38	8.1971e-38	1.9847e-35	TRUE
847123	MRPL9	16.553	161.92/190.97	16.553	175.85	3.3327	11514	153.57	12.854	1	4.4775e-38	8.9549e-38	2.1622e-35	TRUE
640617	UFL1	192.62	1294.2/1353.6	192.62	1323.6	2.7742	521650	7745.9	12.85	1	4.3604e-38	8.7208e-38	2.1086e-35	TRUE
822627	TTLL12	173.81	773.5/1900.6	173.81	1212.5	2.7953	917120	6559.7	12.824	1	6.0848e-38	1.217e-37	2.9343e-35	TRUE
829165	CRABP1	36.117	399.83/271.51	36.117	329.48	3.1544	43166	526.28	12.788	1	1.0162e-37	2.0325e-37	4.8871e-35	TRUE
731655	OSGIN1	782.53	3806.5/4843	782.53	4293.6	2.4545	5206300	75393	12.787	1	9.7094e-38	1.9419e-37	4.6757e-35	TRUE
845246	LCTL	218.96	1383.8/1555	218.96	1466.9	2.7385	641490	9531.4	12.783	1	1.0361e-37	2.0722e-37	4.9758e-35	TRUE
886606	OR2A14	28.592	236.66/313.08	28.592	272.2	3.2067	27872	363.23	12.782	1	1.1061e-37	2.2123e-37	5.3047e-35	TRUE
1088444	HLA-DQB1	6.0194	51.068/120.81	6.0194	78.558	3.5026	4345.5	32.26	12.771	1	1.3863e-37	2.7725e-37	6.6117e-35	TRUE
930972	DNAAF1	11.286	99.646/166.28	11.286	128.73	3.4003	7895.4	84.571	12.77	1	1.3487e-37	2.6975e-37	6.4415e-35	TRUE
614910	ENY2	151.24	925.46/1249.7	151.24	1075.4	2.8219	388620	5238.8	12.769	1	1.2475e-37	2.4951e-37	5.9746e-35	TRUE
657923	CKMT2	31.602	206.77/420.9	31.602	295.01	3.1826	47512	425.69	12.767	1	1.3388e-37	2.6776e-37	6.4028e-35	TRUE
1006592	ANKRD50	133.18	341.29/2735.9	133.18	966.35	2.8499	2580800	4266.4	12.756	1	1.4797e-37	2.9593e-37	7.0475e-35	TRUE
1069302	ZDHHC19	91.044	540.58/917.15	91.044	704.13	2.9375	209520	2311.3	12.753	1	1.5544e-37	3.1087e-37	7.3932e-35	TRUE
719068	PSD2	121.89	1361.4/591.08	121.89	897.06	2.8694	471160	3698.3	12.747	1	1.6661e-37	3.3322e-37	7.914e-35	TRUE
587486	HOXC8	240.03	1499.7/1665.4	240.03	1580.4	2.7139	735380	11061	12.745	1	1.687e-37	3.374e-37	8.0021e-35	TRUE
845362	OPRM1	27.087	570.47/118.22	27.087	259.72	3.2145	104960	333.43	12.74	1	1.9011e-37	3.8022e-37	9.0056e-35	TRUE
673658	SLC12A5	136.94	1827.3/532.62	136.94	986.55	2.8398	936580	4462.6	12.718	1	2.3922e-37	4.7844e-37	1.1316e-34	TRUE
1119603	AXIN1	145.97	854.46/1264	145.97	1039.3	2.8233	388990	4947.3	12.7	1	3.01e-37	6.0201e-37	1.422e-34	TRUE
711029	MAPRE1	127.16	510.68/1678.4	127.16	925.84	2.8544	782800	3959.5	12.693	1	3.3231e-37	6.6461e-37	1.5677e-34	TRUE
751046	SH3PXD2A	21.82	295.2/159.79	21.82	217.19	3.2572	23711	236.99	12.691	1	3.6081e-37	7.2162e-37	1.6999e-34	TRUE
1048030	PKP2	475.54	2871/2726.8	475.54	2798	2.5542	2142400	33541	12.681	1	3.7814e-37	7.5628e-37	1.7767e-34	TRUE
852964	SUOX	524.44	3926/2352.6	524.44	3039.2	2.5325	3395200	39325	12.681	1	3.7793e-37	7.5585e-37	1.7767e-34	TRUE
663920	RPGR	5.267	74.734/66.253	5.267	70.366	3.5094	1976.6	26.364	12.679	1	4.5868e-37	9.1736e-37	2.1494e-34	TRUE
138241	PHF14	1776.5	8802.5/8331	1776.5	8563.5	2.2685	17709000	286580	12.678	1	3.9111e-37	7.8222e-37	1.8352e-34	TRUE
162667	CRTC2	1.5049	16.192/46.767	1.5049	27.533	3.5098	710.99	4.2295	12.656	1	6.7454e-37	1.3491e-36	3.1398e-34	TRUE
841827	SCN10A	320.53	1568.2/2557.9	320.53	2002.8	2.6397	1490700	17678	12.653	1	5.4566e-37	1.0913e-36	2.5535e-34	TRUE
1011240	NKG7	23.325	772.26/67.552	23.325	228.49	3.2379	225630	263.27	12.644	1	6.5044e-37	1.3009e-36	3.0317e-34	TRUE
740236	TRIM10	211.43	1504.7/1323.8	211.43	1411.3	2.733	594690	9006.7	12.643	1	6.1834e-37	1.2367e-36	2.8898e-34	TRUE
1077044	CHN2	1303.2	5292.4/8132.3	1303.2	6560.5	2.3308	13523000	172980	12.64	1	6.3351e-37	1.267e-36	2.9567e-34	TRUE
968338	ME1	79.758	753.57/519.63	79.758	625.77	2.9563	144790	1868.2	12.632	1	7.2393e-37	1.4479e-36	3.3652e-34	TRUE
919298	ZNF90	80.51	308.9/1287.4	80.51	630.64	2.9541	498380	1896.6	12.632	1	7.2574e-37	1.4515e-36	3.3691e-34	TRUE
849902	GOLM1	577.11	3057.9/3527	577.11	3284.1	2.5065	2962800	45945	12.629	1	7.3426e-37	1.4685e-36	3.4041e-34	TRUE
434367	TMEM198	100.07	377.41/1509.5	100.07	754.82	2.9026	672950	2691.2	12.621	1	8.3003e-37	1.6601e-36	3.843e-34	TRUE
800651	PDIA3	27.84	170.64/405.31	27.84	263	3.1944	45166	348.21	12.602	1	1.1027e-36	2.2053e-36	5.0917e-34	TRUE
777018	HCFC2	392.02	2181/2563.1	392.02	2364.3	2.5894	1599300	24509	12.598	1	1.0857e-36	2.1714e-36	5.02e-34	TRUE
619140	SFT2D2	50.413	392.36/465.07	50.413	427.17	3.058	62003	895.64	12.589	1	1.271e-36	2.5419e-36	5.8611e-34	TRUE
692011	BRD7	8522.8	33115/32350	8522.8	32730	1.9411	216740000	3700200	12.585	1	1.2846e-36	2.5693e-36	5.9163e-34	TRUE
861431	KRBA1	365.68	1640.4/3019.1	365.68	2225.4	2.6021	2073000	21893	12.569	1	1.5718e-36	3.1436e-36	7.2293e-34	TRUE
166174	ZNF449	59.442	1301.6/183.17	59.442	488.33	3.0172	579730	1165.8	12.562	1	1.7902e-36	3.5804e-36	8.2229e-34	TRUE
852539	KBTBD12	24.078	165.66/327.37	24.078	232.88	3.2213	28981	276.8	12.551	1	2.1304e-36	4.2608e-36	9.7726e-34	TRUE
810911	ANKRD26	15.049	286.48/88.338	15.049	159.1	3.3185	24656	132.31	12.524	1	3.0667e-36	6.1333e-36	1.4049e-33	TRUE
999473	SLC27A2	11.286	51.068/311.78	11.286	126.23	3.3723	33613	84.571	12.499	1	4.2662e-36	8.5325e-36	1.9519e-33	TRUE
1090191	TAB2	15.049	94.664/266.31	15.049	158.79	3.3157	20680	132.31	12.497	1	4.3034e-36	8.6068e-36	1.9663e-33	TRUE
892888	PNOC	6.7719	109.61/64.954	6.7719	84.381	3.4576	3519	38.581	12.495	1	4.619e-36	9.2379e-36	2.105e-33	TRUE
799248	CENPBD1P1	126.41	534.35/1544.6	126.41	908.51	2.8356	637830	3921.8	12.489	1	4.3929e-36	8.7859e-36	2.0046e-33	TRUE
901464	AMZ1	787.79	4641/3859.6	787.79	4232.3	2.4241	4841700	76221	12.476	1	5.0309e-36	1.0062e-35	2.2897e-33	TRUE
1055737	ZNF625	79.005	404.81/931.44	79.005	614.06	2.9426	224240	1840	12.474	1	5.3826e-36	1.0765e-35	2.4466e-33	TRUE
768697	GLYATL1	63.204	600.37/433.89	63.204	510.39	2.9937	94211	1286.2	12.469	1	5.7307e-36	1.1461e-35	2.6014e-33	TRUE
942002	SCAF8	423.62	2782.6/2246.1	423.62	2500	2.5583	1811500	27798	12.454	1	6.7001e-36	1.34e-35	3.0374e-33	TRUE
783589	C20orf96	54.927	171.89/1197.8	54.927	453.79	3.0236	489340	1027.3	12.445	1	7.8296e-36	1.5659e-35	3.5403e-33	TRUE
919743	CDH7	175.32	1438.6/984.71	175.32	1190.2	2.7562	494190	6651.8	12.444	1	7.6617e-36	1.5323e-35	3.4689e-33	TRUE
720596	STBD1	285.92	1811.1/1775.8	285.92	1793.4	2.6447	909980	14687	12.439	1	8.1481e-36	1.6296e-35	3.6795e-33	TRUE
987766	DNAJC13	16.553	69.752/417.01	16.553	170.59	3.2892	59256	153.57	12.43	1	9.8541e-36	1.9708e-35	4.4442e-33	TRUE
746776	GPR65	350.63	1481/3050.2	350.63	2125.4	2.5963	2157600	20449	12.411	1	1.1475e-35	2.295e-35	5.1684e-33	TRUE
661008	SCNN1G	360.41	1923.2/2457.9	360.41	2174.1	2.5894	1411500	21383	12.403	1	1.264e-35	2.528e-35	5.6859e-33	TRUE
1067930	CYP20A1	295.7	1776.2/1905.8	295.7	1839.8	2.6333	959090	15511	12.398	1	1.3452e-35	2.6904e-35	6.0433e-33	TRUE
712986	ANKRD46	57.937	685.06/326.07	57.937	472.64	3.0065	121160	1118.9	12.398	1	1.4006e-35	2.8012e-35	6.284e-33	TRUE
1051520	CTDSP2	688.47	3522.5/4002.5	688.47	3754.8	2.4456	3755800	61214	12.394	1	1.4204e-35	2.8407e-35	6.3646e-33	TRUE
1074971	IL10RB	12.791	262.82/72.749	12.791	138.29	3.3363	21329	102.7	12.384	1	1.779e-35	3.558e-35	7.9511e-33	TRUE
779876	S100A10	142.21	1084.9/911.96	142.21	994.67	2.7975	307630	4743	12.378	1	1.753e-35	3.5059e-35	7.8449e-33	TRUE
869036	KIAA0100	323.54	1403.8/2794.3	323.54	1980.6	2.6101	1804500	17948	12.368	1	1.9519e-35	3.9038e-35	8.7126e-33	TRUE
859611	MXRA7	123.4	868.16/897.67	123.4	882.79	2.8287	236640	3772.3	12.364	1	2.0877e-35	4.1754e-35	9.3069e-33	TRUE
1001090	KLHL32	6.0194	70.998/81.842	6.0194	76.228	3.4597	2290	32.26	12.361	1	2.4813e-35	4.9626e-35	1.1033e-32	TRUE
788653	PLAGL2	642.57	3075.3/4057	642.57	3532.2	2.4568	3612500	54716	12.353	1	2.3394e-35	4.6788e-35	1.0416e-32	TRUE
721778	VCAN	88.787	554.28/810.63	88.787	670.31	2.9024	164500	2219.8	12.343	1	2.7457e-35	5.4913e-35	1.2193e-32	TRUE
888553	OGFOD1	16.553	179.36/159.79	16.553	169.29	3.2782	10360	153.57	12.325	1	3.6388e-35	7.2776e-35	1.6139e-32	TRUE
719264	RBBP7	58.69	1058.7/213.05	58.69	474.97	2.9953	354030	1142.2	12.317	1	3.8181e-35	7.6363e-35	1.6913e-32	TRUE
895041	BBS4	210.68	2077.6/908.06	210.68	1373.5	2.699	1053400	8954.9	12.288	1	5.2901e-35	1.058e-34	2.3404e-32	TRUE
750847	SH3PXD2B	183.59	1763.7/848.3	183.59	1223.2	2.7294	748540	7167	12.28	1	5.8946e-35	1.1789e-34	2.6045e-32	TRUE
804589	DYNLL1	847.24	4506.5/4376.6	847.24	4441.1	2.3887	5018200	85800	12.269	1	6.6424e-35	1.3285e-34	2.9312e-32	TRUE
961877	TMEM255A	30.097	834.53/89.637	30.097	273.57	3.1423	253330	393.99	12.266	1	7.34e-35	1.468e-34	3.2349e-32	TRUE
105094	IMMT	0	100.89/2.5982	0.75243	16.407	3.3123	4804.5	1.6304	12.26	1	1.0232e-34	2.0463e-34	4.4753e-32	TRUE
681985	ZSCAN26	51.918	362.46/504.04	51.918	427.43	3.0172	66848	938.76	12.256	1	8.1666e-35	1.6333e-34	3.5946e-32	TRUE
761268	EVI5	73.738	530.61/614.47	73.738	571	2.9361	105430	1647	12.253	1	8.3919e-35	1.6784e-34	3.6892e-32	TRUE
830620	CSAG1	57.937	170.64/1279.6	57.937	467.34	2.9903	564870	1118.9	12.239	1	9.9783e-35	1.9957e-34	4.381e-32	TRUE
715966	MYOF	150.49	957.85/1113.3	150.49	1032.7	2.7705	325430	5196.8	12.237	1	1.0002e-34	2.0005e-34	4.386e-32	TRUE
641406	C1orf105	182.84	616.56/2395.5	182.84	1215.3	2.726	1637500	7119.6	12.237	1	1.0065e-34	2.013e-34	4.408e-32	TRUE
905214	CNTLN	305.49	1882.1/1856.4	305.49	1869.2	2.6093	974650	16352	12.228	1	1.1042e-34	2.2085e-34	4.8239e-32	TRUE
607604	ERP44	0.75243	51.068/5.1963	0.75243	16.362	3.3085	1028.3	1.6304	12.225	1	1.5809e-34	3.1617e-34	6.8715e-32	TRUE
1112888	PRRG2	1319.8	6124.5/6800.7	1319.8	6453.7	2.289	10273000	176580	12.218	1	1.252e-34	2.5041e-34	5.4627e-32	TRUE
966799	HOXA11	255.83	993.97/2600.8	255.83	1607.8	2.6471	1692500	12264	12.208	1	1.4174e-34	2.8348e-34	6.1765e-32	TRUE
888154	NCR1	5.267	8.719/524.83	5.267	67.939	3.4595	123370	26.364	12.206	1	1.7056e-34	3.4112e-34	7.3769e-32	TRUE
951100	SS18	1718.5	7769.9/8397.3	1718.5	8077.5	2.2321	15551000	271510	12.204	1	1.4836e-34	2.9672e-34	6.4567e-32	TRUE
1091795	B3GALT2	85.025	1771.2/231.24	85.025	640.03	2.8976	1077100	2070.5	12.197	1	1.6582e-34	3.3164e-34	7.1896e-32	TRUE
696976	GCLM	282.16	704.99/4316.9	282.16	1744.6	2.624	5919500	14375	12.197	1	1.6246e-34	3.2493e-34	7.053e-32	TRUE
947378	NUMB	31.602	201.78/397.52	31.602	283.22	3.124	41715	425.69	12.196	1	1.7505e-34	3.5011e-34	7.5618e-32	TRUE
934385	STAC	1107.6	11059/2785.2	1107.6	5550.1	2.3241	32931000	132720	12.194	1	1.6691e-34	3.3382e-34	7.2281e-32	TRUE
667152	ZNF765	370.2	1276.7/3760.8	370.2	2191.3	2.5622	3605800	22333	12.186	1	1.8669e-34	3.7338e-34	8.0545e-32	TRUE
806500	C17orf59	123.4	790.94/960.02	123.4	871.39	2.81	239310	3772.3	12.179	1	2.0681e-34	4.1362e-34	8.9114e-32	TRUE
934551	OR13G1	24.83	176.87/305.28	24.83	232.37	3.1755	24869	290.58	12.175	1	2.2699e-34	4.5399e-34	9.7692e-32	TRUE
862991	MFAP3	8.2767	51.068/181.87	8.2767	96.395	3.3922	10320	52.427	12.17	1	2.5747e-34	5.1494e-34	1.104e-31	TRUE
1048820	ZNF853	27.087	318.87/194.86	27.087	249.27	3.1555	27069	333.43	12.168	1	2.4793e-34	4.9586e-34	1.0644e-31	TRUE
1119514	SFXN3	130.92	683.82/1223.7	130.92	914.78	2.7953	359140	4150.3	12.167	1	2.3672e-34	4.7344e-34	1.0175e-31	TRUE
890777	ANKUB1	1.5049	17.438/40.272	1.5049	26.509	3.4571	512.31	4.2295	12.158	1	3.3807e-34	6.7613e-34	1.4425e-31	TRUE
1078301	FSTL1	96.311	942.9/531.33	96.311	707.81	2.8647	217330	2530.2	12.157	1	2.7177e-34	5.4353e-34	1.1638e-31	TRUE
1031423	C8orf37	308.5	2230.8/1575.8	308.5	1874.9	2.5996	1132800	16614	12.153	1	2.7959e-34	5.5917e-34	1.1959e-31	TRUE
1008735	ERGIC1	446.19	2308/2838.5	446.19	2559.6	2.5175	1861500	30244	12.152	1	2.8024e-34	5.6048e-34	1.1972e-31	TRUE
910543	MLANA	15.801	174.38/148.1	15.801	160.7	3.2667	9446.7	142.79	12.126	1	4.23e-34	8.46e-34	1.8026e-31	TRUE
732518	SGCE	2.2573	18.684/67.552	2.2573	35.548	3.488	1499.3	7.5419	12.122	1	5.0751e-34	1.015e-33	2.1575e-31	TRUE
980777	STPG1	89.539	423.49/1040.6	89.539	663.84	2.8764	279980	2250.1	12.107	1	4.9916e-34	9.9832e-34	2.1246e-31	TRUE
978464	AKAP11	29.345	310.15/226.04	29.345	264.78	3.1307	26397	378.49	12.101	1	5.5531e-34	1.1106e-33	2.3578e-31	TRUE
987909	GABRR3	187.35	661.4/2281.2	187.35	1228.3	2.7064	1430000	7406.1	12.096	1	5.6101e-34	1.122e-33	2.3791e-31	TRUE
1035087	AASDH	20.316	165.66/232.54	20.316	196.27	3.2102	15124	211.78	12.091	1	6.4072e-34	1.2814e-33	2.7139e-31	TRUE
820722	SCP2D1	67.719	449.65/613.17	67.719	525.08	2.9365	97000	1436.6	12.067	1	8.2207e-34	1.6441e-33	3.4778e-31	TRUE
882353	CTTNBP2	266.36	1717.6/1578.4	266.36	1646.5	2.6235	767540	13093	12.062	1	8.48e-34	1.696e-33	3.5831e-31	TRUE
702611	ACTRT1	402.55	2031.5/2676.1	402.55	2331.7	2.5312	1619100	25588	12.06	1	8.6654e-34	1.7331e-33	3.657e-31	TRUE
946435	PRPH	155	1202/908.06	155	1044.7	2.7449	352750	5451	12.051	1	9.7547e-34	1.9509e-33	4.1117e-31	TRUE
1059184	USP10	1332.6	6438.4/6425.3	1332.6	6431.8	2.2702	9954300	179370	12.04	1	1.0949e-33	2.1897e-33	4.6094e-31	TRUE
746562	ZFAND2B	1195.6	7538.2/4549.4	1195.6	5856.1	2.2912	11507000	150330	12.02	1	1.392e-33	2.7839e-33	5.8532e-31	TRUE
688367	FAM206A	0	19.929/12.991	0.75243	16.093	3.2859	200.82	1.6304	12.014	1	2.0801e-33	4.1603e-33	8.7258e-31	TRUE
977642	SPOCD1	135.44	1082.4/800.24	135.44	930.69	2.7716	286680	4383.7	12.011	1	1.5854e-33	3.1709e-33	6.6587e-31	TRUE
750596	DEGS1	129.42	807.13/991.2	129.42	894.44	2.7795	250850	4073.6	11.986	1	2.1389e-33	4.2778e-33	8.9615e-31	TRUE
989282	IGSF8	141.46	1656.6/559.91	141.46	963.11	2.7587	728010	4702.5	11.982	1	2.2579e-33	4.5158e-33	9.4488e-31	TRUE
656172	NUCB1	279.15	2365.3/1226.3	279.15	1703.2	2.6048	1283500	14128	11.981	1	2.2687e-33	4.5374e-33	9.4825e-31	TRUE
605413	FAM26D	55.68	315.13/624.86	55.68	443.75	2.9721	99242	1049.9	11.977	1	2.4575e-33	4.915e-33	1.0259e-30	TRUE
668635	ZNF28	34.612	132.03/682.02	34.612	300.11	3.0799	149900	491.85	11.972	1	2.6595e-33	5.3189e-33	1.1089e-30	TRUE
656113	OPRL1	683.21	7953/1651.1	683.21	3623.8	2.4054	18322000	60454	11.96	1	2.8996e-33	5.7992e-33	1.2076e-30	TRUE
1059549	ZNF479	476.29	2209.6/3223	476.29	2668.7	2.4837	2256600	33627	11.956	1	3.0524e-33	6.1047e-33	1.2697e-30	TRUE
965424	PRDM1	108.35	793.43/745.67	108.35	769.18	2.8162	179550	3058.7	11.949	1	3.3819e-33	6.7638e-33	1.4051e-30	TRUE
944373	PRRX1	2331	5889.1/18055	2331	10311	2.1447	77184000	446260	11.946	1	3.3993e-33	6.7986e-33	1.4106e-30	TRUE
676580	RNASE11	114.37	696.28/928.84	114.37	804.2	2.8031	214410	3337.2	11.941	1	3.6968e-33	7.3936e-33	1.5323e-30	TRUE
782015	TRAFD1	31.602	78.471/983.41	31.602	277.88	3.0966	367040	425.69	11.937	1	4.0611e-33	8.1222e-33	1.6793e-30	TRUE
659341	LOC149950	477.79	1478.5/4830	477.79	2672.3	2.4812	6054600	33800	11.937	1	3.8346e-33	7.6692e-33	1.5875e-30	TRUE
916218	ZNF614	330.32	1248.1/3063.2	330.32	1955.3	2.5618	2260400	18562	11.927	1	4.3034e-33	8.6069e-33	1.7774e-30	TRUE
909898	IZUMO4	409.32	2151.1/2547.5	409.32	2340.9	2.5129	1526100	26291	11.913	1	5.0959e-33	1.0192e-32	2.1022e-30	TRUE
624959	TMEM44	325.05	1710.2/2170.8	325.05	1926.8	2.5638	1093600	18084	11.911	1	5.2448e-33	1.049e-32	2.161e-30	TRUE
815605	NEU2	146.72	450.9/2160.4	146.72	987	2.7416	1414000	4988.5	11.897	1	6.2534e-33	1.2507e-32	2.5705e-30	TRUE
769891	CDYL	1656.8	8973.1/6561.7	1656.8	7673.2	2.2107	15805000	255800	11.896	1	6.241e-33	1.2482e-32	2.5685e-30	TRUE
840367	C1QL2	176.82	1352.7/983.41	176.82	1153.4	2.6986	434400	6744.3	11.891	1	6.6886e-33	1.3377e-32	2.7462e-30	TRUE
701010	ADCY2	34.612	274.03/324.77	34.612	298.32	3.0713	30462	491.85	11.891	1	7.0241e-33	1.4048e-32	2.8806e-30	TRUE
797030	NAIP	87.282	303.92/1344.6	87.282	639.28	2.8585	545020	2159.6	11.878	1	7.9249e-33	1.585e-32	3.2461e-30	TRUE
794278	SLC35F4	161.02	1136/999	161.02	1065.3	2.7183	337270	5797.1	11.876	1	7.9815e-33	1.5963e-32	3.2655e-30	TRUE
1059264	GRAMD3	26.335	164.42/345.56	26.335	238.37	3.1304	31835	318.9	11.873	1	8.761e-33	1.7522e-32	3.5802e-30	TRUE
671670	STAC2	6.0194	159.43/33.776	6.0194	73.414	3.4062	8458.8	32.26	11.866	1	1.0419e-32	2.0837e-32	4.2476e-30	TRUE
592598	AGMO	63.957	252.85/962.62	63.957	493.38	2.9281	271350	1310.8	11.861	1	9.8442e-33	1.9688e-32	4.0181e-30	TRUE
1043185	ARSB	151.24	498.23/2042.2	151.24	1008.7	2.7296	1209100	5238.8	11.847	1	1.1359e-32	2.2719e-32	4.6258e-30	TRUE
895318	SLC33A1	96.311	503.21/950.93	96.311	691.76	2.8317	220290	2530.2	11.838	1	1.2833e-32	2.5665e-32	5.2196e-30	TRUE
1059903	KDM1B	2489	9478.8/12366	2489	10827	2.1205	29072000	496630	11.831	1	1.3505e-32	2.701e-32	5.4866e-30	TRUE
961102	DCTN5	127.16	988.98/767.76	127.16	871.38	2.767	243260	3959.5	11.827	1	1.4446e-32	2.8893e-32	5.8623e-30	TRUE
919402	PNPLA3	65.461	295.2/850.9	65.461	501.2	2.9177	196610	1360.6	11.813	1	1.7401e-32	3.4802e-32	7.0448e-30	TRUE
673978	DYNLT1	1267.8	5615/6564.3	1267.8	6071.1	2.2587	9137900	165400	11.811	1	1.7236e-32	3.4472e-32	6.9861e-30	TRUE
880756	THBS4	471.02	1892/3619.2	471.02	2616.8	2.4714	2885900	33025	11.808	1	1.7894e-32	3.5787e-32	7.2358e-30	TRUE
803852	MT1X	26.335	332.57/168.88	26.335	237	3.1221	29232	318.9	11.797	1	2.1854e-32	4.3708e-32	8.8168e-30	TRUE
1004235	ANKRD61	1101.6	6718.6/4307.8	1101.6	5379.8	2.287	9080400	131550	11.796	1	2.0583e-32	4.1167e-32	8.3138e-30	TRUE
770889	OPA3	19.563	201.78/171.48	19.563	186.02	3.185	12314	199.58	11.782	1	2.6221e-32	5.2443e-32	1.0567e-29	TRUE
636174	SH3D19	358.91	2293.1/1875.9	358.91	2074	2.5274	1223500	21239	11.769	1	2.8475e-32	5.695e-32	1.1462e-29	TRUE
821580	ST7L	981.92	4482.8/5275.6	981.92	4863.1	2.307	6013000	109090	11.751	1	3.5029e-32	7.0057e-32	1.4083e-29	TRUE
462912	SLC22A4	3.7621	32.385/79.244	3.7621	50.669	3.4396	1888.3	15.937	11.75	1	4.2825e-32	8.5651e-32	1.7178e-29	TRUE
695790	AMT	8.2767	145.73/59.758	8.2767	93.33	3.346	6131.5	52.427	11.747	1	4.2066e-32	8.4131e-32	1.6893e-29	TRUE
1010073	RNF26	373.96	2557.2/1788.8	373.96	2138.8	2.5127	1440000	22703	11.713	1	5.5194e-32	1.1039e-31	2.2114e-29	TRUE
948207	PDE6B	15.049	105.87/211.75	15.049	149.74	3.2315	12237	132.31	11.709	1	6.3046e-32	1.2609e-31	2.5173e-29	TRUE
808941	PDCD2L	426.63	2406.4/2373.4	426.63	2389.9	2.4831	1513100	28119	11.708	1	5.8499e-32	1.17e-31	2.3411e-29	TRUE
895831	ART1	333.33	3356.8/1121.1	333.33	1940	2.5374	2873900	18837	11.706	1	5.9778e-32	1.1956e-31	2.3896e-29	TRUE
782646	SATB2	0.75243	23.666/10.393	0.75243	15.691	3.2517	181.7	1.6304	11.7	1	8.8568e-32	1.7714e-31	3.5121e-29	TRUE
652157	ZNF484	4.5146	49.823/67.552	4.5146	58.015	3.4198	1429	20.915	11.699	1	7.7229e-32	1.5446e-31	3.073e-29	TRUE
860991	GOLGA5	12.791	176.87/97.431	12.791	131.28	3.2617	8591.5	102.7	11.692	1	7.8408e-32	1.5682e-31	3.1164e-29	TRUE
1062202	AFF4	1045.9	4755.6/5492.5	1045.9	5110.8	2.2877	6529900	120890	11.691	1	7.1017e-32	1.4203e-31	2.8323e-29	TRUE
793798	THBS2	52.67	217.98/789.84	52.67	414.95	2.9542	181120	960.61	11.689	1	7.6051e-32	1.521e-31	3.0296e-29	TRUE
770052	NLRP4	440.92	2235.8/2690.4	440.92	2452.6	2.473	1660500	29666	11.68	1	8.1466e-32	1.6293e-31	3.2342e-29	TRUE
594073	CLEC4M	77.5	272.78/1192.6	77.5	570.39	2.8637	427830	1784	11.669	1	9.4604e-32	1.8921e-31	3.743e-29	TRUE
987451	KLK4	1859.3	10506/6624	1859.3	8342.3	2.1651	21185000	308660	11.669	1	9.1615e-32	1.8323e-31	3.6288e-29	TRUE
384610	GIGYF2	252.06	1547/1509.5	252.06	1528.2	2.5952	648390	11973	11.662	1	1.0069e-31	2.0139e-31	3.9794e-29	TRUE
869231	PIP4K2A	740.39	4268.6/3384.1	740.39	3800.7	2.3583	3899900	68900	11.659	1	1.0362e-31	2.0724e-31	4.0905e-29	TRUE
732368	CXXC5	990.95	5485.5/4319.5	990.95	4867.7	2.2952	6250500	110730	11.65	1	1.1449e-31	2.2898e-31	4.5143e-29	TRUE
882537	YIPF1	6.7719	178.12/35.075	6.7719	79.076	3.365	10645	38.581	11.641	1	1.4845e-31	2.9691e-31	5.8271e-29	TRUE
1002331	GABBR2	282.91	1929.4/1465.4	282.91	1681.4	2.567	853560	14438	11.639	1	1.3131e-31	2.6262e-31	5.1717e-29	TRUE
960295	C1orf53	53.422	1003.9/174.08	53.422	418.09	2.945	327680	982.65	11.633	1	1.4642e-31	2.9284e-31	5.7603e-29	TRUE
974530	LY6D	392.02	1726.4/2835.9	392.02	2212.6	2.4938	1747900	24509	11.629	1	1.4707e-31	2.9415e-31	5.7796e-29	TRUE
702473	ZNF45	430.39	2631.9/2177.3	430.39	2393.8	2.4728	1585300	28523	11.626	1	1.5363e-31	3.0727e-31	6.0237e-29	TRUE
698576	GRB10	837.45	3034.2/5842	837.45	4210.2	2.3284	7205500	84193	11.624	1	1.5638e-31	3.1276e-31	6.1185e-29	TRUE
134037	ZFHX4	2006	9331.8/8442.7	2006	8876.2	2.1451	18095000	349350	11.624	1	1.564e-31	3.128e-31	6.1185e-29	TRUE
841295	HLA-F	392.02	2717.8/1799.2	392.02	2211.3	2.4929	1605200	24509	11.621	1	1.6217e-31	3.2433e-31	6.3369e-29	TRUE
1110973	BTG4	4.5146	159.43/20.785	4.5146	57.623	3.4101	9280.6	20.915	11.613	1	2.1167e-31	4.2334e-31	8.2527e-29	TRUE
874320	PLEKHA7	341.6	3490.1/1108.1	341.6	1966.6	2.5218	3148300	19602	11.607	1	1.9214e-31	3.8428e-31	7.4997e-29	TRUE
733768	CLCN3	255.07	1603.1/1466.7	255.07	1533.3	2.583	655870	12206	11.57	1	2.9505e-31	5.9009e-31	1.1491e-28	TRUE
642274	TALDO1	51.918	622.79/265.01	51.918	406.27	2.9442	100890	938.76	11.565	1	3.2348e-31	6.4696e-31	1.2584e-28	TRUE
846517	C11orf31	62.452	236.66/945.73	62.452	473.12	2.9015	264300	1261.7	11.561	1	3.3736e-31	6.7473e-31	1.3095e-28	TRUE
740169	GPRASP1	1028.6	4702/5304.2	1028.6	4994	2.2785	6153300	117650	11.561	1	3.2574e-31	6.5147e-31	1.2658e-28	TRUE
803350	OR13C8	55.68	1055/175.38	55.68	430.18	2.9274	364580	1049.9	11.558	1	3.5138e-31	7.0276e-31	1.3624e-28	TRUE
670969	CARKD	235.51	1452.3/1412.1	235.51	1432.1	2.5991	570530	10726	11.554	1	3.5678e-31	7.1356e-31	1.3818e-28	TRUE
604250	GNG7	237.02	2342.9/884.68	237.02	1439.7	2.5977	1364100	10837	11.553	1	3.5934e-31	7.1867e-31	1.3901e-28	TRUE
294510	TMEM26	238.52	993.97/2104.5	238.52	1446.3	2.5952	1033800	10948	11.543	1	4.0497e-31	8.0994e-31	1.5649e-28	TRUE
1054493	MAMDC4	62.452	254.1/878.18	62.452	472.4	2.8993	219160	1261.7	11.541	1	4.2669e-31	8.5339e-31	1.647e-28	TRUE
744627	AOC1	318.28	1329/2555.3	318.28	1842.8	2.5298	1465400	17477	11.532	1	4.5675e-31	9.1349e-31	1.7611e-28	TRUE
110122	TMEM161B	9.0292	52.314/184.47	9.0292	98.257	3.307	10463	59.924	11.527	1	5.5214e-31	1.1043e-30	2.1218e-28	TRUE
669755	TAS2R13	38.374	572.96/174.08	38.374	315.83	3.0084	93853	579.57	11.525	1	5.2158e-31	1.0432e-30	2.0066e-28	TRUE
680242	MS4A1	428.13	1741.3/3213.9	428.13	2365.7	2.4634	2254600	28281	11.521	1	5.1687e-31	1.0337e-30	1.9907e-28	TRUE
1007549	CLVS1	153.5	736.13/1349.7	153.5	996.8	2.6912	425330	5365.7	11.512	1	5.8123e-31	1.1625e-30	2.2312e-28	TRUE
771279	ORMDL3	75.243	1420/213.05	75.243	550.07	2.8536	669950	1701.3	11.512	1	5.9597e-31	1.1919e-30	2.2852e-28	TRUE
1026651	AK7	180.58	698.77/1861.6	180.58	1140.5	2.6523	873010	6977.9	11.492	1	7.361e-31	1.4722e-30	2.8194e-28	TRUE
673729	MEST	97.063	409.79/1123.7	97.063	678.61	2.7929	330250	2562.1	11.489	1	7.7027e-31	1.5405e-30	2.9471e-28	TRUE
1033613	FER	130.92	773.5/980.81	130.92	871.01	2.7247	237320	4150.3	11.488	1	7.743e-31	1.5486e-30	2.9592e-28	TRUE
362577	OR2V2	145.97	1144.7/795.04	145.97	953.98	2.6999	308130	4947.3	11.488	1	7.7575e-31	1.5515e-30	2.9615e-28	TRUE
757441	PRMT9	15.801	173.13/135.1	15.801	152.94	3.1958	8700.9	142.79	11.477	1	9.5019e-31	1.9004e-30	3.6235e-28	TRUE
611498	SUSD1	3.7621	134.52/18.187	3.7621	49.517	3.4071	6588.2	15.937	11.461	1	1.2491e-30	2.4983e-30	4.7531e-28	TRUE
1020977	ATP9A	33.859	479.55/167.58	33.859	283.5	3.0288	63742	474.97	11.455	1	1.1865e-30	2.373e-30	4.5198e-28	TRUE
1023816	MED12	124.15	1229.4/561.2	124.15	830.63	2.7323	368270	3809.4	11.446	1	1.2533e-30	2.5066e-30	4.7637e-28	TRUE
712856	DDX31	264.1	944.14/2593	264.1	1564.7	2.5622	1676900	12914	11.445	1	1.2624e-30	2.5248e-30	4.793e-28	TRUE
684598	GSPT2	385.24	2093.8/2211	385.24	2151.6	2.4785	1228800	23826	11.444	1	1.2743e-30	2.5486e-30	4.8331e-28	TRUE
656102	OPRL1	90.292	602.86/671.63	90.292	636.31	2.8035	123590	2280.6	11.434	1	1.4627e-30	2.9254e-30	5.5416e-28	TRUE
907611	VAV3	174.56	780.97/1558.9	174.56	1103.4	2.6532	568910	6605.7	11.428	1	1.5361e-30	3.0722e-30	5.807e-28	TRUE
764974	LRRC23	179.08	795.92/1596.6	179.08	1127.3	2.6474	596370	6884.1	11.428	1	1.5361e-30	3.0721e-30	5.807e-28	TRUE
742324	TMEM243	3.7621	58.542/41.571	3.7621	49.333	3.4018	1063.5	15.937	11.415	1	2.1234e-30	4.2468e-30	8.001e-28	TRUE
686517	VRK3	1681.7	8765.1/6460.3	1681.7	7525	2.1611	14768000	262080	11.414	1	1.7767e-30	3.5534e-30	6.7093e-28	TRUE
1004986	MTHFD2	109.85	449.65/1243.2	109.85	747.69	2.7557	402140	3127.5	11.405	1	2.0147e-30	4.0293e-30	7.5997e-28	TRUE
885985	ANO1	237.02	1462.3/1386.1	237.02	1423.7	2.5815	561470	10837	11.4	1	2.1261e-30	4.2522e-30	8.0026e-28	TRUE
830935	PCDHAC1	382.99	2877.3/1582.3	382.99	2133.7	2.4749	1808900	23600	11.396	1	2.1952e-30	4.3904e-30	8.2538e-28	TRUE
746164	NFE2L2	47.403	179.36/771.66	47.403	372.06	2.9462	180560	811.76	11.395	1	2.3304e-30	4.6608e-30	8.7526e-28	TRUE
709458	ASB16	111.36	686.31/831.41	111.36	755.39	2.751	176090	3196.8	11.391	1	2.3878e-30	4.7755e-30	8.9584e-28	TRUE
1097981	SFT2D1	117.38	638.98/974.31	117.38	789.03	2.7385	224280	3480	11.386	1	2.5244e-30	5.0488e-30	9.4609e-28	TRUE
880154	OTOL1	3.7621	54.805/44.169	3.7621	49.201	3.398	988.56	15.937	11.382	1	3.1065e-30	6.2131e-30	1.1618e-27	TRUE
82485	CSTF2	692.99	3482.6/3563.4	692.99	3522.8	2.3441	3094000	61868	11.377	1	2.7367e-30	5.4733e-30	1.0245e-27	TRUE
943278	2023-03-02	163.28	626.52/1720	163.28	1038.1	2.6611	753350	5929.1	11.361	1	3.3183e-30	6.6367e-30	1.2396e-27	TRUE
855037	BAIAP2L1	6.0194	159.43/31.178	6.0194	70.539	3.3493	8543.5	32.26	11.36	1	3.8871e-30	7.7742e-30	1.4475e-27	TRUE
652387	SIGLEC9	262.6	1474.8/1623.9	262.6	1547.5	2.5545	661670	12795	11.359	1	3.3608e-30	6.7215e-30	1.2541e-27	TRUE
937502	ACAT1	233.25	1150.9/1703.1	233.25	1400	2.5804	651600	10559	11.355	1	3.5602e-30	7.1203e-30	1.3271e-27	TRUE
610149	PPEF1	21.82	104.63/368.94	21.82	196.49	3.1134	40346	236.99	11.346	1	4.1933e-30	8.3865e-30	1.5598e-27	TRUE
1008525	VPS9D1	6.7719	143.24/41.571	6.7719	77.186	3.3306	6331	38.581	11.336	1	5.0248e-30	1.005e-29	1.8651e-27	TRUE
288405	LRRC73	189.61	1205.7/1143.2	189.61	1174	2.624	388410	7551	11.329	1	4.7991e-30	9.5981e-30	1.7832e-27	TRUE
717749	PBLD	13.544	254.1/70.151	13.544	133.53	3.2095	19604	112.26	11.325	1	5.4994e-30	1.0999e-29	2.0369e-27	TRUE
984965	WT1-AS	70.728	687.56/385.83	70.728	515.06	2.8469	115170	1540.4	11.321	1	5.3638e-30	1.0728e-29	1.9888e-27	TRUE
670428	TOR1AIP1	340.85	1621.7/2277.3	340.85	1921.8	2.4917	1136900	19532	11.312	1	5.7668e-30	1.1534e-29	2.1315e-27	TRUE
94151	RAB28	862.28	3816.4/4674.1	862.28	4223.6	2.2909	4595300	88294	11.312	1	5.7356e-30	1.1471e-29	2.1222e-27	TRUE
726709	ATXN7L3	288.93	1438.6/1940.8	288.93	1671	2.5278	844880	14939	11.307	1	6.0888e-30	1.2178e-29	2.2481e-27	TRUE
1061631	CXorf38	97.816	1055/430	97.816	673.54	2.7711	281360	2594.2	11.304	1	6.4704e-30	1.2941e-29	2.3864e-27	TRUE
781636	ZNF749	18.058	310.15/90.936	18.058	167.96	3.1482	28472	176	11.299	1	7.2646e-30	1.4529e-29	2.6737e-27	TRUE
980380	AHR	3628.2	14895/14025	3628.2	14453	1.9938	43795000	918270	11.296	1	6.8309e-30	1.3662e-29	2.5167e-27	TRUE
907391	KRTAP9-7	81.262	773.5/430	81.262	576.72	2.8121	144410	1925.2	11.292	1	7.4277e-30	1.4855e-29	2.7308e-27	TRUE
1008007	SKAP2	2.2573	77.226/14.29	2.2573	33.257	3.3947	2083.9	7.5419	11.288	1	9.4529e-30	1.8906e-29	3.4608e-27	TRUE
616519	OIT3	468.76	2279.4/2763.2	468.76	2509.6	2.4181	1705800	32769	11.274	1	8.8307e-30	1.7661e-29	3.2432e-27	TRUE
1000445	UGT1A4	133.93	1282.9/594.98	133.93	873.69	2.6965	396140	4305.3	11.274	1	8.982e-30	1.7964e-29	3.2953e-27	TRUE
653103	ZNF429	60.194	447.16/450.78	60.194	448.97	2.8784	62409	1189.5	11.272	1	9.3554e-30	1.8711e-29	3.4287e-27	TRUE
1045465	DSCR4	315.27	1905.7/1687.5	315.27	1793.3	2.5042	876740	17209	11.267	1	9.6404e-30	1.9281e-29	3.5257e-27	TRUE
1067142	CAPZA2	46.651	227.94/579.39	46.651	363.42	2.935	88749	791.28	11.261	1	1.0741e-29	2.1481e-29	3.924e-27	TRUE
814218	ZNF596	16.553	88.436/275.41	16.553	156.08	3.1617	22043	153.57	11.259	1	1.1483e-29	2.2966e-29	4.1909e-27	TRUE
667231	CARD14	55.68	849.48/207.85	55.68	420.23	2.8937	214330	1049.9	11.251	1	1.2014e-29	2.4029e-29	4.3802e-27	TRUE
940078	RFX6	24.078	423.49/105.23	24.078	211.12	3.0804	54608	276.8	11.243	1	1.3592e-29	2.7184e-29	4.9501e-27	TRUE
913944	SPRR4	32.354	280.25/257.22	32.354	268.49	3.0143	23676	441.89	11.233	1	1.4925e-29	2.9851e-29	5.4187e-27	TRUE
950085	GGA3	249.05	2503.6/858.69	249.05	1466.2	2.5528	1590200	11743	11.233	1	1.4267e-29	2.8533e-29	5.1904e-27	TRUE
698167	DENND4B	274.64	1413.7/1792.7	274.64	1592	2.5309	736990	13759	11.231	1	1.454e-29	2.9079e-29	5.2842e-27	TRUE
701560	SP3	475.54	3410.4/1878.5	475.54	2531.1	2.4097	2488600	33541	11.224	1	1.5668e-29	3.1335e-29	5.6823e-27	TRUE
1120800	RGS5	6.7719	13.701/424.8	6.7719	76.478	3.3175	76876	38.581	11.222	1	1.8357e-29	3.6714e-29	6.6438e-27	TRUE
1074482	ABT1	164.03	954.11/1114.6	164.03	1031.2	2.645	310520	5973.3	11.221	1	1.6413e-29	3.2826e-29	5.9465e-27	TRUE
991021	CCDC85B	54.175	538.09/311.78	54.175	409.59	2.8956	71485	1004.9	11.212	1	1.8603e-29	3.7207e-29	6.726e-27	TRUE
632605	RETSAT	18.811	123.31/240.33	18.811	172.16	3.1277	15332	187.65	11.194	1	2.3775e-29	4.755e-29	8.578e-27	TRUE
335890	NRIP1	537.23	2166.1/3620.5	537.23	2800.4	2.3798	2743500	40896	11.191	1	2.2596e-29	4.5193e-29	8.1612e-27	TRUE
758527	TTC40	127.16	605.35/1140.6	127.16	830.94	2.6985	305560	3959.5	11.184	1	2.482e-29	4.964e-29	8.9458e-27	TRUE
937388	KEL	1118.9	6677.5/4088.2	1118.9	5224.9	2.2223	8784000	134930	11.178	1	2.6178e-29	5.2356e-29	9.4255e-27	TRUE
750836	SH3PXD2B	285.92	1127.2/2386.4	285.92	1640.2	2.516	1301600	14687	11.174	1	2.7503e-29	5.5006e-29	9.8922e-27	TRUE
815158	C5orf42	364.18	2210.9/1830.4	364.18	2011.7	2.4625	1114600	21747	11.172	1	2.8173e-29	5.6345e-29	1.0123e-26	TRUE
638987	RNH1	279.15	3170/814.53	279.15	1606.9	2.5209	2778000	14128	11.171	1	2.8638e-29	5.7276e-29	1.0279e-26	TRUE
798268	APOC1	142.21	732.4/1132.8	142.21	910.86	2.6707	296180	4743	11.161	1	3.227e-29	6.454e-29	1.1559e-26	TRUE
956924	ZNF358	659.88	4014.5/2758	659.88	3327.4	2.3324	3304900	57133	11.16	1	3.205e-29	6.4101e-29	1.1492e-26	TRUE
731897	TYW1B	81.262	579.19/562.5	81.262	570.79	2.7972	97970	1925.2	11.157	1	3.4308e-29	6.8617e-29	1.2277e-26	TRUE
597074	UBE2QL1	328.06	2269.4/1490	328.06	1838.9	2.4832	1115100	18356	11.151	1	3.5531e-29	7.1061e-29	1.2701e-26	TRUE
766572	ZKSCAN5	35.364	346.27/237.73	35.364	286.92	2.9851	30967	508.95	11.15	1	3.7892e-29	7.5783e-29	1.3531e-26	TRUE
605136	RNF180	21.82	104.63/357.25	21.82	193.35	3.0903	37410	236.99	11.142	1	4.2279e-29	8.4558e-29	1.5051e-26	TRUE
670000	LAMTOR3	477.79	3189.9/1999.3	477.79	2525.4	2.3996	2137400	33800	11.137	1	4.1439e-29	8.2878e-29	1.4776e-26	TRUE
1072850	ZER1	799.83	7712.6/1985	799.83	3912.8	2.289	15805000	78125	11.137	1	4.1462e-29	8.2923e-29	1.4776e-26	TRUE
697401	ORC5	18.811	313.88/93.534	18.811	171.36	3.1211	28925	187.65	11.136	1	4.5581e-29	9.1163e-29	1.6177e-26	TRUE
1083302	SLC17A7	741.14	2583.3/5202.8	741.14	3666.1	2.3049	5742700	69014	11.134	1	4.2871e-29	8.5742e-29	1.5231e-26	TRUE
801082	TRIM28	6847.9	25504/24042	6847.9	24762	1.8543	118300000	2588900	11.134	1	4.2855e-29	8.5709e-29	1.5231e-26	TRUE
922779	C1orf111	24.83	600.37/76.646	24.83	214.57	3.061	126450	290.58	11.131	1	4.7887e-29	9.5773e-29	1.6978e-26	TRUE
868634	LRCH4	145.22	1284.2/663.83	145.22	923.31	2.6602	384760	4906.1	11.109	1	5.81e-29	1.162e-28	2.0579e-26	TRUE
707091	UGT2A2	31.602	148.22/458.58	31.602	260.73	3.005	59213	425.69	11.105	1	6.3033e-29	1.2607e-28	2.2303e-26	TRUE
1113878	COG6	75.243	728.66/389.73	75.243	532.9	2.8079	128510	1701.3	11.096	1	6.826e-29	1.3652e-28	2.4128e-26	TRUE
1119269	GPR68	69.976	658.91/381.93	69.976	501.66	2.8242	104980	1514.2	11.093	1	7e-29	1.4e-28	2.4693e-26	TRUE
1076307	CLEC2L	692.99	3008.1/3960.9	692.99	3451.8	2.3148	3250200	61868	11.091	1	6.9343e-29	1.3869e-28	2.4486e-26	TRUE
660661	GABRR1	494.35	2727.8/2457.9	494.35	2589.3	2.3866	1728900	35724	11.084	1	7.5248e-29	1.505e-28	2.6517e-26	TRUE
998851	PELI1	324.3	1611.8/2037	324.3	1811.9	2.4785	933150	18016	11.083	1	7.6181e-29	1.5236e-28	2.6792e-26	TRUE
802255	ZMYM6NB	838.96	4560/3614.1	838.96	4059.6	2.2733	4288000	84440	11.083	1	7.5793e-29	1.5159e-28	2.6682e-26	TRUE
703366	CLPS	122.65	1084.9/589.78	122.65	799.91	2.6954	275370	3735.2	11.082	1	7.884e-29	1.5768e-28	2.7699e-26	TRUE
1074241	ARHGAP18	306.99	2475/1205.5	306.99	1727.3	2.4884	1378700	16482	11.063	1	9.5308e-29	1.9062e-28	3.3451e-26	TRUE
772115	DSC3	48.908	634/218.25	48.908	371.99	2.9018	109180	853.31	11.06	1	1.0265e-28	2.053e-28	3.5991e-26	TRUE
644699	AIM1	15.801	330.08/66.253	15.801	147.91	3.1479	35243	142.79	11.056	1	1.1292e-28	2.2584e-28	3.9514e-26	TRUE
235304	SYNCRIP	1.5049	6.2279/93.534	1.5049	24.241	3.333	3551.3	4.2295	11.056	1	1.3418e-28	2.6837e-28	4.686e-26	TRUE
910236	TAAR8	912.7	4475.3/4231.1	912.7	4351.5	2.2521	4538900	96850	11.05	1	1.0985e-28	2.1969e-28	3.8476e-26	TRUE
919146	MCEMP1	1079.7	4481.6/5621.1	1079.7	5019.1	2.2157	6360300	127330	11.04	1	1.2305e-28	2.4609e-28	4.3013e-26	TRUE
835889	LOC339862	9.7816	8.719/1151	9.7816	100.65	3.237	611470	67.787	11.037	1	1.4317e-28	2.8633e-28	4.9946e-26	TRUE
837246	JAKMIP3	87.282	620.3/576.79	87.282	598.15	2.7627	106810	2159.6	10.993	1	2.1249e-28	4.2499e-28	7.4058e-26	TRUE
676992	SMIM8	414.59	2519.8/1944.7	414.59	2213.7	2.4139	1378200	26842	10.981	1	2.372e-28	4.7441e-28	8.2587e-26	TRUE
635347	FOLR4	239.27	662.64/2917.7	239.27	1390.5	2.5339	2447800	11004	10.974	1	2.567e-28	5.1339e-28	8.9285e-26	TRUE
604859	YTHDF3	94.806	736.13/556.01	94.806	639.76	2.7416	132370	2466.9	10.972	1	2.6785e-28	5.3571e-28	9.298e-26	TRUE
821425	SWI5	2137.7	10428/7710.1	2137.7	8966.6	2.068	20016000	387500	10.97	1	2.6548e-28	5.3097e-28	9.2249e-26	TRUE
930107	WDR49	22.573	214.24/179.27	22.573	195.98	3.0628	13227	250	10.967	1	2.9786e-28	5.9572e-28	1.0319e-25	TRUE
928135	GSR	185.85	1366.4/923.65	185.85	1123.4	2.5892	420910	7310.1	10.966	1	2.8314e-28	5.6629e-28	9.8189e-26	TRUE
560572	HOXA5	27.84	262.82/205.26	27.84	232.26	3.0158	18859	348.21	10.955	1	3.3822e-28	6.7643e-28	1.1705e-25	TRUE
899772	TRIL	44.393	133.28/867.79	44.393	340.13	2.9098	250640	731.07	10.938	1	4.0077e-28	8.0154e-28	1.3857e-25	TRUE
934609	THUMPD3	21.82	122.07/296.19	21.82	190.15	3.0663	23684	236.99	10.935	1	4.2707e-28	8.5414e-28	1.4751e-25	TRUE
751373	HIST1H2AM	106.09	570.47/858.69	106.09	699.9	2.7104	172970	2956.7	10.921	1	4.7179e-28	9.4358e-28	1.628e-25	TRUE
922473	CEP83	116.63	1371.4/418.31	116.63	757.42	2.6888	507910	3444.1	10.919	1	4.7908e-28	9.5816e-28	1.6515e-25	TRUE
1064374	PACRGL	11.286	117.08/106.52	11.286	111.68	3.1971	4425	84.571	10.917	1	5.3824e-28	1.0765e-27	1.8536e-25	TRUE
1008828	FRMD1	426.63	1616.8/3143.8	426.63	2254.5	2.399	2138600	28119	10.9	1	5.7711e-28	1.1542e-27	1.9855e-25	TRUE
734695	ZNF512	197.89	898.06/1545.9	197.89	1178.3	2.5679	534200	8091.5	10.899	1	5.9177e-28	1.1835e-27	2.0339e-25	TRUE
1069314	CCDC155	2118.1	10283/7617.8	2118.1	8850.9	2.0625	19419000	381730	10.897	1	5.9474e-28	1.1895e-27	2.0421e-25	TRUE
651979	L1CAM	94.806	565.49/713.2	94.806	635.06	2.731	126210	2466.9	10.877	1	7.5944e-28	1.5189e-27	2.6025e-25	TRUE
807210	PROSC	296.46	1621.7/1686.2	296.46	1653.7	2.4758	723860	15575	10.875	1	7.6453e-28	1.5291e-27	2.6174e-25	TRUE
1062200	AFF4	2686.9	11980/9815.9	2686.9	10844	2.0125	26377000	562620	10.875	1	7.5845e-28	1.5169e-27	2.6017e-25	TRUE
904669	GPR21	697.5	4102.9/2845	697.5	3416.5	2.2906	3397200	62525	10.874	1	7.6902e-28	1.538e-27	2.6302e-25	TRUE
743034	PIWIL1	1.5049	27.403/20.785	1.5049	23.867	3.3114	253.11	4.2295	10.873	1	1.0056e-27	2.0113e-27	3.426e-25	TRUE
878159	URAD	66.214	860.69/257.22	66.214	470.54	2.8105	205680	1385.8	10.861	1	9.1635e-28	1.8327e-27	3.131e-25	TRUE
901186	NXF3	243.03	1418.7/1374.4	243.03	1396.4	2.5176	525030	11286	10.857	1	9.3848e-28	1.877e-27	3.2034e-25	TRUE
1118668	TMEM53	419.1	2431.4/2014.9	419.1	2213.3	2.3981	1312700	27318	10.856	1	9.4334e-28	1.8867e-27	3.2169e-25	TRUE
805236	ITGB4	689.98	3894.9/2930.7	689.98	3378.6	2.2901	3102400	61432	10.848	1	1.0267e-27	2.0534e-27	3.4944e-25	TRUE
752263	DENND5B	16.553	307.66/74.048	16.553	150.96	3.1139	29246	153.57	10.846	1	1.1447e-27	2.2894e-27	3.8806e-25	TRUE
1109654	MEX3C	59.442	321.36/574.2	59.442	429.56	2.8326	80099	1165.8	10.84	1	1.1558e-27	2.3117e-27	3.9147e-25	TRUE
463175	GYS1	346.87	4233.7/837.91	346.87	1883.5	2.4376	5289300	20094	10.84	1	1.1196e-27	2.2393e-27	3.8068e-25	TRUE
789848	TMEM210	640.32	3534.9/2839.8	640.32	3168.4	2.3051	2627400	54404	10.839	1	1.1341e-27	2.2681e-27	3.8522e-25	TRUE
980193	SPATA7	879.59	4634.8/3720.6	879.59	4152.6	2.2378	4380000	91196	10.838	1	1.1363e-27	2.2726e-27	3.8561e-25	TRUE
550042	IER5	88.787	1432.4/250.72	88.787	599.32	2.7412	650160	2219.8	10.836	1	1.1972e-27	2.3944e-27	4.0507e-25	TRUE
1100021	HNRNPA3	77.5	729.91/392.32	77.5	535.13	2.7718	127630	1784	10.835	1	1.2203e-27	2.4406e-27	4.1249e-25	TRUE
287773	FAM19A4	139.95	1101.1/697.61	139.95	876.43	2.6381	276620	4622	10.833	1	1.2263e-27	2.4526e-27	4.1413e-25	TRUE
767597	BZW2	24.078	406.06/102.63	24.078	204.16	3.0323	49676	276.8	10.824	1	1.4262e-27	2.8524e-27	4.807e-25	TRUE
770449	RPS25	193.37	645.21/2046.1	193.37	1149	2.5647	1093700	7794.9	10.824	1	1.3482e-27	2.6964e-27	4.5485e-25	TRUE
936186	PLTP	296.46	1839.7/1473.2	296.46	1646.3	2.4693	762240	15575	10.816	1	1.4613e-27	2.9226e-27	4.9205e-25	TRUE
970863	HIF1A	95.559	798.41/506.64	95.559	636.01	2.7218	149530	2498.5	10.812	1	1.5464e-27	3.0929e-27	5.2022e-25	TRUE
819464	MAP3K13	599.69	3241/2755.4	599.69	2988.3	2.3151	2279100	48902	10.802	1	1.6984e-27	3.3968e-27	5.7078e-25	TRUE
1037152	DEF6	91.796	454.63/830.11	91.796	614.33	2.7292	162750	2342.1	10.797	1	1.825e-27	3.65e-27	6.1214e-25	TRUE
600447	GRP	176.82	453.39/2494.2	176.82	1063.5	2.5816	1914800	6744.3	10.796	1	1.8198e-27	3.6396e-27	6.11e-25	TRUE
614999	THTPA	50.413	464.6/300.09	50.413	373.39	2.8644	53112	895.64	10.792	1	1.9645e-27	3.929e-27	6.5831e-25	TRUE
721286	CNPPD1	249.81	815.85/2473.5	249.81	1420.6	2.5028	1556400	11800	10.778	1	2.2171e-27	4.4342e-27	7.4225e-25	TRUE
1110677	CCDC93	32.354	149.47/448.18	32.354	258.84	2.9617	55701	441.89	10.774	1	2.4305e-27	4.8611e-27	8.1213e-25	TRUE
866640	IL1RAPL2	148.98	763.54/1106.8	148.98	919.29	2.6173	279800	5113.1	10.773	1	2.3593e-27	4.7187e-27	7.891e-25	TRUE
1080917	NPVF	106.84	757.31/639.15	106.84	695.73	2.6916	144830	2990.6	10.768	1	2.4904e-27	4.9808e-27	8.3133e-25	TRUE
168989	AFF4	7965.2	25423/29857	7965.2	27551	1.7902	146250000	3313300	10.76	1	2.6569e-27	5.3139e-27	8.8608e-25	TRUE
899130	PARPBP	32.354	158.19/422.2	32.354	258.44	2.9595	48000	441.89	10.755	1	2.9793e-27	5.9586e-27	9.9168e-25	TRUE
510355	MYCN	400.29	1412.5/3159.4	400.29	2112.5	2.3969	2243800	25355	10.753	1	2.8945e-27	5.7889e-27	9.6437e-25	TRUE
1067151	ITIH5	69.976	530.61/449.48	69.976	488.37	2.7855	73837	1514.2	10.752	1	3.011e-27	6.0219e-27	1.0013e-24	TRUE
986849	SLC30A8	137.69	920.48/801.53	137.69	858.95	2.6323	213160	4502.2	10.749	1	3.0515e-27	6.103e-27	1.0138e-24	TRUE
635104	TM9SF1	337.09	1245.6/2672.2	337.09	1824.4	2.4327	1601200	19183	10.739	1	3.3797e-27	6.7593e-27	1.1217e-24	TRUE
599664	TRIM45	49.66	144.49/932.74	49.66	367.16	2.8614	287540	874.38	10.737	1	3.5733e-27	7.1467e-27	1.1844e-24	TRUE
842043	TOMM5	318.28	2057.7/1466.7	318.28	1737.2	2.4447	912070	17477	10.733	1	3.5754e-27	7.1508e-27	1.1844e-24	TRUE
783883	PATE4	4.5146	18.684/153.29	4.5146	53.577	3.307	8605.2	20.915	10.728	1	4.4759e-27	8.9519e-27	1.4814e-24	TRUE
1054672	GKN2	2.2573	77.226/12.991	2.2573	31.716	3.3283	2106.2	7.5419	10.727	1	4.7905e-27	9.5811e-27	1.5825e-24	TRUE
802910	LPAL2	6.7719	188.08/28.58	6.7719	73.364	3.2583	12348	38.581	10.721	1	4.6974e-27	9.3948e-27	1.5532e-24	TRUE
653825	FBXW8	52.67	310.15/476.76	52.67	384.54	2.8447	55635	960.61	10.708	1	4.9075e-27	9.8151e-27	1.6196e-24	TRUE
965288	PPIL4	140.7	637.73/1191.3	140.7	871.62	2.6225	325830	4662.2	10.705	1	4.941e-27	9.8821e-27	1.6291e-24	TRUE
946299	MSX2	40.631	423.49/227.34	40.631	310.29	2.9025	44616	634.81	10.703	1	5.2202e-27	1.044e-26	1.7195e-24	TRUE
1087498	HIST1H2BG	528.21	5255.1/1348.4	528.21	2662	2.3312	7399500	39785	10.698	1	5.2282e-27	1.0456e-26	1.7205e-24	TRUE
762529	MIOS	8.2767	34.876/210.45	8.2767	85.715	3.2246	15122	52.427	10.695	1	6.1521e-27	1.2304e-26	2.0226e-24	TRUE
959092	TMEM86B	1006.8	5415.8/3919.3	1006.8	4607.2	2.1931	5704800	113620	10.682	1	6.2205e-27	1.2441e-26	2.0432e-24	TRUE
737708	SSTR5	700.51	5846.7/1952.5	700.51	3378.8	2.2684	8244600	62965	10.673	1	6.8018e-27	1.3604e-26	2.232e-24	TRUE
672110	RAD21L1	32.354	632.75/103.93	32.354	256.48	2.9485	131980	441.89	10.662	1	8.1738e-27	1.6348e-26	2.6797e-24	TRUE
616733	SPATA13	11.286	77.226/154.59	11.286	109.27	3.1659	6466.6	84.571	10.655	1	9.3184e-27	1.8637e-26	3.0492e-24	TRUE
1032523	CPLX4	39.879	387.37/239.03	39.879	304.3	2.9008	37231	616.18	10.652	1	9.0116e-27	1.8023e-26	2.9516e-24	TRUE
840985	CEP76	24.83	124.56/341.66	24.83	206.3	3.0046	31963	290.58	10.646	1	9.8234e-27	1.9647e-26	3.2115e-24	TRUE
611793	PVRL3	9.7816	191.82/49.365	9.7816	97.333	3.1891	11369	67.787	10.634	1	1.1747e-26	2.3493e-26	3.8294e-24	TRUE
694225	MUC22	93.301	581.68/649.54	93.301	614.68	2.7068	111430	2404.2	10.633	1	1.0735e-26	2.1471e-26	3.5063e-24	TRUE
974763	TMIGD1	52.67	508.19/287.1	52.67	381.97	2.8351	62793	960.61	10.625	1	1.1947e-26	2.3894e-26	3.891e-24	TRUE
951903	GYLTL1B	224.98	543.07/3041.2	224.98	1285.2	2.5088	2833800	9959.3	10.624	1	1.1718e-26	2.3436e-26	3.8237e-24	TRUE
682595	THEG5	468.01	2055.2/2774.8	468.01	2388.1	2.3488	1608400	32683	10.621	1	1.2001e-26	2.4002e-26	3.905e-24	TRUE
1012635	SNRK	391.26	2506.1/1678.4	391.26	2050.9	2.3871	1313800	24433	10.618	1	1.241e-26	2.482e-26	4.0343e-24	TRUE
790045	XKR3	122.65	946.64/628.76	122.65	771.5	2.6433	205560	3735.2	10.617	1	1.2759e-26	2.5517e-26	4.1438e-24	TRUE
156074	NAA16	6.7719	57.296/92.235	6.7719	72.699	3.2453	2390.8	38.581	10.614	1	1.4875e-26	2.9751e-26	4.8196e-24	TRUE
1085340	SGCB	6.7719	18.684/281.9	6.7719	72.68	3.2449	31414	38.581	10.611	1	1.5357e-26	3.0715e-26	4.9647e-24	TRUE
1010626	TCEANC	38.374	161.92/532.62	38.374	293.69	2.9039	79760	579.57	10.605	1	1.4881e-26	2.9762e-26	4.8196e-24	TRUE
593893	POU2F2	622.26	4309.7/2142.2	622.26	3038.5	2.2859	3916500	51931	10.603	1	1.451e-26	2.9019e-26	4.7081e-24	TRUE
715208	IGFL4	0	22.42/9.0936	0.75243	14.289	3.1251	219.8	1.6304	10.601	1	2.0331e-26	4.0662e-26	6.5301e-24	TRUE
902669	FAIM2	4013.5	18178/12448	4013.5	15042	1.9059	55970000	1082600	10.6	1	1.4914e-26	2.9828e-26	4.8259e-24	TRUE
1012529	OR6C76	8.2767	38.613/187.07	8.2767	85.022	3.213	11411	52.427	10.599	1	1.7197e-26	3.4394e-26	5.5542e-24	TRUE
1092502	KRTAP5-4	252.82	2548.4/784.65	252.82	1414.1	2.479	1682300	12031	10.587	1	1.7262e-26	3.4524e-26	5.57e-24	TRUE
752592	LACE1	306.99	1853.4/1497.8	306.99	1666.2	2.4364	766380	16482	10.587	1	1.7293e-26	3.4586e-26	5.575e-24	TRUE
976394	TNKS	46.651	485.77/244.23	46.651	344.45	2.8579	58438	791.28	10.587	1	1.8088e-26	3.6176e-26	5.8259e-24	TRUE
662171	NPC2	45.898	352.5/327.37	45.898	339.7	2.8609	35821	771.01	10.581	1	1.9198e-26	3.8396e-26	6.1719e-24	TRUE
608816	LMBR1	1389	7357.6/4931.3	1389	6023.5	2.1158	10134000	191910	10.579	1	1.8616e-26	3.7232e-26	5.9904e-24	TRUE
854366	PTPRS	4.5146	67.261/41.571	4.5146	52.881	3.2885	1306	20.915	10.576	1	2.2984e-26	4.5968e-26	7.3618e-24	TRUE
770045	NLRP4	477.79	2019.1/2903.5	477.79	2421.2	2.3389	1735600	33800	10.571	1	2.0446e-26	4.0891e-26	6.5571e-24	TRUE
801688	SRSF12	1915.7	8524.7/7382.7	1915.7	7933.2	2.0495	13981000	324080	10.57	1	2.0453e-26	4.0905e-26	6.5571e-24	TRUE
994847	ZNF599	16.553	41.104/528.73	16.553	147.51	3.0808	106600	153.57	10.568	1	2.3091e-26	4.6182e-26	7.3893e-24	TRUE
865506	GPSM2	58.69	388.62/444.29	58.69	415.52	2.8028	53219	1142.2	10.558	1	2.4276e-26	4.8552e-26	7.7614e-24	TRUE
1058502	LENG8	49.66	125.8/1039.3	49.66	361.64	2.8396	374720	874.38	10.551	1	2.6423e-26	5.2845e-26	8.4322e-24	TRUE
946149	SWSAP1	796.82	2892.2/4827.4	796.82	3736.6	2.228	4615100	77647	10.55	1	2.5496e-26	5.0993e-26	8.1441e-24	TRUE
966600	C9orf135	18.811	366.2/72.749	18.811	163.25	3.0516	42959	187.65	10.544	1	2.9462e-26	5.8925e-26	9.3851e-24	TRUE
1027883	CCDC77	343.11	1641.7/2026.6	343.11	1824	2.407	905950	19742	10.54	1	2.8565e-26	5.7131e-26	9.1077e-24	TRUE
1055307	RASA3	403.3	1332.8/3276.3	403.3	2089.6	2.3704	2471000	25666	10.526	1	3.2944e-26	6.5887e-26	1.0484e-23	TRUE
838680	TMEM65	144.47	1233.1/624.86	144.47	877.8	2.5949	349760	4865.2	10.514	1	3.81e-26	7.6199e-26	1.2114e-23	TRUE
640183	CEPT1	47.403	322.6/372.84	47.403	346.81	2.8451	37816	811.76	10.509	1	4.1347e-26	8.2693e-26	1.3135e-23	TRUE
1001757	PIBF1	620.75	2827.5/3203.5	620.75	3009.6	2.2756	2236000	51727	10.504	1	4.1731e-26	8.3463e-26	1.3245e-23	TRUE
722709	ARHGAP23	69.976	917.99/249.42	69.976	478.53	2.7562	238260	1514.2	10.499	1	4.5251e-26	9.0502e-26	1.4336e-23	TRUE
611044	PRDM9	71.481	800.9/296.19	71.481	487.07	2.7514	165900	1566.8	10.499	1	4.5251e-26	9.0502e-26	1.4336e-23	TRUE
729660	AP3M1	29.345	1352.7/40.272	29.345	233.6	2.9507	770190	378.49	10.499	1	4.6821e-26	9.3642e-26	1.482e-23	TRUE
740030	ITGA8	265.61	2051.5/1043.2	265.61	1462.9	2.457	929360	13033	10.487	1	4.9857e-26	9.9715e-26	1.5738e-23	TRUE
654648	SGTB	449.95	2765.2/1890.2	449.95	2286.2	2.3425	1574100	30659	10.487	1	4.9857e-26	9.9715e-26	1.5738e-23	TRUE
902400	C1RL	1088	4963.6/4745.6	1088	4853.4	2.1563	5376000	128930	10.487	1	4.9835e-26	9.9671e-26	1.5738e-23	TRUE
916142	FBXO8	1209.2	4636/6087.5	1209.2	5312.4	2.1345	7082800	153110	10.486	1	4.9948e-26	9.9896e-26	1.5752e-23	TRUE
668637	RSRC1	195.63	1598.1/798.94	195.63	1129.9	2.524	577320	7942.7	10.484	1	5.2143e-26	1.0429e-25	1.6429e-23	TRUE
663268	CCNC	8053.3	27665/26909	8053.3	27285	1.7603	134470000	3373200	10.471	1	5.8705e-26	1.1741e-25	1.848e-23	TRUE
666556	FNBP1	33.859	363.71/188.37	33.859	261.75	2.9141	33165	474.97	10.457	1	7.2624e-26	1.4525e-25	2.2841e-23	TRUE
853562	CASP12	207.67	1660.3/845.7	207.67	1185	2.5068	617580	8748.7	10.449	1	7.5311e-26	1.5062e-25	2.3665e-23	TRUE
648723	MSANTD1	4.5146	13.701/198.76	4.5146	52.288	3.2725	15629	20.915	10.446	1	9.0845e-26	1.8169e-25	2.8393e-23	TRUE
843137	TREM1	153.5	605.35/1393.9	153.5	918.6	2.5734	461260	5365.7	10.445	1	7.8707e-26	1.5741e-25	2.471e-23	TRUE
683833	CA7	93.301	708.73/517.04	93.301	605.34	2.6848	119040	2404.2	10.443	1	8.1226e-26	1.6245e-25	2.5478e-23	TRUE
911873	RASL11B	187.35	1097.3/1074.3	187.35	1085.8	2.5285	318820	7406.1	10.44	1	8.2859e-26	1.6572e-25	2.5967e-23	TRUE
1018541	C9orf9	355.9	1833.5/1900.6	355.9	1866.7	2.3877	887470	20950	10.438	1	8.3706e-26	1.6741e-25	2.6208e-23	TRUE
1037119	DOCK7	38.374	358.72/233.84	38.374	289.63	2.8839	31949	579.57	10.437	1	8.9372e-26	1.7874e-25	2.7958e-23	TRUE
928645	PSORS1C3	29.345	148.22/363.74	29.345	232.21	2.9421	34848	378.49	10.427	1	9.957e-26	1.9914e-25	3.1092e-23	TRUE
1004631	PBX4	158.76	927.95/958.72	158.76	943.21	2.5632	244300	5666.4	10.421	1	1.011e-25	2.022e-25	3.1541e-23	TRUE
1120120	SNX25	113.62	785.96/645.64	113.62	712.35	2.6378	150640	3301.9	10.42	1	1.0329e-25	2.0658e-25	3.2195e-23	TRUE
825615	IGLL1	194.13	757.31/1643.3	194.13	1115.6	2.5166	621630	7844	10.404	1	1.204e-25	2.408e-25	3.7495e-23	TRUE
1117282	ZEB1	313.01	1717.6/1621.3	313.01	1668.8	2.4108	718610	17010	10.395	1	1.3161e-25	2.6322e-25	4.095e-23	TRUE
1023566	C7orf71	13.544	250.36/61.057	13.544	123.66	3.0996	19309	112.26	10.393	1	1.4775e-25	2.955e-25	4.589e-23	TRUE
1022852	BTBD6	1.5049	8.719/59.758	1.5049	22.876	3.2527	1300.9	4.2295	10.392	1	1.7644e-25	3.5289e-25	5.4704e-23	TRUE
729261	AGBL1	324.3	1822.3/1620	324.3	1718.1	2.4019	769870	18016	10.384	1	1.4701e-25	2.9402e-25	4.5701e-23	TRUE
604337	ST6GALNAC3	39.879	265.31/333.86	39.879	297.62	2.8689	29177	616.18	10.383	1	1.5646e-25	3.1292e-25	4.8552e-23	TRUE
604989	RAD51AP1	0	73.489/2.5982	0.75243	13.991	3.0967	2515.5	1.6304	10.368	1	2.4012e-25	4.8023e-25	7.4114e-23	TRUE
785195	CAV3	740.39	3407.9/3514	740.39	3460.5	2.2231	2821800	68900	10.363	1	1.8313e-25	3.6627e-25	5.6728e-23	TRUE
985082	HSF4	258.08	1385.1/1443.3	258.08	1413.9	2.4492	523480	12440	10.363	1	1.8532e-25	3.7063e-25	5.7353e-23	TRUE
658430	CHRNA2	183.59	746.1/1505.6	183.59	1059.9	2.5229	513390	7167	10.351	1	2.1025e-25	4.205e-25	6.5011e-23	TRUE
674530	LRRC71	57.185	419.76/380.63	57.185	399.72	2.7839	48436	1095.7	10.348	1	2.2299e-25	4.4598e-25	6.8889e-23	TRUE
898857	BTK	12.039	51.068/245.53	12.039	112.01	3.1155	19324	93.473	10.34	1	2.5957e-25	5.1915e-25	7.9979e-23	TRUE
869688	ZNF234	27.087	280.25/166.28	27.087	215.88	2.9489	19786	333.43	10.339	1	2.5241e-25	5.0483e-25	7.7841e-23	TRUE
1108183	MYH3	27.84	124.56/391.02	27.84	220.71	2.9425	42808	348.21	10.336	1	2.6055e-25	5.2109e-25	8.0207e-23	TRUE
692282	WASF1	4.5146	89.681/29.879	4.5146	51.78	3.2587	2414.5	20.915	10.335	1	2.9123e-25	5.8246e-25	8.9415e-23	TRUE
835230	NARG2	90.292	712.47/478.06	90.292	583.62	2.6789	118090	2280.6	10.33	1	2.6521e-25	5.3042e-25	8.1572e-23	TRUE
934260	ZNF121	0.75243	18.684/10.393	0.75243	13.939	3.0916	111.25	1.6304	10.327	1	3.676e-25	7.352e-25	1.1267e-22	TRUE
879058	TSPYL2	496.6	2788.8/2160.4	496.6	2454.6	2.303	1613000	35989	10.321	1	2.8445e-25	5.689e-25	8.7411e-23	TRUE
133806	CNOT2	1848	7458.5/7633.4	1848	7545.4	2.0291	12115000	305610	10.306	1	3.3063e-25	6.6126e-25	1.0142e-22	TRUE
727472	ZNF550	10.534	227.94/44.169	10.534	100.37	3.1357	16978	76.006	10.305	1	3.7739e-25	7.5479e-25	1.1556e-22	TRUE
850152	FLG	42.136	250.36/381.93	42.136	309.23	2.8464	35815	672.69	10.298	1	3.7946e-25	7.5892e-25	1.161e-22	TRUE
733644	RASIP1	401.04	851.97/4893.6	401.04	2041.9	2.3452	7234700	25433	10.289	1	3.9685e-25	7.9369e-25	1.2131e-22	TRUE
1014581	KIAA0232	3.0097	17.438/81.842	3.0097	37.809	3.2748	2233	11.465	10.277	1	5.4827e-25	1.0965e-24	1.6701e-22	TRUE
722811	ZNF592	531.22	3127.6/2144.8	531.22	2590	2.2834	1967100	40154	10.274	1	4.6238e-25	9.2476e-25	1.4122e-22	TRUE
637987	ZDBF2	6.7719	47.332/105.23	6.7719	70.581	3.2032	3091.6	38.581	10.273	1	5.4079e-25	1.0816e-24	1.6488e-22	TRUE
971627	CCDC92	24.078	112.1/339.06	24.078	194.98	2.9662	32040	276.8	10.272	1	5.0866e-25	1.0173e-24	1.5522e-22	TRUE
797897	ELAVL1	238.52	1296.6/1326.4	238.52	1311.4	2.454	450630	10948	10.254	1	5.757e-25	1.1514e-24	1.7521e-22	TRUE
842433	IL15RA	62.452	864.43/210.45	62.452	426.55	2.7524	217810	1261.7	10.25	1	6.152e-25	1.2304e-24	1.8707e-22	TRUE
602810	LRRC73	50.413	488.26/261.12	50.413	357.07	2.8	57698	895.64	10.247	1	6.4208e-25	1.2842e-24	1.9507e-22	TRUE
1064736	DPF2	2151.9	7757.4/9449.5	2151.9	8561.8	1.9918	16243000	391730	10.241	1	6.4807e-25	1.2961e-24	1.9672e-22	TRUE
919974	EID3	317.53	1601.8/1735.6	317.53	1667.4	2.3889	713630	17410	10.23	1	7.3215e-25	1.4643e-24	2.2205e-22	TRUE
733287	RSPH1	95.559	896.81/410.51	95.559	606.76	2.654	192310	2498.5	10.227	1	7.7038e-25	1.5408e-24	2.3324e-22	TRUE
1049528	MPO	708.79	4017/2709.9	708.79	3299.3	2.2171	3154900	64180	10.226	1	7.6291e-25	1.5258e-24	2.3118e-22	TRUE
115289	C9orf16	72.986	155.7/1506.9	72.986	484.45	2.714	802430	1620.1	10.223	1	8.1357e-25	1.6271e-24	2.4567e-22	TRUE
962988	MCIDAS	512.4	2061.4/3036	512.4	2501.7	2.2853	1853900	37869	10.222	1	7.8973e-25	1.5795e-24	2.3889e-22	TRUE
725357	C1QTNF7	6.7719	158.19/31.178	6.7719	70.263	3.1968	8250	38.581	10.222	1	9.1846e-25	1.8369e-24	2.7687e-22	TRUE
1086753	ATAD2	1351.4	4318.4/7602.2	1351.4	5729.7	2.0832	10949000	183520	10.221	1	8.0312e-25	1.6062e-24	2.4273e-22	TRUE
698485	ZNF146	45.146	154.45/684.62	45.146	325.21	2.8215	140920	750.94	10.22	1	8.4921e-25	1.6984e-24	2.5621e-22	TRUE
995604	KIAA1751	63.204	523.14/352.05	63.204	429.16	2.7441	65163	1286.2	10.204	1	9.9023e-25	1.9805e-24	2.9773e-22	TRUE
1105990	OTOS	117.38	736.13/702.8	117.38	719.28	2.6051	144800	3480	10.203	1	9.8238e-25	1.9648e-24	2.9562e-22	TRUE
694237	CYB5R2	213.69	985.25/1438.1	213.69	1190.3	2.4722	447820	9162.9	10.203	1	9.7647e-25	1.9529e-24	2.941e-22	TRUE
772108	PPP1R3E	787.04	3246/3990.8	787.04	3599.2	2.1917	3195200	76102	10.194	1	1.0593e-24	2.1187e-24	3.1823e-22	TRUE
1009677	CABP2	37.621	133.28/584.59	37.621	279.16	2.8588	103040	561.59	10.192	1	1.1383e-24	2.2766e-24	3.4136e-22	TRUE
855955	CST4	446.94	3401.7/1451.1	446.94	2221.7	2.3109	2581200	30327	10.191	1	1.0883e-24	2.1766e-24	3.2664e-22	TRUE
724139	TAS2R42	39.879	184.34/465.07	39.879	292.81	2.8455	56119	616.18	10.19	1	1.1673e-24	2.3345e-24	3.4975e-22	TRUE
754368	RGS21	6.0194	112.1/36.374	6.0194	63.872	3.2082	3733.6	32.26	10.186	1	1.3415e-24	2.683e-24	4.0092e-22	TRUE
758428	MS4A2	153.5	937.92/862.59	153.5	899.47	2.5431	222130	5365.7	10.184	1	1.1933e-24	2.3866e-24	3.5725e-22	TRUE
1032188	ZNF675	45.146	1263/83.141	45.146	324.16	2.8169	610600	750.94	10.182	1	1.259e-24	2.518e-24	3.7658e-22	TRUE
822083	KRTAP10-10	738.89	3386.7/3417.9	738.89	3402.3	2.2015	2695400	68672	10.163	1	1.4463e-24	2.8927e-24	4.3188e-22	TRUE
1075607	LRRC18	294.2	1098.6/2199.3	294.2	1554.4	2.3975	1054100	15383	10.161	1	1.4978e-24	2.9955e-24	4.4685e-22	TRUE
769429	CCDC177	58.69	495.74/326.07	58.69	402.05	2.7554	58573	1142.2	10.16	1	1.5646e-24	3.1292e-24	4.6639e-22	TRUE
865684	SLC15A5	25.583	316.38/129.91	25.583	202.74	2.9382	26328	304.61	10.15	1	1.7755e-24	3.551e-24	5.2835e-22	TRUE
552416	PPM1G	4460.4	16073/15871	4460.4	15972	1.84	48491000	1286100	10.15	1	1.652e-24	3.3041e-24	4.9204e-22	TRUE
1087323	OR9I1	23.325	266.55/132.51	23.325	187.94	2.9574	18152	263.27	10.146	1	1.8757e-24	3.7514e-24	5.5723e-22	TRUE
933532	MCOLN3	677.19	3218.6/3087.9	677.19	3152.6	2.2172	2338000	59590	10.14	1	1.8335e-24	3.6669e-24	5.4514e-22	TRUE
1000508	NLRP10	297.21	1263/1938.2	297.21	1564.6	2.3923	786970	15639	10.135	1	1.9556e-24	3.9111e-24	5.8045e-22	TRUE
32516	ADRA1B	234.76	1213.2/1351	234.76	1280.3	2.4422	433820	10670	10.121	1	2.2447e-24	4.4893e-24	6.6569e-22	TRUE
1117328	ZEB1	852.5	4201.3/3491.9	852.5	3830.2	2.1663	3531200	86670	10.115	1	2.3818e-24	4.7637e-24	7.0577e-22	TRUE
698417	SPANXN4	127.16	663.89/878.18	127.16	763.56	2.5767	177530	3959.5	10.114	1	2.458e-24	4.9159e-24	7.2709e-22	TRUE
1053346	TBC1D22B	489.08	2988.1/1901.9	489.08	2383.9	2.2828	1794800	35107	10.113	1	2.4347e-24	4.8694e-24	7.2082e-22	TRUE
977941	CWF19L1	30.85	209.26/265.01	30.85	235.49	2.8924	18521	409.72	10.11	1	2.6656e-24	5.3311e-24	7.8783e-22	TRUE
835498	MPHOSPH6	5.267	89.681/36.374	5.267	57.125	3.2133	2301.8	26.364	10.1	1	3.268e-24	6.5359e-24	9.6506e-22	TRUE
1048569	C22orf15	34.612	125.8/530.03	34.612	258.25	2.8639	83909	491.85	10.084	1	3.4594e-24	6.9188e-24	1.0181e-21	TRUE
824279	LY6G6D	160.27	1008.9/848.3	160.27	925.13	2.5218	240080	5753.4	10.084	1	3.3184e-24	6.6367e-24	9.7911e-22	TRUE
723769	CCDC172	10.534	286.48/33.776	10.534	98.431	3.1078	29464	76.006	10.082	1	3.7412e-24	7.4823e-24	1.0983e-21	TRUE
715112	ANKRD34B	781.02	4276.1/2938.5	781.02	3544.8	2.1808	3522000	75157	10.081	1	3.3537e-24	6.7075e-24	9.8872e-22	TRUE
912238	ESRP2	391.26	2090.1/1851.2	391.26	1967	2.3268	977080	24433	10.081	1	3.3782e-24	6.7564e-24	9.9508e-22	TRUE
702610	CTSL	382.99	2285.6/1631.6	382.99	1931.2	2.3311	1076000	23600	10.078	1	3.4851e-24	6.9702e-24	1.0248e-21	TRUE
1043994	APOBEC1	64.709	366.2/511.84	64.709	432.94	2.7233	62700	1335.6	10.076	1	3.679e-24	7.3581e-24	1.081e-21	TRUE
668652	ZNF28	30.85	206.77/266.31	30.85	234.66	2.8873	18531	409.72	10.069	1	4.0532e-24	8.1065e-24	1.1862e-21	TRUE
994672	LYRM7	334.83	1432.4/2069.4	334.83	1721.7	2.3589	888630	18975	10.068	1	3.8508e-24	7.7015e-24	1.1295e-21	TRUE
869240	MTX2	54.927	170.64/835.31	54.927	377.58	2.759	213400	1027.3	10.067	1	4.0542e-24	8.1085e-24	1.1862e-21	TRUE
854408	SH3BP5	563.57	3095.2/2320.2	563.57	2679.8	2.2475	1921800	44205	10.065	1	3.9391e-24	7.8782e-24	1.1544e-21	TRUE
840319	VPS33B	6.0194	36.122/110.42	6.0194	63.172	3.1925	3607.9	32.26	10.062	1	4.7358e-24	9.4716e-24	1.3821e-21	TRUE
938710	SPTSSB	178.33	1484.7/687.22	178.33	1010.1	2.4953	504060	6837.4	10.059	1	4.244e-24	8.4881e-24	1.2407e-21	TRUE
1032115	SETD1B	1264.1	6971.5/4093.4	1264.1	5342	2.0784	9116900	164600	10.051	1	4.5376e-24	9.0752e-24	1.3254e-21	TRUE
816181	C1orf228	8.2767	129.54/50.664	8.2767	81.024	3.1444	4714.7	52.427	10.047	1	5.4207e-24	1.0841e-23	1.5754e-21	TRUE
802923	LPAL2	0	1.2456/139	0.75243	13.581	3.0567	9313	1.6304	10.047	1	6.5591e-24	1.3118e-23	1.8967e-21	TRUE
863119	FAM151B	101.58	656.42/602.77	101.58	629.02	2.6187	112140	2756.7	10.046	1	4.9238e-24	9.8477e-24	1.4358e-21	TRUE
631933	SMCHD1	77.5	1139.7/220.84	77.5	501.73	2.679	398390	1784	10.044	1	5.0585e-24	1.0117e-23	1.4738e-21	TRUE
999218	C19orf73	789.3	3973.4/3198.3	789.3	3564.9	2.1738	3127600	76458	10.038	1	5.2075e-24	1.0415e-23	1.516e-21	TRUE
659171	PEAR1	285.17	1811.1/1240.6	285.17	1499	2.39	688300	14625	10.037	1	5.3003e-24	1.0601e-23	1.5417e-21	TRUE
971643	NRBP2	620.75	2123.7/3967.4	620.75	2902.7	2.2235	3186800	51727	10.033	1	5.4552e-24	1.091e-23	1.5841e-21	TRUE
693873	ZNF682	151.24	957.85/802.83	151.24	876.92	2.5278	216570	5238.8	10.026	1	5.9634e-24	1.1927e-23	1.7302e-21	TRUE
1064865	AGPAT2	158.01	932.93/887.27	158.01	909.82	2.518	223610	5623	10.026	1	5.9713e-24	1.1943e-23	1.7311e-21	TRUE
1107657	PRR18	328.06	2463.7/1153.6	328.06	1685.9	2.3579	1331400	18356	10.022	1	6.1575e-24	1.2315e-23	1.7836e-21	TRUE
689587	TJAP1	110.61	394.85/1151	110.61	674.15	2.5968	339410	3162.1	10.022	1	6.2686e-24	1.2537e-23	1.8142e-21	TRUE
941859	KRTAP12-3	33.859	320.11/198.76	33.859	252.24	2.8609	25186	474.97	10.02	1	6.5906e-24	1.3181e-23	1.9043e-21	TRUE
850860	MAGEA11	241.53	785.96/2150	241.53	1299.9	2.4233	1117600	11173	10.013	1	6.7573e-24	1.3515e-23	1.9492e-21	TRUE
905663	CCDC53	106.84	543.07/788.54	106.84	654.4	2.6034	141450	2990.6	10.013	1	6.879e-24	1.3758e-23	1.9827e-21	TRUE
838856	SP6	725.34	3587.2/3054.1	725.34	3310	2.1885	2633700	66636	10.013	1	6.7274e-24	1.3455e-23	1.9422e-21	TRUE
935727	VPS37C	60.194	200.54/819.72	60.194	405.47	2.7317	195040	1189.5	10.011	1	7.0905e-24	1.4181e-23	2.0419e-21	TRUE
631569	HELLS	33.107	156.94/389.73	33.107	247.32	2.8641	39452	458.31	10.006	1	7.6136e-24	1.5227e-23	2.189e-21	TRUE
972620	TCF25	663.64	4624.8/2031.8	663.64	3065.4	2.2059	4586700	57664	10.002	1	7.5095e-24	1.5019e-23	2.1608e-21	TRUE
713315	HIST1H4L	3130.9	10141/13309	3130.9	11618	1.8914	29889000	721980	9.9883	1	8.5782e-24	1.7156e-23	2.4642e-21	TRUE
1011644	PCDHGB1	127.91	587.91/978.21	127.91	758.36	2.5584	212970	3997.4	9.9714	1	1.0388e-23	2.0776e-23	2.9793e-21	TRUE
629167	TMEM9	165.53	913/971.71	165.53	941.9	2.5013	238420	6062.1	9.9714	1	1.0342e-23	2.0683e-23	2.9684e-21	TRUE
875078	ELMSAN1	299.47	1138.5/2120.1	299.47	1553.6	2.3713	955250	15832	9.9672	1	1.0703e-23	2.1406e-23	3.0671e-21	TRUE
897172	POGZ	89.539	330.08/957.42	89.539	562.17	2.637	236460	2250.1	9.9638	1	1.1313e-23	2.2627e-23	3.2393e-21	TRUE
911203	SHD	109.85	790.94/562.5	109.85	667.01	2.5912	142520	3127.5	9.9628	1	1.1364e-23	2.2729e-23	3.2512e-21	TRUE
700748	ODF2L	33.859	285.24/220.84	33.859	250.98	2.8537	20982	474.97	9.9627	1	1.1807e-23	2.3613e-23	3.3694e-21	TRUE
819177	HIST1H4I	802.09	3586/3598.5	802.09	3592.2	2.1616	2944700	78484	9.9594	1	1.1494e-23	2.2987e-23	3.2855e-21	TRUE
753425	ZNF266	516.92	2816.2/2164.3	516.92	2468.8	2.2536	1605700	38412	9.9592	1	1.1542e-23	2.3084e-23	3.2967e-21	TRUE
783878	PATE4	174.56	1245.6/776.85	174.56	983.68	2.4877	336580	6605.7	9.9553	1	1.2148e-23	2.4296e-23	3.464e-21	TRUE
1006952	TMPPE	16.553	156.94/124.71	16.553	139.9	3.0049	6816.7	153.57	9.9537	1	1.3359e-23	2.6718e-23	3.8e-21	TRUE
828303	WIBG	19.563	226.69/113.02	19.563	160.07	2.9696	13190	199.58	9.946	1	1.4313e-23	2.8626e-23	4.0648e-21	TRUE
883386	DOK3	468.76	2437.6/2112.3	468.76	2269.1	2.2728	1278700	32769	9.9456	1	1.324e-23	2.648e-23	3.7723e-21	TRUE
802686	VSIG10	133.18	483.28/1267.9	133.18	782.8	2.5463	394280	4266.4	9.9456	1	1.3462e-23	2.6925e-23	3.8263e-21	TRUE
710132	ELOVL4	699.01	3572.3/2848.9	699.01	3190.2	2.1886	2537400	62745	9.9451	1	1.3277e-23	2.6554e-23	3.7798e-21	TRUE
1079205	BEND3	999.98	4363.2/4292.2	999.98	4327.6	2.1125	4167700	112380	9.9264	1	1.5998e-23	3.1997e-23	4.5397e-21	TRUE
612095	KMT2E	734.37	2597/4249.3	734.37	3322	2.1759	3495200	67991	9.9237	1	1.6459e-23	3.2918e-23	4.6666e-21	TRUE
864707	ACVR2A	238.52	1411.2/1154.9	238.52	1276.6	2.4153	443160	10948	9.9214	1	1.6995e-23	3.3989e-23	4.8145e-21	TRUE
826780	ZNF708	28.592	137.01/345.56	28.592	217.6	2.885	31298	363.23	9.9173	1	1.8765e-23	3.753e-23	5.3031e-21	TRUE
1059922	KDM1B	2648.6	9351.8/10689	2648.6	9998	1.916	20517000	549580	9.9138	1	1.8135e-23	3.6269e-23	5.1333e-21	TRUE
894405	CA5A	45.898	413.53/249.42	45.898	321.16	2.7802	40918	771.01	9.9134	1	1.9141e-23	3.8283e-23	5.3963e-21	TRUE
801256	OR7C1	245.29	1584.4/1076.9	245.29	1306.2	2.4081	530180	11456	9.9122	1	1.8622e-23	3.7244e-23	5.2669e-21	TRUE
943300	LYPLA1	329.56	1271.7/2212.3	329.56	1677.4	2.344	1017700	18493	9.911	1	1.8791e-23	3.7582e-23	5.3062e-21	TRUE
1073101	PCDHB7	278.4	1976.7/1069.1	278.4	1453.8	2.3804	831650	14066	9.9103	1	1.895e-23	3.79e-23	5.3467e-21	TRUE
990940	CP	144.47	772.26/904.16	144.47	835.61	2.5239	194770	4865.2	9.9088	1	1.9437e-23	3.8875e-23	5.4753e-21	TRUE
951096	SS18	1934.5	7933.1/7315.1	1934.5	7617.8	1.9769	12110000	329280	9.9042	1	1.9965e-23	3.993e-23	5.6194e-21	TRUE
707142	SIAE	142.96	637.73/1074.3	142.96	827.74	2.5252	254280	4783.6	9.9008	1	2.1047e-23	4.2094e-23	5.9191e-21	TRUE
825511	SEMA4B	46.651	635.24/166.28	46.651	325.03	2.7744	115760	791.28	9.8963	1	2.2705e-23	4.541e-23	6.3803e-21	TRUE
711321	PPP4R1	1038.4	4847.8/4094.7	1038.4	4455.4	2.1002	4583500	119480	9.8854	1	2.4109e-23	4.8218e-23	6.7693e-21	TRUE
843925	CCDC158	17.306	149.47/139	17.306	144.14	2.9871	6815.8	164.64	9.8848	1	2.659e-23	5.3179e-23	7.4419e-21	TRUE
923397	SDK1	607.21	2550.9/3104.8	607.21	2814.3	2.2106	1960100	49904	9.8798	1	2.555e-23	5.11e-23	7.1682e-21	TRUE
728902	HADHB	560.56	3217.3/2147.4	560.56	2628.5	2.2273	2032500	43821	9.8784	1	2.592e-23	5.184e-23	7.2662e-21	TRUE
816909	ETV3	376.21	1595.6/2195.5	376.21	1871.6	2.3116	987870	22926	9.8765	1	2.6503e-23	5.3005e-23	7.4235e-21	TRUE
627277	LAMA3	1592.9	7205.6/5736.8	1592.9	6429.4	2.0123	9448900	239900	9.8744	1	2.6887e-23	5.3774e-23	7.519e-21	TRUE
692456	GIGYF2	772.75	3376.7/3537.4	772.75	3456.1	2.1596	2732100	73866	9.8733	1	2.7225e-23	5.445e-23	7.6075e-21	TRUE
836666	PABPC5	132.43	733.64/815.82	132.43	773.64	2.5375	164960	4227.5	9.8619	1	3.1093e-23	6.2185e-23	8.6743e-21	TRUE
790394	GDF11	206.92	1393.8/910.66	206.92	1126.6	2.4392	414250	8697.4	9.8617	1	3.0913e-23	6.1826e-23	8.6311e-21	TRUE
1079202	BEND3	835.95	3259.7/4180.5	835.95	3691.5	2.1414	3372700	83947	9.8555	1	3.2497e-23	6.4994e-23	9.0589e-21	TRUE
707055	UGT2A2	156.51	490.76/1612.2	156.51	889.5	2.4992	678650	5536.7	9.8509	1	3.4595e-23	6.919e-23	9.6359e-21	TRUE
1042446	GCC1	166.29	711.22/1230.2	166.29	935.4	2.4848	329820	6106.7	9.8421	1	3.771e-23	7.5419e-23	1.0495e-20	TRUE
677244	C4orf36	84.272	987.74/283.2	84.272	528.91	2.6356	266180	2041.1	9.8419	1	3.8351e-23	7.6702e-23	1.0665e-20	TRUE
809678	SEC24C	32.354	511.93/111.72	32.354	239.18	2.8482	79851	441.89	9.839	1	4.0738e-23	8.1476e-23	1.1302e-20	TRUE
831060	TMEM230	474.03	1928.1/2674.8	474.03	2271	2.2579	1431300	33369	9.8372	1	3.9121e-23	7.8242e-23	1.0871e-20	TRUE
380273	FSCN2	122.65	1300.4/402.72	122.65	723.68	2.5511	443480	3735.2	9.8342	1	4.1026e-23	8.2053e-23	1.1373e-20	TRUE
123858	C16orf72	265.61	1380.1/1396.5	265.61	1388.3	2.3815	488960	13033	9.8339	1	4.0618e-23	8.1235e-23	1.1277e-20	TRUE
735396	RAI2	149.73	480.79/1522.5	149.73	855.6	2.5066	598950	5154.9	9.8313	1	4.2037e-23	8.4074e-23	1.1644e-20	TRUE
715056	MT1F	4.5146	13.701/177.97	4.5146	49.475	3.1942	12304	20.915	9.8311	1	4.9315e-23	9.863e-23	1.3595e-20	TRUE
753700	LIM2	241.53	1065/1539.4	241.53	1280.4	2.4015	500140	11173	9.8282	1	4.3039e-23	8.6078e-23	1.1912e-20	TRUE
624419	RAB9A	75.995	270.29/867.79	75.995	484.33	2.6561	201130	1728.7	9.8209	1	4.7385e-23	9.4769e-23	1.3104e-20	TRUE
1008845	C2orf48	51.165	477.05/254.62	51.165	348.53	2.7442	54277	917.1	9.8192	1	4.8757e-23	9.7513e-23	1.3462e-20	TRUE
1016116	IL17D	124.9	595.38/904.16	124.9	733.71	2.5449	181250	3846.8	9.8159	1	4.9165e-23	9.8329e-23	1.3564e-20	TRUE
764874	IFT74	259.59	1884.6/980.81	259.59	1359.6	2.3844	763320	12558	9.8157	1	4.867e-23	9.7339e-23	1.3449e-20	TRUE
811749	TLR2	1380.7	4973.6/6435.7	1380.7	5657.6	2.034	7560900	190050	9.8105	1	5.0796e-23	1.0159e-22	1.3992e-20	TRUE
841732	TMEM59	74.491	434.7/520.93	74.491	475.87	2.6592	67401	1674.1	9.81	1	5.2813e-23	1.0563e-22	1.4523e-20	TRUE
801726	SRSF12	79.005	591.65/422.2	79.005	499.8	2.6461	81469	1840	9.8097	1	5.285e-23	1.057e-22	1.4523e-20	TRUE
940044	FABP2	261.85	1253/1495.2	261.85	1368.8	2.3817	496180	12735	9.809	1	5.2027e-23	1.0405e-22	1.432e-20	TRUE
971551	WNT16	84.272	842.01/329.97	84.272	527.11	2.6307	175830	2041.1	9.802	1	5.6967e-23	1.1393e-22	1.5642e-20	TRUE
774273	COL25A1	616.99	2486.2/3225.6	616.99	2831.9	2.1966	2054300	51218	9.7867	1	6.4398e-23	1.288e-22	1.7669e-20	TRUE
680121	PRKACA	145.22	870.66/792.44	145.22	830.63	2.5078	187220	4906.1	9.7854	1	6.6288e-23	1.3258e-22	1.8173e-20	TRUE
1110207	CLIC6	142.21	707.49/940.54	142.21	815.73	2.5117	198350	4743	9.7797	1	7.0168e-23	1.4034e-22	1.9221e-20	TRUE
949235	LALBA	6.0194	80.962/46.767	6.0194	61.537	3.1553	1798.5	32.26	9.7746	1	8.4574e-23	1.6915e-22	2.3077e-20	TRUE
779964	SNX8	189.61	430.97/2504.6	189.61	1039	2.4479	1926600	7551	9.7746	1	7.343e-23	1.4686e-22	2.0099e-20	TRUE
914940	RRAGA	5147.4	15516/19970	5147.4	17603	1.7737	63033000	1624800	9.7713	1	7.4768e-23	1.4954e-22	2.0449e-20	TRUE
862892	STX7	850.25	3294.5/4199.9	850.25	3719.8	2.128	3388300	86296	9.7683	1	7.7182e-23	1.5436e-22	2.1093e-20	TRUE
58308	CREB1	5936.7	19837/20012	5936.7	19924	1.7466	70958000	2050700	9.7678	1	7.736e-23	1.5472e-22	2.1125e-20	TRUE
1078053	SCN11A	2.2573	80.962/10.393	2.2573	29.064	3.2063	2397.7	7.5419	9.7613	1	1.0382e-22	2.0763e-22	2.8226e-20	TRUE
1039385	OR5C1	30.097	184.34/271.51	30.097	223.72	2.8533	18299	393.99	9.7549	1	9.3993e-23	1.8799e-22	2.5607e-20	TRUE
919320	EHD4	10154	35265/28660	10154	31791	1.6465	182600000	4924700	9.7503	1	9.2004e-23	1.8401e-22	2.5085e-20	TRUE
850178	SOX12	1096.3	5791.9/3681.6	1096.3	4617.7	2.0736	6192200	130530	9.747	1	9.509e-23	1.9018e-22	2.5886e-20	TRUE
184526	CUEDC1	273.13	1447.4/1374.4	273.13	1410.4	2.3642	502560	13637	9.7389	1	1.0385e-22	2.077e-22	2.8226e-20	TRUE
1116142	TBC1D15	26.335	77.226/518.33	26.335	200.12	2.8792	89883	318.9	9.7316	1	1.1884e-22	2.3768e-22	3.2125e-20	TRUE
716026	CUX1	5796	19965/18969	5796	19461	1.7473	68044000	1972000	9.731	1	1.1125e-22	2.2249e-22	3.0213e-20	TRUE
859170	SMTNL2	394.27	1700.2/2178.6	394.27	1924.6	2.2844	978940	24739	9.7294	1	1.1362e-22	2.2724e-22	3.0833e-20	TRUE
1069410	PGM1	333.33	2036.5/1366.6	333.33	1668.3	2.3199	845690	18837	9.7267	1	1.1692e-22	2.3385e-22	3.168e-20	TRUE
845048	LRRK1	879.59	5104.4/2854.1	879.59	3816.8	2.1162	5019200	91196	9.7264	1	1.1653e-22	2.3306e-22	3.1598e-20	TRUE
608201	NFATC1	335.58	1652.9/1703.1	335.58	1677.8	2.3184	694520	19044	9.7261	1	1.1753e-22	2.3506e-22	3.182e-20	TRUE
889049	P2RY14	749.42	4785.5/2313.7	749.42	3327.5	2.1491	4666200	70272	9.7252	1	1.1796e-22	2.3591e-22	3.191e-20	TRUE
1039300	KRTAP10-12	187.35	1154.6/908.06	187.35	1024	2.444	295320	7406.1	9.7213	1	1.2415e-22	2.4831e-22	3.3535e-20	TRUE
1075724	CXorf30	26.335	118.33/337.76	26.335	199.93	2.8779	30825	318.9	9.7211	1	1.3183e-22	2.6366e-22	3.5526e-20	TRUE
629588	ZNF808	121.89	706.24/719.69	121.89	712.93	2.5384	138170	3698.3	9.7188	1	1.282e-22	2.564e-22	3.4602e-20	TRUE
1004233	ANKRD61	310	2243.3/1095.1	310	1567.4	2.3343	1083000	16745	9.7168	1	1.2897e-22	2.5794e-22	3.4782e-20	TRUE
850056	NANOG	86.529	282.75/1012	86.529	534.94	2.6142	280590	2129.7	9.7165	1	1.3222e-22	2.6443e-22	3.5602e-20	TRUE
731900	TTC9	170.05	533.11/1668	170.05	943.01	2.4644	710160	6331.6	9.714	1	1.3358e-22	2.6716e-22	3.5942e-20	TRUE
779752	DRD3	7.5243	90.927/58.459	7.5243	72.91	3.1161	2254.6	45.308	9.7139	1	1.5154e-22	3.0309e-22	4.0681e-20	TRUE
738176	LOC643802	63.204	227.94/743.08	63.204	411.57	2.6839	148960	1286.2	9.7137	1	1.3716e-22	2.7432e-22	3.6876e-20	TRUE
920038	TMEM132A	599.69	3369.3/2238.3	599.69	2746.2	2.1933	2197900	48902	9.7066	1	1.4181e-22	2.8363e-22	3.8098e-20	TRUE
813580	EGFR	133.18	962.83/610.57	133.18	766.73	2.5164	203210	4266.4	9.6996	1	1.5459e-22	3.0918e-22	4.1435e-20	TRUE
1121924	MIDN	474.78	2610.7/1936.9	474.78	2248.7	2.2414	1360800	33455	9.6986	1	1.5349e-22	3.0697e-22	4.117e-20	TRUE
735699	ZBTB9	148.23	696.28/1009.4	148.23	838.34	2.4917	222580	5071.4	9.6907	1	1.683e-22	3.366e-22	4.5075e-20	TRUE
666546	PAGE1	88.787	700.01/424.8	88.787	545.32	2.6052	110790	2219.8	9.6898	1	1.7177e-22	3.4353e-22	4.5932e-20	TRUE
991524	ZNF671	1153.5	5302.4/4348	1153.5	4801.6	2.0566	5291600	141800	9.688	1	1.6974e-22	3.3948e-22	4.5425e-20	TRUE
1003804	LY6E	641.82	2900.9/2909.9	641.82	2905.4	2.1768	1941500	54612	9.6863	1	1.7287e-22	3.4574e-22	4.6192e-20	TRUE
1038369	TECR	148.98	624.03/1134.1	148.98	841.26	2.4895	282690	5113.1	9.6815	1	1.8416e-22	3.6832e-22	4.9171e-20	TRUE
936850	USH2A	121.89	763.54/661.23	121.89	710.55	2.5335	140700	3698.3	9.6796	1	1.8838e-22	3.7675e-22	5.0258e-20	TRUE
751213	FAM46D	21.068	117.08/235.13	21.068	165.93	2.9192	14014	224.25	9.6735	1	2.123e-22	4.246e-22	5.6554e-20	TRUE
863885	VAT1	232.5	1353.9/1105.5	232.5	1223.4	2.3906	403310	10504	9.6686	1	2.0744e-22	4.1487e-22	5.5301e-20	TRUE
965418	GGCT	20.316	139.5/185.77	20.316	160.98	2.9259	9060.1	211.78	9.6662	1	2.2837e-22	4.5674e-22	6.065e-20	TRUE
845110	C2orf74	48.908	555.53/197.46	48.908	331.22	2.7348	80569	853.31	9.6643	1	2.2435e-22	4.4869e-22	5.9626e-20	TRUE
882285	MTHFSD	427.38	1966.8/2137	427.38	2050.1	2.2594	1017200	28200	9.6632	1	2.1724e-22	4.3448e-22	5.7827e-20	TRUE
1021716	CD274	443.18	1387.6/3220.4	443.18	2113.9	2.2514	2268700	29913	9.66	1	2.2421e-22	4.4841e-22	5.9626e-20	TRUE
934613	RBM44	98.568	416.02/847	98.568	593.61	2.5782	165510	2626.4	9.6598	1	2.2955e-22	4.5911e-22	6.0918e-20	TRUE
712912	LYRM4	30.85	229.19/223.44	30.85	226.3	2.8352	15732	409.72	9.6557	1	2.4839e-22	4.9677e-22	6.5815e-20	TRUE
721350	OTOF	86.529	351.25/805.43	86.529	531.9	2.606	155260	2129.7	9.6507	1	2.5164e-22	5.0328e-22	6.6626e-20	TRUE
1054536	OXGR1	70.728	793.43/254.62	70.728	449.49	2.6509	166500	1540.4	9.6503	1	2.5426e-22	5.0852e-22	6.7218e-20	TRUE
993575	LAMA1	750.17	3125.1/3506.2	750.17	3310.2	2.1401	2523700	70387	9.6494	1	2.4786e-22	4.9572e-22	6.5726e-20	TRUE
925978	KATNAL1	62.452	556.77/294.89	62.452	405.21	2.6785	72618	1261.7	9.6493	1	2.5758e-22	5.1516e-22	6.8044e-20	TRUE
844735	CCDC120	906.68	5720.9/2648.8	906.68	3892.8	2.1009	6670300	95812	9.6471	1	2.533e-22	5.0659e-22	6.7014e-20	TRUE
687108	SERPINA4	83.52	439.69/605.37	83.52	515.92	2.6126	84634	2011.9	9.6402	1	2.7908e-22	5.5817e-22	7.3669e-20	TRUE
988554	DNAJC3	8.2767	212.99/28.58	8.2767	78.076	3.0916	15930	52.427	9.6399	1	3.1052e-22	6.2103e-22	8.1904e-20	TRUE
952305	CDH9	9.7816	14.947/528.73	9.7816	89.103	3.063	119020	67.787	9.6342	1	3.2474e-22	6.4949e-22	8.5591e-20	TRUE
596655	ZNF780A	0.75243	8.719/19.486	0.75243	13.043	3.0024	118.39	1.6304	9.6254	1	4.3265e-22	8.653e-22	1.1326e-19	TRUE
1023796	MED12	14786	43657/43940	14786	43799	1.5666	300380000	9096000	9.6197	1	3.3021e-22	6.6041e-22	8.6965e-20	TRUE
711866	UBN1	237.77	606.59/2539.7	237.77	1241.2	2.3792	1783800	10893	9.6147	1	3.5065e-22	7.0129e-22	9.2278e-20	TRUE
820477	BCL10	91.044	376.16/813.23	91.044	553.09	2.5897	155240	2311.3	9.6109	1	3.7031e-22	7.4061e-22	9.7379e-20	TRUE
870264	ARNT2	69.224	270.29/715.8	69.224	439.87	2.6503	129070	1488.2	9.6078	1	3.8445e-22	7.689e-22	1.0095e-19	TRUE
838687	GTPBP2	434.15	1367.6/3126.9	434.15	2068	2.2493	2126400	28929	9.6058	1	3.7985e-22	7.5969e-22	9.9812e-20	TRUE
902418	ASXL2	13.544	123.31/107.82	13.544	115.31	2.9995	4468.5	112.26	9.6048	1	4.2419e-22	8.4838e-22	1.1113e-19	TRUE
739509	SMOX	147.48	379.9/1805.7	147.48	828.28	2.4816	951860	5029.9	9.5994	1	4.0994e-22	8.1989e-22	1.0756e-19	TRUE
611039	AGPAT9	497.36	1620.5/3321.8	497.36	2320.1	2.2196	2292600	36078	9.5964	1	4.1577e-22	8.3155e-22	1.0901e-19	TRUE
668195	MAPKAPK3	36.117	90.927/720.99	36.117	256.1	2.7922	178280	526.28	9.5892	1	4.7103e-22	9.4206e-22	1.2303e-19	TRUE
1067939	CYP20A1	971.39	5038.3/3352.9	971.39	4110.1	2.0799	4679500	107190	9.5869	1	4.5462e-22	9.0923e-22	1.1892e-19	TRUE
1010142	PRKD1	485.32	2395.2/2151.3	485.32	2270	2.2233	1234000	34669	9.5848	1	4.6518e-22	9.3036e-22	1.2159e-19	TRUE
606643	SLC39A10	88.034	356.23/808.03	88.034	536.52	2.5939	155340	2189.6	9.5845	1	4.7894e-22	9.5787e-22	1.2491e-19	TRUE
677984	SLCO1C1	134.68	937.92/626.16	134.68	766.35	2.4996	192120	4344.5	9.5833	1	4.7961e-22	9.5921e-22	1.2499e-19	TRUE
723188	HSD11B1	481.55	2585.8/1965.5	481.55	2254.4	2.2246	1332400	34234	9.5819	1	4.7869e-22	9.5738e-22	1.2491e-19	TRUE
979574	CASC1	12.791	82.208/146.8	12.791	109.86	3.0069	5575.2	102.7	9.578	1	5.517e-22	1.1034e-21	1.4345e-19	TRUE
864891	NRROS	687.72	3581/2606	687.72	3054.8	2.1496	2448400	61105	9.5759	1	5.0625e-22	1.0125e-21	1.3183e-19	TRUE
987027	RASD1	191.87	911.76/1167.9	191.87	1031.9	2.421	298490	7697	9.5749	1	5.1699e-22	1.034e-21	1.3453e-19	TRUE
606593	HGF	57.937	235.41/606.67	57.937	377.92	2.6847	92722	1118.9	9.5663	1	5.7786e-22	1.1557e-21	1.5014e-19	TRUE
964327	WLS	7.5243	38.613/133.81	7.5243	71.899	3.0962	5344.6	45.308	9.5637	1	6.5423e-22	1.3085e-21	1.6948e-19	TRUE
827173	COCH	37.621	308.9/226.04	37.621	264.24	2.7798	23511	561.59	9.563	1	6.0612e-22	1.2122e-21	1.5725e-19	TRUE
1026391	FAM63B	91.044	665.14/455.98	91.044	550.72	2.5835	99948	2311.3	9.5615	1	5.9793e-22	1.1959e-21	1.5524e-19	TRUE
859056	GIF	5.267	31.139/94.833	5.267	54.358	3.1429	2648.8	26.364	9.5608	1	6.8956e-22	1.3791e-21	1.7824e-19	TRUE
786477	ZNF510	106.09	478.3/818.42	106.09	625.66	2.5488	148990	2956.7	9.5552	1	6.326e-22	1.2652e-21	1.64e-19	TRUE
977167	DAZL	36.117	511.93/127.31	36.117	255.32	2.7878	76479	526.28	9.5551	1	6.5541e-22	1.3108e-21	1.6966e-19	TRUE
761597	MYO1C	124.15	823.32/618.36	124.15	713.52	2.5133	152080	3809.4	9.549	1	6.6941e-22	1.3388e-21	1.7316e-19	TRUE
634955	TMEM69	18.811	54.805/407.91	18.811	149.57	2.9261	57197	187.65	9.5457	1	7.3862e-22	1.4772e-21	1.9021e-19	TRUE
951886	MYOT	33.859	186.84/313.08	33.859	241.86	2.8005	23651	474.97	9.544	1	7.3096e-22	1.4619e-21	1.8838e-19	TRUE
988211	GPC5	99.321	342.53/1021.1	99.321	591.41	2.562	267230	2658.7	9.5436	1	7.0894e-22	1.4179e-21	1.8311e-19	TRUE
1024422	CLEC1B	53.422	307.66/404.02	53.422	352.56	2.6997	39543	982.65	9.5427	1	7.278e-22	1.4556e-21	1.8784e-19	TRUE
1058014	DSCR3	83.52	293.96/889.87	83.52	511.47	2.6001	205540	2011.9	9.5409	1	7.3091e-22	1.4618e-21	1.8838e-19	TRUE
1006511	RDX	30.85	129.54/387.13	30.85	223.95	2.8203	40528	409.72	9.54	1	7.6312e-22	1.5262e-21	1.9623e-19	TRUE
1059920	KDM1B	745.66	5448.1/1953.8	745.66	3262.6	2.128	6743800	69699	9.5338	1	7.6007e-22	1.5201e-21	1.9559e-19	TRUE
932918	LOC152586	12.039	108.36/100.03	12.039	104.11	3.0111	3620.2	93.473	9.5236	1	9.3649e-22	1.873e-21	2.4028e-19	TRUE
726645	PIGB	57.937	757.31/187.07	57.937	376.41	2.6789	164760	1118.9	9.5212	1	8.9349e-22	1.787e-21	2.2958e-19	TRUE
669152	ARPP21	4.5146	19.929/115.62	4.5146	48.043	3.1527	4542.2	20.915	9.5181	1	1.0525e-21	2.1051e-21	2.6886e-19	TRUE
938492	ESCO2	1.5049	112.1/3.8973	1.5049	21.078	3.1398	5368.6	4.2295	9.5173	1	1.1579e-21	2.3159e-21	2.9535e-19	TRUE
291755	SETD1B	1425.1	5529.1/5839.4	1425.1	5682.1	1.9946	6766800	200110	9.5164	1	8.9718e-22	1.7944e-21	2.3036e-19	TRUE
1093510	NPIPA5	137.69	353.74/1701.8	137.69	775.92	2.4859	848940	4502.2	9.5117	1	9.5705e-22	1.9141e-21	2.4537e-19	TRUE
972368	TBCA	601.94	2758.9/2664.4	601.94	2711.3	2.1694	1687600	49202	9.5094	1	9.6212e-22	1.9242e-21	2.4649e-19	TRUE
597866	CALM1	1378.5	4962.4/6135.6	1378.5	5517.9	2.0003	6842800	189550	9.5078	1	9.7418e-22	1.9484e-21	2.494e-19	TRUE
999542	TRIO	115.87	899.3/500.15	115.87	670.66	2.5228	179410	3408.3	9.503	1	1.0446e-21	2.0892e-21	2.6703e-19	TRUE
918041	FRMD7	200.15	1047.5/1078.2	200.15	1062.8	2.4029	289720	8241.4	9.5021	1	1.0423e-21	2.0847e-21	2.6665e-19	TRUE
1072962	TIMM50	19.563	28.648/823.62	19.563	153.78	2.9121	281280	199.58	9.501	1	1.1341e-21	2.2682e-21	2.8948e-19	TRUE
735593	CCR10	1536.5	5977.5/6122.6	1536.5	6049.6	1.9765	7561600	226210	9.4891	1	1.1661e-21	2.3321e-21	2.9721e-19	TRUE
1074157	NFIB	1287.4	4466.6/6039.4	1287.4	5193.8	2.0115	6530900	169580	9.4862	1	1.1987e-21	2.3975e-21	3.0532e-19	TRUE
672506	IGFL2	55.68	475.81/276.7	55.68	362.85	2.6824	52624	1049.9	9.4799	1	1.329e-21	2.658e-21	3.3824e-19	TRUE
926045	PTGFRN	516.17	2687.9/2091.5	516.17	2371.1	2.1974	1431200	38321	9.4754	1	1.3343e-21	2.6687e-21	3.3936e-19	TRUE
707943	MED25	484.56	2506.1/2013.6	484.56	2246.4	2.2105	1265600	34582	9.474	1	1.3525e-21	2.7049e-21	3.4372e-19	TRUE
642536	APPBP2	26.335	89.681/426.1	26.335	195.51	2.8458	55869	318.9	9.4737	1	1.4528e-21	2.9057e-21	3.6868e-19	TRUE
748521	ANKH	2.2573	32.385/24.683	2.2573	28.274	3.1679	329.23	7.5419	9.4734	1	1.7049e-21	3.4097e-21	4.3138e-19	TRUE
646053	JAKMIP1	942.04	3644.5/4315.6	942.04	3965.9	2.0726	3581100	101970	9.4694	1	1.4091e-21	2.8183e-21	3.5785e-19	TRUE
939273	ZNF77	15.049	231.68/66.253	15.049	123.91	2.9604	15579	132.31	9.4644	1	1.6312e-21	3.2624e-21	4.1365e-19	TRUE
661751	SMARCAD1	791.56	4162.7/2795.6	791.56	3411.4	2.1062	3230700	76814	9.4526	1	1.6568e-21	3.3137e-21	4.1984e-19	TRUE
658418	CHRNA2	832.94	3323.2/3820.6	832.94	3563.2	2.0956	2885300	83456	9.451	1	1.6806e-21	3.3612e-21	4.2555e-19	TRUE
652716	ARL14EPL	6.0194	124.56/28.58	6.0194	59.693	3.1121	4913.3	32.26	9.4499	1	1.9833e-21	3.9666e-21	5.0002e-19	TRUE
800573	MAFG	1874.3	7421.1/6903.3	1874.3	7157.5	1.9325	10397000	312740	9.4473	1	1.7398e-21	3.4796e-21	4.3991e-19	TRUE
811411	ABO	361.17	2306.8/1319.9	361.17	1744.9	2.2693	1078800	21456	9.4467	1	1.7601e-21	3.5203e-21	4.444e-19	TRUE
829525	THOP1	598.18	3013/2389	598.18	2682.9	2.1633	1780200	48703	9.4467	1	1.7544e-21	3.5089e-21	4.4328e-19	TRUE
1007947	AZU1	2320.5	11010/6720.2	2320.5	8601.5	1.8897	20776000	442980	9.4371	1	1.9159e-21	3.8318e-21	4.8338e-19	TRUE
703747	NCF2	133.93	1337.7/423.5	133.93	752.7	2.4818	459910	4305.3	9.4303	1	2.0875e-21	4.1749e-21	5.259e-19	TRUE
647106	METTL7B	398.04	2517.3/1422.5	398.04	1892.3	2.2463	1277300	25123	9.4274	1	2.1141e-21	4.2282e-21	5.3223e-19	TRUE
670824	DNAJC21	23.325	90.927/341.66	23.325	176.28	2.8655	33910	263.27	9.4267	1	2.2892e-21	4.5785e-21	5.7465e-19	TRUE
1077175	RTP3	31.602	291.46/175.38	31.602	226.09	2.8002	20511	425.69	9.4265	1	2.2623e-21	4.5245e-21	5.687e-19	TRUE
827212	PDXDC1	32.354	179.36/296.19	32.354	230.49	2.795	21147	441.89	9.4257	1	2.2772e-21	4.5543e-21	5.7204e-19	TRUE
920785	IFT122	300.22	901.79/2455.3	300.22	1488	2.3055	1416500	15897	9.4208	1	2.258e-21	4.516e-21	5.6804e-19	TRUE
724137	ZFY	35.364	321.36/190.97	35.364	247.73	2.774	24720	508.95	9.4134	1	2.552e-21	5.104e-21	6.4016e-19	TRUE
762085	GYG1	76.748	433.46/511.84	76.748	471.02	2.602	64207	1756.3	9.4081	1	2.6143e-21	5.2285e-21	6.553e-19	TRUE
1001856	KIAA0020	54.927	206.77/614.47	54.927	356.46	2.6761	98997	1027.3	9.4076	1	2.6517e-21	5.3033e-21	6.6419e-19	TRUE
906146	CR2	940.54	2531/6125.2	940.54	3937.4	2.0645	7911700	101700	9.3971	1	2.8093e-21	5.6186e-21	7.0317e-19	TRUE
831866	ZNF473	982.67	4834.1/3453	982.67	4085.6	2.0546	4259400	109230	9.3887	1	3.043e-21	6.086e-21	7.6113e-19	TRUE
978077	AQPEP	406.31	3394.2/1084.7	406.31	1918.8	2.2368	2805900	25977	9.3843	1	3.1869e-21	6.3737e-21	7.9653e-19	TRUE
1043536	CHODL	711.05	4135.3/2315	711.05	3094	2.1199	3298200	64513	9.3821	1	3.2407e-21	6.4814e-21	8.0941e-19	TRUE
964617	MEOX2	495.85	2081.4/2482.5	495.85	2273.1	2.1944	1255500	35900	9.38	1	3.3138e-21	6.6276e-21	8.2707e-19	TRUE
1052370	SLCO4C1	51.918	347.51/331.27	51.918	339.29	2.685	33386	938.76	9.3794	1	3.4754e-21	6.9507e-21	8.6677e-19	TRUE
760830	TAS2R60	164.03	1104.8/714.5	164.03	888.48	2.4302	259530	5973.3	9.3735	1	3.5685e-21	7.137e-21	8.8937e-19	TRUE
830329	ACRV1	185.1	602.86/1604.4	185.1	983.48	2.4033	613970	7262.3	9.3686	1	3.7321e-21	7.4642e-21	9.2814e-19	TRUE
742250	CPT1C	6.0194	14.947/233.84	6.0194	59.23	3.101	21558	32.26	9.3683	1	4.3074e-21	8.6147e-21	1.0666e-18	TRUE
885142	ALDH3B1	975.15	5343.5/3072.3	975.15	4051.8	2.0537	5331300	107870	9.3677	1	3.7131e-21	7.4262e-21	9.2474e-19	TRUE
764871	LAMTOR1	651.6	2944.5/2793	651.6	2867.8	2.1362	1860700	55972	9.3674	1	3.7281e-21	7.4563e-21	9.2783e-19	TRUE
844764	CCDC120	141.46	505.7/1214.6	141.46	783.75	2.4617	345170	4702.5	9.3663	1	3.8314e-21	7.6629e-21	9.5217e-19	TRUE
773764	EDF1	4148.1	12350/16227	4148.1	14156	1.7707	41433000	1142500	9.3632	1	3.8679e-21	7.7358e-21	9.6054e-19	TRUE
611732	MAN2C1	262.6	553.03/3158.1	262.6	1321.6	2.327	3001700	12795	9.3623	1	3.9414e-21	7.8829e-21	9.7811e-19	TRUE
792252	CEP55	14.296	38.613/358.55	14.296	117.73	2.9565	46220	122.13	9.3597	1	4.4318e-21	8.8637e-21	1.0967e-18	TRUE
826381	PIH1D3	7.5243	46.086/107.82	7.5243	70.502	3.0683	3177.3	45.308	9.3561	1	4.7635e-21	9.5269e-21	1.1775e-18	TRUE
621296	TMEM81	81.262	515.67/468.97	81.262	491.76	2.5826	67806	1925.2	9.3557	1	4.2895e-21	8.579e-21	1.063e-18	TRUE
1085101	CABP7	1022.6	3199.9/5553.6	1022.6	4215.5	2.0425	5729800	116540	9.3534	1	4.2496e-21	8.4993e-21	1.0538e-18	TRUE
610662	GML	31.602	224.2/224.74	31.602	224.47	2.7899	15219	425.69	9.348	1	4.7651e-21	9.5301e-21	1.1775e-18	TRUE
1017439	OR52E8	33.107	181.85/298.79	33.107	233.1	2.779	21417	458.31	9.342	1	5.0318e-21	1.0064e-20	1.2416e-18	TRUE
972911	FAM166A	82.015	424.74/576.79	82.015	494.96	2.5788	76186	1953.9	9.342	1	4.881e-21	9.762e-21	1.2053e-18	TRUE
759400	RPL3L	708.04	2953.3/3193.1	708.04	3070.9	2.1152	2121200	64069	9.3349	1	5.0696e-21	1.0139e-20	1.2501e-18	TRUE
593042	TTC4	762.96	3132.6/3420.5	762.96	3273.4	2.0996	2396600	72350	9.3331	1	5.1514e-21	1.0303e-20	1.2693e-18	TRUE
669684	CTNS	64.709	256.59/641.75	64.709	405.8	2.6302	101630	1335.6	9.3331	1	5.3457e-21	1.0691e-20	1.3163e-18	TRUE
911013	HIST1H1B	203.16	797.17/1406.9	203.16	1059	2.3764	417340	8442.9	9.3146	1	6.2043e-21	1.2409e-20	1.5266e-18	TRUE
913889	ABHD8	42.888	200.54/413.11	42.888	287.83	2.7183	41090	691.94	9.3118	1	6.6273e-21	1.3255e-20	1.6284e-18	TRUE
785595	HUNK	512.4	2610.7/2068.1	512.4	2323.6	2.1788	1346200	37869	9.3076	1	6.5652e-21	1.313e-20	1.6143e-18	TRUE
1074418	SEMA6B	197.89	1086.1/986	197.89	1034.9	2.3808	275300	8091.5	9.3046	1	6.8213e-21	1.3643e-20	1.6749e-18	TRUE
952246	CALML4	27.84	227.94/177.97	27.84	201.41	2.8112	13293	348.21	9.3018	1	7.4101e-21	1.482e-20	1.8182e-18	TRUE
885331	SPINT2	2115.1	7783.6/7914	2115.1	7848.5	1.8912	12093000	380850	9.2905	1	7.6798e-21	1.536e-20	1.883e-18	TRUE
513117	HIRA	62.452	280.25/549.51	62.452	392.44	2.6324	70287	1261.7	9.2899	1	8.0403e-21	1.6081e-20	1.97e-18	TRUE
1056585	PNPLA4	446.19	2386.5/1777.1	446.19	2059.4	2.204	1119300	30244	9.2764	1	8.8142e-21	1.7628e-20	2.1581e-18	TRUE
1051405	ATMIN	2531.9	8919.5/9406.7	2531.9	9159.9	1.8547	16175000	510660	9.2749	1	8.8873e-21	1.7775e-20	2.1745e-18	TRUE
593746	GREB1L	113.62	479.55/871.69	113.62	646.54	2.4982	167570	3301.9	9.2744	1	9.1516e-21	1.8303e-20	2.2376e-18	TRUE
1046203	C11orf83	319.78	1104.8/2173.4	319.78	1549.6	2.2731	986260	17611	9.2671	1	9.6395e-21	1.9279e-20	2.3552e-18	TRUE
744490	OR1J4	70.728	1037.6/181.87	70.728	434.44	2.6019	335640	1540.4	9.2669	1	9.9382e-21	1.9876e-20	2.4248e-18	TRUE
769914	CDYL	1784.8	8200.9/5577	1784.8	6762.8	1.9213	11488000	288760	9.2639	1	9.8633e-21	1.9727e-20	2.4082e-18	TRUE
593589	ZNF280C	999.98	3196.1/5271.7	999.98	4104.8	2.0362	5089300	112380	9.2618	1	1.0066e-20	2.0132e-20	2.4542e-18	TRUE
798575	HELB	863.79	3437.8/3808.9	863.79	3618.6	2.0654	2888500	88545	9.2578	1	1.0452e-20	2.0903e-20	2.5465e-18	TRUE
731859	ANKS3	103.08	366.2/966.52	103.08	594.94	2.5174	228220	2822.8	9.2576	1	1.073e-20	2.146e-20	2.6107e-18	TRUE
801098	TRIM28	6324.2	20260/20298	6324.2	20279	1.6809	70192000	2273600	9.255	1	1.0716e-20	2.1431e-20	2.609e-18	TRUE
1009361	RELL2	303.98	1104.8/1987.6	303.98	1481.9	2.2816	809160	16221	9.2484	1	1.1492e-20	2.2984e-20	2.7941e-18	TRUE
732150	TNNI3	202.4	1730.1/636.55	202.4	1049.4	2.3686	713430	8392.4	9.2461	1	1.1799e-20	2.3598e-20	2.8668e-18	TRUE
670113	CRISP2	72.233	287.73/676.82	72.233	441.3	2.5945	110160	1593.4	9.2459	1	1.2091e-20	2.4183e-20	2.9357e-18	TRUE
899453	SECTM1	380.73	1909.5/1684.9	380.73	1793.7	2.2331	778960	23374	9.2418	1	1.2192e-20	2.4384e-20	2.9581e-18	TRUE
637329	TRIM31	25.583	175.63/198.76	25.583	186.84	2.8209	10889	304.61	9.2391	1	1.3379e-20	2.6758e-20	3.2416e-18	TRUE
1102714	AQP5	153.5	722.43/953.53	153.5	829.98	2.4272	197640	5365.7	9.2351	1	1.314e-20	2.6279e-20	3.1858e-18	TRUE
1053648	CDC42BPG	0.75243	3.7367/41.571	0.75243	12.544	2.9503	677.1	1.6304	9.235	1	1.788e-20	3.5761e-20	4.2934e-18	TRUE
751673	CHCHD10	317.53	1528.3/1542	317.53	1535.1	2.2698	567770	17410	9.2282	1	1.3867e-20	2.7733e-20	3.3574e-18	TRUE
739313	GPT2	376.97	1948.1/1618.7	376.97	1775.7	2.2329	784160	23000	9.2232	1	1.4511e-20	2.9021e-20	3.5109e-18	TRUE
605021	CSRP1	215.19	1458.6/834.01	215.19	1102.9	2.3523	444230	9267.6	9.2215	1	1.4833e-20	2.9666e-20	3.5864e-18	TRUE
784291	SOX6	872.82	5545.3/2389	872.82	3639.8	2.0588	6364400	90056	9.2203	1	1.4847e-20	2.9695e-20	3.5874e-18	TRUE
943261	DUSP21	1582.4	6592.8/5593.9	1582.4	6072.8	1.9396	7790400	237320	9.2177	1	1.5191e-20	3.0381e-20	3.6677e-18	TRUE
737728	SH2D1A	4.5146	104.63/20.785	4.5146	46.668	3.1117	3598.9	20.915	9.2175	1	1.8142e-20	3.6284e-20	4.3532e-18	TRUE
953379	C9orf152	12.039	53.56/190.97	12.039	101.15	2.9699	10681	93.473	9.2175	1	1.7022e-20	3.4044e-20	4.0929e-18	TRUE
869236	PIP4K2A	63.957	661.4/239.03	63.957	397.63	2.6175	110920	1310.8	9.216	1	1.6039e-20	3.2078e-20	3.8646e-18	TRUE
764921	LAMTOR1	223.47	1324/978.21	223.47	1138.1	2.3432	365560	9851.6	9.2146	1	1.5821e-20	3.1641e-20	3.8172e-18	TRUE
1083434	ARRB1	721.58	2324.2/4107.7	721.58	3089.9	2.0968	3217200	66075	9.2134	1	1.5844e-20	3.1687e-20	3.8202e-18	TRUE
945104	C11orf21	43.641	257.83/324.77	43.641	289.37	2.7015	26048	711.4	9.2131	1	1.669e-20	3.3379e-20	4.0185e-18	TRUE
840723	NHS	185.85	955.35/991.2	185.85	973.11	2.3822	240920	7310.1	9.2078	1	1.6889e-20	3.3779e-20	4.0638e-18	TRUE
[truncated: 172,635 more rows]

## Sheet: DLD1_PD15vsPD0
sgrna	Gene	control_count	treatment_count	control_mean	treat_mean	LFC	control_var	adj_var	score	p.low	p.high	p.twosided	FDR	high_in_treatment
[truncated: 174,085 more rows]

[truncated: 1 more sheets: MIAPACA2_PD15vsPD0]
