# Supplementary material for: Genome-wide CRISPR Screen Reveals RAB10 as a Synthetic Lethal Gene in Colorectal and Pancreatic Cancers Carrying SMAD4 Loss
Source: Cancer Res Commun. 2023 May 4;3(5):780–92. doi: 10.1158/2767-9764.CRC-22-0301 (PMC10158796; doi:10.1158/2767-9764.CRC-22-0301)
Supplement: Table S5 — Gene_scoreMageckComparison [file crc-22-0301-s05.xlsx]

## Sheet: HT29_PD15vsPD0
id	num	neg|score	neg|p-value	neg|fdr	neg|rank	neg|goodsgrna	neg|lfc	pos|score	pos|p-value	pos|fdr	pos|rank	pos|goodsgrna	pos|lfc
HSPA5	10	2.3448e-18	2.7084e-07	9e-06	1	10	-4.2577	1	1	1	18275	0	-4.2577
CNOT3	10	2.802e-18	2.7084e-07	9e-06	2	10	-5.0989	1	1	1	18278	0	-5.0989
MEN1	10	3.815e-18	2.7084e-07	9e-06	3	10	-2.802	1	1	1	18266	0	-2.802
MYC	10	6.668e-18	2.7084e-07	9e-06	4	10	-5.469	1	1	1	18277	0	-5.469
VHL	10	9.9948e-18	2.7084e-07	9e-06	5	9	-3.3325	0.75007	0.88442	1	14116	1	-3.3325
CDK7	10	1.9773e-17	2.7084e-07	9e-06	6	10	-4.1889	1	1	1	18276	0	-4.1889
PPP2R1A	10	2.1087e-17	2.7084e-07	9e-06	7	10	-3.0667	1	1	1	18274	0	-3.0667
PREB	10	1.3388e-16	2.7084e-07	9e-06	8	10	-4.2465	1	1	1	18150	0	-4.2465
CTDP1	10	2.2386e-16	2.7084e-07	9e-06	9	9	-4.9401	0.98483	0.98486	1	16561	0	-4.9401
POLR2E	10	3.2677e-16	2.7084e-07	9e-06	10	10	-3.7355	1	1	1	18273	0	-3.7355
UHRF1	10	4.9279e-16	2.7084e-07	9e-06	11	10	-4.1201	1	1	1	18133	0	-4.1201
BRD4	10	1.0356e-15	2.7084e-07	9e-06	12	10	-4.7184	1	1	1	18255	0	-4.7184
CHEK1	10	1.1958e-15	2.7084e-07	9e-06	13	10	-6.3377	1	1	1	18136	0	-6.3377
HSPA9	10	1.5005e-15	2.7084e-07	9e-06	14	10	-5.0425	1	1	1	18175	0	-5.0425
UBE2D3	10	2.8158e-15	2.7084e-07	9e-06	15	10	-3.3933	1	1	1	18272	0	-3.3933
HUWE1	10	3.5137e-15	2.7084e-07	9e-06	16	10	-3.0147	1	1	1	18254	0	-3.0147
MCM7	10	4.9858e-15	2.7084e-07	9e-06	17	10	-4.2369	1	1	1	18271	0	-4.2369
ISG15	10	5.4696e-15	2.7084e-07	9e-06	18	9	-3.0098	0.96266	0.97016	1	16085	1	-3.0098
RPL5	10	5.4976e-15	2.7084e-07	9e-06	19	10	-4.802	1	1	1	18234	0	-4.802
DNM2	10	7.246e-15	2.7084e-07	9e-06	20	10	-4.1123	1	1	1	18244	0	-4.1123
TONSL	10	9.1448e-15	2.7084e-07	9e-06	21	10	-4.9921	1	1	1	18221	0	-4.9921
ATP5B	10	1.0114e-14	2.7084e-07	9e-06	22	10	-4.1896	1	1	1	18256	0	-4.1896
EEF2	10	1.1201e-14	2.7084e-07	9e-06	23	10	-5.9817	1	1	1	18270	0	-5.9817
GPN2	10	1.3255e-14	2.7084e-07	9e-06	24	10	-6.1789	1	1	1	18269	0	-6.1789
NOB1	10	1.8735e-14	2.7084e-07	9e-06	25	10	-4.0438	1	1	1	18268	0	-4.0438
UBE2I	10	2.15e-14	2.7084e-07	9e-06	26	10	-4.0424	1	1	1	18035	0	-4.0424
CLP1	10	2.3257e-14	2.7084e-07	9e-06	27	9	-4.0073	0.98848	0.98858	1	16684	0	-4.0073
TRIM24	7	3.4124e-14	2.7084e-07	9e-06	28	7	-2.5165	1	1	1	18267	0	-2.5165
UBA52	10	3.8525e-14	2.7084e-07	9e-06	29	9	-3.7892	0.99818	0.99821	1	17212	0	-3.7892
LONP1	10	5.5854e-14	2.7084e-07	9e-06	30	10	-3.8454	1	1	1	18162	0	-3.8454
COPE	10	5.6518e-14	2.7084e-07	9e-06	31	10	-2.3724	1	1	1	18205	0	-2.3724
MRPL43	10	6.3801e-14	2.7084e-07	9e-06	32	10	-4.5223	1	1	1	18265	0	-4.5223
PSMA4	10	6.5661e-14	2.7084e-07	9e-06	33	10	-4.4444	1	1	1	18264	0	-4.4444
SETD1A	10	8.2772e-14	2.7084e-07	9e-06	34	10	-4.3642	1	1	1	18263	0	-4.3642
HSPA8	10	1.0027e-13	2.7084e-07	9e-06	35	9	-3.467	0.99989	0.99989	1	17619	0	-3.467
RFC5	10	1.0682e-13	2.7084e-07	9e-06	36	10	-3.765	1	1	1	18174	0	-3.765
CAD	10	1.0779e-13	2.7084e-07	9e-06	37	10	-4.3692	1	1	1	18240	0	-4.3692
RXRA	10	1.1667e-13	2.7084e-07	9e-06	38	10	-1.988	1	1	1	18262	0	-1.988
NOC4L	10	1.2177e-13	2.7084e-07	9e-06	39	10	-4.4428	1	1	1	18261	0	-4.4428
ELL	10	1.3979e-13	2.7084e-07	9e-06	40	10	-3.5622	1	1	1	18218	0	-3.5622
VCP	10	1.4796e-13	2.7084e-07	9e-06	41	9	-3.7957	0.30655	0.56877	1	9538	1	-3.7957
SETDB1	10	1.6157e-13	2.7084e-07	9e-06	42	10	-3.1442	1	1	1	18026	0	-3.1442
BIRC5	10	1.631e-13	2.7084e-07	9e-06	43	9	-6.2982	0.99137	0.99142	1	16807	0	-6.2982
PMVK	10	1.7235e-13	2.7084e-07	9e-06	44	10	-4.5362	0.99998	0.99998	1	17883	0	-4.5362
MAD2L2	10	1.7638e-13	2.7084e-07	9e-06	45	9	-3.2675	0.44315	0.70145	1	11284	1	-3.2675
PHB	10	1.8951e-13	2.7084e-07	9e-06	46	10	-5.183	1	1	1	17973	0	-5.183
HNRNPU	10	2.1837e-13	2.7084e-07	9e-06	47	10	-3.2968	0.99996	0.99996	1	17775	0	-3.2968
TRIAP1	10	2.2835e-13	2.7084e-07	9e-06	48	8	-4.737	0.6765	0.84797	1	13450	2	-4.737
RCL1	10	2.8127e-13	2.7084e-07	9e-06	49	10	-4.0686	1	1	1	18260	0	-4.0686
MRPL10	10	3.0416e-13	2.7084e-07	9e-06	50	10	-3.8604	1	1	1	18259	0	-3.8604
SSRP1	10	3.095e-13	2.7084e-07	9e-06	51	10	-2.6587	1	1	1	18258	0	-2.6587
ATP6V0C	10	3.1047e-13	2.7084e-07	9e-06	52	10	-5.3775	1	1	1	18229	0	-5.3775
WDR18	10	3.3174e-13	2.7084e-07	9e-06	53	10	-5.1548	1	1	1	18257	0	-5.1548
PSMA5	10	3.3179e-13	2.7084e-07	9e-06	54	9	-4.4334	0.50462	0.74245	1	11895	1	-4.4334
PSMA7	10	3.4173e-13	2.7084e-07	9e-06	55	9	-4.0789	0.99217	0.99224	1	16841	0	-4.0789
POLR2C	10	3.7665e-13	2.7084e-07	9e-06	56	10	-4.2164	1	1	1	18236	0	-4.2164
KDM5C	15	3.8218e-13	2.7084e-07	9e-06	57	13	-1.7702	0.96243	0.98664	1	16080	1	-1.7702
POLR2G	10	4.0449e-13	2.7084e-07	9e-06	58	10	-4.0467	1	1	1	18253	0	-4.0467
MBTPS2	10	4.1017e-13	2.7084e-07	9e-06	59	10	-2.7794	1	1	1	18252	0	-2.7794
ERCC2	10	4.4578e-13	2.7084e-07	9e-06	60	10	-3.2044	1	1	1	18251	0	-3.2044
TICRR	10	4.6741e-13	2.7084e-07	9e-06	61	9	-4.4526	0.28118	0.54313	1	9194	1	-4.4526
NDUFA1	10	5.4849e-13	2.7084e-07	9e-06	62	10	-2.856	0.99999	0.99999	1	17906	0	-2.856
CCND1	10	5.9e-13	2.7084e-07	9e-06	63	10	-2.7948	1	1	1	18250	0	-2.7948
BAZ1B	10	7.1904e-13	2.7084e-07	9e-06	64	10	-1.9858	1	1	1	18249	0	-1.9858
TCF7L2	10	7.5643e-13	2.7084e-07	9e-06	65	10	-2.8329	1	1	1	18116	0	-2.8329
MRPL11	10	8.3948e-13	2.7084e-07	9e-06	66	10	-4.376	1	1	1	18248	0	-4.376
CCNK	10	8.8e-13	2.7084e-07	9e-06	67	10	-2.9442	1	1	1	18247	0	-2.9442
SRSF3	10	1.0039e-12	2.7084e-07	9e-06	68	9	-4.9346	0.75899	0.88769	1	14175	1	-4.9346
MVD	10	1.0479e-12	2.7084e-07	9e-06	69	10	-4.2666	1	1	1	18246	0	-4.2666
VDAC1	10	1.2079e-12	2.7084e-07	9e-06	70	10	-2.4622	1	1	1	18245	0	-2.4622
RBM17	10	1.3811e-12	2.7084e-07	9e-06	71	10	-4.0035	1	1	1	18243	0	-4.0035
TUBB4B	10	1.4804e-12	2.7084e-07	9e-06	72	10	-3.3728	1	1	1	18242	0	-3.3728
POLG2	10	1.5696e-12	2.7084e-07	9e-06	73	10	-1.4368	1	1	1	18241	0	-1.4368
NDUFB7	10	1.6435e-12	2.7084e-07	9e-06	74	10	-3.3411	1	1	1	18239	0	-3.3411
EIF3F	10	1.9438e-12	2.7084e-07	9e-06	75	10	-5.4932	1	1	1	18180	0	-5.4932
AP1G1	10	1.9724e-12	2.7084e-07	9e-06	76	9	-1.4613	0.7881	0.89876	1	14366	1	-1.4613
PMPCA	10	2.007e-12	2.7084e-07	9e-06	77	10	-3.7132	1	1	1	18238	0	-3.7132
PLK1	10	2.3349e-12	2.7084e-07	9e-06	78	8	-3.367	0.4254	0.68486	1	11047	1	-3.367
MASTL	10	2.3755e-12	2.7084e-07	9e-06	79	9	-3.6153	0.86776	0.9338	1	15082	1	-3.6153
OSGEP	10	2.5568e-12	2.7084e-07	9e-06	80	10	-3.653	0.99999	0.99999	1	17909	0	-3.653
MMS19	14	2.7674e-12	2.7084e-07	9e-06	81	14	-1.9031	1	1	1	18131	0	-1.9031
HNF1B	10	2.8563e-12	2.7084e-07	9e-06	82	10	-3.072	1	1	1	18237	0	-3.072
ELP3	10	3.0877e-12	2.7084e-07	9e-06	83	9	-4.3477	0.69565	0.86009	1	13647	1	-4.3477
HIRA	10	3.2433e-12	2.7084e-07	9e-06	84	10	-4.0052	1	1	1	18235	0	-4.0052
MCM5	10	3.3608e-12	2.7084e-07	9e-06	85	10	-4.0838	1	1	1	18186	0	-4.0838
ANAPC15	10	3.4598e-12	2.7084e-07	9e-06	86	10	-3.3101	1	1	1	18096	0	-3.3101
ERCC3	10	3.6637e-12	2.7084e-07	9e-06	87	9	-2.3224	0.95629	0.96737	1	16011	1	-2.3224
INTS3	10	3.9657e-12	2.7084e-07	9e-06	88	10	-2.5863	1	1	1	18187	0	-2.5863
SPC24	10	3.9706e-12	2.7084e-07	9e-06	89	10	-5.4087	1	1	1	18118	0	-5.4087
AAMP	10	4.1488e-12	2.7084e-07	9e-06	90	10	-2.4066	1	1	1	18233	0	-2.4066
UBE2N	10	4.2315e-12	2.7084e-07	9e-06	91	10	-4.6833	1	1	1	18232	0	-4.6833
SACM1L	10	4.536e-12	2.7084e-07	9e-06	92	10	-3.8487	1	1	1	18231	0	-3.8487
NSMCE1	10	4.552e-12	2.7084e-07	9e-06	93	10	-3.5035	1	1	1	18230	0	-3.5035
HCFC1	10	4.5958e-12	2.7084e-07	9e-06	94	8	-4.6563	0.68302	0.852	1	13507	1	-4.6563
MFN2	10	5.3701e-12	2.7084e-07	9e-06	95	10	-3.7901	1	1	1	18228	0	-3.7901
SAP18	10	6.3086e-12	2.7084e-07	9e-06	96	10	-2.4341	1	1	1	18227	0	-2.4341
SFPQ	8	6.3245e-12	2.7084e-07	9e-06	97	8	-2.5787	1	1	1	18226	0	-2.5787
USP39	11	6.4726e-12	2.7084e-07	9e-06	98	11	-4.375	1	1	1	18225	0	-4.375
TBL3	10	6.5667e-12	2.7084e-07	9e-06	99	9	-2.9381	0.42004	0.67986	1	10978	1	-2.9381
PRMT5	13	6.722e-12	2.7084e-07	9e-06	100	11	-4.0771	0.98223	0.98889	1	16472	1	-4.0771
TPT1	10	7.2494e-12	2.7084e-07	9e-06	101	10	-3.9788	0.99996	0.99996	1	17748	0	-3.9788
CCDC84	10	7.3978e-12	2.7084e-07	9e-06	102	10	-5.6007	1	1	1	18224	0	-5.6007
PKMYT1	14	7.5952e-12	2.7084e-07	9e-06	103	13	-2.3173	0.61117	0.84553	1	12792	1	-2.3173
QARS	10	8.0396e-12	2.7084e-07	9e-06	104	9	-5.0669	0.95247	0.96588	1	15963	1	-5.0669
MARK2	10	8.1267e-12	2.7084e-07	9e-06	105	10	-3.6372	1	1	1	18117	0	-3.6372
EIF6	10	9.2421e-12	2.7084e-07	9e-06	106	10	-3.5888	1	1	1	18223	0	-3.5888
PAXIP1	10	9.5843e-12	2.7084e-07	9e-06	107	9	-2.9816	0.9574	0.96781	1	16022	1	-2.9816
PRELID1	10	1.0218e-11	2.7084e-07	9e-06	108	10	-5.3213	1	1	1	18214	0	-5.3213
LSM11	10	1.0555e-11	2.7084e-07	9e-06	109	10	-4.744	1	1	1	18149	0	-4.744
ATP6AP2	10	1.1608e-11	2.7084e-07	9e-06	110	8	-2.7357	0.33038	0.59283	1	9849	2	-2.7357
AURKB	10	1.1688e-11	2.7084e-07	9e-06	111	9	-2.854	0.097801	0.27884	0.87128	5751	1	-2.854
PDPK1	10	1.2008e-11	2.7084e-07	9e-06	112	9	-3.4977	0.99988	0.99988	1	17614	0	-3.4977
TEKT4P2	10	1.2862e-11	2.7084e-07	9e-06	113	10	-3.5398	1	1	1	18222	0	-3.5398
PSMA6	10	1.4399e-11	2.7084e-07	9e-06	114	10	-4.809	1	1	1	18220	0	-4.809
RAD51D	9	1.4711e-11	2.7084e-07	9e-06	115	9	-2.8699	1	1	1	18219	0	-2.8699
RUVBL1	10	1.4847e-11	2.7084e-07	9e-06	116	10	-4.2641	1	1	1	18094	0	-4.2641
RIOK2	10	1.6595e-11	2.7084e-07	9e-06	117	10	-2.8572	1	1	1	18073	0	-2.8572
DMAP1	10	1.6964e-11	2.7084e-07	9e-06	118	10	-1.8004	1	1	1	18202	0	-1.8004
TAZ	10	1.83e-11	2.7084e-07	9e-06	119	10	-2.2099	1	1	1	18217	0	-2.2099
DKC1	10	1.8715e-11	2.7084e-07	9e-06	120	10	-3.9416	1	1	1	18204	0	-3.9416
PSMC1	10	1.8986e-11	2.7084e-07	9e-06	121	10	-2.8292	1	1	1	18168	0	-2.8292
APC	10	1.9841e-11	2.7084e-07	9e-06	122	10	-1.7675	1	1	1	18159	0	-1.7675
RANGAP1	10	2.0126e-11	2.7084e-07	9e-06	123	10	-3.8037	1	1	1	17963	0	-3.8037
FOXA1	10	2.0353e-11	2.7084e-07	9e-06	124	10	-1.3192	1	1	1	18196	0	-1.3192
RPAIN	10	2.0457e-11	2.7084e-07	9e-06	125	10	-2.133	1	1	1	18105	0	-2.133
PRPF38B	10	2.1741e-11	2.7084e-07	9e-06	126	10	-5.9819	1	1	1	18216	0	-5.9819
TUBB	10	2.2327e-11	2.7084e-07	9e-06	127	9	-5.297	0.99954	0.99954	1	17463	0	-5.297
POLRMT	10	2.3399e-11	2.7084e-07	9e-06	128	10	-3.7443	0.99996	0.99996	1	17820	0	-3.7443
AIFM1	10	2.3801e-11	2.7084e-07	9e-06	129	10	-4.7192	1	1	1	17958	0	-4.7192
MIS18A	10	2.3972e-11	2.7084e-07	9e-06	130	10	-1.7201	1	1	1	18215	0	-1.7201
GFER	10	2.4257e-11	2.7084e-07	9e-06	131	10	-3.5752	1	1	1	18130	0	-3.5752
IGF1R	10	2.4263e-11	2.7084e-07	9e-06	132	8	-4.0378	0.73451	0.87893	1	13992	1	-4.0378
PARS2	10	2.6684e-11	2.7084e-07	9e-06	133	10	-3.3048	0.99999	0.99999	1	17898	0	-3.3048
ELAC2	10	2.7489e-11	2.7084e-07	9e-06	134	10	-5.4128	1	1	1	18213	0	-5.4128
CPSF1	10	2.8354e-11	2.7084e-07	9e-06	135	10	-5.2185	1	1	1	18090	0	-5.2185
POLR2B	10	2.9786e-11	2.7084e-07	9e-06	136	9	-3.6971	0.71104	0.86987	1	13812	1	-3.6971
GPR20	10	3.078e-11	2.7084e-07	9e-06	137	10	-1.2085	1	1	1	18212	0	-1.2085
ADAT3	10	3.1454e-11	2.7084e-07	9e-06	138	9	-3.5439	0.63978	0.82489	1	13094	1	-3.5439
RPN1	10	3.1607e-11	2.7084e-07	9e-06	139	9	-2.447	0.99239	0.99248	1	16857	0	-2.447
NUS1	9	3.1724e-11	2.7084e-07	9e-06	140	9	-5.4649	1	1	1	18211	0	-5.4649
SPCS3	10	3.266e-11	2.7084e-07	9e-06	141	10	-2.23	1	1	1	18210	0	-2.23
ATP5D	10	3.3655e-11	2.7084e-07	9e-06	142	10	-5.0476	0.99999	0.99999	1	17943	0	-5.0476
RPL36	10	3.4137e-11	2.7084e-07	9e-06	143	10	-2.6418	1	1	1	18209	0	-2.6418
WDR82	10	3.5757e-11	2.7084e-07	9e-06	144	9	-4.5169	0.45198	0.70964	1	11424	1	-4.5169
FEN1	10	3.6095e-11	2.7084e-07	9e-06	145	9	-2.0699	0.7966	0.90215	1	14449	1	-2.0699
PSMA2	10	3.7249e-11	2.7084e-07	9e-06	146	9	-5.0509	0.99902	0.99902	1	17326	0	-5.0509
ZPR1	10	3.8727e-11	2.7084e-07	9e-06	147	9	-2.8989	0.86179	0.9308	1	15030	1	-2.8989
GNB2L1	10	3.8874e-11	2.7084e-07	9e-06	148	10	-4.2708	1	1	1	18049	0	-4.2708
ALG2	10	3.9356e-11	2.7084e-07	9e-06	149	9	-3.7118	0.96397	0.97078	1	16108	1	-3.7118
HINFP	10	4.6651e-11	2.7084e-07	9e-06	150	10	-2.4508	1	1	1	18208	0	-2.4508
MTOR	10	4.8517e-11	2.7084e-07	9e-06	151	8	-2.3985	0.67612	0.84772	1	13445	2	-2.3985
U2AF1	10	4.8611e-11	2.7084e-07	9e-06	152	10	-3.7456	1	1	1	18189	0	-3.7456
POLR1B	10	5.2031e-11	2.7084e-07	9e-06	153	10	-5.5125	1	1	1	18207	0	-5.5125
RPTOR	10	5.4272e-11	2.7084e-07	9e-06	154	10	-2.7182	1	1	1	18143	0	-2.7182
BUB3	10	5.8032e-11	2.7084e-07	9e-06	155	10	-4.7762	1	1	1	18206	0	-4.7762
RPS16	10	5.8628e-11	2.7084e-07	9e-06	156	9	-4.4675	0.9957	0.99575	1	17019	0	-4.4675
RPL13	10	5.9294e-11	2.7084e-07	9e-06	157	10	-5.2136	1	1	1	18082	0	-5.2136
ZMYND8	12	6.1982e-11	2.7084e-07	9e-06	158	11	-3.3694	0.83665	0.93863	1	14798	1	-3.3694
IRS2	10	6.3572e-11	2.7084e-07	9e-06	159	10	-1.7493	1	1	1	18203	0	-1.7493
AURKAIP1	8	6.4742e-11	2.7084e-07	9e-06	160	7	-2.701	0.16396	0.36617	0.947832	7237	1	-2.701
WNK1	10	6.482e-11	2.7084e-07	9e-06	161	9	-1.645	0.99986	0.99987	1	17596	0	-1.645
WDR92	10	6.513e-11	2.7084e-07	9e-06	162	10	-4.9258	0.99996	0.99996	1	17669	0	-4.9258
HGS	10	7.2713e-11	2.7084e-07	9e-06	163	9	-3.186	0.88942	0.94508	1	15350	1	-3.186
RPLP0	10	7.2748e-11	2.7084e-07	9e-06	164	10	-5.9155	0.99992	0.99992	1	17662	0	-5.9155
ANAPC2	10	7.2777e-11	2.7084e-07	9e-06	165	9	-2.1502	0.3863	0.64764	1	10574	1	-2.1502
PPP1R15B	10	7.7263e-11	2.7084e-07	9e-06	166	9	-2.8393	0.99781	0.99784	1	17180	0	-2.8393
MED17	10	8.0787e-11	2.7084e-07	9e-06	167	9	-1.4742	0.99952	0.99952	1	17454	0	-1.4742
DDX49	10	8.1495e-11	2.7084e-07	9e-06	168	9	-5.5292	0.8849	0.94263	1	15288	1	-5.5292
ACIN1	10	8.1715e-11	2.7084e-07	9e-06	169	10	-2.7041	1	1	1	18201	0	-2.7041
RAD51	10	8.8817e-11	2.7084e-07	9e-06	170	9	-4.9344	0.95642	0.96742	1	16012	1	-4.9344
NUP155	10	9.0735e-11	2.7084e-07	9e-06	171	10	-2.1288	1	1	1	18091	0	-2.1288
RNF14	10	9.0811e-11	2.7084e-07	9e-06	172	10	-2.4204	1	1	1	18200	0	-2.4204
RRM2	10	9.0821e-11	2.7084e-07	9e-06	173	10	-5.1958	1	1	1	18045	0	-5.1958
RBM25	10	9.7389e-11	2.7084e-07	9e-06	174	10	-2.2897	1	1	1	18199	0	-2.2897
GUK1	10	9.7955e-11	2.7084e-07	9e-06	175	9	-4.4106	0.89515	0.94829	1	15426	1	-4.4106
DAD1	10	9.821e-11	2.7084e-07	9e-06	176	9	-4.861	0.92959	0.95869	1	15709	1	-4.861
ARMC7	10	1.0158e-10	2.7084e-07	9e-06	177	10	-4.519	1	1	1	18046	0	-4.519
ATIC	10	1.0197e-10	2.7084e-07	9e-06	178	9	-3.4324	0.99236	0.99245	1	16853	0	-3.4324
NDUFA8	10	1.1448e-10	2.7084e-07	9e-06	179	10	-2.3807	1	1	1	18198	0	-2.3807
SOD1	10	1.1966e-10	2.7084e-07	9e-06	180	10	-5.4213	1	1	1	18042	0	-5.4213
PRPF19	10	1.2065e-10	2.7084e-07	9e-06	181	9	-3.9617	0.93622	0.96051	1	15779	1	-3.9617
RHOA	10	1.262e-10	2.7084e-07	9e-06	182	10	-2.1059	0.99996	0.99996	1	17840	0	-2.1059
RFC3	10	1.2693e-10	2.7084e-07	9e-06	183	9	-1.7868	0.99612	0.99615	1	17052	0	-1.7868
PSMG2	10	1.2721e-10	2.7084e-07	9e-06	184	9	-2.7549	0.95055	0.96518	1	15945	1	-2.7549
ZBTB17	10	1.285e-10	2.7084e-07	9e-06	185	10	-3.7762	1	1	1	18197	0	-3.7762
POLR2L	10	1.2879e-10	2.7084e-07	9e-06	186	8	-4.0572	0.99109	0.99114	1	16796	0	-4.0572
PSMB5	10	1.3184e-10	2.7084e-07	9e-06	187	8	-3.3562	0.41743	0.67739	1	10943	2	-3.3562
CDCA8	10	1.3801e-10	2.7084e-07	9e-06	188	10	-4.2079	0.99996	0.99996	1	17673	0	-4.2079
CDK2	10	1.4182e-10	2.7084e-07	9e-06	189	9	-1.9779	0.98397	0.98407	1	16532	1	-1.9779
HYOU1	10	1.419e-10	2.7084e-07	9e-06	190	10	-3.9389	1	1	1	18195	0	-3.9389
PSMD6	17	1.4654e-10	2.7084e-07	9e-06	191	11	-1.728	0.18378	0.48207	1	7634	5	-1.728
RPS8	10	1.4718e-10	2.7084e-07	9e-06	192	10	-5.4796	1	1	1	18194	0	-5.4796
PSMB4	10	1.5086e-10	2.7084e-07	9e-06	193	9	-2.5954	0.99952	0.99952	1	17452	0	-2.5954
SRSF6	10	1.5361e-10	2.7084e-07	9e-06	194	9	-3.9686	0.98721	0.98728	1	16639	0	-3.9686
SCD	10	1.5492e-10	2.7084e-07	9e-06	195	10	-4.4758	1	1	1	18193	0	-4.4758
TLK2	10	1.588e-10	2.7084e-07	9e-06	196	10	-2.0528	1	1	1	18192	0	-2.0528
THOC6	10	1.652e-10	2.7084e-07	9e-06	197	10	-2.2615	1	1	1	18147	0	-2.2615
DHODH	10	1.7122e-10	2.7084e-07	9e-06	198	9	-3.0884	0.98408	0.98417	1	16535	1	-3.0884
ZBTB7A	10	1.7624e-10	2.7084e-07	9e-06	199	10	-5.1944	1	1	1	18191	0	-5.1944
SNAPC2	10	1.7834e-10	2.7084e-07	9e-06	200	9	-3.2854	0.99987	0.99987	1	17607	0	-3.2854
SMC1A	10	1.8206e-10	2.7084e-07	9e-06	201	9	-4.2114	0.66953	0.84355	1	13380	1	-4.2114
RPA1	10	1.8375e-10	2.7084e-07	9e-06	202	10	-3.5506	1	1	1	18190	0	-3.5506
TAF3	10	1.8533e-10	2.7084e-07	9e-06	203	9	-2.3845	0.57956	0.78756	1	12529	1	-2.3845
ANAPC4	10	1.8581e-10	2.7084e-07	9e-06	204	10	-2.8765	0.99996	0.99996	1	17682	0	-2.8765
USP22	10	1.8758e-10	2.7084e-07	9e-06	205	9	-1.5226	0.62624	0.81655	1	12944	1	-1.5226
PPP1CA	11	1.8934e-10	2.7084e-07	9e-06	206	10	-1.6733	0.94899	0.97152	1	15922	1	-1.6733
DTL	10	1.9258e-10	2.7084e-07	9e-06	207	8	-2.6458	0.18158	0.41891	0.991207	7582	2	-2.6458
CCNH	10	1.956e-10	2.7084e-07	9e-06	208	10	-2.201	1	1	1	18188	0	-2.201
BCS1L	10	2.3108e-10	2.7084e-07	9e-06	209	10	-4.3726	1	1	1	18122	0	-4.3726
COPG1	10	2.4014e-10	2.7084e-07	9e-06	210	10	-1.8272	1	1	1	18006	0	-1.8272
OIP5	10	2.5899e-10	2.7084e-07	9e-06	211	10	-5.0789	1	1	1	18185	0	-5.0789
CDK9	10	2.6064e-10	2.7084e-07	9e-06	212	7	-3.439	0.72835	0.87678	1	13954	1	-3.439
CPSF3L	10	2.621e-10	2.7084e-07	9e-06	213	10	-5.3	0.99996	0.99996	1	17744	0	-5.3
BRD8	11	2.6734e-10	2.7084e-07	9e-06	214	11	-1.5463	1	1	1	18156	0	-1.5463
NSMCE4A	10	2.6966e-10	2.7084e-07	9e-06	215	10	-2.8769	1	1	1	18184	0	-2.8769
DIDO1	10	2.7279e-10	2.7084e-07	9e-06	216	9	-1.9392	0.55883	0.77506	1	12360	1	-1.9392
UBTF	10	2.847e-10	2.7084e-07	9e-06	217	10	-4.1634	1	1	1	18029	0	-4.1634
HCCS	10	2.8937e-10	2.7084e-07	9e-06	218	9	-2.1465	0.99969	0.99969	1	17506	0	-2.1465
STX4	10	2.92e-10	2.7084e-07	9e-06	219	8	-2.327	0.55076	0.77011	1	12295	2	-2.327
HUS1	10	2.9222e-10	2.7084e-07	9e-06	220	10	-1.6676	1	1	1	18151	0	-1.6676
RACGAP1	10	2.9399e-10	2.7084e-07	9e-06	221	9	-2.4879	0.36235	0.62435	1	10250	1	-2.4879
BCL2L1	11	2.9541e-10	2.7084e-07	9e-06	222	10	-2.2326	0.99994	0.99994	1	17665	0	-2.2326
LSM7	10	3.0023e-10	2.7084e-07	9e-06	223	10	-4.4487	1	1	1	18183	0	-4.4487
UQCRC2	10	3.159e-10	2.7084e-07	9e-06	224	10	-2.85	1	1	1	18097	0	-2.85
E4F1	9	3.1832e-10	2.7084e-07	9e-06	225	9	-2.2341	1	1	1	18166	0	-2.2341
PSMD14	10	3.1885e-10	2.7084e-07	9e-06	226	9	-4.3127	0.99962	0.99962	1	17482	0	-4.3127
CRKL	10	3.1913e-10	2.7084e-07	9e-06	227	10	-4.411	1	1	1	18182	0	-4.411
PPA2	10	3.3589e-10	2.7084e-07	9e-06	228	10	-2.7042	1	1	1	18124	0	-2.7042
ZNRD1	10	3.3884e-10	2.7084e-07	9e-06	229	10	-5.3527	1	1	1	18181	0	-5.3527
HSP90AB1	10	3.5511e-10	2.7084e-07	9e-06	230	10	-2.1469	1	1	1	18179	0	-2.1469
SOX9	10	3.6182e-10	2.7084e-07	9e-06	231	10	-1.2919	1	1	1	18178	0	-1.2919
RPS15	10	3.7908e-10	2.7084e-07	9e-06	232	9	-5.5798	0.99591	0.99595	1	17038	0	-5.5798
METAP1	10	3.8147e-10	2.7084e-07	9e-06	233	10	-4.491	1	1	1	18145	0	-4.491
HDAC3	10	3.9729e-10	2.7084e-07	9e-06	234	9	-2.9552	0.79163	0.90015	1	14400	1	-2.9552
SPRTN	10	3.9856e-10	2.7084e-07	9e-06	235	9	-1.9687	0.96396	0.97078	1	16107	1	-1.9687
TERF2	6	4.026e-10	2.7084e-07	9e-06	236	6	-6.7623	1	1	1	18177	0	-6.7623
RPS15A	10	4.0728e-10	2.7084e-07	9e-06	237	8	-5.8304	0.29288	0.55496	1	9357	2	-5.8304
SARS	10	4.2718e-10	2.7084e-07	9e-06	238	10	-5.0165	1	1	1	18176	0	-5.0165
SMC5	10	4.7463e-10	2.7084e-07	9e-06	239	10	-3.1675	1	1	1	18068	0	-3.1675
ATP6V0B	10	4.7544e-10	2.7084e-07	9e-06	240	9	-4.1231	0.96436	0.97097	1	16113	1	-4.1231
XAB2	10	4.8105e-10	2.7084e-07	9e-06	241	9	-3.3994	0.70639	0.86691	1	13768	1	-3.3994
LUC7L3	10	5.1286e-10	2.7084e-07	9e-06	242	9	-5.8851	0.30717	0.56941	1	9547	1	-5.8851
FASN	10	5.1486e-10	2.7084e-07	9e-06	243	10	-2.7647	1	1	1	18137	0	-2.7647
PTPN23	10	5.2035e-10	2.7084e-07	9e-06	244	9	-1.5291	0.78976	0.89941	1	14380	1	-1.5291
SRSF7	10	5.6028e-10	2.7084e-07	9e-06	245	10	-4.8182	1	1	1	17953	0	-4.8182
GTPBP8	10	5.8145e-10	2.7084e-07	9e-06	246	10	-2.9435	1	1	1	18171	0	-2.9435
YAP1	10	5.8383e-10	2.7084e-07	9e-06	247	8	-2.5389	0.74031	0.88091	1	14046	2	-2.5389
DDX47	10	6.0923e-10	2.7084e-07	9e-06	248	10	-4.3373	1	1	1	18018	0	-4.3373
TAF6	10	6.3201e-10	2.7084e-07	9e-06	249	9	-2.6606	0.89785	0.94981	1	15461	1	-2.6606
FPGS	10	6.3421e-10	2.7084e-07	9e-06	250	10	-3.2735	1	1	1	18170	0	-3.2735
PSMD4	5	6.5566e-10	2.7084e-07	9e-06	251	5	-4.0396	1	1	1	18165	0	-4.0396
PUS1	10	6.6741e-10	2.7084e-07	9e-06	252	9	-2.2504	0.99887	0.99888	1	17297	0	-2.2504
MED20	10	6.8271e-10	2.7084e-07	9e-06	253	10	-4.6848	1	1	1	18114	0	-4.6848
ARCN1	10	6.8279e-10	2.7084e-07	9e-06	254	10	-3.0118	1	1	1	18173	0	-3.0118
IMP3	8	6.9295e-10	2.7084e-07	9e-06	255	8	-3.589	1	1	1	18172	0	-3.589
RPS18	10	6.9783e-10	2.7084e-07	9e-06	256	10	-5.3846	0.99996	0.99996	1	17866	0	-5.3846
NUP160	10	7.072e-10	2.7084e-07	9e-06	257	10	-4.535	1	1	1	18169	0	-4.535
POLR2F	10	7.0778e-10	2.7084e-07	9e-06	258	9	-5.1426	0.97366	0.97603	1	16277	1	-5.1426
RBBP5	10	7.0986e-10	2.7084e-07	9e-06	259	9	-2.2091	0.99957	0.99956	1	17467	0	-2.2091
PPP2R4	10	7.0993e-10	2.7084e-07	9e-06	260	10	-4.1462	1	1	1	18055	0	-4.1462
FOXD4L3	10	7.3147e-10	2.7084e-07	9e-06	261	9	-1.0095	0.99703	0.99704	1	17115	0	-1.0095
SRSF1	10	7.4204e-10	2.7084e-07	9e-06	262	9	-6.4459	0.85899	0.92939	1	14998	1	-6.4459
YARS2	10	7.6084e-10	2.7084e-07	9e-06	263	8	-4.2175	0.97787	0.97889	1	16359	1	-4.2175
YARS	10	8.4201e-10	2.7084e-07	9e-06	264	10	-5.6979	0.99996	0.99996	1	17699	0	-5.6979
FARSA	10	8.766e-10	2.7084e-07	9e-06	265	10	-4.6555	0.99998	0.99998	1	17882	0	-4.6555
FOXRED1	10	9.058e-10	2.7084e-07	9e-06	266	10	-2.1706	0.99991	0.99992	1	17655	0	-2.1706
TIPRL	10	9.2126e-10	2.7084e-07	9e-06	267	10	-3.0182	1	1	1	18167	0	-3.0182
EIF2B5	10	9.9587e-10	2.7084e-07	9e-06	268	10	-5.7166	0.99996	0.99996	1	17740	0	-5.7166
CTCF	10	1.0847e-09	2.7084e-07	9e-06	269	9	-1.8545	0.99917	0.99918	1	17366	0	-1.8545
CIRH1A	10	1.0899e-09	2.7084e-07	9e-06	270	10	-4.1477	0.99999	0.99999	1	17945	0	-4.1477
DPH1	10	1.1214e-09	2.7084e-07	9e-06	271	9	-2.9208	0.99969	0.99968	1	17503	0	-2.9208
RPS6	10	1.1605e-09	2.7084e-07	9e-06	272	10	-4.3599	0.99996	0.99996	1	17831	0	-4.3599
GINS3	10	1.2074e-09	2.7084e-07	9e-06	273	10	-5.5069	1	1	1	18163	0	-5.5069
CABIN1	10	1.2074e-09	2.7084e-07	9e-06	274	10	-1.7397	1	1	1	18164	0	-1.7397
XRCC5	10	1.2211e-09	2.7084e-07	9e-06	275	9	-2.1754	0.75963	0.88793	1	14180	1	-2.1754
UCHL5	10	1.2724e-09	2.7084e-07	9e-06	276	8	-2.729	0.78383	0.89707	1	14336	2	-2.729
IMPDH2	10	1.3028e-09	2.7084e-07	9e-06	277	10	-2.3025	1	1	1	18161	0	-2.3025
PRPF6	10	1.3376e-09	2.7084e-07	9e-06	278	9	-2.3097	0.97605	0.97761	1	16327	1	-2.3097
TKT	10	1.3384e-09	2.7084e-07	9e-06	279	9	-3.0162	0.90009	0.95111	1	15493	1	-3.0162
RPL11	10	1.3699e-09	2.7084e-07	9e-06	280	10	-5.0952	1	1	1	18088	0	-5.0952
SUPT16H	10	1.3954e-09	2.7084e-07	9e-06	281	10	-2.6338	1	1	1	18160	0	-2.6338
CARS	10	1.4346e-09	2.7084e-07	9e-06	282	9	-2.7469	0.93682	0.96069	1	15787	1	-2.7469
SF3B1	10	1.4487e-09	2.7084e-07	9e-06	283	10	-2.9864	0.99999	0.99999	1	17946	0	-2.9864
MAP2K1	10	1.5078e-09	2.7084e-07	9e-06	284	9	-2.3184	0.95977	0.96885	1	16047	1	-2.3184
SNRPC	10	1.5239e-09	2.7084e-07	9e-06	285	10	-3.2818	1	1	1	18158	0	-3.2818
PPP1R8	10	1.5665e-09	2.7084e-07	9e-06	286	9	-5.0052	0.24148	0.50221	1	8685	1	-5.0052
PUF60	10	1.5938e-09	2.7084e-07	9e-06	287	10	-4.8074	0.99996	0.99996	1	17778	0	-4.8074
LSM4	10	1.5952e-09	2.7084e-07	9e-06	288	9	-2.0369	0.98042	0.98083	1	16418	1	-2.0369
POLG	10	1.6025e-09	2.7084e-07	9e-06	289	8	-2.6367	0.99287	0.99297	1	16880	0	-2.6367
TOMM22	10	1.6114e-09	2.7084e-07	9e-06	290	10	-3.3796	1	1	1	18157	0	-3.3796
DDX55	10	1.6171e-09	2.7084e-07	9e-06	291	10	-4.4398	1	1	1	18132	0	-4.4398
NDUFA13	10	1.6426e-09	2.7084e-07	9e-06	292	9	-2.9416	0.89441	0.94786	1	15418	1	-2.9416
PELO	10	1.747e-09	2.7084e-07	9e-06	293	10	-3.2746	1	1	1	18155	0	-3.2746
PIGS	10	1.7485e-09	2.7084e-07	9e-06	294	10	-1.6571	1	1	1	18154	0	-1.6571
CDIPT	10	1.7717e-09	2.7084e-07	9e-06	295	9	-3.5562	0.99981	0.99982	1	17560	0	-3.5562
PSMB3	10	1.7889e-09	2.7084e-07	9e-06	296	10	-4.1463	1	1	1	17995	0	-4.1463
XRN2	10	1.8434e-09	2.7084e-07	9e-06	297	10	-4.4726	1	1	1	18063	0	-4.4726
CPSF2	10	1.9152e-09	2.7084e-07	9e-06	298	10	-3.2986	1	1	1	17986	0	-3.2986
PMPCB	10	1.9713e-09	2.7084e-07	9e-06	299	9	-4.0213	0.89442	0.94786	1	15419	1	-4.0213
BRF2	10	2.0236e-09	2.7084e-07	9e-06	300	10	-3.1809	1	1	1	18140	0	-3.1809
SUPV3L1	10	2.0324e-09	2.7084e-07	9e-06	301	10	-4.2254	0.99999	0.99999	1	17937	0	-4.2254
NOP56	10	2.0435e-09	2.7084e-07	9e-06	302	9	-3.1564	0.63408	0.82141	1	13016	1	-3.1564
GNB1L	10	2.1561e-09	2.7084e-07	9e-06	303	9	-2.4154	0.95178	0.96562	1	15956	1	-2.4154
DCAF7	10	2.162e-09	2.7084e-07	9e-06	304	8	-3.0464	0.35997	0.62203	1	10227	1	-3.0464
MAPK1	10	2.2007e-09	2.7084e-07	9e-06	305	10	-1.0792	1	1	1	18081	0	-1.0792
SHQ1	10	2.2196e-09	2.7084e-07	9e-06	306	10	-4.6215	1	1	1	18153	0	-4.6215
ESPL1	10	2.2213e-09	2.7084e-07	9e-06	307	10	-5.8574	1	1	1	18119	0	-5.8574
CSNK2B	10	2.2827e-09	2.7084e-07	9e-06	308	10	-2.3347	1	1	1	18113	0	-2.3347
COPS5	10	2.3943e-09	2.7084e-07	9e-06	309	9	-2.9825	0.99959	0.99958	1	17472	0	-2.9825
ILF3	10	2.4351e-09	2.7084e-07	9e-06	310	9	-2.8095	0.69926	0.86237	1	13683	1	-2.8095
PGS1	10	2.5077e-09	2.7084e-07	9e-06	311	10	-5.645	0.99999	0.99999	1	17932	0	-5.645
NDUFS8	10	2.5527e-09	2.7084e-07	9e-06	312	9	-2.3024	0.99686	0.99688	1	17101	0	-2.3024
RPS27A	10	2.6187e-09	2.7084e-07	9e-06	313	9	-3.0792	0.99981	0.99982	1	17564	0	-3.0792
HSPD1	10	2.6476e-09	2.7084e-07	9e-06	314	9	-3.7924	0.99989	0.99989	1	17621	0	-3.7924
EDF1	10	2.7421e-09	2.7084e-07	9e-06	315	8	-2.2848	0.88209	0.94115	1	15255	1	-2.2848
CHMP2A	10	2.7489e-09	2.7084e-07	9e-06	316	10	-4.4593	1	1	1	18126	0	-4.4593
ARNT	10	2.7721e-09	2.7084e-07	9e-06	317	10	-2.2188	1	1	1	18152	0	-2.2188
GTF3C1	10	2.7799e-09	2.7084e-07	9e-06	318	10	-3.294	1	1	1	18108	0	-3.294
CCDC51	10	2.7843e-09	2.7084e-07	9e-06	319	10	-4.2599	0.99996	0.99996	1	17810	0	-4.2599
PFAS	10	2.7984e-09	2.7084e-07	9e-06	320	10	-2.1233	1	1	1	17989	0	-2.1233
TPI1	10	2.8246e-09	2.7084e-07	9e-06	321	10	-2.7307	1	1	1	18129	0	-2.7307
NELFB	10	2.8838e-09	2.7084e-07	9e-06	322	10	-4.0652	1	1	1	18060	0	-4.0652
CTNNB1	10	2.9585e-09	2.7084e-07	9e-06	323	8	-1.1121	0.39902	0.65982	1	10717	2	-1.1121
DOT1L	10	2.971e-09	2.7084e-07	9e-06	324	8	-1.5649	0.79557	0.90173	1	14441	2	-1.5649
TOP2A	10	2.9785e-09	2.7084e-07	9e-06	325	9	-5.0312	0.99987	0.99987	1	17606	0	-5.0312
PSMB2	10	3.071e-09	2.7084e-07	9e-06	326	8	-1.7515	0.21984	0.47725	1	8379	2	-1.7515
PPWD1	10	3.12e-09	2.7084e-07	9e-06	327	10	-3.7123	0.99996	0.99996	1	17817	0	-3.7123
NIPBL	10	3.1318e-09	2.7084e-07	9e-06	328	10	-1.9177	1	1	1	18080	0	-1.9177
SOD2	10	3.1625e-09	2.7084e-07	9e-06	329	8	-2.8088	0.55563	0.77309	1	12339	2	-2.8088
KAT8	10	3.1743e-09	2.7084e-07	9e-06	330	10	-4.2187	1	1	1	18148	0	-4.2187
ELP4	10	3.1908e-09	2.7084e-07	9e-06	331	10	-2.2266	1	1	1	18112	0	-2.2266
MYBL2	10	3.2025e-09	2.7084e-07	9e-06	332	10	-2.3634	1	1	1	18139	0	-2.3634
RBBP4	10	3.277e-09	2.7084e-07	9e-06	333	9	-2.9292	0.99949	0.9995	1	17440	0	-2.9292
2002-03-01	10	3.3272e-09	2.7084e-07	9e-06	334	9	-3.774	0.97486	0.9768	1	16300	1	-3.774
COPA	10	3.4252e-09	2.7084e-07	9e-06	335	9	-3.9838	0.48159	0.72887	1	11719	1	-3.9838
PAN2	10	3.4522e-09	2.7084e-07	9e-06	336	10	-1.3775	1	1	1	17968	0	-1.3775
DHPS	10	3.4963e-09	2.7084e-07	9e-06	337	9	-2.6238	0.88402	0.94216	1	15277	1	-2.6238
MNAT1	10	3.5543e-09	2.7084e-07	9e-06	338	8	-3.3319	0.76326	0.88926	1	14209	2	-3.3319
DDX1	10	3.6147e-09	2.7084e-07	9e-06	339	10	-4.1811	1	1	1	18135	0	-4.1811
ALDH18A1	10	3.7118e-09	2.7084e-07	9e-06	340	9	-1.6518	0.85517	0.92755	1	14966	1	-1.6518
DBR1	10	3.8129e-09	2.7084e-07	9e-06	341	10	-5.07	1	1	1	18146	0	-5.07
CLPB	10	3.817e-09	2.7084e-07	9e-06	342	9	-1.4409	0.99959	0.99958	1	17471	0	-1.4409
ILK	10	3.847e-09	2.7084e-07	9e-06	343	10	-3.0394	1	1	1	17966	0	-3.0394
2023-03-05	10	3.8627e-09	2.7084e-07	9e-06	344	9	-3.3119	0.99986	0.99987	1	17603	0	-3.3119
POLR2A	10	3.8911e-09	2.7084e-07	9e-06	345	9	-2.5986	0.92164	0.95671	1	15641	1	-2.5986
PPP4C	10	4.0943e-09	2.7084e-07	9e-06	346	9	-4.5446	0.14568	0.36073	0.943138	6881	1	-4.5446
SMNDC1	10	4.1341e-09	2.7084e-07	9e-06	347	9	-1.4992	0.99114	0.99119	1	16799	0	-1.4992
PSMC4	10	4.2939e-09	2.7084e-07	9e-06	348	9	-1.5447	0.63868	0.82421	1	13080	1	-1.5447
MOCS3	10	4.3033e-09	2.7084e-07	9e-06	349	8	-3.996	0.87945	0.93977	1	15226	2	-3.996
AP2M1	10	4.3519e-09	2.7084e-07	9e-06	350	9	-2.6946	0.99974	0.99975	1	17530	0	-2.6946
GINS2	10	4.3902e-09	2.7084e-07	9e-06	351	10	-5.11	1	1	1	17990	0	-5.11
FDXR	10	4.4219e-09	2.7084e-07	9e-06	352	9	-3.4182	0.28357	0.54552	1	9215	1	-3.4182
MRPL18	10	4.4247e-09	2.7084e-07	9e-06	353	10	-3.1494	0.99998	0.99998	1	17881	0	-3.1494
UFC1	10	4.4454e-09	2.7084e-07	9e-06	354	9	-3.209	0.88004	0.94008	1	15236	1	-3.209
TMEM201	10	4.5869e-09	2.7084e-07	9e-06	355	9	-1.3878	0.69996	0.8628	1	13691	1	-1.3878
RPL7A	10	4.6675e-09	2.7084e-07	9e-06	356	10	-5.0227	0.99996	0.99996	1	17827	0	-5.0227
SART1	10	4.7307e-09	2.7084e-07	9e-06	357	8	-1.5715	0.96053	0.96919	1	16058	1	-1.5715
CDC7	10	4.8681e-09	2.7084e-07	9e-06	358	10	-2.008	1	1	1	18076	0	-2.008
MRPL53	10	5.0971e-09	2.7084e-07	9e-06	359	10	-3.9259	1	1	1	18144	0	-3.9259
PSMC5	10	5.1826e-09	2.7084e-07	9e-06	360	10	-1.9498	1	1	1	18125	0	-1.9498
ITGB5	10	5.2108e-09	2.7084e-07	9e-06	361	9	-2.0185	0.11534	0.30976	0.898947	6200	1	-2.0185
TLN1	10	5.2517e-09	2.7084e-07	9e-06	362	9	-4.2218	0.9996	0.99959	1	17475	0	-4.2218
BAP1	10	5.3331e-09	2.7084e-07	9e-06	363	9	-2.5456	0.99952	0.99952	1	17449	0	-2.5456
SF1	10	5.6055e-09	2.7084e-07	9e-06	364	9	-4.6822	0.73096	0.87771	1	13971	1	-4.6822
DHRSX	10	5.6725e-09	2.7084e-07	9e-06	365	10	-3.0174	1	1	1	18079	0	-3.0174
NCBP2	10	5.7545e-09	2.7084e-07	9e-06	366	9	-5.5509	0.69468	0.85946	1	13638	1	-5.5509
UFL1	10	6.0566e-09	2.7084e-07	9e-06	367	9	-3.3399	0.99974	0.99973	1	17527	0	-3.3399
ARF1	10	6.0731e-09	2.7084e-07	9e-06	368	8	-1.5343	0.97319	0.97572	1	16267	1	-1.5343
SNRNP40	10	6.221e-09	2.7084e-07	9e-06	369	10	-2.5844	0.99996	0.99996	1	17869	0	-2.5844
DDB1	10	6.2666e-09	2.7084e-07	9e-06	370	10	-3.0411	0.99999	0.99999	1	17889	0	-3.0411
NR2C2AP	10	6.4503e-09	2.7084e-07	9e-06	371	10	-3.4276	0.99999	0.99999	1	17942	0	-3.4276
BCAR1	10	6.4953e-09	2.7084e-07	9e-06	372	10	-1.2481	1	1	1	18141	0	-1.2481
CIAO1	10	6.5772e-09	2.7084e-07	9e-06	373	10	-4.0742	1	1	1	18142	0	-4.0742
GTPBP3	10	6.8789e-09	2.7084e-07	9e-06	374	10	-2.2911	1	1	1	18067	0	-2.2911
RPL3	10	6.9152e-09	2.7084e-07	9e-06	375	10	-5.3578	1	1	1	18050	0	-5.3578
TARS2	10	7.0215e-09	2.7084e-07	9e-06	376	10	-3.9654	1	1	1	17991	0	-3.9654
MRPL41	10	7.387e-09	2.7084e-07	9e-06	377	8	-1.3665	0.17037	0.40111	0.980564	7345	2	-1.3665
SRC	10	7.4257e-09	2.7084e-07	9e-06	378	10	-1.5811	0.99996	0.99996	1	17863	0	-1.5811
RAB10	10	7.6064e-09	2.7084e-07	9e-06	379	10	-5.1754	0.99999	0.99999	1	17900	0	-5.1754
SEPSECS	10	7.6332e-09	2.7084e-07	9e-06	380	10	-2.9463	0.99996	0.99996	1	17862	0	-2.9463
DHX38	10	7.8319e-09	2.7084e-07	9e-06	381	9	-2.4327	0.89296	0.94702	1	15401	1	-2.4327
MRPS25	10	7.8632e-09	2.7084e-07	9e-06	382	10	-3.5619	0.99996	0.99996	1	17845	0	-3.5619
WEE1	10	7.9275e-09	2.7084e-07	9e-06	383	10	-3.8067	0.99999	0.99999	1	17949	0	-3.8067
ENO1	10	7.945e-09	2.7084e-07	9e-06	384	8	-2.2807	0.76624	0.89037	1	14229	2	-2.2807
AARS	10	8.0041e-09	2.7084e-07	9e-06	385	9	-4.1947	0.99816	0.99819	1	17210	0	-4.1947
CHMP7	10	8.6025e-09	2.7084e-07	9e-06	386	10	-5.7524	1	1	1	18099	0	-5.7524
NAA10	10	8.6361e-09	2.7084e-07	9e-06	387	10	-4.6925	1	1	1	18138	0	-4.6925
SNRPD2	10	8.943e-09	2.7084e-07	9e-06	388	10	-5.1833	1	1	1	18115	0	-5.1833
RNF41	10	9.8072e-09	2.7084e-07	9e-06	389	9	-1.1662	0.9978	0.99783	1	17178	0	-1.1662
SP140L	10	9.8957e-09	2.7084e-07	9e-06	390	10	-1.4838	1	1	1	18005	0	-1.4838
TRMT61A	10	1.0224e-08	2.7084e-07	9e-06	391	8	-4.3696	0.59121	0.79475	1	12619	1	-4.3696
GMPPB	10	1.0287e-08	2.7084e-07	9e-06	392	9	-4.3558	0.72268	0.87485	1	13909	1	-4.3558
PTBP1	10	1.029e-08	2.7084e-07	9e-06	393	9	-1.7696	0.90364	0.9528	1	15525	1	-1.7696
WDR24	10	1.039e-08	2.7084e-07	9e-06	394	9	-4.3084	0.99979	0.9998	1	17548	0	-4.3084
GGPS1	10	1.0426e-08	2.7084e-07	9e-06	395	10	-4.7167	1	1	1	18134	0	-4.7167
C1QBP	10	1.0651e-08	2.7084e-07	9e-06	396	10	-5.1159	0.99996	0.99996	1	17871	0	-5.1159
RPL24	10	1.0657e-08	2.7084e-07	9e-06	397	10	-4.5585	0.99996	0.99996	1	17709	0	-4.5585
NLE1	10	1.0791e-08	2.7084e-07	9e-06	398	10	-5.2072	0.99996	0.99996	1	17774	0	-5.2072
METTL3	10	1.0791e-08	2.7084e-07	9e-06	399	9	-2.5078	0.99918	0.99919	1	17368	0	-2.5078
ATP5L	10	1.0929e-08	2.7084e-07	9e-06	400	9	-4.4132	0.99984	0.99986	1	17584	0	-4.4132
GPN3	10	1.0937e-08	2.7084e-07	9e-06	401	10	-3.8053	1	1	1	18004	0	-3.8053
PPP2CA	11	1.1074e-08	2.7084e-07	9e-06	402	8	-2.879	0.16406	0.40205	0.981024	7239	3	-2.879
NUBPL	10	1.1089e-08	2.7084e-07	9e-06	403	10	-2.1153	1	1	1	18034	0	-2.1153
PDE12	10	1.1291e-08	2.7084e-07	9e-06	404	8	-4.1317	0.50388	0.74201	1	11886	1	-4.1317
RNF4	10	1.1839e-08	2.7084e-07	9e-06	405	9	-1.2031	0.99525	0.99532	1	16989	0	-1.2031
PSMG4	10	1.2005e-08	2.7084e-07	9e-06	406	8	-2.8344	0.98516	0.98519	1	16576	0	-2.8344
KDM8	10	1.2371e-08	2.7084e-07	9e-06	407	9	-2.0026	0.18998	0.43196	0.998534	7752	1	-2.0026
RARG	18	1.2401e-08	2.7084e-07	9e-06	408	11	-0.94106	0.20837	0.52254	1	8132	6	-0.94106
RNASEH2A	10	1.2668e-08	2.7084e-07	9e-06	409	10	-1.6724	0.99999	0.99999	1	17914	0	-1.6724
GPAA1	10	1.3085e-08	2.7084e-07	9e-06	410	10	-1.4348	1	1	1	18128	0	-1.4348
TFAM	10	1.3322e-08	2.7084e-07	9e-06	411	10	-3.4917	1	1	1	18127	0	-3.4917
RPL14	10	1.3672e-08	2.7084e-07	9e-06	412	9	-5.4479	0.9126	0.95465	1	15583	1	-5.4479
TAF6L	10	1.4161e-08	2.7084e-07	9e-06	413	9	-2.0875	0.54409	0.76608	1	12242	1	-2.0875
ATP5A1	10	1.4229e-08	2.7084e-07	9e-06	414	10	-4.269	0.99996	0.99996	1	17752	0	-4.269
RFC2	11	1.5145e-08	2.7084e-07	9e-06	415	10	-3.9855	0.59622	0.81278	1	12656	1	-3.9855
SLC25A26	10	1.5227e-08	2.7084e-07	9e-06	416	10	-5.3302	1	1	1	18121	0	-5.3302
INCENP	10	1.5227e-08	2.7084e-07	9e-06	417	10	-4.0125	1	1	1	18123	0	-4.0125
NUP93	10	1.5932e-08	2.7084e-07	9e-06	418	9	-3.4576	0.99955	0.99955	1	17464	0	-3.4576
RNF40	10	1.6413e-08	2.7084e-07	9e-06	419	8	-1.6212	0.749	0.88402	1	14108	2	-1.6212
EIF3H	10	1.7463e-08	2.7084e-07	9e-06	420	10	-2.3567	1	1	1	18120	0	-2.3567
TIMM44	10	1.7587e-08	2.7084e-07	9e-06	421	9	-2.6114	0.99987	0.99987	1	17605	0	-2.6114
EIF1	10	1.808e-08	2.7084e-07	9e-06	422	9	-5.3715	0.70815	0.86801	1	13786	1	-5.3715
ZNHIT2	8	1.8333e-08	2.7084e-07	9e-06	423	7	-5.5246	0.99395	0.99393	1	16939	0	-5.5246
TMED10	10	1.8795e-08	2.7084e-07	9e-06	424	9	-2.89	0.87584	0.93793	1	15177	1	-2.89
PKM	10	1.9426e-08	2.7084e-07	9e-06	425	9	-1.122	0.99134	0.99139	1	16805	0	-1.122
ZNF592	10	1.9478e-08	2.7084e-07	9e-06	426	9	-2.0731	0.99984	0.99986	1	17582	0	-2.0731
CHCHD1	10	1.9958e-08	2.7084e-07	9e-06	427	9	-4.9078	0.99989	0.99989	1	17622	0	-4.9078
TAF2	10	2.0772e-08	2.7084e-07	9e-06	428	9	-3.1641	0.44261	0.70094	1	11273	1	-3.1641
MRPL14	10	2.0787e-08	2.7084e-07	9e-06	429	10	-4.0984	0.99998	0.99999	1	17885	0	-4.0984
GART	10	2.0867e-08	2.7084e-07	9e-06	430	10	-4.6536	1	1	1	18002	0	-4.6536
RAD21	10	2.1045e-08	2.7084e-07	9e-06	431	9	-3.3878	0.99934	0.99933	1	17402	0	-3.3878
CREB1	10	2.1554e-08	2.7084e-07	9e-06	432	9	-0.85508	0.99896	0.99896	1	17314	0	-0.85508
DNLZ	10	2.1883e-08	2.7084e-07	9e-06	433	9	-3.9083	0.94548	0.96344	1	15873	1	-3.9083
NUDT21	10	2.1993e-08	2.7084e-07	9e-06	434	10	-4.8932	0.99996	0.99996	1	17777	0	-4.8932
COASY	10	2.237e-08	2.7084e-07	9e-06	435	9	-2.2838	0.78524	0.8976	1	14343	1	-2.2838
CHAF1A	10	2.2834e-08	2.7084e-07	9e-06	436	7	-1.2418	0.44802	0.70592	1	11359	2	-1.2418
HSD17B10	10	2.3164e-08	2.7084e-07	9e-06	437	9	-4.8925	0.7414	0.88131	1	14054	1	-4.8925
POLR3H	10	2.3276e-08	2.7084e-07	9e-06	438	10	-5.6552	0.99996	0.99996	1	17691	0	-5.6552
SDHD	10	2.3764e-08	2.7084e-07	9e-06	439	8	-1.7945	0.63729	0.82337	1	13048	2	-1.7945
DNAJA3	10	2.4401e-08	2.7084e-07	9e-06	440	9	-1.5162	0.87278	0.93635	1	15152	1	-1.5162
PFN1	10	2.4517e-08	2.7084e-07	9e-06	441	8	-2.7927	0.95707	0.96769	1	16018	1	-2.7927
ITGAV	10	2.454e-08	2.7084e-07	9e-06	442	8	-3.6545	0.68881	0.85571	1	13567	2	-3.6545
NSMCE2	10	2.5113e-08	2.7084e-07	9e-06	443	8	-2.2549	0.5863	0.79175	1	12587	1	-2.2549
MAPK14	10	2.5754e-08	2.7084e-07	9e-06	444	10	-1.1892	1	1	1	17967	0	-1.1892
PTK2	10	2.6001e-08	2.7084e-07	9e-06	445	10	-1.6791	0.99999	0.99999	1	17897	0	-1.6791
TINF2	10	2.6281e-08	2.7084e-07	9e-06	446	9	-5.0433	0.99708	0.99709	1	17121	0	-5.0433
MCM6	10	2.6941e-08	2.7084e-07	9e-06	447	9	-5.162	0.387	0.64834	1	10585	1	-5.162
ACTR1A	10	2.7352e-08	2.7084e-07	9e-06	448	7	-2.15	0.11038	0.30112	0.893498	6066	2	-2.15
DNAJC11	10	2.7915e-08	2.7084e-07	9e-06	449	8	-3.155	0.86443	0.93212	1	15051	2	-3.155
NPLOC4	10	2.8002e-08	2.7084e-07	9e-06	450	9	-2.4802	0.99933	0.99932	1	17394	0	-2.4802
EIF2B2	10	2.9031e-08	2.7084e-07	9e-06	451	10	-5.2577	0.99999	0.99999	1	17940	0	-5.2577
SDHB	10	2.9828e-08	2.7084e-07	9e-06	452	8	-2.8298	0.99661	0.99663	1	17084	0	-2.8298
NHP2	10	3.0742e-08	2.7084e-07	9e-06	453	8	-3.9585	0.88913	0.94492	1	15349	1	-3.9585
KPNB1	10	3.1401e-08	2.7084e-07	9e-06	454	10	-4.5244	0.99999	0.99999	1	17935	0	-4.5244
SAMD4B	10	3.31e-08	2.7084e-07	9e-06	455	10	-4.6776	1	1	1	17985	0	-4.6776
NSF	10	3.3808e-08	2.7084e-07	9e-06	456	10	-4.6677	1	1	1	18023	0	-4.6677
STARD7	10	3.3904e-08	2.7084e-07	9e-06	457	9	-1.7121	0.98559	0.98563	1	16585	0	-1.7121
STOML2	10	3.4133e-08	2.7084e-07	9e-06	458	10	-1.4807	1	1	1	18010	0	-1.4807
TRAPPC1	10	3.4236e-08	2.7084e-07	9e-06	459	9	-3.7526	0.24174	0.5025	1	8692	1	-3.7526
RFWD2	10	3.4275e-08	2.7084e-07	9e-06	460	10	-1.2279	1	1	1	18111	0	-1.2279
RPL27A	5	3.5081e-08	2.7084e-07	9e-06	461	5	-4.8577	1	1	1	18110	0	-4.8577
LETM1	10	3.5669e-08	2.7084e-07	9e-06	462	8	-2.3199	0.35285	0.61504	1	10135	2	-2.3199
CARS2	10	3.5926e-08	2.7084e-07	9e-06	463	10	-4.5302	1	1	1	18027	0	-4.5302
PAF1	10	3.5991e-08	2.7084e-07	9e-06	464	5	-1.2932	0.25335	0.51454	1	8824	3	-1.2932
CENPA	10	3.647e-08	2.7084e-07	9e-06	465	8	-2.6398	0.7429	0.88187	1	14065	2	-2.6398
PRUNE	10	3.6567e-08	2.7084e-07	9e-06	466	10	-2.99	0.99999	0.99999	1	17947	0	-2.99
CDC20	10	3.8176e-08	2.7084e-07	9e-06	467	9	-1.5759	0.98955	0.98967	1	16721	0	-1.5759
HELZ	10	3.824e-08	2.7084e-07	9e-06	468	10	-1.9035	1	1	1	18109	0	-1.9035
MED22	10	3.8845e-08	2.7084e-07	9e-06	469	10	-1.8886	1	1	1	17988	0	-1.8886
UROD	10	3.898e-08	2.7084e-07	9e-06	470	8	-3.2926	0.29744	0.55953	1	9413	2	-3.2926
TOMM70A	10	4.0444e-08	2.7084e-07	9e-06	471	7	-2.1997	0.85835	0.92909	1	14989	1	-2.1997
TRMT6	10	4.0596e-08	2.7084e-07	9e-06	472	9	-3.8581	0.91776	0.9558	1	15614	1	-3.8581
MCM2	10	4.1504e-08	2.7084e-07	9e-06	473	10	-1.5985	1	1	1	18107	0	-1.5985
PPIL2	10	4.1627e-08	2.7084e-07	9e-06	474	9	-3.5904	0.1155	0.31	0.898947	6208	1	-3.5904
MAPK3	10	4.1632e-08	2.7084e-07	9e-06	475	10	-0.97742	1	1	1	18014	0	-0.97742
MED11	10	4.1664e-08	2.7084e-07	9e-06	476	9	-3.5475	0.94351	0.9628	1	15854	1	-3.5475
IARS2	10	4.1899e-08	2.7084e-07	9e-06	477	9	-2.0555	0.99986	0.99987	1	17600	0	-2.0555
CCNF	10	4.1924e-08	2.7084e-07	9e-06	478	8	-1.9607	0.84356	0.92215	1	14849	1	-1.9607
POT1	10	4.209e-08	2.7084e-07	9e-06	479	10	-4.1767	0.99999	0.99999	1	17927	0	-4.1767
GEMIN2	10	4.3029e-08	2.7084e-07	9e-06	480	10	-3.3697	1	1	1	18106	0	-3.3697
DDX54	10	4.3456e-08	2.7084e-07	9e-06	481	10	-3.9923	1	1	1	18066	0	-3.9923
EIF3B	10	4.3681e-08	2.7084e-07	9e-06	482	8	-3.8774	0.99802	0.99804	1	17198	0	-3.8774
RPUSD3	10	4.4544e-08	2.7084e-07	9e-06	483	8	-1.4235	0.35728	0.61938	1	10198	2	-1.4235
RCC1	10	4.5048e-08	2.7084e-07	9e-06	484	10	-4.6697	1	1	1	18028	0	-4.6697
POLD2	10	4.5234e-08	2.7084e-07	9e-06	485	9	-2.156	0.80987	0.90748	1	14567	1	-2.156
MRPL46	10	4.6029e-08	2.7084e-07	9e-06	486	9	-3.1994	0.99835	0.99838	1	17231	0	-3.1994
CMPK1	10	4.6342e-08	2.7084e-07	9e-06	487	9	-3.1299	0.99712	0.99714	1	17125	0	-3.1299
MED21	10	4.6493e-08	2.7084e-07	9e-06	488	10	-2.1201	1	1	1	18017	0	-2.1201
EXOSC7	10	4.676e-08	2.7084e-07	9e-06	489	9	-2.1257	0.99911	0.99912	1	17353	0	-2.1257
MTFMT	10	4.7389e-08	2.7084e-07	9e-06	490	9	-2.8558	0.5246	0.75434	1	12087	1	-2.8558
ECSIT	10	4.8535e-08	2.7084e-07	9e-06	491	9	-1.4803	0.89489	0.94814	1	15422	1	-1.4803
NDUFA9	10	4.9235e-08	2.7084e-07	9e-06	492	10	-1.6285	1	1	1	18104	0	-1.6285
FADD	10	5.0391e-08	2.7084e-07	9e-06	493	10	-1.3514	0.99999	0.99999	1	17907	0	-1.3514
NDUFA11	10	5.1129e-08	2.7084e-07	9e-06	494	9	-2.5588	0.9869	0.98698	1	16630	0	-2.5588
TRAIP	9	5.1165e-08	5.4169e-07	1.8e-05	495	9	-3.0485	1	1	1	18103	0	-3.0485
ASNA1	10	5.4027e-08	2.7084e-07	9e-06	496	10	-0.98094	1	1	1	18102	0	-0.98094
MTG2	10	5.4442e-08	2.7084e-07	9e-06	497	8	-2.3409	0.35939	0.62145	1	10221	1	-2.3409
MYBBP1A	10	5.4555e-08	2.7084e-07	9e-06	498	9	-1.4145	0.47977	0.72782	1	11702	1	-1.4145
NDUFS2	10	5.5084e-08	2.7084e-07	9e-06	499	9	-2.5614	0.99783	0.99786	1	17182	0	-2.5614
GATA2	10	5.5349e-08	2.7084e-07	9e-06	500	10	-0.75671	1	1	1	18101	0	-0.75671
MRPL4	6	5.5867e-08	2.7084e-07	9e-06	501	6	-5.5072	1	1	1	18100	0	-5.5072
PRKDC	9	5.5971e-08	8.1253e-07	2.4e-05	502	8	-1.5305	0.99906	0.99906	1	17342	0	-1.5305
PSMC2	10	5.6293e-08	2.7084e-07	9e-06	503	8	-1.3326	0.97739	0.97855	1	16344	1	-1.3326
GTF2E1	10	5.8061e-08	2.7084e-07	9e-06	504	10	-2.3537	1	1	1	18098	0	-2.3537
FERMT1	10	5.9169e-08	2.7084e-07	9e-06	505	7	-2.3598	0.72777	0.87658	1	13948	1	-2.3598
MRPS2	10	5.9661e-08	2.7084e-07	9e-06	506	10	-4.8478	0.99996	0.99996	1	17818	0	-4.8478
TUFM	10	6.0654e-08	2.7084e-07	9e-06	507	9	-2.9764	0.3007	0.56293	1	9462	1	-2.9764
IPO11	10	6.1321e-08	2.7084e-07	9e-06	508	9	-3.9945	0.81224	0.90847	1	14583	1	-3.9945
TXNL4A	10	6.1712e-08	2.7084e-07	9e-06	509	10	-5.7567	0.99996	0.99996	1	17732	0	-5.7567
UBA5	10	6.2375e-08	2.7084e-07	9e-06	510	10	-4.5914	0.99999	0.99999	1	17950	0	-4.5914
COPS4	10	6.3037e-08	2.7084e-07	9e-06	511	10	-2.132	0.99996	0.99996	1	17826	0	-2.132
HEATR1	10	6.4032e-08	2.7084e-07	9e-06	512	10	-3.0645	1	1	1	18089	0	-3.0645
MED1	10	6.4514e-08	2.7084e-07	9e-06	513	9	-2.3513	0.99947	0.99947	1	17436	0	-2.3513
IRF2	10	6.4601e-08	2.7084e-07	9e-06	514	10	-2.8988	1	1	1	18092	0	-2.8988
DDX56	10	6.4601e-08	2.7084e-07	9e-06	515	10	-3.893	1	1	1	18093	0	-3.893
SDE2	10	6.4601e-08	2.7084e-07	9e-06	516	10	-4.5733	1	1	1	18095	0	-4.5733
RSL24D1	10	6.514e-08	2.7084e-07	9e-06	517	10	-4.2086	0.99996	0.99996	1	17701	0	-4.2086
PCF11	10	6.6562e-08	2.7084e-07	9e-06	518	10	-6.1641	0.99996	0.99996	1	17808	0	-6.1641
TRPS1	10	6.6805e-08	2.7084e-07	9e-06	519	10	-1.6374	1	1	1	18038	0	-1.6374
NDUFS7	10	6.6961e-08	2.7084e-07	9e-06	520	9	-1.2009	0.99346	0.99355	1	16912	0	-1.2009
ING3	10	6.8396e-08	2.7084e-07	9e-06	521	10	-2.086	1	1	1	17980	0	-2.086
VPS28	10	6.9512e-08	2.7084e-07	9e-06	522	10	-3.3017	0.9999	0.9999	1	17645	0	-3.3017
MVK	10	7.1761e-08	2.7084e-07	9e-06	523	8	-2.254	0.1876	0.42839	0.99607	7709	2	-2.254
NDUFB6	10	7.1935e-08	2.7084e-07	9e-06	524	10	-1.5716	1	1	1	18087	0	-1.5716
CDK5RAP3	10	7.3275e-08	2.7084e-07	9e-06	525	10	-1.4447	1	1	1	18000	0	-1.4447
PSMB6	10	7.3496e-08	2.7084e-07	9e-06	526	8	-2.5596	0.97754	0.97865	1	16349	1	-2.5596
DHDDS	10	7.4048e-08	2.7084e-07	9e-06	527	8	-4.4381	0.10879	0.29836	0.891812	6025	2	-4.4381
TSR1	10	7.5206e-08	2.7084e-07	9e-06	528	8	-2.4842	0.36578	0.62774	1	10291	2	-2.4842
KRT18	7	7.761e-08	2.7084e-07	9e-06	529	7	-6.24	0.99999	0.99999	1	17890	0	-6.24
WDR5	6	7.789e-08	1.0834e-06	3.1e-05	530	6	-3.1472	1	1	1	18086	0	-3.1472
DCPS	10	7.8447e-08	2.7084e-07	9e-06	531	10	-1.2643	1	1	1	18085	0	-1.2643
MRPL37	10	7.8704e-08	2.7084e-07	9e-06	532	9	-2.3706	0.99988	0.99988	1	17616	0	-2.3706
EIF3D	10	7.9095e-08	2.7084e-07	9e-06	533	9	-1.7334	0.99355	0.99364	1	16915	0	-1.7334
DDX51	10	7.987e-08	2.7084e-07	9e-06	534	10	-1.9925	1	1	1	18084	0	-1.9925
RNGTT	10	8.3545e-08	2.7084e-07	9e-06	535	9	-4.8252	0.99915	0.99916	1	17362	0	-4.8252
RFT1	10	8.3796e-08	2.7084e-07	9e-06	536	9	-3.4795	0.01509	0.06671	0.535495	2243	1	-3.4795
PNN	10	8.4277e-08	2.7084e-07	9e-06	537	9	-1.7998	0.84466	0.92267	1	14863	1	-1.7998
STIP1	10	8.4767e-08	2.7084e-07	9e-06	538	10	-1.7124	0.99999	0.99999	1	17912	0	-1.7124
EIF3K	10	8.4898e-08	2.7084e-07	9e-06	539	10	-1.5047	1	1	1	18083	0	-1.5047
MRPS16	10	8.6366e-08	2.7084e-07	9e-06	540	9	-5.5765	0.65726	0.83584	1	13262	1	-5.5765
HNRNPL	10	9.071e-08	8.1253e-07	2.4e-05	541	9	-2.4507	0.98563	0.98567	1	16588	0	-2.4507
MTHFD1	10	9.2486e-08	8.1253e-07	2.4e-05	542	10	-3.6107	1	1	1	17982	0	-3.6107
EIF1AD	10	9.2773e-08	8.1253e-07	2.4e-05	543	10	-4.1288	1	1	1	18039	0	-4.1288
NDUFA6	10	9.3104e-08	8.1253e-07	2.4e-05	544	10	-2.0236	1	1	1	18048	0	-2.0236
ELP5	10	9.7168e-08	8.1253e-07	2.4e-05	545	9	-4.3498	0.99984	0.99985	1	17577	0	-4.3498
CDC73	10	9.9431e-08	8.1253e-07	2.4e-05	546	9	-3.8221	0.4637	0.7183	1	11563	1	-3.8221
RPA3	10	9.9439e-08	8.1253e-07	2.4e-05	547	8	-3.3263	0.27643	0.53831	1	9137	2	-3.3263
RBX1	10	9.966e-08	8.1253e-07	2.4e-05	548	9	-4.4941	0.19226	0.43548	0.999431	7803	1	-4.4941
PHF8	10	1.0012e-07	8.1253e-07	2.4e-05	549	8	-1.2227	0.95848	0.96828	1	16031	1	-1.2227
RPL27	10	1.004e-07	8.1253e-07	2.4e-05	550	9	-3.5829	0.99981	0.99982	1	17561	0	-3.5829
RPUSD4	10	1.0102e-07	8.1253e-07	2.4e-05	551	9	-3.3851	0.18407	0.42287	0.99223	7640	1	-3.3851
CEBPB	10	1.011e-07	8.1253e-07	2.4e-05	552	10	-1.5327	1	1	1	17954	0	-1.5327
FAU	10	1.0151e-07	8.1253e-07	2.4e-05	553	7	-3.8082	0.47973	0.72779	1	11701	2	-3.8082
EXOSC4	10	1.0191e-07	8.1253e-07	2.4e-05	554	9	-2.8723	0.98142	0.98167	1	16447	1	-2.8723
RMI1	10	1.0487e-07	8.1253e-07	2.4e-05	555	8	-3.4456	0.65027	0.83142	1	13198	1	-3.4456
ANHX	10	1.0578e-07	8.1253e-07	2.4e-05	556	10	-1.2565	1	1	1	18007	0	-1.2565
MRPS18B	10	1.0616e-07	8.1253e-07	2.4e-05	557	10	-3.7037	1	1	1	18075	0	-3.7037
ZNF207	10	1.0753e-07	8.1253e-07	2.4e-05	558	9	-5.243	0.99967	0.99967	1	17498	0	-5.243
GATC	10	1.0802e-07	8.1253e-07	2.4e-05	559	9	-2.1208	0.95451	0.96666	1	15991	1	-2.1208
UBA1	10	1.0814e-07	8.1253e-07	2.4e-05	560	8	-2.7261	0.44305	0.70134	1	11282	1	-2.7261
RPS14	6	1.1062e-07	1.8959e-06	5.1e-05	561	6	-6.1696	1	1	1	18078	0	-6.1696
MMS22L	10	1.1075e-07	8.1253e-07	2.4e-05	562	10	-2.0075	1	1	1	17979	0	-2.0075
TIMELESS	10	1.1087e-07	8.1253e-07	2.4e-05	563	7	-2.9953	0.55006	0.7697	1	12288	2	-2.9953
KLF6	10	1.1437e-07	8.1253e-07	2.4e-05	564	9	-0.69185	0.9354	0.96028	1	15770	1	-0.69185
NUP214	10	1.1442e-07	8.1253e-07	2.4e-05	565	10	-3.7421	1	1	1	18077	0	-3.7421
SNRNP35	10	1.1442e-07	8.1253e-07	2.4e-05	566	10	-2.0819	1	1	1	18074	0	-2.0819
CDC37	10	1.1534e-07	8.1253e-07	2.4e-05	567	9	-4.1482	0.87734	0.93869	1	15200	1	-4.1482
TRIM25	10	1.1547e-07	8.1253e-07	2.4e-05	568	10	-1.1107	0.99999	0.99999	1	17929	0	-1.1107
MTG1	10	1.1571e-07	8.1253e-07	2.4e-05	569	10	-3.4134	1	1	1	17978	0	-3.4134
MRPL9	10	1.1578e-07	8.1253e-07	2.4e-05	570	10	-2.1198	0.99996	0.99996	1	17824	0	-2.1198
SPINT1	10	1.1641e-07	8.1253e-07	2.4e-05	571	10	-1.0213	1	1	1	17957	0	-1.0213
GRHL2	10	1.1766e-07	8.1253e-07	2.4e-05	572	9	-3.212	0.99983	0.99984	1	17572	0	-3.212
HNRNPK	10	1.1806e-07	8.1253e-07	2.4e-05	573	10	-4.2732	1	1	1	18024	0	-4.2732
SLC20A1	10	1.226e-07	8.1253e-07	2.4e-05	574	9	-1.4822	0.97404	0.97628	1	16289	1	-1.4822
RUVBL2	10	1.2744e-07	8.1253e-07	2.4e-05	575	7	-2.3399	0.45906	0.71557	1	11518	1	-2.3399
C9orf114	10	1.2895e-07	8.1253e-07	2.4e-05	576	10	-4.252	0.99996	0.99996	1	17700	0	-4.252
ORC1	10	1.2951e-07	8.1253e-07	2.4e-05	577	9	-1.3203	0.99988	0.99988	1	17613	0	-1.3203
MTO1	10	1.3048e-07	8.1253e-07	2.4e-05	578	9	-2.7157	0.99841	0.99843	1	17240	0	-2.7157
CDK6	10	1.3123e-07	8.1253e-07	2.4e-05	579	8	-1.6705	0.14108	0.35307	0.93598	6785	2	-1.6705
ADNP	10	1.3135e-07	8.1253e-07	2.4e-05	580	10	-3.1995	1	1	1	17971	0	-3.1995
MRPS12	10	1.3655e-07	8.1253e-07	2.4e-05	581	8	-3.317	0.14722	0.36319	0.944961	6912	2	-3.317
COX5B	10	1.3787e-07	8.1253e-07	2.4e-05	582	8	-1.6865	0.33557	0.598	1	9909	2	-1.6865
SYS1	10	1.4515e-07	8.1253e-07	2.4e-05	583	8	-4.8471	0.97325	0.97576	1	16269	1	-4.8471
CDC27	10	1.4708e-07	8.1253e-07	2.4e-05	584	9	-5.5443	0.72189	0.87457	1	13905	1	-5.5443
KIF18A	10	1.494e-07	8.1253e-07	2.4e-05	585	9	-5.718	0.96671	0.97216	1	16146	1	-5.718
AXIN2	10	1.5115e-07	8.1253e-07	2.4e-05	586	10	-0.62626	1	1	1	18072	0	-0.62626
DHX33	10	1.5165e-07	8.1253e-07	2.4e-05	587	9	-3.4444	0.9918	0.99185	1	16826	0	-3.4444
SEC13	10	1.5172e-07	8.1253e-07	2.4e-05	588	8	-3.7066	0.2168	0.47283	1	8306	2	-3.7066
DTYMK	12	1.5172e-07	2.4376e-06	6.4e-05	589	9	-1.5684	0.37349	0.66498	1	10399	3	-1.5684
ACTR5	5	1.5359e-07	8.1253e-07	2.4e-05	590	5	-2.2698	1	1	1	18071	0	-2.2698
PPP4R1	10	1.5368e-07	8.1253e-07	2.4e-05	591	10	-0.89515	1	1	1	18070	0	-0.89515
DDOST	10	1.5529e-07	8.1253e-07	2.4e-05	592	10	-2.4392	1	1	1	18069	0	-2.4392
RPL37	10	1.5831e-07	8.1253e-07	2.4e-05	593	9	-1.8721	0.99928	0.99928	1	17383	0	-1.8721
NOP16	10	1.5887e-07	8.1253e-07	2.4e-05	594	9	-2.0674	0.80296	0.90473	1	14514	1	-2.0674
ADSL	10	1.6523e-07	8.1253e-07	2.4e-05	595	10	-3.4181	1	1	1	18043	0	-3.4181
TWISTNB	10	1.6551e-07	8.1253e-07	2.4e-05	596	10	-3.5489	0.99996	0.99996	1	17764	0	-3.5489
PPRC1	10	1.6598e-07	8.1253e-07	2.4e-05	597	9	-1.2819	0.99985	0.99986	1	17586	0	-1.2819
TAF5L	10	1.6862e-07	8.1253e-07	2.4e-05	598	8	-2.1748	0.43496	0.6938	1	11177	1	-2.1748
AP1B1	10	1.6964e-07	8.1253e-07	2.4e-05	599	9	-0.83856	0.35727	0.61937	1	10197	1	-0.83856
RNPS1	10	1.717e-07	8.1253e-07	2.4e-05	600	10	-1.3186	1	1	1	18057	0	-1.3186
MPHOSPH8	10	1.731e-07	8.1253e-07	2.4e-05	601	9	-1.2844	0.9995	0.9995	1	17443	0	-1.2844
RNPC3	10	1.7429e-07	8.1253e-07	2.4e-05	602	9	-1.8849	0.99874	0.99875	1	17284	0	-1.8849
ANAPC11	10	1.7505e-07	8.1253e-07	2.4e-05	603	9	-0.89297	0.99985	0.99986	1	17591	0	-0.89297
RIF1	10	1.7505e-07	8.1253e-07	2.4e-05	604	9	-1.3348	0.18325	0.42158	0.991751	7621	1	-1.3348
FURIN	10	1.7591e-07	8.1253e-07	2.4e-05	605	8	-1.8744	0.43269	0.69169	1	11143	2	-1.8744
DHX15	10	1.7835e-07	8.1253e-07	2.4e-05	606	10	-1.6202	1	1	1	18065	0	-1.6202
GLRX5	10	1.7911e-07	8.1253e-07	2.4e-05	607	10	-3.8461	0.99996	0.99996	1	17805	0	-3.8461
NMNAT1	10	1.8088e-07	8.1253e-07	2.4e-05	608	9	-3.2315	0.94638	0.96372	1	15883	1	-3.2315
MRPS11	10	1.825e-07	8.1253e-07	2.4e-05	609	9	-3.5761	0.98158	0.98181	1	16453	1	-3.5761
RRM1	10	1.8421e-07	8.1253e-07	2.4e-05	610	9	-4.8471	0.81251	0.90859	1	14586	1	-4.8471
CYC1	10	1.8431e-07	8.1253e-07	2.4e-05	611	10	-1.612	0.99996	0.99996	1	17675	0	-1.612
TTF1	10	1.864e-07	8.1253e-07	2.4e-05	612	9	-3.763	0.73263	0.87829	1	13978	1	-3.763
RNF113A	10	1.9084e-07	8.1253e-07	2.4e-05	613	10	-1.4176	0.99999	0.99999	1	17936	0	-1.4176
DARS2	10	1.9156e-07	8.1253e-07	2.4e-05	614	10	-3.211	0.99999	0.99999	1	17917	0	-3.211
SARS2	10	1.9349e-07	8.1253e-07	2.4e-05	615	10	-3.3553	1	1	1	18064	0	-3.3553
NIFK	10	1.9607e-07	8.1253e-07	2.4e-05	616	10	-4.1055	1	1	1	17977	0	-4.1055
CFLAR	10	2.0837e-07	8.1253e-07	2.4e-05	617	10	-3.4184	1	1	1	18061	0	-3.4184
PPP1R10	10	2.0837e-07	8.1253e-07	2.4e-05	618	10	-4.035	1	1	1	18062	0	-4.035
DARS	9	2.1099e-07	1.8959e-06	5.1e-05	619	9	-3.0717	1	1	1	18059	0	-3.0717
RFC4	10	2.1168e-07	8.1253e-07	2.4e-05	620	9	-1.7315	0.48791	0.73255	1	11763	1	-1.7315
C14orf80	10	2.1636e-07	8.1253e-07	2.4e-05	621	9	-2.471	0.99989	0.99989	1	17620	0	-2.471
DCLRE1B	10	2.1736e-07	8.1253e-07	2.4e-05	622	8	-2.622	0.0083266	0.040036	0.420014	1716	2	-2.622
TERF1	10	2.2523e-07	8.1253e-07	2.4e-05	623	10	-2.1673	0.99999	0.99999	1	17923	0	-2.1673
GTPBP4	10	2.2642e-07	8.1253e-07	2.4e-05	624	10	-3.9	0.99996	0.99996	1	17710	0	-3.9
PKD1	5	2.2663e-07	8.1253e-07	2.4e-05	625	5	-2.2318	1	1	1	18058	0	-2.2318
COX17	10	2.3e-07	8.1253e-07	2.4e-05	626	10	-1.9593	1	1	1	18056	0	-1.9593
PSMC6	10	2.3263e-07	8.1253e-07	2.4e-05	627	5	-0.70482	0.19272	0.4362	0.999431	7819	3	-0.70482
PPP2R3C	10	2.3306e-07	8.1253e-07	2.4e-05	628	9	-2.1819	0.97513	0.97698	1	16311	1	-2.1819
ASH2L	10	2.3886e-07	8.1253e-07	2.4e-05	629	10	-1.0825	1	1	1	18054	0	-1.0825
GMPS	10	2.42e-07	8.1253e-07	2.4e-05	630	9	-4.2267	0.99288	0.99298	1	16882	0	-4.2267
NDOR1	10	2.4321e-07	1.0834e-06	3.1e-05	631	10	-3.2228	1	1	1	17961	0	-3.2228
CCT2	10	2.4424e-07	1.0834e-06	3.1e-05	632	10	-4.904	0.99996	0.99996	1	17733	0	-4.904
VPS25	10	2.5282e-07	1.3542e-06	3.7e-05	633	9	-4.6247	0.52879	0.75687	1	12127	1	-4.6247
AK4	10	2.5826e-07	1.3542e-06	3.7e-05	634	8	-1.2182	0.93568	0.96037	1	15773	1	-1.2182
OTUB1	10	2.6276e-07	1.3542e-06	3.7e-05	635	7	-1.6214	0.99229	0.99237	1	16850	0	-1.6214
RNASEH2C	10	2.6355e-07	1.3542e-06	3.7e-05	636	10	-2.3773	1	1	1	18053	0	-2.3773
MED6	10	2.6363e-07	1.3542e-06	3.7e-05	637	8	-4.9142	0.10542	0.29233	0.886885	5938	1	-4.9142
MRPL28	10	2.6406e-07	1.3542e-06	3.7e-05	638	10	-3.6701	1	1	1	18052	0	-3.6701
SNRPD3	10	2.6512e-07	1.3542e-06	3.7e-05	639	8	-3.4373	0.99958	0.99958	1	17468	0	-3.4373
TPRKB	10	2.6758e-07	1.3542e-06	3.7e-05	640	9	-4.3396	0.99011	0.99021	1	16746	0	-4.3396
POLR1D	10	2.6758e-07	1.3542e-06	3.7e-05	641	10	-3.6642	1	1	1	17962	0	-3.6642
C7orf26	10	2.6971e-07	1.3542e-06	3.7e-05	642	9	-3.8464	0.95155	0.96552	1	15955	1	-3.8464
GTF2A2	10	2.7292e-07	1.3542e-06	3.7e-05	643	10	-5.0706	1	1	1	18051	0	-5.0706
CDC6	10	2.7467e-07	1.3542e-06	3.7e-05	644	10	-1.8411	0.99999	0.99999	1	17924	0	-1.8411
NDUFAB1	10	2.7976e-07	1.3542e-06	3.7e-05	645	9	-2.9151	0.98802	0.98812	1	16662	0	-2.9151
RPL32	10	2.8233e-07	1.3542e-06	3.7e-05	646	9	-4.0144	0.99905	0.99906	1	17340	0	-4.0144
TNPO3	10	2.8755e-07	1.3542e-06	3.7e-05	647	8	-3.5486	0.37552	0.63722	1	10426	1	-3.5486
SPDYE3	9	2.9088e-07	1.8959e-06	5.1e-05	648	8	-3.9423	0.98109	0.98128	1	16437	0	-3.9423
VRK1	10	2.9265e-07	1.3542e-06	3.7e-05	649	9	-4.6385	0.7906	0.89975	1	14388	1	-4.6385
RIOK1	10	3.0669e-07	1.3542e-06	3.7e-05	650	10	-2.8128	1	1	1	17981	0	-2.8128
COX6C	10	3.0815e-07	1.3542e-06	3.7e-05	651	8	-1.7216	0.99274	0.99283	1	16871	0	-1.7216
ATR	10	3.1031e-07	1.3542e-06	3.7e-05	652	9	-2.0716	0.85857	0.92919	1	14992	1	-2.0716
PHF12	10	3.1159e-07	1.3542e-06	3.7e-05	653	9	-0.78998	0.99907	0.99909	1	17347	0	-0.78998
NFRKB	10	3.1216e-07	1.3542e-06	3.7e-05	654	8	-2.1807	0.048156	0.16467	0.738809	4009	2	-2.1807
MDN1	10	3.1471e-07	1.3542e-06	3.7e-05	655	10	-1.5215	1	1	1	18020	0	-1.5215
TSR2	10	3.1735e-07	1.3542e-06	3.7e-05	656	10	-5.0519	0.99996	0.99996	1	17796	0	-5.0519
KARS	10	3.1981e-07	1.3542e-06	3.7e-05	657	10	-3.3716	0.99999	0.99999	1	17887	0	-3.3716
POLR2I	10	3.3578e-07	1.3542e-06	3.7e-05	658	9	-1.5238	0.99868	0.99869	1	17272	0	-1.5238
SSU72	10	3.377e-07	1.3542e-06	3.7e-05	659	8	-4.675	0.99784	0.99787	1	17183	0	-4.675
DPF2	10	3.4324e-07	1.3542e-06	3.7e-05	660	9	-0.72051	0.96133	0.96956	1	16071	1	-0.72051
SP110	10	3.4417e-07	1.3542e-06	3.7e-05	661	9	-1.5443	0.61956	0.81235	1	12879	1	-1.5443
NUDCD3	10	3.4668e-07	1.3542e-06	3.7e-05	662	9	-2.4994	0.99986	0.99986	1	17592	0	-2.4994
ADSS	9	3.5766e-07	2.4376e-06	6.4e-05	663	9	-3.505	1	1	1	18047	0	-3.505
CYCS	10	3.6041e-07	1.3542e-06	3.7e-05	664	9	-4.3753	0.99978	0.99979	1	17542	0	-4.3753
APEX2	10	3.7273e-07	1.3542e-06	3.7e-05	665	9	-1.7948	0.8715	0.93564	1	15139	1	-1.7948
POLE	10	3.7344e-07	1.3542e-06	3.7e-05	666	8	-3.2521	0.99892	0.99892	1	17304	0	-3.2521
FAM98B	10	3.7355e-07	1.3542e-06	3.7e-05	667	10	-3.39	1	1	1	18015	0	-3.39
TRMT112	10	3.749e-07	1.3542e-06	3.7e-05	668	10	-4.232	0.99996	0.99996	1	17670	0	-4.232
YBX1	10	3.7868e-07	1.3542e-06	3.7e-05	669	8	-2.3213	0.9414	0.9621	1	15832	1	-2.3213
ZNF830	10	3.8322e-07	1.3542e-06	3.7e-05	670	9	-1.0671	0.52549	0.75487	1	12098	1	-1.0671
ZMAT5	10	3.9784e-07	1.3542e-06	3.7e-05	671	9	-2.6978	0.91018	0.95412	1	15559	1	-2.6978
WDR74	10	4.0108e-07	1.3542e-06	3.7e-05	672	9	-2.5261	0.99837	0.99839	1	17234	0	-2.5261
MRPS27	10	4.1076e-07	1.8959e-06	5.1e-05	673	10	-3.1646	1	1	1	18041	0	-3.1646
CENPE	10	4.1076e-07	1.8959e-06	5.1e-05	674	10	-3.5228	1	1	1	18044	0	-3.5228
TFPT	10	4.111e-07	1.8959e-06	5.1e-05	675	8	-1.8483	0.37859	0.64022	1	10473	2	-1.8483
NRBP1	10	4.1731e-07	1.8959e-06	5.1e-05	676	10	-3.0148	1	1	1	18021	0	-3.0148
NUBP1	10	4.2507e-07	1.8959e-06	5.1e-05	677	10	-4.6916	0.99996	0.99996	1	17667	0	-4.6916
FTSJ2	10	4.2669e-07	1.8959e-06	5.1e-05	678	9	-2.7385	0.99825	0.99828	1	17221	0	-2.7385
TXNL4B	10	4.338e-07	1.8959e-06	5.1e-05	679	9	-4.9031	0.99875	0.99875	1	17285	0	-4.9031
BUD31	10	4.3709e-07	1.8959e-06	5.1e-05	680	9	-3.2548	0.2073	0.45849	1	8113	1	-3.2548
CAPZB	10	4.4339e-07	1.8959e-06	5.1e-05	681	8	-4.0357	0.17701	0.41169	0.986363	7492	1	-4.0357
XRN1	10	4.4605e-07	1.8959e-06	5.1e-05	682	10	-3.0007	0.99999	0.99999	1	17948	0	-3.0007
SF3A1	10	4.5505e-07	1.8959e-06	5.1e-05	683	9	-2.2377	0.99736	0.9974	1	17143	0	-2.2377
PRMT7	10	4.5978e-07	1.8959e-06	5.1e-05	684	9	-0.63117	0.99936	0.99936	1	17406	0	-0.63117
ERAL1	10	4.6113e-07	1.8959e-06	5.1e-05	685	10	-2.0622	1	1	1	18016	0	-2.0622
NUDT4	10	4.6336e-07	2.1668e-06	5.8e-05	686	10	-1.0946	1	1	1	18040	0	-1.0946
RBM22	10	4.7629e-07	2.4376e-06	6.4e-05	687	9	-3.7478	0.77636	0.89422	1	14283	1	-3.7478
MRGBP	10	4.876e-07	2.4376e-06	6.4e-05	688	10	-3.748	0.99996	0.99996	1	17689	0	-3.748
PES1	10	5.0015e-07	2.4376e-06	6.4e-05	689	10	-4.4837	0.99989	0.99989	1	17626	0	-4.4837
RAN	10	5.0443e-07	2.4376e-06	6.4e-05	690	10	-6.0347	0.99996	0.99996	1	17706	0	-6.0347
TANGO6	10	5.0507e-07	2.4376e-06	6.4e-05	691	10	-2.3898	1	1	1	18025	0	-2.3898
NUDT5	10	5.1961e-07	2.7084e-06	7.2e-05	692	8	-0.97403	0.9851	0.98514	1	16574	0	-0.97403
TTC7A	10	5.2159e-07	2.9793e-06	7.6e-05	693	9	-1.8251	0.99933	0.99933	1	17398	0	-1.8251
PIAS1	10	5.2585e-07	2.9793e-06	7.6e-05	694	10	-1.5905	1	1	1	18037	0	-1.5905
PSMA3	10	5.2634e-07	2.9793e-06	7.6e-05	695	8	-3.0092	0.82579	0.91419	1	14691	1	-3.0092
UBR4	10	5.2701e-07	2.9793e-06	7.6e-05	696	10	-2.0376	1	1	1	17952	0	-2.0376
NKAP	10	5.295e-07	2.9793e-06	7.6e-05	697	9	-1.7777	0.99965	0.99965	1	17490	0	-1.7777
RRP1	10	5.307e-07	2.9793e-06	7.6e-05	698	9	-4.108	0.99893	0.99893	1	17307	0	-4.108
NCAPH2	10	5.3133e-07	2.9793e-06	7.6e-05	699	10	-2.4658	0.99999	0.99999	1	17920	0	-2.4658
RPL31	10	5.3783e-07	2.9793e-06	7.6e-05	700	10	-3.4035	0.99996	0.99996	1	17679	0	-3.4035
RPL18A	10	5.3783e-07	2.9793e-06	7.6e-05	701	10	-5.2504	0.99996	0.99996	1	17677	0	-5.2504
DDX5	10	5.4083e-07	2.9793e-06	7.6e-05	702	10	-2.9999	0.99996	0.99996	1	17842	0	-2.9999
KATNB1	10	5.4138e-07	2.9793e-06	7.6e-05	703	10	-0.90298	1	1	1	18036	0	-0.90298
GTF2H4	10	5.4997e-07	2.9793e-06	7.6e-05	704	7	-1.5782	0.072917	0.22769	0.816401	5005	3	-1.5782
OPA3	10	5.5362e-07	2.9793e-06	7.6e-05	705	9	-2.0081	0.90696	0.95344	1	15540	1	-2.0081
MRPL12	10	5.6115e-07	2.9793e-06	7.6e-05	706	9	-2.0003	0.96505	0.97133	1	16126	1	-2.0003
UQCRC1	10	5.9273e-07	2.9793e-06	7.6e-05	707	8	-3.886	0.50382	0.74197	1	11885	2	-3.886
TADA2B	10	5.9313e-07	2.9793e-06	7.6e-05	708	8	-2.5313	0.94322	0.9627	1	15852	1	-2.5313
EBNA1BP2	10	5.9376e-07	2.9793e-06	7.6e-05	709	8	-1.381	0.28199	0.54395	1	9203	2	-1.381
MIS12	10	5.9463e-07	2.9793e-06	7.6e-05	710	8	-2.4026	0.80914	0.9072	1	14560	2	-2.4026
CCT5	10	5.9901e-07	2.9793e-06	7.6e-05	711	9	-3.1301	0.39728	0.65814	1	10699	1	-3.1301
PCBP1	10	6.0077e-07	2.9793e-06	7.6e-05	712	8	-2.3522	0.76281	0.88909	1	14204	1	-2.3522
PPARG	10	6.1499e-07	3.2501e-06	8.3e-05	713	9	-1.1365	0.92984	0.95876	1	15710	1	-1.1365
IMP4	10	6.2252e-07	3.521e-06	8.8e-05	714	10	-3.3443	0.99996	0.99996	1	17837	0	-3.3443
SEC22B	10	6.2618e-07	3.521e-06	8.8e-05	715	9	-3.3297	0.22296	0.48192	1	8440	1	-3.3297
SMS	10	6.296e-07	3.521e-06	8.8e-05	716	9	-1.2112	0.99522	0.9953	1	16987	0	-1.2112
ELAVL1	10	6.3732e-07	3.521e-06	8.8e-05	717	9	-3.001	0.99971	0.9997	1	17515	0	-3.001
EXOSC3	9	6.3959e-07	5.146e-06	0.000124	718	9	-2.4864	1	1	1	18033	0	-2.4864
TRAPPC4	10	6.4295e-07	3.521e-06	8.8e-05	719	9	-2.3889	0.99986	0.99986	1	17594	0	-2.3889
ISCA2	10	6.5512e-07	3.521e-06	8.8e-05	720	9	-4.8579	0.83681	0.91908	1	14800	1	-4.8579
NCAPD2	10	6.6994e-07	3.521e-06	8.8e-05	721	8	-4.5025	0.15752	0.38026	0.961716	7108	1	-4.5025
TCEB2	10	6.7434e-07	3.521e-06	8.8e-05	722	6	-0.37541	0.36533	0.62728	1	10287	2	-0.37541
LEMD2	10	6.764e-07	3.521e-06	8.8e-05	723	8	-2.3638	0.01594	0.069902	0.541844	2323	1	-2.3638
CDC123	10	6.8185e-07	3.521e-06	8.8e-05	724	9	-4.7482	0.98964	0.98976	1	16725	0	-4.7482
SNRNP25	10	6.8398e-07	3.521e-06	8.8e-05	725	10	-3.4295	0.99996	0.99996	1	17704	0	-3.4295
PELP1	10	6.9508e-07	3.521e-06	8.8e-05	726	9	-2.1729	0.99917	0.99919	1	17367	0	-2.1729
TSFM	10	6.9588e-07	3.521e-06	8.8e-05	727	9	-2.4671	0.98867	0.98876	1	16695	0	-2.4671
NFS1	10	7.1848e-07	3.521e-06	8.8e-05	728	10	-3.8956	1	1	1	18012	0	-3.8956
INO80	10	7.2164e-07	3.521e-06	8.8e-05	729	8	-2.0642	0.73292	0.8784	1	13980	1	-2.0642
IGBP1	10	7.2299e-07	3.521e-06	8.8e-05	730	8	-1.425	0.91842	0.95595	1	15616	1	-1.425
ANAPC5	10	7.2551e-07	3.521e-06	8.8e-05	731	9	-1.2623	0.99781	0.99784	1	17179	0	-1.2623
MLST8	10	7.264e-07	3.7918e-06	9.5e-05	732	10	-1.4897	1	1	1	18032	0	-1.4897
PTPMT1	10	7.51e-07	4.0627e-06	0.0001	733	9	-4.3582	0.99976	0.99977	1	17537	0	-4.3582
NPM1	6	7.5513e-07	7.3128e-06	0.000175	734	6	-5.1257	1	1	1	18003	0	-5.1257
UFD1L	10	7.7686e-07	4.0627e-06	0.0001	735	9	-1.6431	0.88544	0.94294	1	15298	1	-1.6431
NDUFA2	10	7.7773e-07	4.0627e-06	0.0001	736	7	-2.4426	0.49572	0.73715	1	11828	1	-2.4426
PCYT1A	10	7.8416e-07	4.0627e-06	0.0001	737	9	-3.5732	0.99949	0.9995	1	17441	0	-3.5732
ATG9A	10	7.8416e-07	4.0627e-06	0.0001	738	10	-2.4118	0.99996	0.99996	1	17854	0	-2.4118
CPSF3	10	7.8416e-07	4.0627e-06	0.0001	739	10	-5.0967	1	1	1	18030	0	-5.0967
DDX20	10	7.8888e-07	4.0627e-06	0.0001	740	10	-4.3117	1	1	1	18008	0	-4.3117
MAT2A	10	7.9184e-07	4.0627e-06	0.0001	741	8	-3.3452	0.87947	0.93978	1	15227	1	-3.3452
ZC3HAV1	10	8.0275e-07	4.0627e-06	0.0001	742	10	-3.0958	0.99996	0.99996	1	17823	0	-3.0958
TRAF2	10	8.0476e-07	4.0627e-06	0.0001	743	9	-1.4185	0.94756	0.96412	1	15902	1	-1.4185
TAF1C	10	8.0946e-07	4.0627e-06	0.0001	744	10	-2.3724	0.99996	0.99996	1	17787	0	-2.3724
ABCB7	10	8.2776e-07	4.6044e-06	0.000112	745	10	-1.6945	0.99999	0.99999	1	17930	0	-1.6945
MRPL45	10	8.32e-07	4.6044e-06	0.000112	746	10	-5.3313	0.99996	0.99996	1	17814	0	-5.3313
MTA2	10	8.5269e-07	4.6044e-06	0.000112	747	9	-1.6511	0.99985	0.99986	1	17588	0	-1.6511
FNTA	10	8.5381e-07	4.6044e-06	0.000112	748	10	-2.556	1	1	1	18031	0	-2.556
TMEM11	10	8.5528e-07	4.6044e-06	0.000112	749	8	-1.1655	0.93554	0.96033	1	15772	1	-1.1655
MTBP	10	8.6858e-07	4.6044e-06	0.000112	750	10	-2.9615	0.99996	0.99996	1	17859	0	-2.9615
SF3B2	10	8.8213e-07	4.6044e-06	0.000112	751	9	-2.5564	0.63501	0.82197	1	13028	1	-2.5564
DNA2	10	8.8601e-07	4.6044e-06	0.000112	752	10	-3.6037	0.99999	0.99999	1	17921	0	-3.6037
ICT1	10	8.9273e-07	4.6044e-06	0.000112	753	9	-1.5368	0.99941	0.99941	1	17424	0	-1.5368
FDX1L	10	9.0712e-07	4.6044e-06	0.000112	754	9	-4.4826	0.84049	0.92076	1	14831	1	-4.4826
MRPL20	10	9.2994e-07	5.146e-06	0.000124	755	7	-4.9988	0.52381	0.75387	1	12080	2	-4.9988
NDC80	10	9.3572e-07	5.146e-06	0.000124	756	10	-3.1253	0.99996	0.99996	1	17690	0	-3.1253
SURF1	10	9.4017e-07	5.146e-06	0.000124	757	9	-2.2337	0.93064	0.95896	1	15718	1	-2.2337
COPZ1	10	9.4171e-07	5.146e-06	0.000124	758	7	-1.1705	0.20678	0.45773	1	8096	3	-1.1705
SLC2A1	10	9.5726e-07	5.6877e-06	0.000137	759	8	-1.4819	0.72429	0.8754	1	13920	2	-1.4819
NUP153	10	9.6682e-07	5.6877e-06	0.000137	760	10	-2.1095	0.99996	0.99996	1	17757	0	-2.1095
KANSL2	10	9.9763e-07	6.7711e-06	0.000163	761	9	-1.1791	0.99853	0.99856	1	17254	0	-1.1791
WDR43	10	1.0112e-06	7.3128e-06	0.000175	762	9	-3.4852	0.92445	0.95741	1	15670	1	-3.4852
SNRPA1	10	1.0276e-06	7.8545e-06	0.000188	763	10	-4.1628	0.99999	0.99999	1	17891	0	-4.1628
HOXA13	10	1.0394e-06	7.8545e-06	0.000188	764	10	-1.0672	1	1	1	18022	0	-1.0672
LOC388849	10	1.0409e-06	7.8545e-06	0.000188	765	9	-1.2711	0.29224	0.55433	1	9343	1	-1.2711
VPS33A	10	1.0622e-06	8.3962e-06	0.000198	766	10	-2.7791	0.99999	0.99999	1	17919	0	-2.7791
VPS53	10	1.066e-06	8.3962e-06	0.000198	767	7	-1.0023	0.92593	0.95779	1	15684	1	-1.0023
CCT3	10	1.0661e-06	8.3962e-06	0.000198	768	9	-2.7526	0.4964	0.73756	1	11833	1	-2.7526
NDUFAF3	10	1.0789e-06	8.3962e-06	0.000198	769	8	-1.9444	0.99965	0.99965	1	17491	0	-1.9444
CREBBP	10	1.0836e-06	8.3962e-06	0.000198	770	10	-0.77021	0.99999	0.99999	1	17910	0	-0.77021
RPS7	10	1.0865e-06	8.3962e-06	0.000198	771	9	-3.0361	0.93581	0.9604	1	15775	1	-3.0361
REV3L	10	1.1011e-06	8.3962e-06	0.000198	772	8	-2.7473	0.54253	0.76509	1	12233	2	-2.7473
YWHAB	10	1.1209e-06	8.3962e-06	0.000198	773	9	-1.4496	0.99919	0.9992	1	17370	0	-1.4496
EIF2B4	10	1.1244e-06	8.3962e-06	0.000198	774	10	-1.5486	0.99999	0.99999	1	17904	0	-1.5486
MCRS1	10	1.128e-06	8.3962e-06	0.000198	775	9	-2.4459	0.99983	0.99984	1	17571	0	-2.4459
KAT2A	9	1.1309e-06	9.4796e-06	0.000219	776	8	-1.4897	0.76121	0.87424	1	14197	1	-1.4897
IMPDH1	10	1.1366e-06	8.9379e-06	0.000209	777	8	-1.3949	0.54762	0.76826	1	12266	1	-1.3949
PSME3	10	1.1586e-06	8.9379e-06	0.000209	778	10	-0.78519	1	1	1	18019	0	-0.78519
PGK1	10	1.1586e-06	8.9379e-06	0.000209	779	9	-2.7621	0.99546	0.99552	1	17004	0	-2.7621
SUCLA2	10	1.1729e-06	8.9379e-06	0.000209	780	9	-0.92297	0.98977	0.9899	1	16732	0	-0.92297
PIK3CA	10	1.1729e-06	8.9379e-06	0.000209	781	9	-2.8144	0.99798	0.99801	1	17196	0	-2.8144
NHLRC2	10	1.1729e-06	8.9379e-06	0.000209	782	9	-5.2918	0.99961	0.99961	1	17479	0	-5.2918
POP5	10	1.1951e-06	8.9379e-06	0.000209	783	8	-3.5381	0.98101	0.98132	1	16433	1	-3.5381
CENPP	10	1.211e-06	9.4796e-06	0.000219	784	7	-2.6065	0.29127	0.55335	1	9330	2	-2.6065
COX15	10	1.2329e-06	9.4796e-06	0.000219	785	10	-1.7865	0.99996	0.99996	1	17773	0	-1.7865
ATP6V1A	10	1.236e-06	9.4796e-06	0.000219	786	8	-1.5665	0.77708	0.8945	1	14290	1	-1.5665
CDC16	10	1.2399e-06	9.4796e-06	0.000219	787	7	-3.4277	0.37762	0.63925	1	10458	3	-3.4277
PFDN5	10	1.2635e-06	9.4796e-06	0.000219	788	9	-3.767	0.080692	0.2465	0.832967	5301	1	-3.767
ARFRP1	10	1.2768e-06	9.4796e-06	0.000219	789	7	-1.3476	0.70236	0.86437	1	13720	1	-1.3476
DPM2	10	1.2868e-06	9.4796e-06	0.000219	790	10	-1.7969	1	1	1	17959	0	-1.7969
COX7C	10	1.3105e-06	9.4796e-06	0.000219	791	10	-2.8218	0.99996	0.99996	1	17813	0	-2.8218
HMGA1	10	1.3133e-06	9.4796e-06	0.000219	792	8	-0.90257	0.9889	0.98899	1	16701	0	-0.90257
FAM96B	10	1.3153e-06	9.7504e-06	0.000225	793	10	-3.8775	0.99996	0.99996	1	17671	0	-3.8775
YPEL5	10	1.3269e-06	1.0021e-05	0.000227	794	10	-2.3818	0.99999	0.99999	1	17903	0	-2.3818
LNX2	10	1.3303e-06	1.0021e-05	0.000227	795	9	-1.0144	0.93216	0.95937	1	15738	1	-1.0144
PRMT1	10	1.3347e-06	1.0021e-05	0.000227	796	8	-3.0247	0.47399	0.72438	1	11650	2	-3.0247
XPO7	10	1.3639e-06	1.0021e-05	0.000227	797	10	-1.0697	1	1	1	18013	0	-1.0697
RQCD1	10	1.3726e-06	1.0021e-05	0.000227	798	10	-1.4065	0.99996	0.99996	1	17698	0	-1.4065
ATP6AP1	10	1.3839e-06	1.0021e-05	0.000227	799	8	-1.9013	0.81529	0.90976	1	14609	2	-1.9013
COX18	10	1.3918e-06	1.0021e-05	0.000227	800	10	-2.3654	1	1	1	18011	0	-2.3654
GBF1	10	1.3975e-06	1.0021e-05	0.000227	801	7	-1.8938	0.024701	0.099945	0.618431	2910	3	-1.8938
CENPI	10	1.4126e-06	1.0021e-05	0.000227	802	10	-1.6882	0.99996	0.99996	1	17851	0	-1.6882
UBL5	10	1.419e-06	1.0021e-05	0.000227	803	8	-3.5957	0.99126	0.99131	1	16800	0	-3.5957
BLM	10	1.4411e-06	1.0021e-05	0.000227	804	9	-0.68883	0.70199	0.86414	1	13714	1	-0.68883
HIPK1	10	1.4516e-06	1.0021e-05	0.000227	805	9	-1.3641	0.98126	0.98153	1	16443	1	-1.3641
PAGR1	10	1.4611e-06	1.0021e-05	0.000227	806	9	-1.5036	0.33712	0.59955	1	9924	1	-1.5036
MRPS30	10	1.4656e-06	1.0021e-05	0.000227	807	9	-2.7543	0.99864	0.99864	1	17265	0	-2.7543
CENPT	10	1.4678e-06	1.0021e-05	0.000227	808	8	-1.5479	0.76661	0.89051	1	14235	1	-1.5479
XRCC6BP1	10	1.4793e-06	1.0292e-05	0.000233	809	8	-1.0824	0.65795	0.83626	1	13267	2	-1.0824
MAEA	10	1.5032e-06	1.0563e-05	0.000237	810	9	-1.0541	0.73696	0.87977	1	14017	1	-1.0541
SMC4	10	1.5109e-06	1.0563e-05	0.000237	811	10	-2.4046	0.99996	0.99996	1	17687	0	-2.4046
GTF2B	10	1.5224e-06	1.0563e-05	0.000237	812	7	-2.6263	0.027529	0.10799	0.634177	3057	3	-2.6263
VPS54	10	1.5393e-06	1.0563e-05	0.000237	813	10	-1.2106	1	1	1	18009	0	-1.2106
PRCC	9	1.5603e-06	1.3813e-05	0.000299	814	7	-0.96804	0.39878	0.64889	1	10713	1	-0.96804
C1orf109	10	1.6032e-06	1.0563e-05	0.000237	815	10	-3.3392	0.99996	0.99996	1	17703	0	-3.3392
RPS19	10	1.6139e-06	1.1105e-05	0.000245	816	10	-4.4733	0.99996	0.99996	1	17766	0	-4.4733
INTS9	10	1.6162e-06	1.1105e-05	0.000245	817	10	-3.8223	0.99996	0.99996	1	17860	0	-3.8223
RPP38	10	1.6311e-06	1.1105e-05	0.000245	818	9	-4.1078	0.94064	0.96185	1	15821	1	-4.1078
AMER1	10	1.6461e-06	1.1105e-05	0.000245	819	9	-0.54714	0.99718	0.99721	1	17131	0	-0.54714
FASTKD5	10	1.6558e-06	1.1105e-05	0.000245	820	9	-1.0018	0.9995	0.99951	1	17447	0	-1.0018
SEPHS1	8	1.6589e-06	1.598e-05	0.000338	821	8	-2.4692	1	1	1	17984	0	-2.4692
NDUFB8	10	1.6592e-06	1.1105e-05	0.000245	822	9	-2.166	0.94936	0.96474	1	15925	1	-2.166
RPS5	10	1.6797e-06	1.1105e-05	0.000245	823	9	-3.5093	0.38619	0.64754	1	10571	1	-3.5093
SEH1L	10	1.6834e-06	1.1105e-05	0.000245	824	9	-4.3411	0.99988	0.99988	1	17615	0	-4.3411
MED18	10	1.6834e-06	1.1105e-05	0.000245	825	10	-3.5095	1	1	1	17974	0	-3.5095
PLK4	10	1.6834e-06	1.1105e-05	0.000245	826	9	-4.459	0.11817	0.31462	0.902898	6277	1	-4.459
GSPT1	10	1.7024e-06	1.1105e-05	0.000245	827	10	-2.5952	0.99996	0.99996	1	17861	0	-2.5952
NDUFS1	10	1.7242e-06	1.1105e-05	0.000245	828	9	-2.6113	0.99459	0.99469	1	16962	0	-2.6113
GEMIN4	10	1.7248e-06	1.1105e-05	0.000245	829	9	-4.9875	0.32588	0.58832	1	9774	1	-4.9875
NUP98	10	1.7397e-06	1.1646e-05	0.000255	830	8	-0.79952	0.98181	0.98201	1	16461	1	-0.79952
GPKOW	10	1.7437e-06	1.1646e-05	0.000255	831	9	-1.2587	0.99824	0.99827	1	17219	0	-1.2587
MRPL21	10	1.7658e-06	1.1646e-05	0.000255	832	10	-2.4833	1	1	1	17997	0	-2.4833
FAM126B	10	1.7658e-06	1.1646e-05	0.000255	833	10	-2.5264	0.99999	0.99999	1	17893	0	-2.5264
NDUFB11	10	1.7674e-06	1.1646e-05	0.000255	834	9	-1.3861	0.99892	0.99892	1	17303	0	-1.3861
YKT6	10	1.7677e-06	1.1646e-05	0.000255	835	10	-3.1293	0.99999	0.99999	1	17928	0	-3.1293
NOL12	10	1.7888e-06	1.1646e-05	0.000255	836	8	-2.3456	0.98502	0.98504	1	16570	0	-2.3456
GINS1	10	1.804e-06	1.1646e-05	0.000255	837	10	-5.4479	0.99999	0.99999	1	17939	0	-5.4479
NCAPH	10	1.8105e-06	1.2188e-05	0.000266	838	8	-2.481	0.99339	0.99347	1	16910	0	-2.481
SYMPK	10	1.8354e-06	1.2459e-05	0.000272	839	9	-3.4487	0.83301	0.91737	1	14776	1	-3.4487
BHLHE41	10	1.8503e-06	1.273e-05	0.000278	840	9	-0.94348	0.96518	0.9714	1	16128	1	-0.94348
C3orf17	10	1.8546e-06	1.3271e-05	0.000288	841	10	-2.6259	0.99999	0.99999	1	17896	0	-2.6259
FAM136A	10	1.8601e-06	1.3271e-05	0.000288	842	9	-1.2541	0.99972	0.99972	1	17519	0	-1.2541
TBCB	10	1.8611e-06	1.3271e-05	0.000288	843	8	-1.5287	0.99347	0.99356	1	16913	0	-1.5287
PTDSS1	10	1.8774e-06	1.3271e-05	0.000288	844	9	-3.8789	0.9917	0.99175	1	16820	0	-3.8789
LARS2	10	1.962e-06	1.4896e-05	0.00032	845	10	-4.5001	0.99996	0.99996	1	17848	0	-4.5001
EIF5AL1	10	1.9876e-06	1.4896e-05	0.00032	846	10	-1.8805	1	1	1	17999	0	-1.8805
ZCCHC6	10	1.9876e-06	1.4896e-05	0.00032	847	10	-1.5194	1	1	1	17992	0	-1.5194
EEF1A1	10	1.9876e-06	1.4896e-05	0.00032	848	10	-4.7189	1	1	1	17987	0	-4.7189
UBAP2L	10	1.9876e-06	1.4896e-05	0.00032	849	10	-3.2791	1	1	1	17998	0	-3.2791
SNRNP48	10	1.9876e-06	1.4896e-05	0.00032	850	10	-3.0816	1	1	1	17993	0	-3.0816
NDNL2	10	1.9876e-06	1.4896e-05	0.00032	851	10	-1.9595	1	1	1	18001	0	-1.9595
YWHAZ	10	1.9876e-06	1.4896e-05	0.00032	852	10	-2.1786	1	1	1	17996	0	-2.1786
ELP2	10	1.9876e-06	1.4896e-05	0.00032	853	10	-3.7976	1	1	1	17994	0	-3.7976
LSM10	10	2.0169e-06	1.5438e-05	0.00033	854	8	-1.7891	0.86967	0.93474	1	15117	1	-1.7891
CNOT2	10	2.0218e-06	1.5438e-05	0.00033	855	10	-1.897	0.99999	0.99999	1	17916	0	-1.897
DAP3	10	2.0279e-06	1.5438e-05	0.00033	856	8	-1.4942	0.75316	0.88556	1	14139	2	-1.4942
ROMO1	10	2.0285e-06	1.5438e-05	0.00033	857	7	-3.3098	0.27819	0.54005	1	9162	1	-3.3098
MRPS18A	10	2.0577e-06	1.598e-05	0.000338	858	8	-4.8633	0.42533	0.68479	1	11044	2	-4.8633
FH	10	2.0652e-06	1.598e-05	0.000338	859	10	-4.0146	0.9999	0.9999	1	17638	0	-4.0146
RPL8	10	2.1019e-06	1.598e-05	0.000338	860	10	-4.3644	0.99996	0.99996	1	17686	0	-4.3644
INTS6	10	2.1064e-06	1.598e-05	0.000338	861	8	-3.0766	0.57934	0.78743	1	12526	1	-3.0766
SPATA5L1	10	2.1066e-06	1.598e-05	0.000338	862	9	-2.3127	0.98662	0.98669	1	16618	0	-2.3127
MTRF1L	10	2.1107e-06	1.598e-05	0.000338	863	9	-2.5452	0.99588	0.99592	1	17035	0	-2.5452
NCL	10	2.1511e-06	1.6522e-05	0.000349	864	9	-1.8541	0.99424	0.99434	1	16949	0	-1.8541
TIMMDC1	10	2.1511e-06	1.6522e-05	0.000349	865	9	-2.3504	0.99544	0.99551	1	17002	0	-2.3504
XPO5	10	2.1584e-06	1.6522e-05	0.000349	866	9	-2.5683	0.69781	0.86145	1	13669	1	-2.5683
WDR77	10	2.1932e-06	1.7334e-05	0.000365	867	9	-5.008	0.99927	0.99927	1	17382	0	-5.008
ACTG1	10	2.2135e-06	1.7605e-05	0.00037	868	10	-0.85115	1	1	1	17983	0	-0.85115
TADA3	10	2.226e-06	1.7605e-05	0.00037	869	9	-1.3439	0.15718	0.37968	0.961323	7103	1	-1.3439
ECD	10	2.26e-06	1.8147e-05	0.000381	870	7	-2.8956	0.36767	0.62959	1	10318	2	-2.8956
ANAPC10	10	2.2757e-06	1.8688e-05	0.000391	871	9	-2.4542	0.99985	0.99986	1	17585	0	-2.4542
GLRX3	10	2.2768e-06	1.8688e-05	0.000391	872	9	-1.7362	0.9995	0.99951	1	17446	0	-1.7362
IREB2	10	2.3545e-06	1.8688e-05	0.000391	873	9	-1.8489	0.99898	0.99898	1	17317	0	-1.8489
FXN	10	2.3589e-06	1.8959e-05	0.000396	874	9	-1.9247	0.99989	0.99989	1	17624	0	-1.9247
PDAP1	10	2.4145e-06	1.923e-05	0.000401	875	9	-4.2999	0.99889	0.99889	1	17300	0	-4.2999
XRCC6	10	2.4679e-06	1.9772e-05	0.000412	876	8	-3.3179	0.9994	0.9994	1	17422	0	-3.3179
NR2F2	10	2.5091e-06	1.9772e-05	0.000412	877	9	-0.70236	0.99903	0.99904	1	17332	0	-0.70236
RBBP6	10	2.5293e-06	2.0313e-05	0.000418	878	10	-2.8128	0.99996	0.99996	1	17754	0	-2.8128
IRF1	10	2.543e-06	2.0313e-05	0.000418	879	8	-1.1385	0.60249	0.80172	1	12707	2	-1.1385
SMG5	10	2.5778e-06	2.0313e-05	0.000418	880	9	-3.2367	0.99457	0.99468	1	16961	0	-3.2367
NARS	10	2.5919e-06	2.0313e-05	0.000418	881	10	-4.8159	0.99996	0.99996	1	17729	0	-4.8159
SKP1	10	2.5919e-06	2.0313e-05	0.000418	882	9	-3.7901	0.97751	0.97863	1	16347	1	-3.7901
C16orf86	10	2.6016e-06	2.0313e-05	0.000418	883	10	-1.741	1	1	1	17976	0	-1.741
NBAS	10	2.6167e-06	2.0313e-05	0.000418	884	8	-3.0568	0.99286	0.99296	1	16879	0	-3.0568
CDK1	10	2.6195e-06	2.0313e-05	0.000418	885	10	-2.5659	1	1	1	17975	0	-2.5659
MAD2L1	10	2.6552e-06	2.0313e-05	0.000418	886	9	-4.0043	0.88683	0.94368	1	15314	1	-4.0043
YAE1D1	10	2.666e-06	2.0313e-05	0.000418	887	10	-1.5896	0.99996	0.99996	1	17745	0	-1.5896
WISP1	10	2.7011e-06	2.0855e-05	0.000427	888	9	-1.1966	0.99746	0.9975	1	17149	0	-1.1966
CLTC	10	2.7263e-06	2.0855e-05	0.000427	889	7	-2.4785	0.28543	0.54736	1	9241	3	-2.4785
BUB1B	10	2.758e-06	2.0855e-05	0.000427	890	6	-1.831	0.21155	0.46488	1	8192	3	-1.831
TMA16	10	2.7805e-06	2.0855e-05	0.000427	891	9	-3.9816	0.4969	0.73786	1	11838	1	-3.9816
TFB1M	10	2.7997e-06	2.0855e-05	0.000427	892	7	-1.6921	0.95359	0.96629	1	15981	1	-1.6921
SLMAP	10	2.8009e-06	2.1126e-05	0.00043	893	9	-1.9794	0.93176	0.95927	1	15734	1	-1.9794
ALG1	10	2.8009e-06	2.1126e-05	0.00043	894	10	-3.1117	0.99996	0.99996	1	17858	0	-3.1117
RPS9	10	2.8009e-06	2.1126e-05	0.00043	895	10	-4.5876	0.99999	0.99999	1	17938	0	-4.5876
RPL10A	10	2.8009e-06	2.1126e-05	0.00043	896	10	-4.2872	0.99996	0.99996	1	17672	0	-4.2872
NIP7	10	2.8558e-06	2.1938e-05	0.000447	897	8	-3.1583	0.98313	0.98325	1	16509	1	-3.1583
TSEN54	9	2.9233e-06	2.6814e-05	0.000538	898	9	-4.1844	0.99989	0.99989	1	17635	0	-4.1844
KLF5	10	2.9627e-06	2.3022e-05	0.000468	899	10	-2.7503	0.99996	0.99996	1	17864	0	-2.7503
SAMHD1	10	2.9864e-06	2.3563e-05	0.000479	900	10	-0.93912	0.99991	0.99991	1	17654	0	-0.93912
AARS2	10	3.0132e-06	2.5189e-05	0.000509	901	8	-2.9213	0.98528	0.98531	1	16579	0	-2.9213
MRPS18C	10	3.0152e-06	2.5189e-05	0.000509	902	10	-2.28	0.99996	0.99996	1	17802	0	-2.28
HSF1	10	3.0184e-06	2.5189e-05	0.000509	903	10	-1.2847	0.99992	0.99992	1	17661	0	-1.2847
ATP6V1G1	10	3.0494e-06	2.573e-05	0.000519	904	9	-1.7978	0.83166	0.91679	1	14755	1	-1.7978
THG1L	10	3.0694e-06	2.573e-05	0.000519	905	10	-2.6378	0.99996	0.99996	1	17683	0	-2.6378
RRP9	10	3.0705e-06	2.573e-05	0.000519	906	10	-1.1542	1	1	1	17972	0	-1.1542
NCOA6	10	3.1683e-06	2.6814e-05	0.000538	907	6	-1.7608	0.38009	0.64167	1	10489	2	-1.7608
RPL35	10	3.1903e-06	2.6814e-05	0.000538	908	9	-1.3398	0.75353	0.8857	1	14144	1	-1.3398
SCAP	10	3.2406e-06	2.7355e-05	0.000548	909	9	-4.2931	0.98102	0.98134	1	16435	1	-4.2931
TUBD1	10	3.2653e-06	2.7897e-05	0.000558	910	9	-3.6239	0.99979	0.99979	1	17547	0	-3.6239
DNTTIP1	10	3.2718e-06	2.8168e-05	0.000563	911	7	-0.98849	0.98812	0.98822	1	16667	0	-0.98849
SNIP1	10	3.272e-06	2.8168e-05	0.000563	912	10	-1.8609	1	1	1	17970	0	-1.8609
ESF1	10	3.276e-06	2.8439e-05	0.000566	913	10	-3.0368	1	1	1	17969	0	-3.0368
WARS2	10	3.3016e-06	2.8439e-05	0.000566	914	9	-4.1365	0.99422	0.99432	1	16948	0	-4.1365
RB1CC1	10	3.3267e-06	2.8439e-05	0.000566	915	7	-1.4358	0.1973	0.44325	1	7918	2	-1.4358
CHP1	10	3.3317e-06	2.8439e-05	0.000566	916	9	-1.1815	0.99839	0.99841	1	17237	0	-1.1815
STRIP1	10	3.5216e-06	3.0064e-05	0.000597	917	9	-2.1751	0.49909	0.73916	1	11854	1	-2.1751
ADAT2	10	3.5269e-06	3.0064e-05	0.000597	918	8	-1.5186	0.96909	0.97341	1	16186	1	-1.5186
POLR3A	10	3.5461e-06	3.0605e-05	0.000603	919	10	-1.7173	0.99996	0.99996	1	17819	0	-1.7173
PPIH	10	3.5672e-06	3.0605e-05	0.000603	920	10	-2.1117	1	1	1	17965	0	-2.1117
ABI1	10	3.6289e-06	3.0605e-05	0.000603	921	9	-2.0979	0.73818	0.8802	1	14025	1	-2.0979
INTS7	10	3.6435e-06	3.0605e-05	0.000603	922	8	-1.5617	0.99894	0.99894	1	17310	0	-1.5617
UBA3	10	3.661e-06	3.0605e-05	0.000603	923	7	-1.8778	0.51442	0.74831	1	11999	1	-1.8778
ZC3H4	10	3.6745e-06	3.0605e-05	0.000603	924	10	-1.9471	1	1	1	17964	0	-1.9471
RPA2	10	3.676e-06	3.0605e-05	0.000603	925	10	-1.1121	0.99989	0.99989	1	17627	0	-1.1121
ATG7	10	3.7607e-06	3.1147e-05	0.000611	926	10	-2.1062	0.99996	0.99996	1	17853	0	-2.1062
COPB2	10	3.7957e-06	3.1147e-05	0.000611	927	8	-2.2468	0.50149	0.7406	1	11870	1	-2.2468
COL14A1	10	3.8206e-06	3.1147e-05	0.000611	928	10	-1.0748	1	1	1	17960	0	-1.0748
TFRC	10	3.8367e-06	3.1147e-05	0.000611	929	8	-1.3348	0.46548	0.71935	1	11575	2	-1.3348
RPL12	9	3.8612e-06	3.6564e-05	0.000705	930	8	-6.021	0.98822	0.98842	1	16672	0	-6.021
GTF3C4	6	3.866e-06	2.5189e-05	0.000509	931	5	-1.7943	0.57669	0.71816	1	12497	1	-1.7943
CWC15	10	3.9868e-06	3.2772e-05	0.000641	932	8	-1.3295	0.71792	0.87322	1	13884	2	-1.3295
OSGEPL1	10	4.0266e-06	3.2772e-05	0.000641	933	9	-2.1221	0.60935	0.80601	1	12773	1	-2.1221
CTU2	10	4.0525e-06	3.2772e-05	0.000641	934	9	-4.5847	0.9129	0.95471	1	15584	1	-4.5847
IPO13	10	4.1155e-06	3.3314e-05	0.00065	935	10	-3.2548	0.99996	0.99996	1	17668	0	-3.2548
CCT4	10	4.133e-06	3.3314e-05	0.00065	936	9	-2.3246	0.71333	0.87135	1	13843	1	-2.3246
GABPB1	10	4.1613e-06	3.3856e-05	0.00066	937	8	-2.7903	0.94545	0.96343	1	15872	1	-2.7903
RAC1	10	4.2276e-06	3.4397e-05	0.00067	938	10	-2.1465	0.99996	0.99996	1	17868	0	-2.1465
PPP1R14B	6	4.2424e-06	2.6272e-05	0.000529	939	6	-1.0555	1	1	1	17956	0	-1.0555
DDX41	10	4.3234e-06	3.5481e-05	0.00069	940	9	-1.6112	0.79083	0.89984	1	14393	1	-1.6112
ATP6V1B2	10	4.3403e-06	3.5751e-05	0.000694	941	8	-1.2879	0.18569	0.42543	0.994368	7670	1	-1.2879
EIF2B3	10	4.3409e-06	3.5751e-05	0.000694	942	9	-3.6682	0.81144	0.90815	1	14577	1	-3.6682
GTF2H3	10	4.3785e-06	3.6022e-05	0.000697	943	7	-1.7349	0.70583	0.86654	1	13761	3	-1.7349
HARS2	10	4.392e-06	3.6022e-05	0.000697	944	9	-4.5576	0.99249	0.99257	1	16860	0	-4.5576
AIP	10	4.3969e-06	3.6022e-05	0.000697	945	8	-1.3418	0.5622	0.77705	1	12396	1	-1.3418
EMG1	10	4.4465e-06	3.6564e-05	0.000705	946	8	-1.5893	0.95217	0.96577	1	15960	1	-1.5893
CHD1	10	4.4567e-06	3.6564e-05	0.000705	947	10	-0.61119	1	1	1	17955	0	-0.61119
POLE2	12	4.4956e-06	4.9023e-05	0.000918	948	11	-2.3408	0.98499	0.9876	1	16566	1	-2.3408
EIF4B	10	4.5111e-06	3.7647e-05	0.000725	949	7	-1.6715	0.98672	0.98679	1	16624	0	-1.6715
INTS10	10	4.5511e-06	3.8189e-05	0.000735	950	9	-2.8527	0.99943	0.99943	1	17429	0	-2.8527
RECQL4	4	4.8514e-06	1.8147e-05	0.000381	951	4	-2.154	0.99942	0.99942	1	17426	0	-2.154
RHOT2	10	4.8735e-06	4.1439e-05	0.000796	952	10	-1.0098	1	1	1	17951	0	-1.0098
XRCC3	10	4.885e-06	4.1439e-05	0.000796	953	9	-1.7835	0.99988	0.99988	1	17610	0	-1.7835
ATXN7L3	10	4.9544e-06	4.3064e-05	0.000822	954	8	-2.4264	0.99873	0.99874	1	17281	0	-2.4264
BYSL	10	4.9578e-06	4.3064e-05	0.000822	955	8	-1.0355	0.99586	0.99589	1	17033	0	-1.0355
ZNF622	10	5.0068e-06	4.3064e-05	0.000822	956	9	-1.6504	0.87777	0.9389	1	15203	1	-1.6504
PCID2	11	5.0179e-06	4.6314e-05	0.000871	957	9	-3.029	0.47496	0.73138	1	11663	1	-3.029
RPL41	10	5.0515e-06	4.3064e-05	0.000822	958	9	-3.8823	0.99831	0.99833	1	17226	0	-3.8823
RPS3	10	5.0672e-06	4.3064e-05	0.000822	959	9	-3.4162	0.85305	0.92651	1	14942	1	-3.4162
PHAX	10	5.1704e-06	4.3606e-05	0.000832	960	9	-1.2416	0.97391	0.97619	1	16284	1	-1.2416
RRP36	10	5.2163e-06	4.4148e-05	0.000841	961	10	-2.3885	0.99996	0.99996	1	17857	0	-2.3885
POLA1	10	5.2295e-06	4.4689e-05	0.00085	962	10	-2.1459	0.99996	0.99996	1	17821	0	-2.1459
SMARCB1	10	5.2327e-06	4.4689e-05	0.00085	963	7	-1.4877	0.2008	0.44861	1	7977	2	-1.4877
ELMO3	9	5.3849e-06	4.7939e-05	0.0009	964	9	-1.9425	0.99997	0.99997	1	17877	0	-1.9425
CKAP5	10	5.4269e-06	4.5773e-05	0.000864	965	10	-2.5824	0.99999	0.99999	1	17941	0	-2.5824
USE1	10	5.4269e-06	4.5773e-05	0.000864	966	10	-1.461	0.99999	0.99999	1	17933	0	-1.461
THOC7	10	5.4269e-06	4.5773e-05	0.000864	967	10	-2.3448	0.99999	0.99999	1	17931	0	-2.3448
RPL6	10	5.4269e-06	4.5773e-05	0.000864	968	10	-3.3359	0.99999	0.99999	1	17944	0	-3.3359
TMED2	10	5.4269e-06	4.5773e-05	0.000864	969	10	-2.6087	0.99999	0.99999	1	17934	0	-2.6087
SPC25	10	5.4709e-06	4.5773e-05	0.000864	970	10	-3.9254	0.99996	0.99996	1	17738	0	-3.9254
PSMG3	10	5.4709e-06	4.5773e-05	0.000864	971	9	-4.1486	0.81815	0.91096	1	14631	1	-4.1486
PSMD2	10	5.5004e-06	4.6314e-05	0.000871	972	8	-0.82123	0.32006	0.58235	1	9709	1	-0.82123
SLC25A22	10	5.514e-06	4.6314e-05	0.000871	973	7	-1.5031	0.99704	0.99706	1	17117	0	-1.5031
TADA2A	10	5.6114e-06	4.6314e-05	0.000871	974	8	-0.91339	0.96983	0.97381	1	16204	1	-0.91339
RABGGTA	10	5.6381e-06	4.6856e-05	0.00088	975	9	-3.0901	0.99732	0.99735	1	17140	0	-3.0901
SGOL1	10	5.7157e-06	4.8481e-05	0.000909	976	10	-2.1047	0.99996	0.99996	1	17750	0	-2.1047
VPS16	10	5.7894e-06	4.9565e-05	0.000927	977	10	-1.8855	0.99996	0.99996	1	17741	0	-1.8855
G3BP1	10	5.89e-06	5.0106e-05	0.000932	978	10	-1.1252	0.99999	0.99999	1	17902	0	-1.1252
STT3A	10	5.9155e-06	5.0106e-05	0.000932	979	10	-2.2382	0.99996	0.99996	1	17806	0	-2.2382
EIF4A3	10	5.9547e-06	5.0106e-05	0.000932	980	7	-3.4235	0.84509	0.92287	1	14869	1	-3.4235
PPOX	10	5.9646e-06	5.0106e-05	0.000932	981	9	-1.7745	0.99515	0.99522	1	16982	0	-1.7745
METTL1	10	5.967e-06	5.0106e-05	0.000932	982	8	-2.3575	0.98044	0.98085	1	16419	1	-2.3575
CD2BP2	10	5.9939e-06	5.0106e-05	0.000932	983	8	-1.1681	0.95558	0.96709	1	16003	1	-1.1681
UBE2T	10	6.1061e-06	5.0919e-05	0.000946	984	9	-0.47003	0.97033	0.97408	1	16214	1	-0.47003
CTNNBL1	10	6.184e-06	5.2273e-05	0.000969	985	9	-1.6762	0.56059	0.77613	1	12381	1	-1.6762
PML	10	6.1954e-06	5.2273e-05	0.000969	986	9	-0.9096	0.61886	0.81191	1	12871	1	-0.9096
LRR1	10	6.3096e-06	5.2815e-05	0.000976	987	8	-2.5365	0.57879	0.7871	1	12520	2	-2.5365
COG4	10	6.3401e-06	5.2815e-05	0.000976	988	9	-0.83649	0.99251	0.9926	1	16862	0	-0.83649
OXA1L	10	6.4052e-06	5.2815e-05	0.000976	989	9	-1.9302	0.84411	0.92241	1	14857	1	-1.9302
CFL1	10	6.4914e-06	5.3356e-05	0.000985	990	10	-2.6911	0.99999	0.99999	1	17913	0	-2.6911
TOP3A	10	6.5676e-06	5.3898e-05	0.000992	991	6	-3.4782	0.16395	0.39076	0.970022	7236	3	-3.4782
GTF3C3	10	6.5687e-06	5.3898e-05	0.000992	992	9	-1.1217	0.86005	0.92989	1	15006	1	-1.1217
PAICS	10	6.6357e-06	5.3898e-05	0.000992	993	10	-4.1757	0.99996	0.99996	1	17830	0	-4.1757
SNRNP200	10	6.7521e-06	5.444e-05	0.000996	994	10	-1.8249	0.99996	0.99996	1	17739	0	-1.8249
NDUFB5	10	6.7878e-06	5.444e-05	0.000996	995	10	-1.6726	0.99996	0.99996	1	17803	0	-1.6726
PHF23	10	6.8313e-06	5.444e-05	0.000996	996	9	-1.2386	0.99869	0.9987	1	17273	0	-1.2386
TTC27	10	6.833e-06	5.444e-05	0.000996	997	10	-2.3344	0.99999	0.99999	1	17926	0	-2.3344
ATL2	10	6.8479e-06	5.444e-05	0.000996	998	10	-2.9412	0.99999	0.99999	1	17925	0	-2.9412
MAF1	10	6.8638e-06	5.444e-05	0.000996	999	8	-1.7373	0.99136	0.99142	1	16806	0	-1.7373
CASP8AP2	10	6.9023e-06	5.4981e-05	0.001003	1000	8	-2.3547	0.98663	0.98669	1	16619	0	-2.3547
MRPL49	10	6.9029e-06	5.4981e-05	0.001003	1001	9	-2.8529	0.9988	0.99881	1	17289	0	-2.8529
TBCD	9	6.9466e-06	6.0398e-05	0.001091	1002	7	-2.6028	0.74918	0.86864	1	14110	1	-2.6028
PPP1R12A	10	6.9507e-06	5.4981e-05	0.001003	1003	9	-1.4441	0.99975	0.99975	1	17531	0	-1.4441
NOLC1	10	6.9845e-06	5.5523e-05	0.001011	1004	8	-1.6458	0.67021	0.844	1	13388	1	-1.6458
SNRPB	10	7.0452e-06	5.5523e-05	0.001011	1005	9	-3.468	0.99869	0.9987	1	17274	0	-3.468
FLII	10	7.112e-06	5.6065e-05	0.00102	1006	9	-2.623	0.99928	0.99928	1	17386	0	-2.623
MRPL51	10	7.1721e-06	5.6606e-05	0.001028	1007	9	-3.7595	0.5943	0.79665	1	12642	1	-3.7595
FTSJ3	10	7.1878e-06	5.7148e-05	0.001036	1008	10	-3.4972	0.99996	0.99996	1	17816	0	-3.4972
UMPS	10	7.2152e-06	5.7148e-05	0.001036	1009	7	-1.5837	0.52554	0.7549	1	12099	3	-1.5837
RPL10	10	7.304e-06	5.8232e-05	0.001055	1010	5	-1.0109	0.025803	0.10311	0.624843	2970	3	-1.0109
NDE1	10	7.3227e-06	5.8773e-05	0.001063	1011	7	-1.9859	0.97125	0.97458	1	16233	1	-1.9859
ALG3	10	7.3542e-06	5.8773e-05	0.001063	1012	10	-1.1483	0.99999	0.99999	1	17922	0	-1.1483
SUCLG1	10	7.7876e-06	6.3107e-05	0.001139	1013	7	-0.97829	0.85388	0.92692	1	14954	2	-0.97829
NOP2	10	7.8287e-06	6.419e-05	0.001153	1014	9	-3.0017	0.99963	0.99963	1	17485	0	-3.0017
RPL37A	10	7.8287e-06	6.419e-05	0.001153	1015	9	-2.8083	0.99978	0.99979	1	17545	0	-2.8083
EIF2S3	10	7.8287e-06	6.419e-05	0.001153	1016	10	-2.7238	0.99999	0.99999	1	17895	0	-2.7238
ACTR6	10	7.8287e-06	6.419e-05	0.001153	1017	9	-3.3542	0.85761	0.92874	1	14984	1	-3.3542
RPL26	10	7.854e-06	6.419e-05	0.001153	1018	9	-4.6767	0.94991	0.96495	1	15935	1	-4.6767
POLR3E	10	7.8966e-06	6.4732e-05	0.00116	1019	9	-1.6715	0.99664	0.99665	1	17088	0	-1.6715
SKIV2L2	10	7.9605e-06	6.4732e-05	0.00116	1020	8	-2.246	0.99954	0.99954	1	17460	0	-2.246
RPL23	10	8.0214e-06	6.5815e-05	0.001176	1021	8	-3.933	0.91316	0.95478	1	15586	1	-3.933
SSB	10	8.0214e-06	6.5815e-05	0.001176	1022	9	-2.8017	0.79828	0.90282	1	14463	1	-2.8017
RPL22	10	8.0214e-06	6.5815e-05	0.001176	1023	8	-3.2574	0.99774	0.99776	1	17161	0	-3.2574
METTL17	10	8.0763e-06	6.6357e-05	0.001182	1024	9	-2.3279	0.99906	0.99907	1	17343	0	-2.3279
MIS18BP1	10	8.0953e-06	6.6357e-05	0.001182	1025	10	-2.7945	0.99999	0.99999	1	17918	0	-2.7945
DPAGT1	10	8.1238e-06	6.6357e-05	0.001182	1026	9	-2.8327	0.99871	0.99871	1	17278	0	-2.8327
DHX30	10	8.2225e-06	6.744e-05	0.0012	1027	8	-1.4006	0.53477	0.76047	1	12171	1	-1.4006
ZNHIT1	10	8.2753e-06	6.8524e-05	0.001216	1028	8	-1.2224	0.82672	0.91461	1	14705	1	-1.2224
POLR2D	10	8.2861e-06	6.8524e-05	0.001216	1029	6	-1.3127	0.45133	0.70904	1	11410	2	-1.3127
SNW1	10	8.3043e-06	6.8524e-05	0.001216	1030	8	-2.1496	0.61401	0.80889	1	12824	2	-2.1496
NAT10	10	8.3292e-06	6.9065e-05	0.001222	1031	8	-1.5383	0.99225	0.99232	1	16847	0	-1.5383
ALYREF	10	8.3592e-06	6.9065e-05	0.001222	1032	9	-2.7676	0.99973	0.99973	1	17523	0	-2.7676
WDR3	10	8.3901e-06	6.9065e-05	0.001222	1033	8	-2.3475	0.91719	0.95567	1	15612	1	-2.3475
THOC2	10	8.411e-06	6.9336e-05	0.001226	1034	9	-2.9206	0.99977	0.99978	1	17540	0	-2.9206
GATAD2B	10	8.4631e-06	7.1232e-05	0.001258	1035	9	-0.95137	0.80903	0.90716	1	14558	1	-0.95137
NDUFC1	10	8.5175e-06	7.2857e-05	0.001285	1036	8	-1.5626	0.999	0.999	1	17323	0	-1.5626
SRSF10	10	8.7568e-06	7.4482e-05	0.001313	1037	8	-1.8593	0.99706	0.99707	1	17119	0	-1.8593
EIF3G	10	8.7756e-06	7.5024e-05	0.00132	1038	9	-3.7848	0.72546	0.87581	1	13932	1	-3.7848
PNPT1	10	8.8111e-06	7.5024e-05	0.00132	1039	9	-3.2844	0.99898	0.99898	1	17319	0	-3.2844
COA7	10	8.8763e-06	7.5836e-05	0.001333	1040	9	-4.4314	0.68351	0.85232	1	13516	1	-4.4314
RPS23	10	8.88e-06	7.6107e-05	0.001336	1041	10	-3.6673	0.99996	0.99996	1	17829	0	-3.6673
PRIM1	10	8.9571e-06	7.6649e-05	0.001345	1042	10	-3.653	0.99999	0.99999	1	17915	0	-3.653
PGLS	10	9.1424e-06	7.7191e-05	0.001353	1043	9	-1.0491	0.99988	0.99988	1	17617	0	-1.0491
DDX3X	10	9.2695e-06	7.7732e-05	0.001361	1044	10	-1.2326	0.99999	0.99999	1	17911	0	-1.2326
FAM83A	10	9.3779e-06	7.8274e-05	0.001369	1045	7	-1.2348	0.59269	0.79566	1	12627	2	-1.2348
FUBP1	10	9.4826e-06	7.8816e-05	0.001376	1046	8	-2.4284	0.19981	0.44708	1	7964	1	-2.4284
QRSL1	10	9.5838e-06	7.8816e-05	0.001376	1047	10	-4.2601	0.99996	0.99996	1	17693	0	-4.2601
GPN1	10	9.9802e-06	8.0441e-05	0.001403	1048	9	-2.3705	0.99977	0.99978	1	17539	0	-2.3705
TAF12	10	1.0509e-05	8.4233e-05	0.001466	1049	8	-2.1879	0.04719	0.16209	0.735161	3969	1	-2.1879
NCAPD3	10	1.0526e-05	8.4503e-05	0.001469	1050	9	-2.1443	0.99984	0.99985	1	17574	0	-2.1443
PRRC2C	10	1.0556e-05	8.4774e-05	0.001469	1051	9	-1.25	0.99984	0.99986	1	17580	0	-1.25
FBL	10	1.0562e-05	8.4774e-05	0.001469	1052	10	-2.0236	0.99999	0.99999	1	17908	0	-2.0236
ATP2A2	10	1.0584e-05	8.4774e-05	0.001469	1053	8	-2.9586	0.64678	0.82927	1	13163	2	-2.9586
DYNC1LI2	10	1.0637e-05	8.4774e-05	0.001469	1054	9	-1.0495	0.085897	0.25719	0.845019	5462	1	-1.0495
KAT5	10	1.0701e-05	8.6129e-05	0.001491	1055	9	-1.0054	0.99898	0.99898	1	17318	0	-1.0054
SPAG7	10	1.0877e-05	8.8024e-05	0.001521	1056	10	-1.5848	0.99996	0.99996	1	17846	0	-1.5848
SNRNP70	10	1.0908e-05	8.8024e-05	0.001521	1057	8	-1.8527	0.54474	0.76648	1	12249	2	-1.8527
EP400	10	1.0981e-05	8.8566e-05	0.001524	1058	7	-1.5922	0.74465	0.88248	1	14080	2	-1.5922
MOGS	10	1.1043e-05	8.8566e-05	0.001524	1059	8	-1.2698	0.10287	0.2879	0.880698	5881	1	-1.2698
GRSF1	10	1.1047e-05	8.8566e-05	0.001524	1060	10	-2.2997	0.99999	0.99999	1	17905	0	-2.2997
N6AMT1	10	1.1108e-05	8.8566e-05	0.001524	1061	8	-3.013	0.12878	0.33257	0.916736	6522	2	-3.013
EMC1	10	1.1179e-05	8.9108e-05	0.001532	1062	9	-2.2519	0.99586	0.99589	1	17031	0	-2.2519
COQ7	10	1.1284e-05	9.0191e-05	0.001548	1063	9	-1.0058	0.77066	0.89204	1	14253	1	-1.0058
MRPL34	10	1.1337e-05	9.0191e-05	0.001548	1064	8	-3.0365	0.94144	0.96212	1	15833	1	-3.0365
THOC1	10	1.1469e-05	9.0733e-05	0.001556	1065	7	-1.8986	0.26014	0.52151	1	8913	2	-1.8986
MRPL24	10	1.1608e-05	9.1275e-05	0.001562	1066	8	-2.1635	0.14013	0.35147	0.934836	6761	2	-2.1635
NAMPT	10	1.1623e-05	9.1275e-05	0.001562	1067	10	-3.9739	0.99999	0.99999	1	17901	0	-3.9739
SRSF11	10	1.1786e-05	9.1816e-05	0.00157	1068	9	-2.9439	0.077759	0.23949	0.82671	5192	1	-2.9439
PSMD11	10	1.1928e-05	9.3441e-05	0.001596	1069	10	-1.0933	0.99999	0.99999	1	17899	0	-1.0933
CSE1L	10	1.2002e-05	9.4525e-05	0.001612	1070	8	-2.1284	0.85315	0.92655	1	14943	1	-2.1284
POLR3D	10	1.2184e-05	9.615e-05	0.001633	1071	9	-2.495	0.98097	0.98129	1	16430	1	-2.495
ADAR	10	1.2203e-05	9.615e-05	0.001633	1072	7	-1.4758	0.99885	0.99886	1	17294	0	-1.4758
SYVN1	10	1.2205e-05	9.615e-05	0.001633	1073	7	-2.64	0.59128	0.79479	1	12620	2	-2.64
GAPDH	10	1.2391e-05	9.8317e-05	0.001669	1074	5	-0.59194	0.19675	0.44244	1	7903	4	-0.59194
MED14	10	1.253e-05	9.94e-05	0.001685	1075	7	-3.521	0.79249	0.90049	1	14411	2	-3.521
NPAT	10	1.2616e-05	0.00010102	0.001711	1076	7	-2.4777	0.76272	0.88906	1	14203	2	-2.4777
SMG6	10	1.271e-05	0.00010265	0.001737	1077	10	-1.0217	0.99999	0.99999	1	17894	0	-1.0217
ANKRD49	10	1.2831e-05	0.00010319	0.001745	1078	9	-3.4869	0.9158	0.95535	1	15602	1	-3.4869
POLA2	10	1.2909e-05	0.00010428	0.00176	1079	8	-1.1109	0.8155	0.90984	1	14611	1	-1.1109
UQCRQ	10	1.2926e-05	0.00010428	0.00176	1080	8	-1.047	0.99309	0.99318	1	16897	0	-1.047
TBCC	10	1.3161e-05	0.00010698	0.001797	1081	8	-1.8397	0.67868	0.84933	1	13475	2	-1.8397
ACTR3	10	1.3161e-05	0.00010698	0.001797	1082	10	-2.3447	0.99996	0.99996	1	17780	0	-2.3447
IARS	10	1.3161e-05	0.00010698	0.001797	1083	9	-4.1915	0.89897	0.95046	1	15480	1	-4.1915
USP5	10	1.3161e-05	0.00010698	0.001797	1084	8	-2.9843	0.052061	0.17503	0.752537	4187	2	-2.9843
BOLA3	10	1.3347e-05	0.00010915	0.00183	1085	9	-2.4217	0.98863	0.98872	1	16691	0	-2.4217
C1orf74	10	1.3362e-05	0.00010915	0.00183	1086	10	-1.9563	0.99999	0.99999	1	17892	0	-1.9563
COQ6	10	1.3503e-05	0.00011023	0.001845	1087	8	-1.6144	0.36035	0.62242	1	10230	2	-1.6144
SMC2	10	1.3667e-05	0.00011186	0.001871	1088	10	-6.0268	0.99996	0.99996	1	17743	0	-6.0268
CEP85	10	1.393e-05	0.00011403	0.001905	1089	9	-2.304	0.99865	0.99865	1	17266	0	-2.304
ANLN	10	1.3971e-05	0.00011457	0.001912	1090	9	-1.2394	0.42732	0.68663	1	11073	1	-1.2394
VARS	9	1.4047e-05	0.0001189	0.001972	1091	8	-4.155	0.91072	0.94244	1	15566	1	-4.155
MRPS21	10	1.4048e-05	0.00011538	0.001924	1092	9	-4.038	0.99977	0.99978	1	17538	0	-4.038
GINS4	10	1.4062e-05	0.00011565	0.001927	1093	8	-3.1567	0.66498	0.84071	1	13328	2	-3.1567
NDUFS5	10	1.4177e-05	0.00011673	0.001938	1094	9	-2.5333	0.99946	0.99946	1	17433	0	-2.5333
DR1	10	1.4177e-05	0.00011673	0.001938	1095	10	-3.2434	0.99996	0.99996	1	17794	0	-3.2434
WDR46	10	1.4177e-05	0.00011673	0.001938	1096	9	-2.6177	0.98714	0.98722	1	16636	0	-2.6177
NUP85	10	1.4177e-05	0.00011673	0.001938	1097	9	-3.736	0.99848	0.9985	1	17245	0	-3.736
FTH1	6	1.4328e-05	8.2608e-05	0.001439	1098	6	-2.3935	0.99999	0.99999	1	17888	0	-2.3935
NOP14	10	1.446e-05	0.00012053	0.001997	1099	9	-1.7424	0.9998	0.99982	1	17558	0	-1.7424
ACTR2	10	1.4591e-05	0.00012107	0.002004	1100	9	-3.831	0.85405	0.927	1	14956	1	-3.831
RPE	7	1.4943e-05	9.4525e-05	0.001612	1101	6	-2.016	0.98532	0.9853	1	16580	0	-2.016
SRF	7	1.4959e-05	9.5066e-05	0.001619	1102	6	-0.989	0.98931	0.98935	1	16713	0	-0.989
ABCE1	10	1.5253e-05	0.00012811	0.002111	1103	8	-3.5106	0.66732	0.84215	1	13358	1	-3.5106
GEMIN6	10	1.5269e-05	0.00012811	0.002111	1104	10	-2.704	0.99998	0.99999	1	17886	0	-2.704
MARS	10	1.5276e-05	0.00012811	0.002111	1105	9	-2.1802	0.98701	0.98709	1	16632	0	-2.1802
RPL4	10	1.5298e-05	0.00012811	0.002111	1106	9	-4.3458	0.57132	0.78252	1	12460	1	-4.3458
RPS13	10	1.5347e-05	0.00012919	0.002127	1107	9	-4.5986	0.99803	0.99805	1	17199	0	-4.5986
NCAPG	10	1.5468e-05	0.00013082	0.00215	1108	9	-1.9118	0.99642	0.99644	1	17070	0	-1.9118
PDCD11	10	1.5515e-05	0.00013136	0.002155	1109	10	-3.1624	0.99998	0.99999	1	17884	0	-3.1624
SLC25A3	10	1.5533e-05	0.00013136	0.002155	1110	9	-2.0603	0.93348	0.95974	1	15747	1	-2.0603
EXOSC2	10	1.5641e-05	0.00013298	0.00218	1111	9	-3.4143	0.77706	0.89449	1	14289	1	-3.4143
CUL1	10	1.5808e-05	0.00013407	0.002196	1112	9	-1.0457	0.9998	0.99981	1	17556	0	-1.0457
COX11	10	1.591e-05	0.00013515	0.002212	1113	9	-2.0297	0.98738	0.98747	1	16643	0	-2.0297
AHR	10	1.5998e-05	0.00013569	0.002218	1114	9	-1.5672	0.93106	0.95907	1	15725	1	-1.5672
GTF3C5	10	1.6098e-05	0.00013786	0.002252	1115	7	-1.3221	0.20584	0.4563	1	8073	2	-1.3221
ACTR10	10	1.6122e-05	0.00013813	0.002254	1116	9	-3.5194	0.9775	0.97862	1	16346	1	-3.5194
KANSL3	10	1.6272e-05	0.00014003	0.002283	1117	10	-2.4188	0.99996	0.99996	1	17735	0	-2.4188
C19orf25	10	1.6614e-05	0.00014111	0.002299	1118	9	-1.3323	0.99163	0.99169	1	16817	0	-1.3323
BORA	10	1.6781e-05	0.00014219	0.002314	1119	9	-1.186	0.97085	0.97437	1	16224	1	-1.186
DPH5	10	1.6884e-05	0.00014274	0.002321	1120	8	-3.0948	0.73103	0.87773	1	13972	2	-3.0948
ELP6	10	1.699e-05	0.00014436	0.002345	1121	9	-4.1071	0.52304	0.75342	1	12074	1	-4.1071
COX4I1	10	1.7037e-05	0.00014544	0.002361	1122	8	-1.9608	0.56988	0.78164	1	12450	2	-1.9608
ASUN	10	1.7062e-05	0.00014599	0.002368	1123	8	-1.3005	0.98083	0.98117	1	16427	1	-1.3005
VPRBP	10	1.7236e-05	0.00014924	0.002416	1124	10	-3.5755	0.99996	0.99996	1	17832	0	-3.5755
LCMT1	10	1.7236e-05	0.00014924	0.002416	1125	9	-3.4164	0.88749	0.94403	1	15325	1	-3.4164
DUT	10	1.739e-05	0.00014978	0.002421	1126	7	-0.66576	0.9706	0.97422	1	16219	1	-0.66576
SF3A2	10	1.7402e-05	0.00014978	0.002421	1127	10	-4.2581	0.99996	0.99996	1	17727	0	-4.2581
PIGT	10	1.7734e-05	0.00015357	0.00248	1128	10	-1.1087	0.99998	0.99998	1	17880	0	-1.1087
YEATS4	10	1.8257e-05	0.00015844	0.002543	1129	9	-1.7635	0.97771	0.97877	1	16354	1	-1.7635
U2AF2	10	1.8257e-05	0.00015844	0.002543	1130	10	-1.3544	0.99996	0.99996	1	17781	0	-1.3544
METTL16	10	1.8257e-05	0.00015844	0.002543	1131	9	-3.6624	0.99961	0.9996	1	17478	0	-3.6624
MRPL39	10	1.8257e-05	0.00015844	0.002543	1132	9	-3.5733	0.98645	0.98651	1	16613	0	-3.5733
POP7	10	1.8257e-05	0.00015844	0.002543	1133	9	-2.9885	0.96468	0.97115	1	16120	1	-2.9885
MRPS28	10	1.8257e-05	0.00015844	0.002543	1134	8	-1.6689	0.7572	0.88702	1	14165	1	-1.6689
ZNF131	10	1.8906e-05	0.0001644	0.002634	1135	10	-4.7388	0.99996	0.99996	1	17761	0	-4.7388
ZDHHC8	10	1.8932e-05	0.00016494	0.00264	1136	9	-1.0379	0.99965	0.99965	1	17492	0	-1.0379
ESRRA	10	1.905e-05	0.00016603	0.002655	1137	9	-0.88277	0.32193	0.58426	1	9726	1	-0.88277
RPL29	10	1.9132e-05	0.00016657	0.002661	1138	9	-1.6887	0.96542	0.97152	1	16130	1	-1.6887
NDUFA3	10	1.93e-05	0.00016819	0.002685	1139	8	-2.8788	0.99648	0.9965	1	17076	0	-2.8788
SNRPB2	10	1.9313e-05	0.00016874	0.002691	1140	9	-3.8886	0.88233	0.94127	1	15260	1	-3.8886
NCOA2	10	1.947e-05	0.00016982	0.002706	1141	9	-1.1119	0.96495	0.97128	1	16124	1	-1.1119
ATP5F1	10	1.9731e-05	0.00017144	0.00273	1142	7	-1.9869	0.38311	0.64457	1	10521	1	-1.9869
DDX28	6	2.0267e-05	0.00010698	0.001797	1143	6	-2.6666	0.99997	0.99997	1	17876	0	-2.6666
MRTO4	10	2.0603e-05	0.00017957	0.002849	1144	9	-1.3596	0.99952	0.99952	1	17450	0	-1.3596
MRPL54	10	2.0613e-05	0.00017957	0.002849	1145	8	-3.4349	0.11282	0.30539	0.895774	6133	1	-3.4349
POLR3B	10	2.0645e-05	0.00017957	0.002849	1146	10	-3.9905	0.99996	0.99996	1	17755	0	-3.9905
PRC1	10	2.0645e-05	0.00017957	0.002849	1147	8	-4.5252	0.84095	0.92096	1	14834	1	-4.5252
C17orf70	6	2.065e-05	0.00010969	0.001838	1148	6	-1.0167	0.99901	0.99897	1	17325	0	-1.0167
LARS	10	2.0716e-05	0.00018011	0.002855	1149	10	-3.7425	0.99996	0.99996	1	17719	0	-3.7425
MBD3	10	2.0806e-05	0.00018119	0.002867	1150	8	-0.92885	0.56029	0.77595	1	12376	1	-0.92885
DCP2	10	2.0937e-05	0.00018119	0.002867	1151	10	-1.8455	0.99996	0.99996	1	17807	0	-1.8455
RPLP2	10	2.0991e-05	0.00018174	0.002871	1152	10	-1.303	0.99996	0.99996	1	17835	0	-1.303
IGSF3	10	2.1359e-05	0.00018336	0.002894	1153	8	-2.0748	0.97706	0.9783	1	16340	1	-2.0748
PPP1CB	10	2.1398e-05	0.0001839	0.0029	1154	8	-3.6639	0.50125	0.74046	1	11867	2	-3.6639
RAE1	10	2.1619e-05	0.00018445	0.002906	1155	8	-1.711	0.79676	0.9022	1	14450	2	-1.711
CD3EAP	10	2.1682e-05	0.00018499	0.002907	1156	8	-2.6492	0.58568	0.79136	1	12579	1	-2.6492
TRIM37	10	2.173e-05	0.00018499	0.002907	1157	8	-2.2178	0.42791	0.68715	1	11081	2	-2.2178
ATP5H	10	2.1758e-05	0.00018499	0.002907	1158	8	-3.0294	0.12853	0.33211	0.916559	6515	2	-3.0294
NDUFAF5	10	2.187e-05	0.00018553	0.002913	1159	10	-1.9782	0.99996	0.99996	1	17730	0	-1.9782
CEBPZ	10	2.2046e-05	0.00018715	0.002934	1160	9	-1.1682	0.98629	0.98634	1	16609	0	-1.1682
TRMT12	10	2.2092e-05	0.0001877	0.00294	1161	9	-1.2978	0.99904	0.99905	1	17336	0	-1.2978
ZMAT2	10	2.2217e-05	0.00018824	0.002946	1162	7	-2.0652	0.56639	0.77953	1	12426	2	-2.0652
CDKN2AIP	10	2.2538e-05	0.00019095	0.002986	1163	7	-1.0176	0.096802	0.27703	0.869584	5726	3	-1.0176
SP1	10	2.2694e-05	0.00019203	0.003	1164	9	-1.112	0.99835	0.99838	1	17229	0	-1.112
RPS28	10	2.2834e-05	0.00019257	0.003003	1165	8	-1.0976	0.6935	0.85867	1	13620	1	-1.0976
ACTR8	10	2.2844e-05	0.00019257	0.003003	1166	10	-2.2632	0.99996	0.99996	1	17756	0	-2.2632
WBSCR16	9	2.3188e-05	0.00018174	0.002871	1167	8	-1.2885	0.98174	0.98192	1	16459	0	-1.2885
TTK	10	2.3279e-05	0.0001969	0.003066	1168	8	-1.728	0.50198	0.74089	1	11875	1	-1.728
MRPL57	10	2.3307e-05	0.0001969	0.003066	1169	8	-3.6329	0.88047	0.9403	1	15238	1	-3.6329
MED4	10	2.3353e-05	0.00019745	0.003066	1170	9	-2.8476	0.055572	0.18421	0.765231	4338	1	-2.8476
ZWINT	10	2.3412e-05	0.00019745	0.003066	1171	7	-1.1578	0.11299	0.30569	0.895774	6140	2	-1.1578
NSFL1C	10	2.3419e-05	0.00019745	0.003066	1172	8	-1.2531	0.86948	0.93464	1	15115	1	-1.2531
MRPL16	10	2.3514e-05	0.00019853	0.00308	1173	7	-3.0623	0.27707	0.53893	1	9142	1	-3.0623
POLR2H	10	2.388e-05	0.00020015	0.003103	1174	7	-1.9251	0.91076	0.95424	1	15567	1	-1.9251
SUMO2	10	2.4093e-05	0.00020124	0.003114	1175	10	-4.1408	0.99996	0.99996	1	17789	0	-4.1408
PRPF38A	10	2.4093e-05	0.00020124	0.003114	1176	10	-3.853	0.99996	0.99996	1	17716	0	-3.853
HK2	10	2.4201e-05	0.00020178	0.003118	1177	8	-0.69122	0.41222	0.67236	1	10886	1	-0.69122
CPD	10	2.4217e-05	0.00020178	0.003118	1178	7	-1.688	0.88105	0.94059	1	15244	2	-1.688
LIPT1	10	2.4281e-05	0.00020286	0.003132	1179	9	-3.045	0.18631	0.4264	0.995248	7678	1	-3.045
DGCR14	10	2.4737e-05	0.00021153	0.00326	1180	8	-1.8397	0.59933	0.79974	1	12684	1	-1.8397
PCBP2	10	2.477e-05	0.00021153	0.00326	1181	9	-3.2486	0.6203	0.81281	1	12890	1	-3.2486
USP7	10	2.4947e-05	0.00021424	0.003296	1182	8	-1.0034	0.99358	0.99367	1	16917	0	-1.0034
COPB1	10	2.5231e-05	0.00021586	0.003316	1183	6	-1.8491	0.76527	0.88999	1	14221	2	-1.8491
UBE2M	5	2.5335e-05	0.00012161	0.002012	1184	4	-2.4479	0.95358	0.95382	1	15980	0	-2.4479
POLR3C	10	2.5336e-05	0.00021695	0.003329	1185	10	-3.1026	0.99996	0.99996	1	17681	0	-3.1026
TAF4	7	2.5756e-05	0.00016169	0.002592	1186	7	-0.73315	0.99997	0.99998	1	17879	0	-0.73315
RNASEH2B	10	2.5884e-05	0.00022074	0.003379	1187	9	-2.829	0.99794	0.99796	1	17190	0	-2.829
PGM3	10	2.5884e-05	0.00022074	0.003379	1188	10	-1.8294	0.99996	0.99996	1	17847	0	-1.8294
SNAPC1	10	2.5884e-05	0.00022074	0.003379	1189	8	-5.3214	0.99538	0.99545	1	16998	0	-5.3214
TFB2M	10	2.6111e-05	0.0002229	0.003407	1190	8	-1.1672	0.42464	0.68411	1	11037	1	-1.1672
NAPA	10	2.6137e-05	0.0002229	0.003407	1191	8	-1.4689	0.15303	0.3729	0.953679	7031	2	-1.4689
SRP19	10	2.6574e-05	0.0002267	0.003462	1192	9	-2.2755	0.99944	0.99944	1	17430	0	-2.2755
PGGT1B	10	2.6832e-05	0.00022941	0.003488	1193	9	-2.3386	0.90997	0.95407	1	15556	1	-2.3386
MATR3	10	2.6848e-05	0.00022941	0.003488	1194	9	-1.9007	0.51415	0.74816	1	11991	1	-1.9007
RPS24	10	2.6848e-05	0.00022941	0.003488	1195	9	-3.5133	0.99984	0.99986	1	17578	0	-3.5133
EFTUD2	10	2.6848e-05	0.00022941	0.003488	1196	9	-2.4913	0.92859	0.95844	1	15704	1	-2.4913
FDX1	10	2.6848e-05	0.00022941	0.003488	1197	10	-2.9231	0.99996	0.99996	1	17751	0	-2.9231
DDX42	10	2.7241e-05	0.00022995	0.003494	1198	8	-1.6268	0.98004	0.98052	1	16411	1	-1.6268
RPS3A	10	2.7424e-05	0.00023157	0.003516	1199	9	-4.6347	0.99908	0.99909	1	17349	0	-4.6347
WDR4	10	2.7525e-05	0.00023211	0.003521	1200	7	-2.0953	0.96232	0.97001	1	16079	1	-2.0953
PIGQ	9	2.7575e-05	0.00021424	0.003296	1201	8	-0.92756	0.99619	0.99623	1	17059	0	-0.92756
RNMTL1	10	2.7579e-05	0.00023266	0.003526	1202	10	-2.0803	0.99996	0.99996	1	17839	0	-2.0803
FTO	10	2.8448e-05	0.00024024	0.003632	1203	7	-0.89366	0.20291	0.45182	1	8013	3	-0.89366
TRAPPC11	10	2.8475e-05	0.00024024	0.003632	1204	9	-1.5403	0.99806	0.99808	1	17203	0	-1.5403
MRPS9	10	2.8854e-05	0.00024511	0.003703	1205	10	-2.2475	0.99996	0.99996	1	17749	0	-2.2475
MED12	10	2.9063e-05	0.0002462	0.003716	1206	8	-1.4465	8.4446e-06	7.0149e-05	0.008326	153	2	-1.4465
SF3B6	10	2.9198e-05	0.00024728	0.003729	1207	9	-3.6622	0.99984	0.99986	1	17583	0	-3.6622
RMI2	6	2.9464e-05	0.00015465	0.002495	1208	6	-1.862	0.99997	0.99997	1	17878	0	-1.862
OSBP	7	2.95e-05	0.00018715	0.002934	1209	6	-3.8272	0.9982	0.9982	1	17215	0	-3.8272
MED24	10	2.9742e-05	0.0002527	0.003808	1210	8	-2.8705	0.97357	0.97597	1	16275	1	-2.8705
CDC45	10	2.9793e-05	0.00025324	0.003813	1211	8	-3.694	0.43427	0.69315	1	11165	2	-3.694
ALG11	10	2.9881e-05	0.00025541	0.003839	1212	10	-1.6463	0.99996	0.99996	1	17772	0	-1.6463
NDUFB2	10	2.9909e-05	0.00025541	0.003839	1213	7	-1.1941	0.018485	0.079441	0.568487	2511	1	-1.1941
PAK1IP1	10	3.0128e-05	0.00025649	0.003849	1214	9	-2.9099	0.99941	0.99941	1	17423	0	-2.9099
CEP250	10	3.0173e-05	0.00025649	0.003849	1215	8	-0.86698	0.98833	0.98842	1	16677	0	-0.86698
FAM91A1	9	3.0243e-05	0.00023591	0.003572	1216	8	-3.0144	0.99672	0.99676	1	17094	0	-3.0144
ABT1	10	3.0869e-05	0.00026191	0.003924	1217	9	-1.8519	0.86579	0.93279	1	15066	1	-1.8519
PPAT	10	3.0917e-05	0.00026191	0.003924	1218	9	-2.8278	0.82038	0.91191	1	14645	1	-2.8278
DNMT1	10	3.1291e-05	0.00026516	0.003969	1219	8	-0.98824	0.98861	0.98871	1	16689	0	-0.98824
CTC1	10	3.1535e-05	0.00026787	0.004007	1220	8	-0.97159	0.45176	0.70944	1	11418	2	-0.97159
CCND3	13	3.1656e-05	0.00030253	0.004392	1221	8	-0.81977	0.84114	0.94287	1	14835	3	-0.81977
EIF2S1	10	3.176e-05	0.00026895	0.004019	1222	8	-1.8343	0.99526	0.99533	1	16990	0	-1.8343
BRCA1	10	3.2025e-05	0.00027112	0.004045	1223	7	-0.90499	0.8414	0.92117	1	14840	1	-0.90499
PPCS	10	3.2208e-05	0.00027274	0.004066	1224	9	-0.9931	0.99989	0.99989	1	17618	0	-0.9931
SRBD1	10	3.223e-05	0.00027328	0.004071	1225	9	-2.453	0.91851	0.95597	1	15617	1	-2.453
GAS2L1	10	3.2599e-05	0.00027599	0.004108	1226	9	-0.85367	0.47284	0.7237	1	11635	1	-0.85367
EIF3L	10	3.2748e-05	0.00027653	0.004113	1227	9	-1.0468	0.9985	0.99852	1	17249	0	-1.0468
ID1	10	3.3342e-05	0.00028032	0.004166	1228	9	-0.64532	0.99973	0.99973	1	17526	0	-0.64532
CIAPIN1	10	3.3365e-05	0.00028087	0.00417	1229	8	-1.3608	0.5369	0.76172	1	12191	2	-1.3608
EIF3I	10	3.3435e-05	0.00028195	0.004183	1230	7	-1.6699	0.75337	0.88564	1	14141	2	-1.6699
LOC100130451	7	3.3846e-05	0.00021532	0.00331	1231	7	-2.6028	0.99997	0.99997	1	17875	0	-2.6028
DIMT1	10	3.3901e-05	0.00028466	0.00422	1232	9	-1.5927	0.79105	0.89994	1	14397	1	-1.5927
GTF2H1	10	3.4121e-05	0.00028682	0.004248	1233	7	-1.3305	0.13011	0.3348	0.919531	6543	2	-1.3305
PAXBP1	4	3.43e-05	0.00013082	0.00215	1234	4	-1.6976	0.99997	0.99996	1	17874	0	-1.6976
FKBPL	10	3.4835e-05	0.00029603	0.004378	1235	8	-2.8838	0.42979	0.68891	1	11105	2	-2.8838
NUTF2	10	3.4982e-05	0.0002982	0.004392	1236	8	-5.1119	0.87786	0.93895	1	15205	1	-5.1119
ASPM	10	3.5194e-05	0.00029982	0.004392	1237	9	-0.7484	0.99934	0.99933	1	17399	0	-0.7484
WBSCR22	10	3.5213e-05	0.00030037	0.004392	1238	9	-2.1686	0.96322	0.97042	1	16095	1	-2.1686
CDT1	8	3.5286e-05	0.00027057	0.00404	1239	8	-1.3289	0.99971	0.99972	1	17512	0	-1.3289
NAA25	10	3.5632e-05	0.00030307	0.004392	1240	10	-2.7044	0.99996	0.99996	1	17838	0	-2.7044
DDX10	10	3.5815e-05	0.00030578	0.004392	1241	9	-3.4897	0.89858	0.95024	1	15471	1	-3.4897
FARS2	10	3.6187e-05	0.00030958	0.004392	1242	7	-2.807	0.79401	0.90108	1	14423	1	-2.807
PISD	10	3.6277e-05	0.00031012	0.004392	1243	9	-2.933	0.56528	0.77887	1	12418	1	-2.933
PRPF8	10	3.673e-05	0.00031174	0.004392	1244	9	-1.6041	0.98335	0.98343	1	16514	1	-1.6041
NOP58	10	3.6983e-05	0.00031445	0.004392	1245	10	-4.0308	0.99996	0.99996	1	17785	0	-4.0308
NUP88	10	3.7493e-05	0.00031824	0.004392	1246	8	-1.042	0.52023	0.75178	1	12050	2	-1.042
ASF1A	10	3.8028e-05	0.00032149	0.004392	1247	10	-1.7033	0.99996	0.99996	1	17712	0	-1.7033
RPRD2	10	3.8028e-05	0.00032149	0.004392	1248	10	-2.6407	0.99996	0.99996	1	17850	0	-2.6407
EMC7	10	3.8028e-05	0.00032149	0.004392	1249	10	-2.4638	0.99996	0.99996	1	17715	0	-2.4638
EIF3M	10	3.8028e-05	0.00032149	0.004392	1250	10	-1.0107	0.99996	0.99996	1	17718	0	-1.0107
CENPU	10	3.8028e-05	0.00032149	0.004392	1251	10	-1.3257	0.99996	0.99996	1	17684	0	-1.3257
OBFC1	10	3.8028e-05	0.00032149	0.004392	1252	10	-2.1647	0.99996	0.99996	1	17721	0	-2.1647
C16orf59	10	3.8028e-05	0.00032149	0.004392	1253	10	-1.1613	0.99996	0.99996	1	17722	0	-1.1613
COX6B1	10	3.8028e-05	0.00032149	0.004392	1254	10	-2.4152	0.99996	0.99996	1	17798	0	-2.4152
MRPL38	10	3.8028e-05	0.00032149	0.004392	1255	10	-1.8852	0.99996	0.99996	1	17676	0	-1.8852
NOL11	10	3.8028e-05	0.00032149	0.004392	1256	10	-1.0501	0.99996	0.99996	1	17746	0	-1.0501
MCM4	10	3.8028e-05	0.00032149	0.004392	1257	10	-1.6527	0.99996	0.99996	1	17843	0	-1.6527
PPIL4	10	3.8028e-05	0.00032149	0.004392	1258	10	-1.4905	0.99996	0.99996	1	17797	0	-1.4905
NUF2	10	3.8028e-05	0.00032149	0.004392	1259	10	-2.323	0.99996	0.99996	1	17795	0	-2.323
WDR26	10	3.8028e-05	0.00032149	0.004392	1260	10	-1.5992	0.99996	0.99996	1	17788	0	-1.5992
CCDC67	10	3.8028e-05	0.00032149	0.004392	1261	10	-1.0107	0.99996	0.99996	1	17734	0	-1.0107
VPS13D	10	3.8028e-05	0.00032149	0.004392	1262	10	-1.9833	0.99996	0.99996	1	17762	0	-1.9833
THAP1	10	3.8028e-05	0.00032149	0.004392	1263	10	-1.9215	0.99996	0.99996	1	17801	0	-1.9215
KIAA1432	10	3.8028e-05	0.00032149	0.004392	1264	10	-2.2867	0.99996	0.99996	1	17717	0	-2.2867
DHX9	10	3.8028e-05	0.00032149	0.004392	1265	10	-1.6697	0.99996	0.99996	1	17844	0	-1.6697
COPS3	10	3.8028e-05	0.00032149	0.004392	1266	10	-3.0296	0.99996	0.99996	1	17694	0	-3.0296
UXT	10	3.8028e-05	0.00032149	0.004392	1267	10	-1.9691	0.99996	0.99996	1	17702	0	-1.9691
C1orf27	10	3.8028e-05	0.00032149	0.004392	1268	10	-1.4594	0.99996	0.99996	1	17804	0	-1.4594
ATP5SL	10	3.8028e-05	0.00032149	0.004392	1269	10	-0.89192	0.99996	0.99996	1	17856	0	-0.89192
KCMF1	10	3.8028e-05	0.00032149	0.004392	1270	10	-2.22	0.99996	0.99996	1	17753	0	-2.22
CENPW	10	3.8028e-05	0.00032149	0.004392	1271	10	-3.2739	0.99996	0.99996	1	17769	0	-3.2739
MRPL13	10	3.8028e-05	0.00032149	0.004392	1272	10	-2.5824	0.99996	0.99996	1	17809	0	-2.5824
WDR75	10	3.8028e-05	0.00032149	0.004392	1273	10	-1.5992	0.99996	0.99996	1	17855	0	-1.5992
KIAA0196	10	3.8028e-05	0.00032149	0.004392	1274	10	-1.5458	0.99996	0.99996	1	17784	0	-1.5458
FAM60A	10	3.8028e-05	0.00032149	0.004392	1275	10	-1.9685	0.99996	0.99996	1	17713	0	-1.9685
CINP	10	3.8028e-05	0.00032149	0.004392	1276	10	-2.1178	0.99996	0.99996	1	17834	0	-2.1178
SNRPD1	10	3.8028e-05	0.00032149	0.004392	1277	10	-2.5495	0.99996	0.99996	1	17763	0	-2.5495
OSTC	10	3.8028e-05	0.00032149	0.004392	1278	10	-2.1775	0.99996	0.99996	1	17791	0	-2.1775
RBM48	10	3.8028e-05	0.00032149	0.004392	1279	10	-2.516	0.99996	0.99996	1	17680	0	-2.516
URB1	10	3.8028e-05	0.00032149	0.004392	1280	10	-2.668	0.99996	0.99996	1	17707	0	-2.668
RPS27	10	3.8028e-05	0.00032149	0.004392	1281	10	-3.9623	0.99996	0.99996	1	17685	0	-3.9623
ILF2	10	3.8028e-05	0.00032149	0.004392	1282	10	-2.6749	0.99996	0.99996	1	17695	0	-2.6749
PLRG1	10	3.8028e-05	0.00032149	0.004392	1283	10	-2.1806	0.99996	0.99996	1	17799	0	-2.1806
CDC5L	10	3.8028e-05	0.00032149	0.004392	1284	10	-3.6106	0.99996	0.99996	1	17674	0	-3.6106
COPS6	10	3.8028e-05	0.00032149	0.004392	1285	10	-2.6455	0.99996	0.99996	1	17782	0	-2.6455
FAM210A	10	3.8028e-05	0.00032149	0.004392	1286	10	-1.0571	0.99996	0.99996	1	17760	0	-1.0571
DDX60	10	3.8028e-05	0.00032149	0.004392	1287	10	-1.351	0.99996	0.99996	1	17708	0	-1.351
RFK	10	3.8028e-05	0.00032149	0.004392	1288	10	-1.4081	0.99996	0.99996	1	17779	0	-1.4081
ZNF233	10	3.8028e-05	0.00032149	0.004392	1289	10	-1.3253	0.99996	0.99996	1	17867	0	-1.3253
DHX16	10	3.8028e-05	0.00032149	0.004392	1290	10	-0.92942	0.99996	0.99996	1	17841	0	-0.92942
WDR70	10	3.8028e-05	0.00032149	0.004392	1291	10	-1.0107	0.99996	0.99996	1	17800	0	-1.0107
TRNT1	10	3.8028e-05	0.00032149	0.004392	1292	10	-2.0514	0.99996	0.99996	1	17865	0	-2.0514
CHERP	10	3.8028e-05	0.00032149	0.004392	1293	10	-2.0549	0.99996	0.99996	1	17811	0	-2.0549
SMU1	10	3.8028e-05	0.00032149	0.004392	1294	10	-4.2287	0.99996	0.99996	1	17731	0	-4.2287
TMEM209	10	3.8028e-05	0.00032149	0.004392	1295	10	-1.0107	0.99996	0.99996	1	17723	0	-1.0107
ELF2	10	3.8028e-05	0.00032149	0.004392	1296	10	-1.5303	0.99996	0.99996	1	17688	0	-1.5303
MALSU1	10	3.8028e-05	0.00032149	0.004392	1297	10	-1.9202	0.99996	0.99996	1	17828	0	-1.9202
ORAOV1	10	3.8028e-05	0.00032149	0.004392	1298	10	-1.6833	0.99996	0.99996	1	17836	0	-1.6833
FAM49B	10	3.8028e-05	0.00032149	0.004392	1299	10	-0.80671	0.99996	0.99996	1	17792	0	-0.80671
NDUFAF1	10	3.8028e-05	0.00032149	0.004392	1300	10	-1.6618	0.99996	0.99996	1	17747	0	-1.6618
RMND1	10	3.8028e-05	0.00032149	0.004392	1301	10	-3.1738	0.99996	0.99996	1	17697	0	-3.1738
POLR3F	10	3.8028e-05	0.00032149	0.004392	1302	10	-1.9367	0.99996	0.99996	1	17696	0	-1.9367
CTPS1	10	3.8028e-05	0.00032149	0.004392	1303	10	-3.1205	0.99996	0.99996	1	17790	0	-3.1205
PRMT9	10	3.8028e-05	0.00032149	0.004392	1304	10	-1.0107	0.99996	0.99996	1	17765	0	-1.0107
RWDD4	10	3.8028e-05	0.00032149	0.004392	1305	10	-1.3264	0.99996	0.99996	1	17870	0	-1.3264
TAF13	10	3.8028e-05	0.00032149	0.004392	1306	10	-2.7985	0.99996	0.99996	1	17742	0	-2.7985
INTS4	10	3.8028e-05	0.00032149	0.004392	1307	10	-2.1794	0.99996	0.99996	1	17793	0	-2.1794
GEMIN5	10	3.8028e-05	0.00032149	0.004392	1308	10	-4.2476	0.99996	0.99996	1	17711	0	-4.2476
FAM153B	10	3.8028e-05	0.00032149	0.004392	1309	10	-1.3601	0.99996	0.99996	1	17771	0	-1.3601
TRAPPC8	10	3.8028e-05	0.00032149	0.004392	1310	10	-1.7671	0.99996	0.99996	1	17849	0	-1.7671
OR2T27	10	3.8028e-05	0.00032149	0.004392	1311	10	-1.0558	0.99996	0.99996	1	17725	0	-1.0558
CNPY2	10	3.8028e-05	0.00032149	0.004392	1312	10	-1.6643	0.99996	0.99996	1	17852	0	-1.6643
CEP55	10	3.8028e-05	0.00032149	0.004392	1313	10	-2.0913	0.99996	0.99996	1	17692	0	-2.0913
PRSS3	10	3.8028e-05	0.00032149	0.004392	1314	10	-1.3325	0.99996	0.99996	1	17758	0	-1.3325
WDYHV1	10	3.8028e-05	0.00032149	0.004392	1315	10	-1.0751	0.99996	0.99996	1	17759	0	-1.0751
MRPL47	10	3.8028e-05	0.00032149	0.004392	1316	10	-1.7624	0.99996	0.99996	1	17822	0	-1.7624
EXOSC9	10	3.8028e-05	0.00032149	0.004392	1317	10	-1.8495	0.99996	0.99996	1	17873	0	-1.8495
TCP1	10	3.8028e-05	0.00032149	0.004392	1318	10	-3.6238	0.99996	0.99996	1	17724	0	-3.6238
ARHGEF5	10	3.8028e-05	0.00032149	0.004392	1319	10	-1.1347	0.99996	0.99996	1	17726	0	-1.1347
INTS8	10	3.8028e-05	0.00032149	0.004392	1320	10	-1.8349	0.99996	0.99996	1	17728	0	-1.8349
METTL14	10	3.8028e-05	0.00032149	0.004392	1321	10	-1.5979	0.99996	0.99996	1	17705	0	-1.5979
HSCB	10	3.8028e-05	0.00032149	0.004392	1322	10	-3.6168	0.99996	0.99996	1	17714	0	-3.6168
LAS1L	10	3.8028e-05	0.00032149	0.004392	1323	10	-2.1947	0.99996	0.99996	1	17825	0	-2.1947
CCT7	10	3.8028e-05	0.00032149	0.004392	1324	10	-1.773	0.99996	0.99996	1	17783	0	-1.773
RPP14	10	3.8028e-05	0.00032149	0.004392	1325	10	-2.4709	0.99996	0.99996	1	17812	0	-2.4709
GSDMC	10	3.8028e-05	0.00032149	0.004392	1326	10	-1.3906	0.99996	0.99996	1	17736	0	-1.3906
TATDN1	10	3.8028e-05	0.00032149	0.004392	1327	10	-1.4881	0.99996	0.99996	1	17768	0	-1.4881
RPS11	10	3.8028e-05	0.00032149	0.004392	1328	10	-3.852	0.99996	0.99996	1	17770	0	-3.852
WDR12	10	3.8028e-05	0.00032149	0.004392	1329	10	-1.3589	0.99996	0.99996	1	17872	0	-1.3589
MAPKAP1	10	3.8028e-05	0.00032149	0.004392	1330	10	-1.0107	0.99996	0.99996	1	17833	0	-1.0107
DIS3	10	3.8028e-05	0.00032149	0.004392	1331	10	-3.4906	0.99996	0.99996	1	17737	0	-3.4906
CENPL	10	3.8028e-05	0.00032149	0.004392	1332	10	-1.2985	0.99996	0.99996	1	17678	0	-1.2985
HAUS3	10	3.8028e-05	0.00032149	0.004392	1333	10	-2.6157	0.99996	0.99996	1	17786	0	-2.6157
ALG13	10	3.8028e-05	0.00032149	0.004392	1334	10	-1.5362	0.99996	0.99996	1	17720	0	-1.5362
CEP97	10	3.8028e-05	0.00032149	0.004392	1335	10	-1.9228	0.99996	0.99996	1	17767	0	-1.9228
TAMM41	10	3.8028e-05	0.00032149	0.004392	1336	10	-3.3986	0.99996	0.99996	1	17776	0	-3.3986
CMTR1	10	3.8028e-05	0.00032149	0.004392	1337	10	-1.5349	0.99996	0.99996	1	17815	0	-1.5349
TRRAP	10	3.869e-05	0.00032637	0.004455	1338	8	-2.435	0.97652	0.97794	1	16332	1	-2.435
TFAP4	10	3.9231e-05	0.00033287	0.004537	1339	8	-0.48227	0.99852	0.99854	1	17252	0	-0.48227
TADA1	10	3.9513e-05	0.00033558	0.004567	1340	9	-2.3354	0.99952	0.99952	1	17451	0	-2.3354
KCNK9	10	3.9852e-05	0.00033883	0.004608	1341	7	-1.1065	0.96925	0.97351	1	16189	1	-1.1065
POLR1A	10	4.0045e-05	0.00033991	0.004619	1342	9	-3.41	0.91041	0.95416	1	15562	1	-3.41
PRPF4B	10	4.0094e-05	0.00034018	0.004619	1343	6	-2.3816	0.98891	0.989	1	16702	0	-2.3816
PGD	10	4.0148e-05	0.00034045	0.00462	1344	9	-3.8518	0.99762	0.99766	1	17157	0	-3.8518
LLGL2	10	4.055e-05	0.00034587	0.004686	1345	9	-0.88134	0.97386	0.97616	1	16283	1	-0.88134
NDUFAF4	10	4.0556e-05	0.00034587	0.004686	1346	9	-2.6633	0.98225	0.98241	1	16473	1	-2.6633
NAA50	10	4.0649e-05	0.00034641	0.00469	1347	9	-2.8026	0.99693	0.99695	1	17106	0	-2.8026
COX7B	10	4.0749e-05	0.00034749	0.004701	1348	9	-2.7723	0.99979	0.9998	1	17551	0	-2.7723
TMEM258	10	4.1271e-05	0.00035291	0.004771	1349	7	-1.678	0.14252	0.35544	0.938024	6819	2	-1.678
ZNF574	10	4.1347e-05	0.00035399	0.004782	1350	9	-1.1208	0.79638	0.90206	1	14448	1	-1.1208
CENPK	10	4.1529e-05	0.00035562	0.004797	1351	9	-3.2157	0.99981	0.99983	1	17566	0	-3.2157
MRPS6	10	4.1561e-05	0.00035562	0.004797	1352	10	-2.9967	0.99991	0.99991	1	17650	0	-2.9967
NOL8	10	4.1825e-05	0.00035941	0.004845	1353	9	-0.93622	0.52645	0.75546	1	12105	1	-0.93622
ACTN4	9	4.1917e-05	0.00032853	0.004481	1354	9	-0.84154	0.99996	0.99996	1	17666	0	-0.84154
NCOA4	10	4.2316e-05	0.0003632	0.004892	1355	9	-0.9078	0.99892	0.99893	1	17305	0	-0.9078
IBA57	9	4.266e-05	0.00033341	0.004541	1356	8	-1.5746	0.91626	0.9442	1	15605	1	-1.5746
RBM8A	10	4.2775e-05	0.00036591	0.004925	1357	5	-0.79744	0.96282	0.97024	1	16087	1	-0.79744
WDR33	10	4.2974e-05	0.00036754	0.004943	1358	7	-1.0772	0.96815	0.97292	1	16166	1	-1.0772
ZNF572	10	4.3441e-05	0.0003697	0.004969	1359	8	-2.2285	0.4493	0.70709	1	11380	2	-2.2285
PTCD3	10	4.422e-05	0.00037458	0.005023	1360	9	-2.8266	0.6632	0.83955	1	13312	1	-2.8266
PRPF4	10	4.422e-05	0.00037458	0.005023	1361	9	-1.151	0.99838	0.9984	1	17236	0	-1.151
NRDE2	10	4.422e-05	0.00037458	0.005023	1362	9	-2.0104	0.98792	0.98801	1	16658	0	-2.0104
FTSJ1	10	4.4763e-05	0.00037891	0.005078	1363	8	-1.1023	0.76468	0.88978	1	14218	1	-1.1023
MNT	10	4.4989e-05	0.00037999	0.005088	1364	8	-0.71133	0.99539	0.99546	1	16999	0	-0.71133
PSMD3	10	4.5399e-05	0.00038108	0.005099	1365	9	-1.1743	0.96771	0.97267	1	16157	1	-1.1743
SURF6	10	4.6276e-05	0.00038677	0.005171	1366	9	-0.83629	0.99832	0.99834	1	17227	0	-0.83629
DLST	10	4.6433e-05	0.00038812	0.005182	1367	8	-1.5789	0.29279	0.55486	1	9353	2	-1.5789
PSMD7	10	4.6554e-05	0.00038866	0.005182	1368	6	-0.73317	0.5081	0.74451	1	11929	3	-0.73317
QRICH1	10	4.6584e-05	0.00038866	0.005182	1369	9	-1.1389	0.98307	0.98319	1	16507	1	-1.1389
TRIB1	10	4.6666e-05	0.00038866	0.005182	1370	8	-0.83081	0.31721	0.57951	1	9679	1	-0.83081
NOV	10	4.7001e-05	0.00039245	0.005228	1371	9	-0.54042	0.96479	0.97121	1	16122	1	-0.54042
WDHD1	10	4.7302e-05	0.00039354	0.005235	1372	9	-2.2495	0.91632	0.95548	1	15607	1	-2.2495
CDK4	10	4.7438e-05	0.00039354	0.005235	1373	9	-0.45064	0.39047	0.65164	1	10621	1	-0.45064
BANF1	10	4.7775e-05	0.0003957	0.00526	1374	7	-1.305	0.10438	0.29058	0.884763	5914	1	-1.305
SLC35B1	10	4.8049e-05	0.00039841	0.005292	1375	10	-3.7238	0.99991	0.99991	1	17653	0	-3.7238
DET1	10	4.8125e-05	0.00040004	0.00531	1376	9	-1.0274	0.99984	0.99985	1	17575	0	-1.0274
GJB2	10	4.8306e-05	0.00040112	0.005321	1377	9	-0.71375	0.68665	0.85435	1	13545	1	-0.71375
RRS1	10	4.849e-05	0.0004022	0.005331	1378	9	-2.0375	0.9996	0.9996	1	17477	0	-2.0375
CAPRIN1	10	4.9788e-05	0.00041277	0.005467	1379	8	-4.2435	0.44946	0.70724	1	11385	2	-4.2435
SMC3	10	5.0397e-05	0.00041629	0.00551	1380	9	-2.5997	0.99532	0.99539	1	16994	0	-2.5997
ARL17A	10	5.1671e-05	0.00042387	0.005606	1381	8	-2.0341	0.99958	0.99958	1	17469	0	-2.0341
RAD1	10	5.1986e-05	0.0004255	0.005623	1382	7	-0.95858	0.74647	0.88313	1	14093	1	-0.95858
LSM12	10	5.2832e-05	0.00043254	0.005708	1383	9	-1.2163	0.99973	0.99973	1	17525	0	-1.2163
BUB1	15	5.2903e-05	0.00056309	0.007243	1384	11	-0.79496	0.31005	0.62304	1	9572	4	-0.79496
GOSR2	10	5.3515e-05	0.00044012	0.005804	1385	8	-1.698	0.39454	0.65549	1	10671	1	-1.698
PDSS2	10	5.3957e-05	0.00044229	0.005829	1386	8	-1.0748	0.87074	0.93525	1	15127	1	-1.0748
CSAG3	10	5.4868e-05	0.00044446	0.005844	1387	9	-1.2279	0.96118	0.9695	1	16066	1	-1.2279
PCNXL3	10	5.4957e-05	0.00044446	0.005844	1388	8	-1.2835	0.60312	0.80213	1	12712	1	-1.2835
ACO2	10	5.4957e-05	0.00044446	0.005844	1389	8	-3.8263	0.74134	0.8813	1	14052	1	-3.8263
ORC5	10	5.5986e-05	0.00045258	0.005938	1390	9	-2.1717	0.99632	0.99635	1	17068	0	-2.1717
ATP5J	10	5.5986e-05	0.00045258	0.005938	1391	9	-2.0389	0.99978	0.99979	1	17544	0	-2.0389
METAP2	10	5.5986e-05	0.00045258	0.005938	1392	10	-1.9801	0.99991	0.99992	1	17656	0	-1.9801
INTS2	10	5.6416e-05	0.00045908	0.006019	1393	9	-4.8381	0.99921	0.99922	1	17375	0	-4.8381
HAUS6	10	5.6814e-05	0.00046341	0.006072	1394	8	-2.7071	0.12868	0.33238	0.916611	6518	1	-2.7071
ERCC6L	10	5.7835e-05	0.00047046	0.00616	1395	9	-1.8769	0.99953	0.99952	1	17457	0	-1.8769
TSG101	10	5.8153e-05	0.00047262	0.006175	1396	8	-3.8675	0.99716	0.99718	1	17128	0	-3.8675
ISCU	10	5.8159e-05	0.00047262	0.006175	1397	7	-3.3283	0.44437	0.70261	1	11300	2	-3.3283
HMBS	10	5.8159e-05	0.00047262	0.006175	1398	7	-2.5742	0.99615	0.99618	1	17055	0	-2.5742
CSNK1A1	14	5.9322e-05	0.00057554	0.007357	1399	12	-1.8365	0.95914	0.9837	1	16039	1	-1.8365
RTFDC1	10	5.9476e-05	0.00048887	0.006378	1400	8	-1.9036	0.031623	0.1196	0.663551	3240	1	-1.9036
ZFP41	10	6.0056e-05	0.00049429	0.00644	1401	9	-0.74095	0.97117	0.97454	1	16232	1	-0.74095
MRPL33	10	6.0652e-05	0.00050133	0.006513	1402	8	-3.4742	0.034469	0.12757	0.677334	3385	2	-3.4742
HRH3	10	6.0723e-05	0.00050133	0.006513	1403	8	-0.71936	0.93541	0.96029	1	15771	1	-0.71936
SP2	10	6.1003e-05	0.00050296	0.006529	1404	9	-1.4819	0.99866	0.99866	1	17268	0	-1.4819
FITM2	10	6.1107e-05	0.0005035	0.006532	1405	9	-1.3715	0.99559	0.99564	1	17011	0	-1.3715
PET112	10	6.241e-05	0.0005165	0.006695	1406	6	-1.3106	0.35908	0.62114	1	10218	2	-1.3106
KIAA1279	10	6.2599e-05	0.00051758	0.006705	1407	9	-1.1982	0.99986	0.99987	1	17598	0	-1.1982
PET117	5	6.3253e-05	0.00029116	0.004309	1408	5	-3.8736	0.99696	0.99694	1	17108	0	-3.8736
SRCAP	10	6.3318e-05	0.00052354	0.006777	1409	9	-0.64478	0.41098	0.67117	1	10875	1	-0.64478
COQ4	10	6.4232e-05	0.00053058	0.006863	1410	8	-1.4909	0.99252	0.99261	1	16863	0	-1.4909
HNRNPF	10	6.4311e-05	0.00053167	0.006868	1411	9	-1.1296	0.99981	0.99982	1	17565	0	-1.1296
AFG3L2	10	6.4402e-05	0.00053167	0.006868	1412	8	-1.5405	0.60484	0.80321	1	12730	1	-1.5405
CHMP5	10	6.5529e-05	0.00053871	0.006954	1413	9	-2.4816	0.31009	0.57235	1	9573	1	-2.4816
TRAPPC3	10	6.5974e-05	0.00054304	0.007005	1414	7	-2.4816	0.88792	0.94426	1	15331	2	-2.4816
ALKBH1	10	6.718e-05	0.00055117	0.007105	1415	8	-0.8173	0.98913	0.98923	1	16710	0	-0.8173
PMM2	10	6.74e-05	0.00055388	0.007134	1416	8	-1.6914	0.75799	0.88731	1	14171	1	-1.6914
OGFR	10	6.7733e-05	0.00055496	0.007143	1417	7	-1.0441	0.96672	0.97217	1	16147	1	-1.0441
WDR55	10	6.89e-05	0.00056363	0.007245	1418	10	-4.0133	0.99992	0.99992	1	17658	0	-4.0133
ISG20L2	10	6.9185e-05	0.00056525	0.007252	1419	8	-1.7398	0.72544	0.8758	1	13931	1	-1.7398
TMEM199	10	6.9449e-05	0.00056579	0.007252	1420	8	-1.4068	0.99928	0.99928	1	17385	0	-1.4068
ALDOA	10	6.9645e-05	0.00056579	0.007252	1421	8	-1.3205	0.94429	0.96304	1	15858	1	-1.3205
NUP188	10	6.9763e-05	0.00056579	0.007252	1422	9	-1.5694	0.9726	0.97537	1	16252	1	-1.5694
GFM1	10	7.0066e-05	0.00056742	0.007268	1423	9	-2.138	0.42947	0.68864	1	11099	1	-2.138
SON	10	7.0092e-05	0.00056796	0.00727	1424	8	-1.8495	0.87119	0.9355	1	15136	2	-1.8495
HIST1H3H	8	7.0355e-05	0.00049375	0.006437	1425	7	-0.77272	0.84791	0.90672	1	14896	1	-0.77272
EGFR	10	7.0674e-05	0.00057175	0.007313	1426	9	-0.38358	0.98833	0.98843	1	16678	0	-0.38358
EFTUD1	8	7.0965e-05	0.000497	0.006466	1427	8	-4.5734	0.99971	0.99972	1	17513	0	-4.5734
KRR1	10	7.1062e-05	0.00057717	0.007372	1428	9	-1.8568	0.44505	0.70323	1	11312	1	-1.8568
SHMT2	10	7.1301e-05	0.00057988	0.007402	1429	9	-1.0903	0.99986	0.99987	1	17597	0	-1.0903
EXOC8	10	7.135e-05	0.00058042	0.007403	1430	6	-1.8891	0.61308	0.80831	1	12812	3	-1.8891
MED7	10	7.1749e-05	0.00058204	0.007415	1431	9	-1.4131	0.9996	0.9996	1	17476	0	-1.4131
ETF1	10	7.1853e-05	0.00058259	0.007415	1432	8	-4.1076	0.58581	0.79144	1	12581	1	-4.1076
MRPS14	10	7.1853e-05	0.00058259	0.007415	1433	9	-3.9872	0.99946	0.99946	1	17431	0	-3.9872
PHF5A	10	7.271e-05	0.000588	0.007479	1434	9	-0.88104	0.99986	0.99987	1	17602	0	-0.88104
CUL2	10	7.3954e-05	0.00059721	0.007586	1435	8	-1.5907	0.99327	0.99336	1	16903	0	-1.5907
NMT1	10	7.409e-05	0.0005983	0.007594	1436	10	-0.74859	0.9999	0.99991	1	17647	0	-0.74859
PRPF40A	10	7.439e-05	0.000601	0.007623	1437	8	-0.97033	0.16517	0.3928	0.971123	7267	2	-0.97033
BNIP1	10	7.4829e-05	0.00060425	0.007659	1438	8	-1.2027	0.99981	0.99982	1	17562	0	-1.2027
PPP1R7	10	7.5076e-05	0.00060859	0.007703	1439	7	-0.94322	0.92583	0.95776	1	15682	1	-0.94322
DDX59	10	7.5077e-05	0.00060859	0.007703	1440	8	-1.2847	0.8372	0.91925	1	14806	1	-1.2847
ARHGAP23	10	7.5346e-05	0.00061238	0.007746	1441	8	-1.1217	0.49049	0.73407	1	11784	2	-1.1217
KRT17	10	7.6419e-05	0.00061834	0.007816	1442	7	-0.79919	0.77309	0.89296	1	14266	2	-0.79919
ATP6V0D1	10	7.6986e-05	0.00062213	0.007848	1443	8	-2.793	0.86079	0.93028	1	15017	2	-2.793
RPP40	10	7.6988e-05	0.00062213	0.007848	1444	10	-1.699	0.99992	0.99992	1	17664	0	-1.699
CTDNEP1	10	7.6988e-05	0.00062213	0.007848	1445	10	-1.0451	0.99992	0.99992	1	17663	0	-1.0451
MAPK15	10	7.7109e-05	0.00062321	0.007856	1446	9	-0.60308	0.81642	0.9102	1	14617	1	-0.60308
HJURP	10	7.7952e-05	0.0006308	0.007946	1447	10	-1.6007	0.99992	0.99992	1	17659	0	-1.6007
COQ5	10	7.81e-05	0.00063296	0.007968	1448	9	-0.80866	0.82834	0.9153	1	14722	1	-0.80866
CCDC178	10	7.8448e-05	0.00063621	0.008003	1449	10	-1.0107	0.99992	0.99992	1	17660	0	-1.0107
FBRS	10	7.8576e-05	0.00063784	0.008018	1450	9	-0.78015	0.98628	0.98634	1	16608	0	-0.78015
CKS1B	10	7.8842e-05	0.00064055	0.008047	1451	9	-1.8503	0.59854	0.79927	1	12677	1	-1.8503
AP2S1	10	7.9058e-05	0.00064163	0.008055	1452	8	-0.64265	0.1771	0.41184	0.986363	7496	2	-0.64265
EEF1G	10	7.9072e-05	0.00064217	0.008056	1453	8	-0.9697	0.32081	0.5831	1	9718	2	-0.9697
URM1	10	8.0027e-05	0.00065084	0.008159	1454	8	-1.9899	0.99778	0.99781	1	17174	0	-1.9899
DAXX	11	8.078e-05	0.00071584	0.008877	1455	6	-0.83662	0.6138	0.82165	1	12821	3	-0.83662
EMC4	10	8.1089e-05	0.0006568	0.008228	1456	8	-0.91125	0.50908	0.74509	1	11940	1	-0.91125
SRSF2	7	8.1195e-05	0.00049537	0.006449	1457	5	-3.0176	0.9821	0.98208	1	16468	0	-3.0176
CDH1	10	8.1688e-05	0.00065788	0.00823	1458	8	-0.51838	0.35723	0.61934	1	10195	1	-0.51838
GTF2A1	10	8.2745e-05	0.00066763	0.008347	1459	9	-1.4326	0.63596	0.82258	1	13033	1	-1.4326
DHX8	10	8.3827e-05	0.0006763	0.008444	1460	7	-1.262	0.60001	0.80016	1	12689	2	-1.262
HSPA13	10	8.4567e-05	0.00067955	0.008478	1461	8	-1.9581	0.55124	0.77039	1	12304	1	-1.9581
PCNA	8	8.4644e-05	0.00059125	0.007515	1462	7	-4.4643	0.66549	0.80975	1	13334	1	-4.4643
TCEB1	10	8.4751e-05	0.00068063	0.00848	1463	8	-3.3116	0.84641	0.92348	1	14884	1	-3.3116
NOP9	10	8.4751e-05	0.00068063	0.00848	1464	9	-2.4293	0.9998	0.99981	1	17552	0	-2.4293
GPI	10	8.4882e-05	0.00068172	0.008488	1465	9	-0.96747	0.99766	0.9977	1	17160	0	-0.96747
PARN	10	8.5478e-05	0.00068767	0.008556	1466	10	-0.66638	0.99991	0.99992	1	17657	0	-0.66638
MSL1	10	8.5924e-05	0.00068984	0.008577	1467	7	-1.1998	0.42964	0.68879	1	11102	3	-1.1998
TUBGCP6	10	8.6526e-05	0.00069309	0.008612	1468	7	-1.3134	0.2368	0.49728	1	8626	3	-1.3134
FBXO28	10	8.8877e-05	0.00070772	0.008788	1469	8	-1.2546	0.88534	0.94289	1	15294	1	-1.2546
CLNS1A	10	8.9023e-05	0.0007088	0.008795	1470	7	-3.0018	0.069555	0.2196	0.809237	4878	3	-3.0018
HAUS5	6	8.9608e-05	0.00048237	0.006298	1471	5	-2.474	0.96548	0.96557	1	16133	0	-2.474
SF3B5	10	9.0525e-05	0.00071693	0.008884	1472	6	-4.5091	0.1752	0.40884	0.984961	7452	4	-4.5091
PSMG1	10	9.0848e-05	0.00071963	0.008906	1473	10	-2.0712	0.99991	0.99991	1	17652	0	-2.0712
CHRAC1	10	9.0878e-05	0.00071963	0.008906	1474	10	-0.97118	0.99991	0.99991	1	17649	0	-0.97118
VWA9	10	9.0948e-05	0.00072072	0.008913	1475	8	-2.1717	0.71707	0.87295	1	13872	1	-2.1717
BTF3	10	9.1272e-05	0.0007218	0.00892	1476	8	-2.7013	0.76834	0.89117	1	14241	1	-2.7013
TMEM70	10	9.1459e-05	0.00072234	0.008921	1477	10	-1.4229	0.99991	0.99991	1	17651	0	-1.4229
PTP4A3	10	9.214e-05	0.00072668	0.008968	1478	8	-0.68241	0.85502	0.92747	1	14964	1	-0.68241
CLDN6	10	9.2812e-05	0.00073372	0.009046	1479	9	-1.0685	0.9995	0.99951	1	17444	0	-1.0685
PCIF1	10	9.2818e-05	0.00073399	0.009046	1480	9	-1.0435	0.99981	0.99982	1	17559	0	-1.0435
C8orf33	10	9.2989e-05	0.00073588	0.009064	1481	9	-1.686	0.99739	0.99743	1	17145	0	-1.686
GPR179	10	9.3026e-05	0.00073697	0.009071	1482	8	-0.8594	0.69508	0.85973	1	13642	1	-0.8594
IDH3B	10	9.3857e-05	0.00074618	0.009172	1483	10	-0.6333	0.99991	0.99991	1	17648	0	-0.6333
IPO7	10	9.4324e-05	0.00075051	0.009213	1484	8	-1.4152	0.9886	0.98869	1	16687	0	-1.4152
GTF2H2	5	9.4577e-05	0.00043254	0.005708	1485	4	-1.7688	0.91339	0.91373	1	15590	0	-1.7688
INO80C	10	9.4665e-05	0.00075647	0.00928	1486	8	-1.0966	0.98927	0.98937	1	16711	0	-1.0966
WASF2	10	9.5105e-05	0.00075972	0.009313	1487	10	-2.3821	0.9999	0.99991	1	17646	0	-2.3821
VMA21	10	9.563e-05	0.00076189	0.009334	1488	8	-1.4639	0.99821	0.99824	1	17216	0	-1.4639
RAD50	10	9.5809e-05	0.00076351	0.009341	1489	7	-1.6977	0.6871	0.85462	1	13551	1	-1.6977
ZFP36L1	10	9.6639e-05	0.00077326	0.009454	1490	9	-0.65496	0.99942	0.99942	1	17428	0	-0.65496
ZNF217	10	9.6816e-05	0.00077489	0.009467	1491	9	-1.0301	0.99819	0.99821	1	17213	0	-1.0301
AKR7A2	10	9.7264e-05	0.00077759	0.009494	1492	10	-1.0662	0.9999	0.9999	1	17644	0	-1.0662
EARS2	10	9.7603e-05	0.0007803	0.009521	1493	7	-3.9535	0.3605	0.62259	1	10231	2	-3.9535
MECOM	10	9.7899e-05	0.00078355	0.009554	1494	10	-0.3448	0.9999	0.9999	1	17643	0	-0.3448
POP4	10	9.8115e-05	0.0007868	0.009581	1495	8	-2.1162	0.83085	0.91642	1	14746	1	-2.1162
ACTL6A	10	9.8115e-05	0.0007868	0.009581	1496	7	-2.0956	0.8736	0.93676	1	15161	2	-2.0956
NDUFB10	10	9.8635e-05	0.00079222	0.009634	1497	9	-2.2878	0.99889	0.99889	1	17299	0	-2.2878
ATG4A	10	9.8635e-05	0.00079222	0.009634	1498	9	-1.6314	0.97431	0.97645	1	16291	1	-1.6314
PRPF31	10	9.9242e-05	0.00079872	0.009655	1499	8	-1.1662	0.34904	0.61134	1	10078	2	-1.1662
SPINK9	10	9.9337e-05	0.00079872	0.009655	1500	9	-1.2326	0.060199	0.19623	0.782699	4516	1	-1.2326
NUPL1	10	0.00010046	0.0008063	0.009734	1501	8	-1.0105	0.60531	0.80351	1	12734	1	-1.0105
POC1B	10	0.00010048	0.0008063	0.009734	1502	10	-1.6333	0.9999	0.9999	1	17642	0	-1.6333
FANCE	9	0.00010052	0.00076297	0.009341	1503	7	-0.75535	0.99072	0.99083	1	16783	0	-0.75535
TELO2	10	0.00010078	0.00080739	0.009741	1504	10	-2.7055	0.9999	0.9999	1	17641	0	-2.7055
RPL18	10	0.00010091	0.00080793	0.009741	1505	10	-2.1772	0.9999	0.9999	1	17640	0	-2.1772
ARHGEF7	10	0.00010123	0.00081172	0.00978	1506	7	-1.2235	0.97842	0.97931	1	16373	1	-1.2235
RBMX2	10	0.00010167	0.00081714	0.009839	1507	6	-1.0352	0.0956	0.27483	0.866345	5703	2	-1.0352
COIL	10	0.00010274	0.00082635	0.009943	1508	9	-0.68081	0.98892	0.98901	1	16703	0	-0.68081
SSBP1	10	0.00010309	0.00082797	0.009956	1509	7	-3.2866	0.99592	0.99595	1	17041	0	-3.2866
SNRPF	10	0.00010366	0.00083231	0.010002	1510	10	-4.3705	0.9999	0.9999	1	17639	0	-4.3705
FECH	10	0.00010381	0.00083447	0.010021	1511	7	-2.4661	0.35084	0.61304	1	10104	2	-2.4661
UQCRB	10	0.00010511	0.00085018	0.010203	1512	10	-1.3852	0.99989	0.99989	1	17637	0	-1.3852
FAM35BP	9	0.00010522	0.0007971	0.009649	1513	9	-1.2971	0.99989	0.99989	1	17634	0	-1.2971
PFDN4	9	0.00010522	0.0007971	0.009649	1514	9	-1.0107	0.99989	0.99989	1	17633	0	-1.0107
ZNF613	9	0.00010522	0.0007971	0.009649	1515	9	-1.1036	0.99989	0.99989	1	17631	0	-1.1036
TUBG1	9	0.00010522	0.0007971	0.009649	1516	9	-2.8257	0.99989	0.99989	1	17629	0	-2.8257
SNRNP27	9	0.00010522	0.0007971	0.009649	1517	9	-2.3118	0.99989	0.99989	1	17636	0	-2.3118
RPEL1	9	0.00010522	0.0007971	0.009649	1518	9	-1.5992	0.99989	0.99989	1	17630	0	-1.5992
SNRPE	9	0.00010522	0.0007971	0.009649	1519	9	-2.6249	0.99989	0.99989	1	17632	0	-2.6249
GRPEL1	10	0.0001054	0.00085181	0.010209	1520	9	-1.7223	0.99941	0.99942	1	17425	0	-1.7223
DDX52	10	0.00010551	0.00085343	0.010222	1521	7	-1.9036	0.9893	0.98939	1	16712	0	-1.9036
VMP1	10	0.00010582	0.00085451	0.010228	1522	8	-2.888	0.99824	0.99827	1	17218	0	-2.888
PPP1R11	10	0.00010636	0.00085831	0.010267	1523	8	-1.3703	0.92671	0.95797	1	15690	1	-1.3703
MTERFD2	10	0.00010753	0.00086318	0.010318	1524	10	-0.97001	0.99989	0.99989	1	17628	0	-0.97001
PFDN6	10	0.00010925	0.00087239	0.010415	1525	10	-1.6655	0.99989	0.99989	1	17625	0	-1.6655
CEP152	10	0.00010947	0.00087293	0.010415	1526	8	-1.006	0.99616	0.99619	1	17056	0	-1.006
PFDN2	10	0.00011015	0.00087456	0.010427	1527	8	-1.5742	0.99417	0.99426	1	16947	0	-1.5742
RAD9A	10	0.00011037	0.00087618	0.01044	1528	8	-1.1521	0.99894	0.99894	1	17309	0	-1.1521
SIN3B	10	0.00011194	0.00088891	0.010585	1529	9	-0.43237	0.98271	0.98283	1	16486	1	-0.43237
RASGRP2	10	0.0001128	0.00089677	0.010671	1530	9	-0.62053	0.9992	0.99921	1	17373	0	-0.62053
RPN2	10	0.00011318	0.00089839	0.010684	1531	7	-0.98078	0.68609	0.854	1	13539	1	-0.98078
PSMB7	10	0.00011389	0.00090543	0.01076	1532	4	0.28833	0.0010384	0.0063955	0.16966	684	6	0.28833
CAMLG	10	0.00011446	0.00091031	0.010811	1533	9	-1.8261	0.48867	0.73299	1	11767	1	-1.8261
RPL9	10	0.00011826	0.00094985	0.011274	1534	9	-4.1523	0.016732	0.072956	0.552972	2376	1	-4.1523
DGCR2	6	0.00011942	0.00065734	0.008229	1535	6	-1.7122	0.99988	0.99989	1	17612	0	-1.7122
STAG2	10	0.00012032	0.00096014	0.011381	1536	8	-0.60614	0.23202	0.49236	1	8573	1	-0.60614
SPATA5	10	0.00012078	0.00096339	0.011412	1537	8	-2.4333	0.67192	0.84505	1	13406	2	-2.4333
PDCD6IP	10	0.00012106	0.00096502	0.011424	1538	9	-0.77708	0.98912	0.98922	1	16709	0	-0.77708
GLTSCR2	10	0.0001224	0.0009726	0.011506	1539	6	-0.89809	0.668	0.84258	1	13365	3	-0.89809
CRNKL1	10	0.00012317	0.00098073	0.011595	1540	9	-3.3339	0.70374	0.86525	1	13731	1	-3.3339
PPA1	10	0.00012354	0.00098289	0.011613	1541	6	-1.3539	0.4616	0.71705	1	11538	3	-1.3539
DYNC1H1	8	0.00012355	0.00086372	0.010318	1542	7	-3.9912	0.9979	0.99791	1	17187	0	-3.9912
SF3B3	10	0.00012516	0.00099535	0.011753	1543	8	-3.5696	0.45271	0.71033	1	11435	2	-3.5696
CAP1	10	0.00012565	0.0009986	0.011783	1544	8	-1.3632	0.97952	0.98012	1	16397	1	-1.3632
VARS2	10	0.00012761	0.00101	0.01191	1545	9	-1.7234	0.89724	0.94948	1	15450	1	-1.7234
NDUFV1	10	0.00012821	0.0010154	0.011966	1546	7	-1.3033	0.99164	0.9917	1	16818	0	-1.3033
SFSWAP	10	0.00012879	0.0010214	0.012029	1547	8	-1.1267	0.98795	0.98804	1	16659	0	-1.1267
ORC6	10	0.00012952	0.0010268	0.012077	1548	9	-1.4495	0.99956	0.99956	1	17465	0	-1.4495
DRAP1	10	0.00012955	0.0010268	0.012077	1549	8	-2.0966	0.99904	0.99905	1	17333	0	-2.0966
ATP6V1E1	10	0.00013008	0.0010311	0.01212	1550	9	-3.0057	0.93456	0.96005	1	15762	1	-3.0057
HAUS7	10	0.00013034	0.0010338	0.012144	1551	7	-0.98342	0.99039	0.99047	1	16764	0	-0.98342
RBM28	10	0.00013131	0.0010398	0.012198	1552	7	-2.0121	0.62835	0.81786	1	12967	1	-2.0121
RSRC2	10	0.00013277	0.0010495	0.012305	1553	8	-1.1326	0.66752	0.84228	1	13360	2	-1.1326
ATG10	10	0.00013324	0.0010549	0.012345	1554	9	-2.6743	0.8916	0.94629	1	15381	1	-2.6743
LIPT2	10	0.00013324	0.0010549	0.012345	1555	9	-2.2788	0.99874	0.99875	1	17283	0	-2.2788
DSN1	10	0.00013324	0.0010549	0.012345	1556	9	-1.1182	0.25136	0.51255	1	8801	1	-1.1182
KXD1	10	0.00013359	0.0010571	0.012346	1557	9	-0.85888	0.99949	0.9995	1	17439	0	-0.85888
SLC25A28	10	0.00013359	0.0010571	0.012346	1558	9	-0.81875	0.74351	0.88208	1	14072	1	-0.81875
ATG101	10	0.00013359	0.0010571	0.012346	1559	9	-1.7704	0.99976	0.99977	1	17535	0	-1.7704
CCDC134	10	0.00013436	0.0010631	0.012408	1560	8	-2.0137	0.83091	0.91645	1	14747	1	-2.0137
C19orf52	6	0.00013513	0.00074076	0.009111	1561	5	-1.9257	0.98421	0.9843	1	16540	0	-1.9257
POLR3K	10	0.00013539	0.0010755	0.012545	1562	6	-1.5014	0.389	0.65022	1	10609	1	-1.5014
OTOP1	9	0.00013642	0.0010354	0.012155	1563	8	-1.9447	0.93957	0.95301	1	15808	1	-1.9447
ACACA	10	0.00013684	0.001085	0.01264	1564	9	-2.5697	0.9957	0.99574	1	17018	0	-2.5697
NDUFAF7	10	0.00013883	0.0011031	0.012843	1565	9	-1.3616	0.72837	0.87679	1	13955	1	-1.3616
GTF2F1	10	0.00013987	0.0011102	0.012917	1566	8	-0.68953	0.2322	0.49255	1	8575	1	-0.68953
ABCF1	10	0.00014259	0.0011248	0.013079	1567	7	-0.98972	0.13346	0.34037	0.924546	6617	3	-0.98972
ZNHIT3	10	0.00014286	0.0011264	0.013089	1568	7	-0.85619	0.08165	0.24878	0.834816	5338	2	-0.85619
SNUPN	10	0.00014309	0.0011281	0.0131	1569	9	-2.2453	0.99925	0.99926	1	17380	0	-2.2453
TOPBP1	10	0.00014668	0.0011449	0.013269	1570	7	-2.6707	0.24416	0.50503	1	8721	2	-2.6707
SF3B4	10	0.00014668	0.0011449	0.013269	1571	9	-4.5108	0.99887	0.99888	1	17296	0	-4.5108
MSL2	10	0.00014668	0.0011449	0.013269	1572	9	-1.5173	0.99936	0.99935	1	17404	0	-1.5173
FAM115C	5	0.00014821	0.0006763	0.008444	1573	5	-1.2458	0.99985	0.99986	1	17587	0	-1.2458
SAE1	10	0.00014828	0.0011589	0.013416	1574	7	-2.1739	0.62275	0.81438	1	12919	1	-2.1739
NCOA3	10	0.00015032	0.001179	0.013639	1575	9	-0.63224	0.3335	0.59593	1	9886	1	-0.63224
NSL1	10	0.00015069	0.0011828	0.013674	1576	6	-0.51325	0.78179	0.89628	1	14322	2	-0.51325
RPL15	10	0.0001511	0.001186	0.013703	1577	9	-1.5134	0.36742	0.62936	1	10316	1	-1.5134
INTS5	10	0.00015198	0.0011942	0.013777	1578	7	-1.2035	0.80709	0.90641	1	14540	2	-1.2035
UBE2K	10	0.00015204	0.0011947	0.013777	1579	9	-1.5226	0.96262	0.97015	1	16084	1	-1.5226
NDRG3	10	0.00015226	0.0011963	0.013778	1580	8	-1.0107	0.32741	0.58985	1	9803	2	-1.0107
HAUS8	10	0.00015226	0.0011963	0.013778	1581	9	-0.79166	0.97506	0.97693	1	16309	1	-0.79166
STXBP3	6	0.00015364	0.00085072	0.010203	1582	5	-1.2078	0.57399	0.7161	1	12474	1	-1.2078
ETS2	10	0.00015429	0.0012082	0.013907	1583	9	-0.59322	0.99981	0.99982	1	17563	0	-0.59322
RHPN1	10	0.00015443	0.0012099	0.013917	1584	7	-0.75259	0.85413	0.92705	1	14957	1	-0.75259
SLC33A1	10	0.00015618	0.0012267	0.014101	1585	8	-1.5763	0.98725	0.98732	1	16641	0	-1.5763
GGTLC2	10	0.00015729	0.0012337	0.014173	1586	6	-0.97771	0.33289	0.59534	1	9876	4	-0.97771
CHORDC1	10	0.00016062	0.0012554	0.014413	1587	9	-2.101	0.98886	0.98895	1	16699	0	-2.101
GNL3L	10	0.00016096	0.0012575	0.014429	1588	9	-1.2823	0.97542	0.97718	1	16315	1	-1.2823
KIN	10	0.00016153	0.0012635	0.014488	1589	6	-1.0268	0.31692	0.5792	1	9677	2	-1.0268
IRF2BP2	5	0.00016166	0.0007478	0.009186	1590	5	-1.4995	0.99984	0.99985	1	17576	0	-1.4995
DOLK	10	0.00016391	0.0012803	0.014671	1591	8	-2.886	0.99405	0.99414	1	16943	0	-2.886
TSR3	10	0.00016646	0.0012971	0.014855	1592	8	-1.451	0.99286	0.99295	1	16878	0	-1.451
WDR7	10	0.00016806	0.0013068	0.014957	1593	8	-1.5162	0.75644	0.88673	1	14160	1	-1.5162
MRPS26	8	0.00017158	0.0011877	0.013713	1594	5	-0.91736	0.6823	0.81855	1	13498	2	-0.91736
TTC4	10	0.00017271	0.0013293	0.015205	1595	7	-0.70049	0.93575	0.96039	1	15774	1	-0.70049
NUMA1	10	0.00017481	0.0013458	0.015384	1596	6	-0.76991	0.17278	0.40498	0.982973	7396	3	-0.76991
TXNRD2	10	0.0001757	0.0013523	0.015449	1597	8	-0.86674	0.99238	0.99247	1	16855	0	-0.86674
HTRA2	10	0.00017599	0.0013534	0.015451	1598	4	0.019724	0.44923	0.70703	1	11378	3	0.019724
ERVW-1	10	0.00017628	0.0013556	0.015466	1599	9	-1.7285	0.99971	0.99971	1	17516	0	-1.7285
TP53RK	7	0.00017648	0.0010771	0.012556	1600	6	-3.4368	0.32652	0.54158	1	9787	1	-3.4368
DIS3L2	10	0.00017775	0.0013621	0.015531	1601	8	-1.4483	0.19486	0.43947	1	7868	2	-1.4483
PPP4R2	10	0.00017844	0.001368	0.015589	1602	9	-3.0785	0.9998	0.99981	1	17554	0	-3.0785
INO80E	10	0.00017945	0.0013756	0.015666	1603	5	-0.26265	0.45637	0.71377	1	11491	2	-0.26265
ATP5O	10	0.00017967	0.0013772	0.015675	1604	9	-2.2668	0.93126	0.95912	1	15727	1	-2.2668
C16orf80	10	0.00018355	0.0014011	0.015936	1605	7	-2.1201	0.042505	0.14954	0.716832	3745	3	-2.1201
UTP6	10	0.00018453	0.0014097	0.016024	1606	8	-1.8037	0.16041	0.38496	0.965501	7161	2	-1.8037
RPF2	10	0.00019024	0.0014498	0.01647	1607	9	-2.7927	0.99988	0.99988	1	17611	0	-2.7927
TSEN34	10	0.00019203	0.0014617	0.016595	1608	8	-0.7879	0.93014	0.95883	1	15714	1	-0.7879
ERCC4	10	0.00019282	0.0014645	0.016615	1609	8	-0.96853	0.81087	0.90791	1	14571	2	-0.96853
CIT	10	0.00019371	0.0014699	0.016666	1610	8	-1.7001	0.46166	0.71709	1	11540	1	-1.7001
AUP1	10	0.00019427	0.0014726	0.016687	1611	9	-1.2762	0.62933	0.81849	1	12973	1	-1.2762
FDPS	10	0.00019523	0.0014796	0.016756	1612	5	-0.68813	0.07685	0.23734	0.82625	5152	2	-0.68813
PIDD	10	0.00019638	0.0014883	0.016844	1613	8	-0.45923	0.99901	0.999	1	17324	0	-0.45923
PRRC2A	10	0.00019852	0.0014997	0.016962	1614	7	-1.3776	0.064428	0.20688	0.794119	4681	1	-1.3776
IWS1	10	0.00020098	0.0015154	0.017119	1615	8	-0.65181	0.87833	0.9392	1	15213	2	-0.65181
SIVA1	10	0.00020202	0.0015202	0.017163	1616	9	-1.1059	0.99952	0.99952	1	17455	0	-1.1059
CHKA	9	0.00020331	0.001511	0.01708	1617	8	-1.0513	0.99956	0.99956	1	17466	0	-1.0513
RBM39	10	0.00020489	0.0015376	0.017348	1618	9	-1.3254	0.99946	0.99947	1	17434	0	-1.3254
TFIP11	10	0.00020676	0.0015549	0.017522	1619	8	-1.2806	0.68074	0.85059	1	13489	1	-1.2806
SNAPC4	10	0.00020743	0.0015565	0.01753	1620	7	-0.96161	0.19773	0.44392	1	7928	2	-0.96161
ZBBX	9	0.0002078	0.0015387	0.01735	1621	9	-2.016	0.99979	0.99978	1	17550	0	-2.016
DYNLL1	10	0.0002088	0.001562	0.01758	1622	8	-1.0644	0.53676	0.76165	1	12188	1	-1.0644
EIF4G1	10	0.00021082	0.0015777	0.017741	1623	8	-1.0844	0.86726	0.93354	1	15080	2	-1.0844
SNAPC3	10	0.00021085	0.0015782	0.017741	1624	7	-1.1318	0.67843	0.84916	1	13471	1	-1.1318
NUBP2	10	0.00021461	0.0016118	0.018107	1625	6	-1.3564	0.12094	0.31931	0.90739	6338	2	-1.3564
RAD51C	10	0.00021524	0.0016161	0.018145	1626	7	-2.293	0.71756	0.87311	1	13879	2	-2.293
DHX29	10	0.00021732	0.0016297	0.018286	1627	8	-1.1108	0.96128	0.96954	1	16070	1	-1.1108
MRPL17	10	0.00021746	0.0016308	0.018286	1628	7	-1.3674	0.99565	0.99569	1	17016	0	-1.3674
GMEB1	10	0.00021798	0.0016351	0.018324	1629	9	-1.2656	0.010946	0.050549	0.472596	1922	1	-1.2656
DPM1	10	0.00022126	0.0016578	0.01849	1630	9	-1.2593	0.85065	0.92535	1	14918	1	-1.2593
SRP54	10	0.0002218	0.0016584	0.01849	1631	9	-3.0413	0.9998	0.99982	1	17557	0	-3.0413
CENPN	10	0.0002218	0.0016584	0.01849	1632	8	-3.2488	0.50739	0.74409	1	11918	1	-3.2488
RPL30	10	0.0002218	0.0016584	0.01849	1633	9	-3.3339	0.99939	0.99939	1	17414	0	-3.3339
UBE2G2	10	0.0002218	0.0016584	0.01849	1634	8	-2.2674	0.28544	0.54736	1	9242	2	-2.2674
SF3A3	10	0.0002218	0.0016584	0.01849	1635	8	-2.7531	0.82736	0.91489	1	14712	2	-2.7531
LIAS	10	0.0002218	0.0016584	0.01849	1636	9	-2.1632	0.40862	0.66894	1	10850	1	-2.1632
EI24	10	0.0002218	0.0016584	0.01849	1637	8	-0.88924	0.74724	0.8834	1	14096	1	-0.88924
WDR61	10	0.00022209	0.0016595	0.01849	1638	6	-1.2178	0.63031	0.81907	1	12981	2	-1.2178
BARD1	10	0.00022226	0.00166	0.01849	1639	8	-1.2421	0.37378	0.63555	1	10404	2	-1.2421
CDK12	10	0.00022265	0.0016616	0.018497	1640	8	-0.64815	0.94386	0.96292	1	15857	1	-0.64815
LTV1	10	0.0002265	0.0016865	0.018762	1641	8	-3.6068	0.99552	0.99557	1	17008	0	-3.6068
MST1	10	0.00022671	0.001689	0.018778	1642	7	-1.1454	0.99687	0.99689	1	17102	0	-1.1454
PDSS1	10	0.00022705	0.0016936	0.018818	1643	9	-2.0728	0.99983	0.99985	1	17573	0	-2.0728
HECTD1	10	0.00022843	0.0017028	0.018909	1644	9	-0.59429	0.9395	0.9615	1	15807	1	-0.59429
TSEN2	10	0.00022874	0.001706	0.018933	1645	8	-1.1341	0.99867	0.99868	1	17271	0	-1.1341
BRAF	10	0.00022892	0.0017077	0.01894	1646	7	-1.0882	0.62631	0.8166	1	12945	2	-1.0882
TUBGCP3	10	0.00023041	0.0017201	0.019066	1647	6	-1.1161	0.73667	0.87967	1	14014	2	-1.1161
KIAA0391	10	0.00023233	0.0017331	0.019187	1648	8	-1.8855	0.55996	0.77574	1	12371	1	-1.8855
NDUFA4	10	0.00023371	0.0017434	0.01929	1649	8	-1.9025	0.8071	0.90642	1	14541	2	-1.9025
SERBP1	10	0.00023465	0.0017488	0.019338	1650	7	-1.1441	0.92355	0.95718	1	15656	1	-1.1441
MRPS17	10	0.00023502	0.0017505	0.019344	1651	7	-1.0477	0.98984	0.98997	1	16735	0	-1.0477
ZCCHC8	10	0.00023508	0.0017521	0.01935	1652	8	-0.75177	0.82636	0.91445	1	14701	2	-0.75177
PRDM10	10	0.00023574	0.0017548	0.019369	1653	6	-0.834	0.52669	0.75559	1	12109	1	-0.834
TTI1	10	0.00023679	0.0017586	0.019399	1654	9	-3.7932	0.98668	0.98675	1	16622	0	-3.7932
CEND1	10	0.00023952	0.0017678	0.019488	1655	8	-1.0143	0.99809	0.99811	1	17207	0	-1.0143
DCTN2	10	0.00024148	0.0017854	0.019659	1656	6	-0.48922	0.35469	0.61685	1	10162	3	-0.48922
CHD8	10	0.00024225	0.0017922	0.019722	1657	8	-0.68299	0.78026	0.8957	1	14310	2	-0.68299
MRPL32	10	0.00024293	0.001796	0.019751	1658	9	-1.764	0.98329	0.98338	1	16512	1	-1.764
ALG14	10	0.00024354	0.0018014	0.019799	1659	9	-1.8942	0.69213	0.85777	1	13603	1	-1.8942
ZBTB7B	10	0.00024553	0.0018117	0.0199	1660	7	-0.69798	0.44221	0.70057	1	11267	2	-0.69798
HTATSF1	10	0.00024688	0.0018231	0.020013	1661	9	-1.4508	0.99967	0.99966	1	17496	0	-1.4508
VCL	10	0.00024864	0.001835	0.020132	1662	9	-0.83178	0.99922	0.99923	1	17376	0	-0.83178
CCAR1	10	0.00024931	0.0018388	0.020155	1663	7	-0.96613	0.99933	0.99932	1	17397	0	-0.96613
CWC25	10	0.00024949	0.0018393	0.020155	1664	7	-1.5705	0.57102	0.78233	1	12458	2	-1.5705
GEN1	10	0.00025014	0.0018458	0.020214	1665	8	-0.65522	0.30145	0.56368	1	9469	1	-0.65522
KDM3B	10	0.00025129	0.0018512	0.020261	1666	7	-0.69075	0.88281	0.94153	1	15267	1	-0.69075
CPSF4	10	0.00025355	0.0018778	0.02054	1667	8	-2.3323	0.75749	0.88713	1	14167	1	-2.3323
DENND3	10	0.00025391	0.0018816	0.020569	1668	9	-1.1491	0.9998	0.99981	1	17555	0	-1.1491
FBXO5	10	0.00025883	0.001913	0.0209	1669	9	-1.0019	0.92171	0.95673	1	15642	1	-1.0019
SETD2	10	0.00026191	0.0019276	0.021047	1670	9	-0.59011	0.50189	0.74084	1	11874	1	-0.59011
GSC2	4	0.00026235	0.00095798	0.011363	1671	4	-1.087	0.99974	0.99974	1	17529	0	-1.087
FAM104B	10	0.00026248	0.0019325	0.021088	1672	9	-2.016	0.99936	0.99935	1	17405	0	-2.016
ATP1A1	10	0.00026476	0.0019504	0.02127	1673	7	-1.1278	0.16116	0.38617	0.966117	7181	1	-1.1278
GTPBP10	10	0.00026749	0.0019671	0.02144	1674	9	-4.2445	0.99933	0.99932	1	17396	0	-4.2445
LMO4	10	0.00026907	0.0019799	0.021541	1675	9	-0.47932	0.12959	0.33393	0.918378	6537	1	-0.47932
MTSS1	10	0.00027056	0.0019915	0.021654	1676	8	-0.68391	0.99914	0.99915	1	17361	0	-0.68391
STRAP	10	0.00027199	0.0020018	0.021753	1677	9	-2.3323	0.98142	0.98167	1	16448	1	-2.3323
YWHAG	10	0.00027447	0.0020219	0.021958	1678	8	-0.74915	0.97201	0.97502	1	16244	1	-0.74915
DOHH	10	0.00027988	0.0020522	0.022274	1679	8	-2.665	0.79539	0.90165	1	14436	1	-2.665
CHCHD5	10	0.00028223	0.0020652	0.022402	1680	9	-0.73408	0.99066	0.99074	1	16778	0	-0.73408
C6orf136	10	0.0002889	0.0021091	0.022864	1681	9	-1.0252	0.99978	0.99979	1	17541	0	-1.0252
UBE4B	10	0.00029065	0.0021188	0.022957	1682	8	-0.60826	0.45538	0.71287	1	11475	2	-0.60826
GABPA	10	0.00029101	0.0021221	0.022978	1683	9	-2.1768	0.99906	0.99907	1	17345	0	-2.1768
USO1	8	0.00029113	0.001978	0.021533	1684	8	-1.305	0.99971	0.99972	1	17514	0	-1.305
PTH2	8	0.00029113	0.001978	0.021533	1685	8	-1.0107	0.99971	0.99972	1	17511	0	-1.0107
GLE1	10	0.00029123	0.0021237	0.022982	1686	8	-1.0093	0.99909	0.9991	1	17352	0	-1.0093
EXOSC5	10	0.00029439	0.002147	0.023213	1687	8	-0.72429	0.21748	0.47381	1	8323	2	-0.72429
NUP205	10	0.00029478	0.0021475	0.023213	1688	8	-1.3015	0.92821	0.95834	1	15701	1	-1.3015
TARDBP	7	0.00029481	0.0017786	0.019596	1689	7	-1.3822	0.9997	0.99969	1	17507	0	-1.3822
EIF3E	10	0.00029648	0.0021589	0.023322	1690	7	-1.4929	0.6609	0.83812	1	13293	1	-1.4929
ICMT	10	0.00029796	0.0021665	0.02339	1691	9	-1.2011	0.99874	0.99874	1	17282	0	-1.2011
KDM1A	10	0.00029859	0.0021687	0.023399	1692	9	-0.58362	0.99905	0.99906	1	17337	0	-0.58362
TMEM208	10	0.00029967	0.0021768	0.023473	1693	9	-1.0645	0.9997	0.9997	1	17508	0	-1.0645
VPS51	10	0.00030063	0.0021817	0.023512	1694	8	-1.2319	0.99829	0.99831	1	17224	0	-1.2319
ARIH1	10	0.00030493	0.0022104	0.023807	1695	8	-1.4711	0.99013	0.99023	1	16748	0	-1.4711
ERI1	10	0.00030902	0.0022456	0.024172	1696	9	-0.63772	0.97968	0.98024	1	16401	1	-0.63772
POLD1	10	0.00031163	0.0022575	0.024272	1697	9	-0.53901	0.88336	0.94182	1	15272	1	-0.53901
CHAF1B	10	0.00031181	0.0022575	0.024272	1698	8	-0.3543	0.67103	0.8445	1	13399	2	-0.3543
GTF3A	10	0.00031293	0.0022667	0.024357	1699	8	-1.1075	0.96527	0.97144	1	16129	1	-1.1075
REM1	10	0.00031424	0.0022737	0.024418	1700	9	-0.67016	0.98108	0.9814	1	16436	1	-0.67016
ACTB	4	0.00031549	0.0011497	0.013317	1701	4	-3.1694	0.99961	0.99961	1	17480	0	-3.1694
EIF3A	10	0.00031683	0.0022922	0.024578	1702	8	-3.3317	0.33902	0.60145	1	9947	1	-3.3317
BOP1	10	0.00031692	0.0022927	0.024578	1703	7	-0.61252	0.99859	0.99861	1	17257	0	-0.61252
MRPS5	10	0.00031827	0.0022965	0.024604	1704	9	-1.6299	0.99903	0.99903	1	17331	0	-1.6299
USP9X	10	0.00032331	0.0023263	0.024894	1705	6	-0.75298	0.10986	0.30027	0.89316	6054	3	-0.75298
FANCM	10	0.00032333	0.0023263	0.024894	1706	8	-0.83017	0.99966	0.99966	1	17494	0	-0.83017
NAF1	10	0.00032867	0.0023542	0.025178	1707	7	-0.77912	0.99369	0.99378	1	16921	0	-0.77912
RAD17	10	0.00032904	0.0023588	0.025213	1708	8	-1.4966	0.051745	0.1742	0.751544	4175	1	-1.4966
COLEC10	10	0.00033108	0.0023718	0.025337	1709	8	-1.1399	0.9497	0.96486	1	15931	1	-1.1399
TXN2	10	0.00033193	0.0023767	0.025374	1710	7	-1.1741	0.019459	0.082985	0.577629	2581	2	-1.1741
FIP1L1	10	0.00033474	0.0024	0.025608	1711	7	-2.0865	0.10261	0.28742	0.880279	5874	2	-2.0865
COX5A	10	0.00033558	0.0024102	0.02569	1712	8	-3.3946	0.99237	0.99246	1	16854	0	-3.3946
HAUS4	10	0.00033573	0.0024113	0.02569	1713	8	-2.7176	0.36139	0.62343	1	10241	2	-2.7176
VPS29	10	0.00033579	0.0024119	0.02569	1714	7	-2.6417	0.36775	0.62967	1	10320	3	-2.6417
SPNS1	10	0.00033932	0.0024335	0.025891	1715	8	-1.1248	0.25995	0.52132	1	8911	2	-1.1248
MRPL35	10	0.00034086	0.0024449	0.025981	1716	8	-1.5037	0.45471	0.71224	1	11463	1	-1.5037
KIF11	10	0.00034259	0.0024579	0.026104	1717	8	-2.1431	0.99024	0.99034	1	16755	0	-2.1431
ACAD9	10	0.00034437	0.0024687	0.026204	1718	8	-1.5908	0.21528	0.47053	1	8274	1	-1.5908
VASP	10	0.00034573	0.002478	0.026287	1719	9	-0.48217	0.82437	0.91359	1	14675	1	-0.48217
USP34	10	0.00034944	0.0025077	0.026572	1720	9	-0.66015	0.98157	0.9818	1	16452	1	-0.66015
GNL2	10	0.00035046	0.0025148	0.026631	1721	8	-2.3608	0.11653	0.31179	0.900094	6242	2	-2.3608
HAX1	10	0.00035214	0.0025305	0.026782	1722	7	-0.91485	0.99174	0.99179	1	16824	0	-0.91485
KAT6A	10	0.00035453	0.0025484	0.026956	1723	8	-0.59954	0.10054	0.28369	0.87736	5820	2	-0.59954
MZF1	10	0.00035792	0.0025717	0.027182	1724	8	-0.58721	0.51839	0.7507	1	12032	1	-0.58721
LZTS2	10	0.00035807	0.0025728	0.027182	1725	9	-0.4143	0.98965	0.98977	1	16726	0	-0.4143
ZNF638	10	0.00036003	0.0025895	0.027344	1726	9	-1.4898	0.29598	0.55808	1	9393	1	-1.4898
XPO1	9	0.00037206	0.0026248	0.027699	1727	7	-2.0587	0.62167	0.80986	1	12905	1	-2.0587
DCTN6	10	0.0003762	0.0026949	0.028423	1728	8	-2.4775	0.89745	0.94957	1	15454	1	-2.4775
AARD	10	0.00037843	0.0027109	0.028559	1729	6	-0.92364	0.98962	0.98974	1	16724	0	-0.92364
IKBKAP	10	0.00038258	0.0027363	0.028773	1730	7	-2.1787	0.45604	0.71346	1	11486	2	-2.1787
CALM2	10	0.00038297	0.0027391	0.028773	1731	8	-1.2158	0.093919	0.27178	0.862742	5661	1	-1.2158
HAUS1	10	0.00038297	0.0027391	0.028773	1732	8	-2.339	0.80756	0.9066	1	14545	1	-2.339
MRPS31	10	0.00038297	0.0027391	0.028773	1733	8	-1.5199	0.54886	0.76899	1	12276	1	-1.5199
PIGK	10	0.00038297	0.0027391	0.028773	1734	9	-2.2037	0.99949	0.9995	1	17438	0	-2.2037
SASS6	10	0.00038432	0.0027466	0.028836	1735	9	-2.8743	0.99088	0.99095	1	16789	0	-2.8743
PNKP	10	0.00038475	0.0027499	0.028853	1736	6	-0.35182	0.40886	0.66919	1	10855	4	-0.35182
UBC	10	0.00038546	0.0027531	0.028871	1737	7	-0.62545	0.59241	0.79549	1	12625	2	-0.62545
DGCR8	10	0.00038663	0.0027613	0.028939	1738	8	-1.3421	0.51469	0.74847	1	12003	2	-1.3421
MRPL36	10	0.00038712	0.0027656	0.028968	1739	7	-1.3451	0.79808	0.90273	1	14461	2	-1.3451
KDM2A	10	0.00038847	0.0027753	0.029054	1740	6	-0.50589	0.22227	0.48089	1	8430	1	-0.50589
SLC13A2	10	0.00038883	0.0027791	0.029077	1741	7	-0.92929	0.97264	0.9754	1	16255	1	-0.92929
YRDC	10	0.00039602	0.0028225	0.029513	1742	6	-0.83696	0.010548	0.048903	0.466766	1883	3	-0.83696
GTF2E2	10	0.0003979	0.0028382	0.029661	1743	8	-1.4951	0.78069	0.89587	1	14315	1	-1.4951
PDCD5	8	0.00040466	0.0026984	0.028444	1744	6	-1.3034	0.99864	0.99863	1	17264	0	-1.3034
ERH	10	0.00041732	0.0029519	0.030832	1745	6	-1.0136	0.70229	0.86433	1	13719	3	-1.0136
MCPH1	10	0.00041778	0.0029541	0.030837	1746	7	-0.66703	0.99837	0.99839	1	17233	0	-0.66703
RGP1	10	0.00041872	0.0029584	0.030864	1747	6	-0.98902	0.040021	0.1428	0.706952	3630	4	-0.98902
PSMC3	10	0.00042198	0.0029774	0.031044	1748	6	-0.45759	0.45488	0.7124	1	11466	3	-0.45759
MIPEP	10	0.00042669	0.0030077	0.031325	1749	8	-0.66214	0.61077	0.80688	1	12784	2	-0.66214
MRPL42	10	0.00043272	0.0030473	0.031683	1750	8	-3.0231	0.46772	0.72067	1	11590	1	-3.0231
ST3GAL1	10	0.00043272	0.0030473	0.031683	1751	7	-1.122	0.99388	0.99397	1	16938	0	-1.122
SCO1	10	0.00043272	0.0030473	0.031683	1752	8	-2.1498	0.97267	0.97541	1	16256	1	-2.1498
MBTD1	10	0.00043456	0.0030576	0.031772	1753	8	-0.73135	0.12817	0.33151	0.916559	6500	1	-0.73135
TOMM40	10	0.00043622	0.0030738	0.031922	1754	8	-0.96468	0.98441	0.98448	1	16546	0	-0.96468
GCN1L1	10	0.00043723	0.00308	0.031969	1755	8	-1.3238	0.60999	0.8064	1	12777	1	-1.3238
NHP2L1	10	0.00044221	0.0031153	0.032316	1756	9	-2.5829	0.10837	0.29761	0.890983	6013	1	-2.5829
MYADML2	8	0.00044711	0.0029904	0.031162	1757	7	-0.74586	0.99288	0.99287	1	16881	0	-0.74586
LSM8	10	0.00045996	0.003226	0.033389	1758	8	-3.4547	0.56101	0.77637	1	12384	2	-3.4547
PDRG1	10	0.00045996	0.003226	0.033389	1759	8	-2.6672	0.98702	0.98709	1	16633	0	-2.6672
GFM2	10	0.00045996	0.003226	0.033389	1760	8	-3.3682	0.9862	0.98625	1	16604	0	-3.3682
TOE1	10	0.00045996	0.003226	0.033389	1761	9	-3.4649	0.99818	0.99821	1	17211	0	-3.4649
STK35	10	0.00046079	0.0032306	0.033418	1762	8	-0.5821	0.48731	0.73218	1	11757	1	-0.5821
DHX36	10	0.00046552	0.0032607	0.033691	1763	8	-1.2527	0.46693	0.72019	1	11585	1	-1.2527
NAA15	10	0.00046737	0.0032721	0.033789	1764	7	-1.5418	0.77575	0.89398	1	14278	2	-1.5418
AHCY	10	0.00046946	0.0032824	0.033876	1765	8	-0.59711	0.99871	0.99872	1	17279	0	-0.59711
CSRP2BP	10	0.00047028	0.0032867	0.033902	1766	9	-0.98545	0.99716	0.99719	1	17129	0	-0.98545
SIRT6	10	0.00047096	0.0032932	0.03395	1767	6	-0.49673	0.12178	0.32073	0.907691	6361	4	-0.49673
MED31	10	0.00047669	0.0033338	0.034349	1768	7	-1.0747	0.58205	0.78911	1	12541	1	-1.0747
HIST1H3C	9	0.00047749	0.0032542	0.033643	1769	8	-0.64241	0.99591	0.99597	1	17039	0	-0.64241
RNF8	10	0.00047827	0.0033414	0.034408	1770	8	-0.79694	0.58503	0.79098	1	12570	1	-0.79694
SETD8	10	0.00048003	0.0033501	0.034478	1771	8	-0.68621	0.99414	0.99424	1	16945	0	-0.68621
FBXO32	15	0.00048298	0.0042049	0.042415	1772	12	-0.98733	0.99827	0.99826	1	17222	0	-0.98733
ATAD2	10	0.00048761	0.0034005	0.034977	1773	7	-0.60657	0.96192	0.96983	1	16076	1	-0.60657
KHDRBS3	10	0.00049121	0.0034216	0.035171	1774	9	-1.4704	0.63445	0.82163	1	13020	1	-1.4704
DOCK1	10	0.00049146	0.0034232	0.035171	1775	8	-0.71876	0.99647	0.99649	1	17075	0	-0.71876
NOA1	10	0.00049417	0.0034454	0.035379	1776	8	-0.78321	0.99884	0.99885	1	17292	0	-0.78321
NHEJ1	10	0.00049494	0.0034508	0.035415	1777	8	-0.53656	0.99972	0.99971	1	17517	0	-0.53656
S100A11	10	0.00049644	0.0034584	0.035473	1778	7	-0.67234	0.962	0.96986	1	16077	1	-0.67234
MRPL2	10	0.00050474	0.0035066	0.035907	1779	8	-2.4902	0.66921	0.84334	1	13376	1	-2.4902
CCDC115	10	0.00051533	0.0035668	0.036502	1780	9	-1.8041	0.94867	0.96448	1	15917	1	-1.8041
TAF8	10	0.00051964	0.003589	0.036709	1781	8	-1.8517	0.12471	0.32568	0.912602	6422	2	-1.8517
RTTN	10	0.00052601	0.0036312	0.03712	1782	8	-0.67076	0.12047	0.31853	0.906584	6324	1	-0.67076
RTN4IP1	10	0.00053396	0.0036729	0.037526	1783	9	-1.3852	0.52944	0.75727	1	12132	1	-1.3852
NUP43	10	0.00054254	0.0037358	0.038146	1784	8	-1.1885	0.64127	0.82581	1	13112	2	-1.1885
TRMT5	10	0.00054799	0.0037721	0.038496	1785	9	-2.5325	0.99939	0.99939	1	17416	0	-2.5325
PPIL1	10	0.00054951	0.0037802	0.038557	1786	8	-1.7134	0.82171	0.91246	1	14651	1	-1.7134
ZNF511	10	0.00055038	0.0037851	0.038585	1787	8	-0.97352	0.99019	0.99028	1	16752	0	-0.97352
NDUFB1	10	0.00055549	0.0038151	0.03887	1788	9	-1.6735	0.96773	0.97268	1	16158	1	-1.6735
CDC23	10	0.00055598	0.0038176	0.038873	1789	8	-2.3234	0.78773	0.89861	1	14365	1	-2.3234
SLC39A7	10	0.00055753	0.0038268	0.038945	1790	7	-0.81603	0.75304	0.88552	1	14134	1	-0.81603
MED19	10	0.00056216	0.0038636	0.039298	1791	9	-1.0529	0.98353	0.98361	1	16519	1	-1.0529
MPZL2	10	0.00056602	0.0038923	0.039568	1792	6	-1.1552	0.55886	0.77508	1	12362	3	-1.1552
CPSF6	10	0.00057177	0.003927	0.039898	1793	9	-0.93358	0.9994	0.9994	1	17419	0	-0.93358
SMC6	10	0.00057912	0.0039725	0.040338	1794	5	-0.67968	0.027768	0.10867	0.636409	3067	2	-0.67968
CASC5	10	0.00057971	0.0039752	0.040343	1795	5	-0.4036	0.22697	0.48716	1	8505	3	-0.4036
HARS	10	0.00058138	0.0039887	0.040458	1796	9	-2.5361	0.90359	0.95279	1	15524	1	-2.5361
USP18	10	0.000582	0.0039925	0.040474	1797	8	-1.9775	0.33728	0.59972	1	9926	1	-1.9775
NAE1	10	0.00058311	0.0040012	0.04054	1798	7	-2.4107	0.073477	0.22908	0.817712	5023	3	-2.4107
FERMT3	10	0.00058849	0.0040337	0.040835	1799	7	-0.64768	0.98617	0.98621	1	16602	0	-0.64768
PNO1	10	0.00058859	0.0040348	0.040835	1800	8	-1.7806	0.42711	0.68643	1	11070	1	-1.7806
SS18L2	10	0.00059095	0.0040516	0.040982	1801	6	-3.0408	0.17646	0.41082	0.986008	7482	4	-3.0408
SUZ12	7	0.00059157	0.0034887	0.035744	1802	6	-0.54702	0.4282	0.64458	1	11083	1	-0.54702
RABIF	10	0.00059794	0.0040949	0.041352	1803	7	-1.6888	0.7863	0.89802	1	14354	2	-1.6888
IK	10	0.00061789	0.0042173	0.042517	1804	8	-1.2535	0.97098	0.97443	1	16229	1	-1.2535
HIST1H3F	9	0.0006204	0.0040819	0.041243	1805	8	-0.89931	0.94714	0.9565	1	15897	1	-0.89931
BCRP2	8	0.00062117	0.0040678	0.041124	1806	7	-2.8785	0.94645	0.94929	1	15888	1	-2.8785
PSMD8	10	0.00062242	0.004246	0.042783	1807	4	0.046616	0.26951	0.53111	1	9046	4	0.046616
MORC2	10	0.00062367	0.0042542	0.042842	1808	8	-1.2016	0.99813	0.99815	1	17208	0	-1.2016
RPIA	4	0.0006293	0.0022889	0.024566	1809	4	-4.4554	0.99937	0.99938	1	17409	0	-4.4554
COX10	10	0.00063109	0.0043116	0.043396	1810	8	-1.6665	0.99972	0.99972	1	17518	0	-1.6665
PPP2R2A	10	0.00064061	0.004369	0.04395	1811	8	-0.97534	0.52708	0.75583	1	12112	2	-0.97534
RPL39	10	0.00064823	0.0044318	0.044557	1812	9	-2.1196	0.99897	0.99897	1	17315	0	-2.1196
TOMM20	6	0.00065302	0.0034617	0.035486	1813	6	-3.7614	0.99931	0.99928	1	17388	0	-3.7614
FOSL1	10	0.0006573	0.004499	0.044662	1814	8	-0.41349	0.96039	0.96913	1	16054	1	-0.41349
HAS2	10	0.00067658	0.0046155	0.044662	1815	8	-1.0869	0.99751	0.99755	1	17154	0	-1.0869
CCT8	10	0.00067741	0.0046214	0.044662	1816	9	-2.3741	0.676	0.84765	1	13444	1	-2.3741
LIG1	14	0.00068275	0.0055472	0.05067	1817	11	-0.54705	0.83276	0.94278	1	14772	3	-0.54705
COA3	10	0.00068309	0.0046555	0.044662	1818	8	-1.4879	0.084774	0.25514	0.842232	5432	2	-1.4879
PPP6C	12	0.00068675	0.005175	0.047532	1819	7	-0.9727	0.015772	0.074124	0.55413	2301	3	-0.9727
ATP6V1C1	10	0.00069225	0.0047089	0.044662	1820	6	-0.42448	0.98367	0.98376	1	16523	1	-0.42448
PPCDC	10	0.0006974	0.004746	0.044662	1821	7	-0.78507	0.99796	0.99798	1	17194	0	-0.78507
FARSB	10	0.00070696	0.0048088	0.044662	1822	9	-3.4389	0.9426	0.96251	1	15844	1	-3.4389
IFITM3	10	0.00070993	0.0048283	0.044662	1823	9	-1.0107	0.9995	0.99951	1	17445	0	-1.0107
C9orf72	10	0.00070993	0.0048283	0.044662	1824	9	-1.0448	0.85096	0.92549	1	14923	1	-1.0448
CCNA2	10	0.00070993	0.0048283	0.044662	1825	9	-1.305	0.98027	0.98069	1	16415	1	-1.305
CMTR2	10	0.00070993	0.0048283	0.044662	1826	9	-1.7451	0.93911	0.96138	1	15803	1	-1.7451
TMEM71	10	0.00070993	0.0048283	0.044662	1827	9	-0.78485	0.60041	0.80042	1	12691	1	-0.78485
SCAF1	10	0.00070993	0.0048283	0.044662	1828	9	-1.0107	0.95342	0.96622	1	15977	1	-1.0107
APOO	10	0.00070993	0.0048283	0.044662	1829	9	-1.2928	0.99521	0.99528	1	16986	0	-1.2928
RPS20	10	0.00070993	0.0048283	0.044662	1830	9	-2.9992	0.357	0.61909	1	10193	1	-2.9992
DNAJC21	10	0.00070993	0.0048283	0.044662	1831	9	-1.9583	0.14198	0.35456	0.93724	6807	1	-1.9583
MRPL3	10	0.00070993	0.0048283	0.044662	1832	9	-1.3707	0.45445	0.71196	1	11458	1	-1.3707
APOPT1	10	0.00070993	0.0048283	0.044662	1833	9	-1.0102	0.99973	0.99973	1	17522	0	-1.0102
SEC62	10	0.00070993	0.0048283	0.044662	1834	9	-1.0214	0.93464	0.96006	1	15763	1	-1.0214
NSA2	10	0.00070993	0.0048283	0.044662	1835	9	-1.0107	0.96922	0.97349	1	16188	1	-1.0107
POMP	10	0.00070993	0.0048283	0.044662	1836	9	-2.4793	0.99986	0.99987	1	17595	0	-2.4793
LILRA5	10	0.00070993	0.0048283	0.044662	1837	9	-1.0107	0.99839	0.99842	1	17238	0	-1.0107
ARL14EP	10	0.00070993	0.0048283	0.044662	1838	9	-1.2569	0.98018	0.98063	1	16413	1	-1.2569
IMMT	10	0.00070993	0.0048283	0.044662	1839	9	-1.2004	0.99665	0.99666	1	17089	0	-1.2004
MRPS23	10	0.00070993	0.0048283	0.044662	1840	9	-1.9544	0.99986	0.99986	1	17593	0	-1.9544
ATG13	10	0.00070993	0.0048283	0.044662	1841	9	-0.57284	0.99979	0.9998	1	17549	0	-0.57284
CFHR5	10	0.00070993	0.0048283	0.044662	1842	9	-2.339	0.99909	0.99909	1	17351	0	-2.339
RGSL1	10	0.00070993	0.0048283	0.044662	1843	9	-1.5992	0.93938	0.96146	1	15805	1	-1.5992
DERL1	10	0.00070993	0.0048283	0.044662	1844	9	-0.93635	0.99885	0.99886	1	17295	0	-0.93635
OGT	10	0.00070993	0.0048283	0.044662	1845	9	-1.0622	0.98706	0.98714	1	16634	0	-1.0622
RSL1D1	10	0.00070993	0.0048283	0.044662	1846	9	-1.0348	0.99964	0.99963	1	17486	0	-1.0348
TBCE	10	0.00070993	0.0048283	0.044662	1847	9	-2.1332	0.99279	0.99289	1	16873	0	-2.1332
UTP20	10	0.00070993	0.0048283	0.044662	1848	9	-1.0427	0.99926	0.99927	1	17381	0	-1.0427
NARS2	10	0.00070993	0.0048283	0.044662	1849	9	-2.2066	0.033407	0.12459	0.672956	3332	1	-2.2066
DNAJC24	10	0.00070993	0.0048283	0.044662	1850	9	-1.698	0.82962	0.91585	1	14736	1	-1.698
CWC22	10	0.00070993	0.0048283	0.044662	1851	9	-1.6494	0.99897	0.99898	1	17316	0	-1.6494
ARHGAP42	10	0.00070993	0.0048283	0.044662	1852	9	-1.0107	0.99966	0.99965	1	17493	0	-1.0107
NCBP1	10	0.00070993	0.0048283	0.044662	1853	9	-1.305	0.87075	0.93526	1	15129	1	-1.305
C11orf73	10	0.00070993	0.0048283	0.044662	1854	9	-1.7274	0.99975	0.99975	1	17532	0	-1.7274
RTKN2	10	0.00070993	0.0048283	0.044662	1855	9	-1.0107	0.064211	0.20633	0.793971	4673	1	-1.0107
MTX2	10	0.00070993	0.0048283	0.044662	1856	9	-2.436	0.99972	0.99972	1	17520	0	-2.436
RGS1	10	0.00070993	0.0048283	0.044662	1857	9	-1.8332	0.99844	0.99847	1	17244	0	-1.8332
PRKRA	10	0.00070993	0.0048283	0.044662	1858	9	-1.0597	0.99985	0.99986	1	17590	0	-1.0597
C4orf33	10	0.00070993	0.0048283	0.044662	1859	9	-1.1719	0.99973	0.99973	1	17524	0	-1.1719
RPS29	10	0.00070993	0.0048283	0.044662	1860	9	-1.9687	0.61997	0.8126	1	12884	1	-1.9687
SRP14	10	0.00070993	0.0048283	0.044662	1861	9	-2.2995	0.83257	0.91717	1	14770	1	-2.2995
TSTD3	10	0.00070993	0.0048283	0.044662	1862	9	-1.036	0.98275	0.98288	1	16489	1	-1.036
TRNAU1AP	10	0.00070993	0.0048283	0.044662	1863	9	-1.1899	0.99242	0.9925	1	16858	0	-1.1899
LYRM2	10	0.00070993	0.0048283	0.044662	1864	9	-1.4473	0.99942	0.99942	1	17427	0	-1.4473
CLASP1	10	0.00070993	0.0048283	0.044662	1865	9	-1.4649	0.9998	0.99981	1	17553	0	-1.4649
MRPL50	10	0.00070993	0.0048283	0.044662	1866	9	-1.5134	0.99596	0.996	1	17045	0	-1.5134
MRPS35	10	0.00070993	0.0048283	0.044662	1867	9	-2.4441	0.99835	0.99838	1	17230	0	-2.4441
PUS3	10	0.00070993	0.0048283	0.044662	1868	9	-1.2351	0.99464	0.99474	1	16967	0	-1.2351
NUPR1L	10	0.00070993	0.0048283	0.044662	1869	9	-1.462	0.9891	0.98919	1	16707	0	-1.462
C6orf203	10	0.00070993	0.0048283	0.044662	1870	9	-1.944	0.99426	0.99436	1	16950	0	-1.944
TNPO1	10	0.00070993	0.0048283	0.044662	1871	9	-3.0297	0.3506	0.61281	1	10101	1	-3.0297
SRRM1	10	0.00070993	0.0048283	0.044662	1872	9	-2.2096	0.99791	0.99794	1	17189	0	-2.2096
ABRACL	10	0.00070993	0.0048283	0.044662	1873	9	-1.0107	0.91941	0.95619	1	15629	1	-1.0107
TM2D1	10	0.00070993	0.0048283	0.044662	1874	9	-1.0693	0.99155	0.9916	1	16815	0	-1.0693
DBF4	10	0.00070993	0.0048283	0.044662	1875	9	-1.611	0.82796	0.91514	1	14715	1	-1.611
EIF4E	10	0.00070993	0.0048283	0.044662	1876	9	-1.7577	0.34724	0.60963	1	10059	1	-1.7577
CHMP6	10	0.00070993	0.0048283	0.044662	1877	9	-1.0318	0.99725	0.99728	1	17137	0	-1.0318
OR4K2	10	0.00070993	0.0048283	0.044662	1878	9	-1.1406	0.98894	0.98903	1	16704	0	-1.1406
MPHOSPH9	10	0.00070993	0.0048283	0.044662	1879	9	-1.0383	0.99876	0.99877	1	17286	0	-1.0383
AMD1	10	0.00070993	0.0048283	0.044662	1880	9	-0.77857	0.94515	0.96333	1	15866	1	-0.77857
TTI2	10	0.00070993	0.0048283	0.044662	1881	9	-1.9392	0.9483	0.96436	1	15912	1	-1.9392
TAF1A	10	0.00070993	0.0048283	0.044662	1882	9	-1.4459	0.99984	0.99986	1	17579	0	-1.4459
LZIC	10	0.00070993	0.0048283	0.044662	1883	9	-1.0107	0.99902	0.99902	1	17328	0	-1.0107
UFSP2	10	0.00070993	0.0048283	0.044662	1884	9	-1.9477	0.99102	0.99108	1	16793	0	-1.9477
DDX18	10	0.00070993	0.0048283	0.044662	1885	9	-0.87047	0.35453	0.61669	1	10158	1	-0.87047
TRIT1	10	0.00070993	0.0048283	0.044662	1886	9	-1.1844	0.9651	0.97136	1	16127	1	-1.1844
MIA3	10	0.00070993	0.0048283	0.044662	1887	9	-1.0107	0.99872	0.99872	1	17280	0	-1.0107
UBE2J2	10	0.00070993	0.0048283	0.044662	1888	9	-1.178	0.99859	0.99861	1	17258	0	-1.178
TMEM128	10	0.00070993	0.0048283	0.044662	1889	9	-1.0107	0.77666	0.89434	1	14284	1	-1.0107
WRB	10	0.00070993	0.0048283	0.044662	1890	9	-1.201	0.99549	0.99555	1	17005	0	-1.201
FAM65C	10	0.00070993	0.0048283	0.044662	1891	9	-0.63836	0.76638	0.89042	1	14232	1	-0.63836
UPK2	10	0.00070993	0.0048283	0.044662	1892	9	-0.64401	0.87867	0.93937	1	15219	1	-0.64401
OR52A5	10	0.00070993	0.0048283	0.044662	1893	9	-1.5574	0.97445	0.97655	1	16294	1	-1.5574
REXO2	10	0.00070993	0.0048283	0.044662	1894	9	-1.3001	0.99305	0.99315	1	16894	0	-1.3001
FAM169A	10	0.00070993	0.0048283	0.044662	1895	9	-1.0107	0.88166	0.94092	1	15251	1	-1.0107
ADAP2	10	0.00070993	0.0048283	0.044662	1896	9	-1.008	0.95676	0.96758	1	16015	1	-1.008
UGGT1	10	0.00070993	0.0048283	0.044662	1897	9	-1.0107	0.60252	0.80174	1	12708	1	-1.0107
TBCA	10	0.00070993	0.0048283	0.044662	1898	9	-1.3308	0.99987	0.99988	1	17609	0	-1.3308
C6orf106	10	0.00070993	0.0048283	0.044662	1899	9	-0.84254	0.99889	0.9989	1	17301	0	-0.84254
EXOSC1	10	0.00070993	0.0048283	0.044662	1900	9	-0.74796	0.99964	0.99964	1	17489	0	-0.74796
ATXN10	10	0.00070993	0.0048283	0.044662	1901	9	-2.0199	0.62811	0.8177	1	12965	1	-2.0199
ACTR3B	10	0.00070993	0.0048283	0.044662	1902	9	-1.1819	0.63494	0.82193	1	13026	1	-1.1819
FAM185A	10	0.00070993	0.0048283	0.044662	1903	9	-1.1686	0.99982	0.99983	1	17567	0	-1.1686
BTBD9	10	0.00070993	0.0048283	0.044662	1904	9	-1.0107	0.94001	0.96165	1	15813	1	-1.0107
TEX10	10	0.00070993	0.0048283	0.044662	1905	9	-1.6021	0.51469	0.74847	1	12002	1	-1.6021
CCDC94	10	0.00070993	0.0048283	0.044662	1906	9	-1.6749	0.4292	0.68838	1	11094	1	-1.6749
TSHB	10	0.00070993	0.0048283	0.044662	1907	9	-1.8706	0.34395	0.60636	1	10018	1	-1.8706
OR5T3	10	0.00070993	0.0048283	0.044662	1908	9	-1.0114	0.74881	0.88397	1	14107	1	-1.0114
TMEM116	10	0.00070993	0.0048283	0.044662	1909	9	-1.0107	0.98277	0.98289	1	16490	1	-1.0107
PRIM2	10	0.00070993	0.0048283	0.044662	1910	9	-3.1843	0.98819	0.98828	1	16670	0	-3.1843
SYNCRIP	10	0.00070993	0.0048283	0.044662	1911	9	-1.4154	0.12147	0.32021	0.907691	6351	1	-1.4154
HIGD1A	10	0.00070993	0.0048283	0.044662	1912	9	-1.0107	0.99968	0.99967	1	17500	0	-1.0107
SPDL1	10	0.00070993	0.0048283	0.044662	1913	9	-1.7708	0.99466	0.99476	1	16969	0	-1.7708
GEMIN8	10	0.00070993	0.0048283	0.044662	1914	9	-1.305	0.99841	0.99844	1	17241	0	-1.305
NARFL	10	0.00070993	0.0048283	0.044662	1915	9	-1.7897	0.99978	0.99979	1	17543	0	-1.7897
KIAA1328	10	0.00070993	0.0048283	0.044662	1916	9	-1.0107	0.2681	0.52969	1	9025	1	-1.0107
TIMM22	10	0.00070993	0.0048283	0.044662	1917	9	-1.3967	0.43203	0.69107	1	11132	1	-1.3967
SCFD1	10	0.00070993	0.0048283	0.044662	1918	9	-1.2144	0.81932	0.91145	1	14637	1	-1.2144
RPS4X	10	0.00070993	0.0048283	0.044662	1919	9	-1.0107	0.99031	0.9904	1	16759	0	-1.0107
AFTPH	10	0.00070993	0.0048283	0.044662	1920	9	-1.0107	0.93476	0.9601	1	15764	1	-1.0107
CCDC158	10	0.00070993	0.0048283	0.044662	1921	9	-1.0107	0.70449	0.86573	1	13744	1	-1.0107
COG3	10	0.00070993	0.0048283	0.044662	1922	9	-1.1752	0.99331	0.9934	1	16906	0	-1.1752
TXN	10	0.00070993	0.0048283	0.044662	1923	9	-1.2136	0.97764	0.97871	1	16351	1	-1.2136
SRP72	10	0.00070993	0.0048283	0.044662	1924	9	-1.1171	0.99807	0.99809	1	17204	0	-1.1171
C21orf59	10	0.00070993	0.0048283	0.044662	1925	9	-3.3789	0.54074	0.76404	1	12221	1	-3.3789
WDR63	10	0.00070993	0.0048283	0.044662	1926	9	-1.0107	0.058786	0.19256	0.777238	4459	1	-1.0107
KRI1	10	0.00070993	0.0048283	0.044662	1927	9	-1.0107	0.99261	0.9927	1	16867	0	-1.0107
DENR	10	0.00070993	0.0048283	0.044662	1928	9	-1.7369	0.99968	0.99968	1	17501	0	-1.7369
ANKRD17	10	0.00070993	0.0048283	0.044662	1929	9	-1.9732	0.8757	0.93786	1	15173	1	-1.9732
MRPL19	10	0.00070993	0.0048283	0.044662	1930	9	-1.3785	0.99575	0.99579	1	17021	0	-1.3785
NUP133	10	0.00070993	0.0048283	0.044662	1931	9	-3.362	0.98944	0.98955	1	16715	0	-3.362
RHEB	10	0.00070993	0.0048283	0.044662	1932	9	-2.4665	0.99643	0.99645	1	17071	0	-2.4665
WDR73	10	0.00070993	0.0048283	0.044662	1933	9	-1.2805	0.99933	0.99932	1	17395	0	-1.2805
FAM172A	10	0.00070993	0.0048283	0.044662	1934	9	-1.305	0.73463	0.87897	1	13995	1	-1.305
SEZ6	10	0.00070993	0.0048283	0.044662	1935	9	-0.69788	0.61835	0.81159	1	12866	1	-0.69788
SLC35A2	10	0.00070993	0.0048283	0.044662	1936	9	-0.77902	0.97653	0.97795	1	16333	1	-0.77902
PPP1R42	10	0.00070993	0.0048283	0.044662	1937	9	-1.7068	0.9994	0.9994	1	17417	0	-1.7068
CWF19L2	10	0.00070993	0.0048283	0.044662	1938	9	-1.0107	0.87809	0.93907	1	15209	1	-1.0107
OR5AN1	10	0.00070993	0.0048283	0.044662	1939	9	-1.0107	0.99729	0.99733	1	17138	0	-1.0107
RPL7L1	10	0.00070993	0.0048283	0.044662	1940	9	-1.5945	0.99857	0.99858	1	17255	0	-1.5945
TMEM41B	10	0.00070993	0.0048283	0.044662	1941	9	-1.3964	0.99045	0.99053	1	16768	0	-1.3964
IFT80	10	0.00070993	0.0048283	0.044662	1942	9	-1.9025	0.96769	0.97266	1	16156	1	-1.9025
EIF2A	10	0.00070993	0.0048283	0.044662	1943	9	-1.0107	0.83694	0.91915	1	14802	1	-1.0107
CLASRP	10	0.00070993	0.0048283	0.044662	1944	9	-1.1922	0.9501	0.96501	1	15937	1	-1.1922
MSTO1	10	0.00070993	0.0048283	0.044662	1945	9	-1.1023	0.058187	0.19105	0.77548	4434	1	-1.1023
THEM4	10	0.00070993	0.0048283	0.044662	1946	9	-1.3228	0.997	0.99701	1	17114	0	-1.3228
RPS12	10	0.00070993	0.0048283	0.044662	1947	9	-1.421	0.092551	0.26933	0.858447	5635	1	-1.421
SQLE	10	0.00070993	0.0048283	0.044662	1948	9	-1.4572	0.99987	0.99988	1	17608	0	-1.4572
TAF1B	10	0.00070993	0.0048283	0.044662	1949	9	-1.4286	0.99595	0.99599	1	17044	0	-1.4286
MRPS7	10	0.00070993	0.0048283	0.044662	1950	9	-2.0586	0.99989	0.99989	1	17623	0	-2.0586
MTERFD1	10	0.00070993	0.0048283	0.044662	1951	9	-1.0107	0.99047	0.99056	1	16769	0	-1.0107
IFNA5	10	0.00070993	0.0048283	0.044662	1952	9	-1.1802	0.93402	0.95988	1	15754	1	-1.1802
SEC61A2	10	0.00070993	0.0048283	0.044662	1953	9	-1.2274	0.99986	0.99987	1	17604	0	-1.2274
KPNA7	10	0.00070993	0.0048283	0.044662	1954	9	-1.0107	0.99447	0.99458	1	16957	0	-1.0107
TMA7	10	0.00070993	0.0048283	0.044662	1955	9	-1.0107	0.27057	0.5322	1	9057	1	-1.0107
RPL35A	10	0.00070993	0.0048283	0.044662	1956	9	-2.9108	0.99985	0.99986	1	17589	0	-2.9108
C17orf104	10	0.00070993	0.0048283	0.044662	1957	9	-1.0107	0.9805	0.9809	1	16420	1	-1.0107
TRMT1L	10	0.00070993	0.0048283	0.044662	1958	9	-0.90868	0.91866	0.956	1	15619	1	-0.90868
FCF1	10	0.00070993	0.0048283	0.044662	1959	9	-1.7695	0.83898	0.92006	1	14816	1	-1.7695
OTULIN	10	0.00070993	0.0048283	0.044662	1960	9	-1.0107	0.40062	0.66136	1	10736	1	-1.0107
C9orf78	10	0.00070993	0.0048283	0.044662	1961	9	-1.8178	0.97397	0.97623	1	16285	1	-1.8178
NAA20	10	0.00070993	0.0048283	0.044662	1962	9	-2.9414	0.99399	0.99409	1	16940	0	-2.9414
TAF1D	10	0.00070993	0.0048283	0.044662	1963	9	-1.0107	0.99113	0.99118	1	16797	0	-1.0107
DLX3	10	0.00070993	0.0048283	0.044662	1964	9	-0.96214	0.99621	0.99625	1	17063	0	-0.96214
ORC3	10	0.00070993	0.0048283	0.044662	1965	9	-2.5605	0.99986	0.99987	1	17599	0	-2.5605
E2F3	10	0.00070993	0.0048283	0.044662	1966	9	-1.0107	0.99973	0.99972	1	17521	0	-1.0107
MAK16	10	0.00070993	0.0048283	0.044662	1967	9	-1.7877	0.99962	0.99962	1	17481	0	-1.7877
HIST1H2AB	10	0.00070993	0.0048283	0.044662	1968	9	-1.4027	0.98806	0.98816	1	16664	0	-1.4027
DPH2	10	0.00071223	0.0048441	0.044785	1969	7	-1.3368	0.77241	0.8927	1	14261	1	-1.3368
IL9R	10	0.00071318	0.0048506	0.044822	1970	8	-0.88629	0.98681	0.98688	1	16627	0	-0.88629
PDCL	10	0.00071614	0.0048684	0.044897	1971	8	-1.6626	0.97098	0.97443	1	16228	1	-1.6626
RHOQ	10	0.00071614	0.0048684	0.044897	1972	8	-1.7408	0.73854	0.88031	1	14027	1	-1.7408
C3orf27	10	0.00071614	0.0048684	0.044897	1973	8	-1.3768	0.99923	0.99924	1	17377	0	-1.3768
ATRIP	10	0.00071614	0.0048684	0.044897	1974	8	-0.78443	0.99882	0.99882	1	17290	0	-0.78443
TMEM131	10	0.00072911	0.0049611	0.045728	1975	8	-1.2623	0.97494	0.97686	1	16302	1	-1.2623
CCDC86	10	0.00073169	0.0049779	0.045859	1976	7	-0.9151	0.99703	0.99705	1	17116	0	-0.9151
MRPL23	10	0.0007403	0.0050261	0.04628	1977	6	-1.6974	0.93957	0.96152	1	15809	1	-1.6974
ECT2	10	0.00074839	0.0050797	0.046727	1978	8	-2.2349	0.41393	0.67401	1	10912	1	-2.2349
NOC2L	10	0.0007549	0.0051181	0.047057	1979	6	-0.8692	0.84382	0.92228	1	14853	2	-0.8692
GTF2F2	10	0.00076118	0.0051571	0.047392	1980	7	-1.0807	0.99913	0.99914	1	17357	0	-1.0807
C10orf2	10	0.00078137	0.0052872	0.048513	1981	8	-1.5582	0.1516	0.37055	0.95258	6999	2	-1.5582
CABLES2	6	0.00078302	0.0041442	0.041826	1982	5	-0.8298	0.97446	0.97462	1	16295	0	-0.8298
ATP6V1D	10	0.00078557	0.0053148	0.048742	1983	7	-3.7001	0.96152	0.96965	1	16073	1	-3.7001
PIGF	8	0.00079845	0.0050548	0.046521	1984	7	-2.4568	0.5047	0.71593	1	11896	1	-2.4568
RARS	10	0.000804	0.0054177	0.049636	1985	7	-1.7119	0.79202	0.90031	1	14407	2	-1.7119
GFPT1	10	0.00080548	0.005428	0.049706	1986	6	-2.1487	0.97818	0.97912	1	16366	1	-2.1487
UNC119B	7	0.00080551	0.0046897	0.044662	1987	7	-1.0107	0.99919	0.9992	1	17371	0	-1.0107
CENPC	7	0.00080551	0.0046897	0.044662	1988	7	-1.0896	0.99919	0.9992	1	17372	0	-1.0896
VPS72	10	0.00081038	0.0054578	0.049939	1989	8	-1.9791	0.92171	0.95673	1	15643	1	-1.9791
FNDC8	10	0.00081081	0.0054589	0.049939	1990	8	-0.94868	0.67655	0.848	1	13451	2	-0.94868
EXOSC8	10	0.00082236	0.0055352	0.050587	1991	6	-1.4769	0.07412	0.23064	0.819299	5047	2	-1.4769
VBP1	10	0.00082236	0.0055352	0.050587	1992	7	-2.494	0.96961	0.97369	1	16198	1	-2.494
NBPF1	7	0.0008279	0.0048246	0.044662	1993	6	-2.3244	0.84844	0.88482	1	14902	1	-2.3244
MED13	10	0.00083813	0.0056317	0.051416	1994	8	-1.2407	0.92371	0.95722	1	15659	1	-1.2407
C8orf76	3	0.00083891	0.0024265	0.025831	1995	3	-1.3786	0.99916	0.99917	1	17364	0	-1.3786
ARMC5	3	0.00084398	0.00244	0.025945	1996	3	-1.2739	0.99916	0.99916	1	17363	0	-1.2739
TAF1	10	0.00084541	0.0056755	0.051791	1997	7	-0.50542	0.25008	0.51118	1	8790	1	-0.50542
SLC27A5	10	0.0008519	0.0057145	0.052095	1998	6	-0.61085	0.65131	0.83208	1	13207	2	-0.61085
RPLP1	10	0.00085336	0.0057238	0.052153	1999	8	-1.798	0.13217	0.33823	0.921683	6595	1	-1.798
[truncated: 16,279 more rows]

## Sheet: SW620_PD15vsPD0
id	num	neg|score	neg|p-value	neg|fdr	neg|rank	neg|goodsgrna	neg|lfc	pos|score	pos|p-value	pos|fdr	pos|rank	pos|goodsgrna	pos|lfc
ERCC2	10	3.6857e-18	2.7084e-07	1.2e-05	1	10	-4.4735	1	1	1	18278	0	-4.4735
TFAP4	10	1.2314e-17	2.7084e-07	1.2e-05	2	10	-3.4759	1	1	1	18277	0	-3.4759
CLP1	10	1.3823e-17	2.7084e-07	1.2e-05	3	9	-4.4467	0.99921	0.99922	1	17572	0	-4.4467
MYC	10	1.5641e-17	2.7084e-07	1.2e-05	4	10	-5.1791	1	1	1	18247	0	-5.1791
MEN1	10	7.1398e-17	2.7084e-07	1.2e-05	5	10	-2.7743	1	1	1	18273	0	-2.7743
SSRP1	10	9.6552e-17	2.7084e-07	1.2e-05	6	10	-4.0079	1	1	1	18276	0	-4.0079
CTDP1	10	1.0623e-16	2.7084e-07	1.2e-05	7	9	-5.179	0.97197	0.97724	1	16480	1	-5.179
ATP6V0C	10	2.8965e-16	2.7084e-07	1.2e-05	8	10	-4.7188	1	1	1	18275	0	-4.7188
ELL	10	3.8085e-16	2.7084e-07	1.2e-05	9	10	-4.4433	1	1	1	18153	0	-4.4433
CDK7	10	4.0233e-16	2.7084e-07	1.2e-05	10	10	-4.5369	0.99999	0.99999	1	18055	0	-4.5369
RPL5	10	5.7962e-16	2.7084e-07	1.2e-05	11	10	-4.5121	1	1	1	18269	0	-4.5121
CAD	10	6.6032e-16	2.7084e-07	1.2e-05	12	10	-5.3151	1	1	1	18233	0	-5.3151
TONSL	10	6.6439e-16	2.7084e-07	1.2e-05	13	10	-3.9797	1	1	1	18274	0	-3.9797
PREB	10	8.5703e-16	2.7084e-07	1.2e-05	14	9	-3.7957	0.2186	0.47666	1	8524	1	-3.7957
POLR2C	10	1.3658e-15	2.7084e-07	1.2e-05	15	10	-3.7666	1	1	1	18268	0	-3.7666
VCP	10	1.4711e-15	2.7084e-07	1.2e-05	16	9	-3.9674	0.76051	0.89783	1	14530	1	-3.9674
EEF2	10	2.0457e-15	2.7084e-07	1.2e-05	17	10	-5.8688	1	1	1	18272	0	-5.8688
FOXD4L3	10	2.4474e-15	2.7084e-07	1.2e-05	18	10	-3.1733	1	1	1	18271	0	-3.1733
SETD1A	10	3.0108e-15	2.7084e-07	1.2e-05	19	10	-5.2272	1	1	1	18262	0	-5.2272
CCNK	10	3.08e-15	2.7084e-07	1.2e-05	20	10	-3.6507	1	1	1	18270	0	-3.6507
VHL	10	3.4479e-15	2.7084e-07	1.2e-05	21	9	-2.6765	0.79351	0.9086	1	14757	1	-2.6765
PHB	10	4.9454e-15	2.7084e-07	1.2e-05	22	9	-5.3801	0.9994	0.9994	1	17621	0	-5.3801
PMVK	10	5.8876e-15	2.7084e-07	1.2e-05	23	9	-5.9867	0.99975	0.99975	1	17735	0	-5.9867
RFC5	10	8.0797e-15	2.7084e-07	1.2e-05	24	10	-4.1015	1	1	1	18246	0	-4.1015
AHCY	10	1.1522e-14	2.7084e-07	1.2e-05	25	10	-4.6074	1	1	1	18255	0	-4.6074
GPN2	10	1.4964e-14	2.7084e-07	1.2e-05	26	10	-6.1958	1	1	1	18267	0	-6.1958
HDAC3	10	1.5178e-14	2.7084e-07	1.2e-05	27	10	-2.3428	1	1	1	18258	0	-2.3428
PSMA4	10	1.5669e-14	2.7084e-07	1.2e-05	28	10	-4.8363	1	1	1	18254	0	-4.8363
MCM7	10	1.798e-14	2.7084e-07	1.2e-05	29	10	-4.175	1	1	1	18242	0	-4.175
FOXA2	10	2.42e-14	2.7084e-07	1.2e-05	30	10	-3.808	1	1	1	18266	0	-3.808
TRIAP1	10	2.9622e-14	2.7084e-07	1.2e-05	31	8	-5.1555	0.2972	0.56994	1	9818	2	-5.1555
DKC1	10	3.4982e-14	2.7084e-07	1.2e-05	32	10	-5.5528	1	1	1	18265	0	-5.5528
BIRC5	10	3.5584e-14	2.7084e-07	1.2e-05	33	9	-4.8955	0.93355	0.96509	1	16033	1	-4.8955
HNF1A	10	5.0702e-14	2.7084e-07	1.2e-05	34	10	-3.8526	1	1	1	18264	0	-3.8526
PRMT5	13	5.6317e-14	2.7084e-07	1.2e-05	35	11	-4.2148	0.93818	0.97687	1	16079	2	-4.2148
EIF6	10	5.6827e-14	2.7084e-07	1.2e-05	36	10	-4.8908	1	1	1	18263	0	-4.8908
POLR2E	10	6.5113e-14	2.7084e-07	1.2e-05	37	10	-4.7673	1	1	1	18261	0	-4.7673
CHEK1	10	7.0661e-14	2.7084e-07	1.2e-05	38	10	-5.0219	1	1	1	18135	0	-5.0219
HUWE1	10	7.3771e-14	2.7084e-07	1.2e-05	39	10	-1.9499	1	1	1	18260	0	-1.9499
UBE2I	10	7.5258e-14	2.7084e-07	1.2e-05	40	10	-3.614	1	1	1	18210	0	-3.614
HSPA9	10	7.5905e-14	2.7084e-07	1.2e-05	41	10	-5.5314	1	1	1	18195	0	-5.5314
UHRF1	10	8.3902e-14	2.7084e-07	1.2e-05	42	9	-4.6334	0.99901	0.99901	1	17533	0	-4.6334
HSPA8	10	1.06e-13	2.7084e-07	1.2e-05	43	10	-3.5755	1	1	1	18251	0	-3.5755
SETDB1	10	1.4249e-13	2.7084e-07	1.2e-05	44	10	-4.4817	1	1	1	18214	0	-4.4817
SRSF3	10	1.4875e-13	2.7084e-07	1.2e-05	45	9	-5.6174	0.99657	0.99659	1	17282	0	-5.6174
PSMC1	10	1.8222e-13	2.7084e-07	1.2e-05	46	10	-3.9572	1	1	1	18259	0	-3.9572
TPT1	10	4.191e-13	2.7084e-07	1.2e-05	47	10	-5.0923	0.99991	0.99991	1	17964	0	-5.0923
UBE2N	10	4.3421e-13	2.7084e-07	1.2e-05	48	10	-4.1451	1	1	1	18229	0	-4.1451
MRPL43	10	5.5314e-13	2.7084e-07	1.2e-05	49	10	-3.9993	1	1	1	18257	0	-3.9993
TRIM24	7	5.6796e-13	2.7084e-07	1.2e-05	50	7	-3.0793	1	1	1	18249	0	-3.0793
PRPF38B	10	6.0229e-13	2.7084e-07	1.2e-05	51	10	-6.1874	1	1	1	18256	0	-6.1874
GUK1	10	7.4203e-13	2.7084e-07	1.2e-05	52	9	-4.4963	0.94153	0.96699	1	16119	1	-4.4963
MAD2L2	10	9.7178e-13	2.7084e-07	1.2e-05	53	9	-3.7156	0.33242	0.60326	1	10232	1	-3.7156
CARS	10	1.1109e-12	2.7084e-07	1.2e-05	54	9	-3.4189	0.9854	0.98557	1	16772	1	-3.4189
ARCN1	10	1.2743e-12	2.7084e-07	1.2e-05	55	10	-3.4239	1	1	1	18253	0	-3.4239
FOSL1	10	1.3919e-12	2.7084e-07	1.2e-05	56	10	-2.6363	1	1	1	18157	0	-2.6363
PPCDC	10	1.4432e-12	2.7084e-07	1.2e-05	57	10	-4.881	1	1	1	18252	0	-4.881
OSGEP	10	1.6268e-12	2.7084e-07	1.2e-05	58	9	-3.1162	0.99904	0.99905	1	17538	0	-3.1162
RCL1	10	1.9267e-12	2.7084e-07	1.2e-05	59	10	-3.301	1	1	1	18250	0	-3.301
PAXIP1	10	1.9776e-12	2.7084e-07	1.2e-05	60	9	-3.0135	0.94496	0.96787	1	16142	1	-3.0135
BRD4	10	2.3151e-12	2.7084e-07	1.2e-05	61	10	-3.2544	0.99999	0.99999	1	18073	0	-3.2544
EIF3F	10	2.4127e-12	2.7084e-07	1.2e-05	62	10	-4.32	1	1	1	18170	0	-4.32
PSMD14	10	2.4916e-12	2.7084e-07	1.2e-05	63	10	-4.5428	1	1	1	18182	0	-4.5428
AP2M1	10	2.7241e-12	2.7084e-07	1.2e-05	64	9	-3.25	0.99723	0.99725	1	17331	0	-3.25
PSMA5	10	2.9233e-12	2.7084e-07	1.2e-05	65	9	-4.9487	0.81888	0.91753	1	14946	1	-4.9487
POLR2I	10	3.2399e-12	2.7084e-07	1.2e-05	66	9	-3.4519	0.9735	0.97797	1	16500	1	-3.4519
POLR2B	10	3.4929e-12	2.7084e-07	1.2e-05	67	10	-4.0086	1	1	1	18161	0	-4.0086
POLR2G	10	3.4987e-12	2.7084e-07	1.2e-05	68	10	-3.6272	1	1	1	18248	0	-3.6272
EP300	10	3.865e-12	2.7084e-07	1.2e-05	69	10	-3.3829	1	1	1	18133	0	-3.3829
DMAP1	10	3.8887e-12	2.7084e-07	1.2e-05	70	10	-2.3696	1	1	1	18225	0	-2.3696
GNB1L	10	5.6147e-12	2.7084e-07	1.2e-05	71	10	-3.5195	1	1	1	18245	0	-3.5195
ESPL1	10	5.7648e-12	2.7084e-07	1.2e-05	72	10	-5.46	1	1	1	18244	0	-5.46
PKMYT1	14	6.4015e-12	2.7084e-07	1.2e-05	73	13	-2.5271	0.92585	0.9778	1	15972	1	-2.5271
SFPQ	8	7.6426e-12	2.7084e-07	1.2e-05	74	8	-1.7483	1	1	1	18243	0	-1.7483
PSMD2	10	8.2139e-12	2.7084e-07	1.2e-05	75	9	-1.6291	0.66798	0.84618	1	13665	1	-1.6291
PPA2	10	8.3118e-12	2.7084e-07	1.2e-05	76	10	-4.5331	1	1	1	18164	0	-4.5331
LONP1	10	8.3314e-12	2.7084e-07	1.2e-05	77	10	-3.7868	1	1	1	18199	0	-3.7868
U2AF1	10	8.8784e-12	2.7084e-07	1.2e-05	78	8	-3.3061	0.98341	0.98399	1	16720	1	-3.3061
SPC24	10	8.8955e-12	2.7084e-07	1.2e-05	79	10	-5.5868	1	1	1	18241	0	-5.5868
QARS	10	8.9454e-12	2.7084e-07	1.2e-05	80	10	-3.8603	1	1	1	18207	0	-3.8603
PSMA2	10	9.0609e-12	2.7084e-07	1.2e-05	81	9	-5.5952	0.9963	0.99633	1	17255	0	-5.5952
PRELID1	10	1.1637e-11	2.7084e-07	1.2e-05	82	10	-4.2983	1	1	1	18220	0	-4.2983
KRAS	10	1.1747e-11	2.7084e-07	1.2e-05	83	10	-3.8574	0.99999	0.99999	1	18043	0	-3.8574
WDR18	10	1.2837e-11	2.7084e-07	1.2e-05	84	10	-5.0477	1	1	1	18204	0	-5.0477
HSPA5	10	1.3026e-11	2.7084e-07	1.2e-05	85	10	-2.9977	1	1	1	18187	0	-2.9977
SNAPC2	10	1.315e-11	2.7084e-07	1.2e-05	86	10	-2.7457	1	1	1	18240	0	-2.7457
TKT	10	1.327e-11	2.7084e-07	1.2e-05	87	9	-4.0569	0.96801	0.9755	1	16409	1	-4.0569
SACM1L	10	1.45e-11	2.7084e-07	1.2e-05	88	10	-3.0015	1	1	1	18239	0	-3.0015
TUBB	10	1.5168e-11	2.7084e-07	1.2e-05	89	9	-4.4495	0.96499	0.97425	1	16366	1	-4.4495
MFN2	10	1.5425e-11	2.7084e-07	1.2e-05	90	9	-2.7742	0.98686	0.98695	1	16809	1	-2.7742
ERCC3	10	1.5852e-11	2.7084e-07	1.2e-05	91	10	-2.9489	0.99996	0.99996	1	17989	0	-2.9489
ATIC	10	1.8255e-11	2.7084e-07	1.2e-05	92	8	-3.7674	0.67272	0.84889	1	13725	2	-3.7674
ATP5B	10	2.0186e-11	2.7084e-07	1.2e-05	93	10	-2.5858	1	1	1	18105	0	-2.5858
MYBL2	10	2.0229e-11	2.7084e-07	1.2e-05	94	10	-3.3634	1	1	1	18238	0	-3.3634
WDR82	10	2.0443e-11	2.7084e-07	1.2e-05	95	8	-5.3016	0.89872	0.95126	1	15691	1	-5.3016
PSMD4	5	2.1412e-11	2.7084e-07	1.2e-05	96	5	-4.8289	1	1	1	18226	0	-4.8289
RPS15	10	2.1774e-11	2.7084e-07	1.2e-05	97	10	-6.0633	1	1	1	18150	0	-6.0633
PSMA7	10	2.2275e-11	2.7084e-07	1.2e-05	98	9	-3.5632	0.99915	0.99916	1	17554	0	-3.5632
AIFM1	10	2.2714e-11	2.7084e-07	1.2e-05	99	9	-4.4704	0.96879	0.97584	1	16425	1	-4.4704
AURKB	10	2.4016e-11	2.7084e-07	1.2e-05	100	10	-3.8295	0.99999	0.99999	1	18067	0	-3.8295
SPRTN	10	2.4588e-11	2.7084e-07	1.2e-05	101	9	-2.6525	0.78288	0.90503	1	14688	1	-2.6525
WDR92	10	2.8183e-11	2.7084e-07	1.2e-05	102	10	-5.1502	0.99991	0.99991	1	17797	0	-5.1502
RACGAP1	10	2.8431e-11	2.7084e-07	1.2e-05	103	9	-3.7188	0.45667	0.71519	1	11759	1	-3.7188
DHODH	10	2.8848e-11	2.7084e-07	1.2e-05	104	10	-3.811	1	1	1	18237	0	-3.811
FEN1	10	3.0202e-11	2.7084e-07	1.2e-05	105	10	-4.5902	1	1	1	18224	0	-4.5902
POLR1B	10	3.3456e-11	2.7084e-07	1.2e-05	106	10	-5.3533	1	1	1	18236	0	-5.3533
SAP18	10	3.3915e-11	2.7084e-07	1.2e-05	107	10	-4.4568	1	1	1	18218	0	-4.4568
SMC1A	10	3.5025e-11	2.7084e-07	1.2e-05	108	9	-4.0737	0.36242	0.63092	1	10615	1	-4.0737
CPSF1	10	3.9159e-11	2.7084e-07	1.2e-05	109	10	-4.5923	1	1	1	18163	0	-4.5923
ATP6V0B	10	3.9318e-11	2.7084e-07	1.2e-05	110	9	-4.775	0.99504	0.99511	1	17174	0	-4.775
SMC5	10	3.9683e-11	2.7084e-07	1.2e-05	111	9	-3.3238	0.99173	0.99178	1	17015	0	-3.3238
MMS19	14	3.9835e-11	2.7084e-07	1.2e-05	112	13	-3.2066	0.99716	0.99723	1	17324	1	-3.2066
PSMA6	10	4.1167e-11	2.7084e-07	1.2e-05	113	10	-4.4404	1	1	1	18227	0	-4.4404
MCM5	10	4.1373e-11	2.7084e-07	1.2e-05	114	10	-4.4045	1	1	1	18230	0	-4.4045
RPL11	10	4.1426e-11	2.7084e-07	1.2e-05	115	10	-5.3047	1	1	1	18235	0	-5.3047
IGF1R	10	4.1562e-11	2.7084e-07	1.2e-05	116	8	-2.2741	0.3688	0.6368	1	10687	2	-2.2741
BUB3	10	4.3036e-11	2.7084e-07	1.2e-05	117	10	-5.123	1	1	1	18190	0	-5.123
RBBP5	10	4.7466e-11	2.7084e-07	1.2e-05	118	10	-3.225	1	1	1	18196	0	-3.225
BCS1L	10	4.8209e-11	2.7084e-07	1.2e-05	119	10	-4.1349	1	1	1	18087	0	-4.1349
RPLP0	10	4.9001e-11	2.7084e-07	1.2e-05	120	10	-4.4391	1	1	1	18197	0	-4.4391
MNAT1	10	5.0739e-11	2.7084e-07	1.2e-05	121	9	-4.5593	0.97647	0.97955	1	16562	1	-4.5593
RANGAP1	10	5.5267e-11	2.7084e-07	1.2e-05	122	10	-5.2835	0.99997	0.99997	1	17996	0	-5.2835
POLR2A	10	5.5978e-11	2.7084e-07	1.2e-05	123	9	-4.3901	0.92701	0.96368	1	15979	1	-4.3901
PLK1	10	5.7537e-11	2.7084e-07	1.2e-05	124	9	-3.1128	0.97051	0.97656	1	16459	1	-3.1128
SUZ12	7	5.8147e-11	2.7084e-07	1.2e-05	125	6	-2.6309	0.96258	0.96247	1	16336	0	-2.6309
BAP1	10	6.2322e-11	2.7084e-07	1.2e-05	126	10	-3.6175	1	1	1	18234	0	-3.6175
SOD1	10	6.2493e-11	2.7084e-07	1.2e-05	127	9	-4.9123	0.99963	0.99963	1	17688	0	-4.9123
NSMCE1	10	6.6796e-11	2.7084e-07	1.2e-05	128	10	-3.399	0.99997	0.99997	1	18004	0	-3.399
NUP93	10	7.2649e-11	2.7084e-07	1.2e-05	129	9	-3.1194	0.99907	0.99908	1	17541	0	-3.1194
HCFC1	10	7.4402e-11	2.7084e-07	1.2e-05	130	8	-3.4214	0.99266	0.99275	1	17056	0	-3.4214
UBA52	10	7.7932e-11	2.7084e-07	1.2e-05	131	9	-3.146	0.83398	0.92314	1	15053	1	-3.146
PSMC4	10	8.0792e-11	2.7084e-07	1.2e-05	132	9	-2.7407	0.60467	0.81036	1	13143	1	-2.7407
ELP3	10	8.0862e-11	2.7084e-07	1.2e-05	133	9	-2.7633	0.83534	0.92369	1	15061	1	-2.7633
RPL3	10	8.1381e-11	2.7084e-07	1.2e-05	134	10	-4.493	1	1	1	18232	0	-4.493
DDX49	10	8.37e-11	2.7084e-07	1.2e-05	135	10	-5.7225	1	1	1	18079	0	-5.7225
CCDC84	10	8.618e-11	2.7084e-07	1.2e-05	136	10	-4.3018	1	1	1	18231	0	-4.3018
XAB2	10	9.2917e-11	2.7084e-07	1.2e-05	137	8	-3.4721	0.99113	0.99118	1	16977	0	-3.4721
PSMB5	10	9.7955e-11	2.7084e-07	1.2e-05	138	8	-4.0979	0.34135	0.61155	1	10350	2	-4.0979
LSM11	10	1.0105e-10	2.7084e-07	1.2e-05	139	9	-5.4099	0.11385	0.31523	0.887243	6373	1	-5.4099
CDC20	10	1.0167e-10	2.7084e-07	1.2e-05	140	10	-1.6967	1	1	1	18200	0	-1.6967
PPP2R1A	10	1.0975e-10	2.7084e-07	1.2e-05	141	10	-2.2262	1	1	1	18139	0	-2.2262
NRBP1	10	1.1068e-10	2.7084e-07	1.2e-05	142	10	-4.0909	1	1	1	18228	0	-4.0909
POLG	10	1.1978e-10	2.7084e-07	1.2e-05	143	10	-2.7836	1	1	1	18180	0	-2.7836
RPL13	10	1.2072e-10	2.7084e-07	1.2e-05	144	10	-4.9268	1	1	1	18094	0	-4.9268
GPN3	10	1.2142e-10	2.7084e-07	1.2e-05	145	9	-4.6488	0.17744	0.41608	0.968057	7718	1	-4.6488
RBBP4	10	1.2173e-10	2.7084e-07	1.2e-05	146	10	-2.1462	1	1	1	18221	0	-2.1462
NOC4L	10	1.2192e-10	2.7084e-07	1.2e-05	147	10	-3.1097	1	1	1	18093	0	-3.1097
PDPK1	10	1.4394e-10	2.7084e-07	1.2e-05	148	10	-3.7685	0.99997	0.99997	1	18005	0	-3.7685
DDX55	10	1.5516e-10	2.7084e-07	1.2e-05	149	10	-5.3725	0.99999	0.99999	1	18045	0	-5.3725
RPS16	10	1.5977e-10	2.7084e-07	1.2e-05	150	10	-5.4188	0.99998	0.99998	1	18027	0	-5.4188
RPN1	10	1.6204e-10	2.7084e-07	1.2e-05	151	10	-3.6814	1	1	1	18219	0	-3.6814
PARS2	10	1.6896e-10	2.7084e-07	1.2e-05	152	8	-3.2489	0.89994	0.95187	1	15704	1	-3.2489
TPI1	10	1.7267e-10	2.7084e-07	1.2e-05	153	9	-4.7826	0.99821	0.99824	1	17427	0	-4.7826
ITGB5	10	1.867e-10	2.7084e-07	1.2e-05	154	8	-2.5531	0.73937	0.88788	1	14378	2	-2.5531
PSMB3	10	2.0317e-10	2.7084e-07	1.2e-05	155	10	-4.3469	0.99999	0.99999	1	18061	0	-4.3469
SDHD	10	2.2835e-10	2.7084e-07	1.2e-05	156	8	-2.2962	0.47535	0.73154	1	12005	1	-2.2962
CTCF	10	2.4656e-10	2.7084e-07	1.2e-05	157	10	-2.1471	0.99991	0.99991	1	17923	0	-2.1471
RRP1	10	2.5e-10	2.7084e-07	1.2e-05	158	10	-5.5029	1	1	1	18095	0	-5.5029
C3orf17	10	2.5163e-10	2.7084e-07	1.2e-05	159	9	-4.6935	0.88143	0.94298	1	15501	1	-4.6935
UQCRC2	10	2.5957e-10	2.7084e-07	1.2e-05	160	10	-2.8449	0.99997	0.99997	1	17997	0	-2.8449
TINF2	10	2.666e-10	2.7084e-07	1.2e-05	161	10	-5.9739	0.99997	0.99997	1	18009	0	-5.9739
TERF2	6	2.9973e-10	2.7084e-07	1.2e-05	162	6	-5.6417	1	1	1	18223	0	-5.6417
ANKRD52	10	3.0688e-10	2.7084e-07	1.2e-05	163	10	-2.9505	1	1	1	18098	0	-2.9505
TEKT4P2	10	3.0899e-10	2.7084e-07	1.2e-05	164	10	-4.0196	1	1	1	18222	0	-4.0196
MASTL	10	3.3214e-10	2.7084e-07	1.2e-05	165	9	-3.1659	0.91668	0.96064	1	15898	1	-3.1659
DDX56	10	3.3639e-10	2.7084e-07	1.2e-05	166	10	-4.4902	0.99991	0.99991	1	17970	0	-4.4902
XRCC5	10	3.4719e-10	2.7084e-07	1.2e-05	167	9	-2.2713	0.93562	0.96555	1	16054	1	-2.2713
ADAT3	10	3.5455e-10	2.7084e-07	1.2e-05	168	9	-2.2512	0.9133	0.95882	1	15860	1	-2.2512
MVK	10	4.0202e-10	2.7084e-07	1.2e-05	169	8	-3.9405	0.94642	0.96825	1	16150	1	-3.9405
YARS	10	4.0905e-10	2.7084e-07	1.2e-05	170	10	-5.1108	0.99991	0.99991	1	17809	0	-5.1108
PSMD11	10	4.5121e-10	2.7084e-07	1.2e-05	171	10	-2.2215	1	1	1	18152	0	-2.2215
RPS15A	10	4.5984e-10	2.7084e-07	1.2e-05	172	8	-5.1724	0.29195	0.56502	1	9747	1	-5.1724
SMARCB1	10	4.6674e-10	2.7084e-07	1.2e-05	173	8	-1.7294	0.57612	0.7944	1	12903	1	-1.7294
RPA1	10	4.8022e-10	2.7084e-07	1.2e-05	174	10	-4.4499	1	1	1	18112	0	-4.4499
ALG2	10	5.0212e-10	2.7084e-07	1.2e-05	175	9	-3.5466	0.85262	0.93045	1	15237	1	-3.5466
DNLZ	10	5.1876e-10	2.7084e-07	1.2e-05	176	9	-5.4409	0.98701	0.9871	1	16815	1	-5.4409
NSF	10	5.2203e-10	2.7084e-07	1.2e-05	177	10	-4.7159	0.99996	0.99996	1	17990	0	-4.7159
DTYMK	12	5.6983e-10	2.7084e-07	1.2e-05	178	7	-2.6001	0.41775	0.70966	1	11300	4	-2.6001
ATP5D	10	5.9634e-10	2.7084e-07	1.2e-05	179	10	-2.5801	0.99991	0.99991	1	17779	0	-2.5801
CUL4A	10	6.2075e-10	2.7084e-07	1.2e-05	180	8	-1.5051	0.831	0.92203	1	15028	2	-1.5051
SRSF1	10	6.4998e-10	2.7084e-07	1.2e-05	181	10	-5.2793	0.99999	0.99999	1	18057	0	-5.2793
PPP2R4	10	6.5774e-10	2.7084e-07	1.2e-05	182	8	-3.5147	0.81422	0.91586	1	14907	1	-3.5147
RAD51	10	6.7534e-10	2.7084e-07	1.2e-05	183	8	-4.3057	0.96982	0.97627	1	16443	1	-4.3057
RPS6	10	7.3242e-10	2.7084e-07	1.2e-05	184	10	-5.0084	0.99991	0.99991	1	17947	0	-5.0084
NOB1	10	7.8006e-10	2.7084e-07	1.2e-05	185	9	-2.9602	0.99267	0.99276	1	17057	0	-2.9602
OIP5	10	7.8194e-10	2.7084e-07	1.2e-05	186	10	-4.9459	1	1	1	18217	0	-4.9459
PMPCA	10	8.2276e-10	2.7084e-07	1.2e-05	187	10	-3.5829	1	1	1	18165	0	-3.5829
FARSA	10	8.2302e-10	2.7084e-07	1.2e-05	188	10	-4.8816	1	1	1	18203	0	-4.8816
NUP155	10	8.6823e-10	2.7084e-07	1.2e-05	189	10	-2.6886	1	1	1	18216	0	-2.6886
SEC22B	10	8.6889e-10	2.7084e-07	1.2e-05	190	10	-5.737	1	1	1	18148	0	-5.737
ANAPC4	10	8.7231e-10	2.7084e-07	1.2e-05	191	9	-3.3992	0.9997	0.99969	1	17709	0	-3.3992
MRPS16	10	8.9146e-10	2.7084e-07	1.2e-05	192	10	-4.7132	1	1	1	18085	0	-4.7132
COPS5	10	9.1851e-10	2.7084e-07	1.2e-05	193	10	-4.522	1	1	1	18215	0	-4.522
GAPDH	10	9.809e-10	2.7084e-07	1.2e-05	194	7	-3.5891	0.33573	0.60634	1	10276	3	-3.5891
2002-03-01	10	9.8626e-10	2.7084e-07	1.2e-05	195	10	-3.6878	1	1	1	18166	0	-3.6878
GINS3	10	9.8721e-10	2.7084e-07	1.2e-05	196	10	-5.3892	1	1	1	18184	0	-5.3892
GFER	10	1.0061e-09	2.7084e-07	1.2e-05	197	10	-5.0722	0.99999	0.99999	1	18072	0	-5.0722
POLR3A	10	1.1066e-09	2.7084e-07	1.2e-05	198	10	-3.3566	0.99999	0.99999	1	18052	0	-3.3566
ASCL2	7	1.161e-09	2.7084e-07	1.2e-05	199	7	-4.3546	1	1	1	18213	0	-4.3546
PRPF19	10	1.1901e-09	2.7084e-07	1.2e-05	200	9	-4.2617	0.9996	0.99959	1	17674	0	-4.2617
RFC3	10	1.1975e-09	2.7084e-07	1.2e-05	201	10	-2.2977	0.99998	0.99998	1	18015	0	-2.2977
SRSF7	10	1.2317e-09	2.7084e-07	1.2e-05	202	10	-4.2547	1	1	1	18212	0	-4.2547
DDX54	10	1.2687e-09	2.7084e-07	1.2e-05	203	9	-3.7698	0.79505	0.90915	1	14772	1	-3.7698
TBL3	10	1.2724e-09	2.7084e-07	1.2e-05	204	9	-3.5321	0.98306	0.98373	1	16705	1	-3.5321
RNASEH2A	10	1.3027e-09	2.7084e-07	1.2e-05	205	8	-2.4517	0.99831	0.99833	1	17440	0	-2.4517
MIPEP	10	1.311e-09	2.7084e-07	1.2e-05	206	10	-1.3933	1	1	1	18211	0	-1.3933
SDHB	10	1.3309e-09	2.7084e-07	1.2e-05	207	9	-3.9778	0.99976	0.99977	1	17749	0	-3.9778
RPL14	10	1.3483e-09	2.7084e-07	1.2e-05	208	9	-4.9633	0.98793	0.98803	1	16852	0	-4.9633
MVD	10	1.3819e-09	2.7084e-07	1.2e-05	209	10	-4.2527	1	1	1	18209	0	-4.2527
CCAR1	10	1.5396e-09	2.7084e-07	1.2e-05	210	9	-2.4203	0.99478	0.99487	1	17161	0	-2.4203
RAD21	10	1.623e-09	2.7084e-07	1.2e-05	211	10	-4.1768	0.99999	0.99999	1	18068	0	-4.1768
FPGS	10	1.6682e-09	2.7084e-07	1.2e-05	212	10	-4.8303	0.99998	0.99998	1	18037	0	-4.8303
POLA2	10	1.6713e-09	2.7084e-07	1.2e-05	213	10	-3.6793	1	1	1	18208	0	-3.6793
MED11	10	1.6757e-09	2.7084e-07	1.2e-05	214	9	-4.6688	0.22656	0.48798	1	8669	1	-4.6688
CPSF3L	10	1.779e-09	2.7084e-07	1.2e-05	215	9	-5.2136	0.15466	0.38075	0.942223	7257	1	-5.2136
PTPMT1	10	1.8507e-09	2.7084e-07	1.2e-05	216	10	-5.4878	1	1	1	18192	0	-5.4878
WDR77	10	1.8593e-09	2.7084e-07	1.2e-05	217	9	-3.4594	0.99978	0.99979	1	17763	0	-3.4594
MED20	10	1.9034e-09	2.7084e-07	1.2e-05	218	10	-4.3972	0.99998	0.99998	1	18023	0	-4.3972
GLRX5	10	1.9047e-09	2.7084e-07	1.2e-05	219	10	-3.852	1	1	1	18179	0	-3.852
SOD2	10	1.9791e-09	2.7084e-07	1.2e-05	220	8	-2.0252	0.72021	0.87644	1	14182	2	-2.0252
SARS	10	2.0499e-09	2.7084e-07	1.2e-05	221	10	-4.9582	1	1	1	18206	0	-4.9582
DAD1	10	2.1053e-09	2.7084e-07	1.2e-05	222	9	-4.7945	0.85991	0.93347	1	15296	1	-4.7945
DDX1	10	2.1926e-09	2.7084e-07	1.2e-05	223	10	-4.094	1	1	1	18205	0	-4.094
COPA	10	2.2975e-09	2.7084e-07	1.2e-05	224	8	-2.85	0.76686	0.89984	1	14571	1	-2.85
UBE2D3	10	2.3728e-09	2.7084e-07	1.2e-05	225	9	-1.6465	0.98222	0.98311	1	16683	1	-1.6465
EIF2B3	10	2.4966e-09	2.7084e-07	1.2e-05	226	10	-3.3479	1	1	1	18168	0	-3.3479
TAF5L	10	2.5382e-09	2.7084e-07	1.2e-05	227	8	-2.544	0.85602	0.93186	1	15265	2	-2.544
MRPS11	10	2.6414e-09	2.7084e-07	1.2e-05	228	10	-3.8645	0.99998	0.99999	1	18038	0	-3.8645
MORC2	10	2.8162e-09	2.7084e-07	1.2e-05	229	10	-5.2519	0.99991	0.99991	1	17931	0	-5.2519
RPS27A	10	2.8501e-09	2.7084e-07	1.2e-05	230	10	-2.4064	1	1	1	18137	0	-2.4064
TCF7L2	10	2.9815e-09	2.7084e-07	1.2e-05	231	9	-2.1055	0.99973	0.99973	1	17722	0	-2.1055
ASH2L	10	3.1136e-09	2.7084e-07	1.2e-05	232	9	-2.5647	0.99732	0.99736	1	17337	0	-2.5647
GINS2	10	3.1897e-09	2.7084e-07	1.2e-05	233	10	-4.3874	0.99999	0.99999	1	18062	0	-4.3874
GTF3C1	10	3.1923e-09	2.7084e-07	1.2e-05	234	10	-3.354	0.99997	0.99997	1	18001	0	-3.354
DDB1	10	3.2688e-09	2.7084e-07	1.2e-05	235	10	-3.0504	0.99997	0.99997	1	18002	0	-3.0504
KDM8	10	3.3103e-09	2.7084e-07	1.2e-05	236	9	-1.5269	0.39801	0.66323	1	11048	1	-1.5269
RBM17	10	3.3718e-09	2.7084e-07	1.2e-05	237	9	-3.4159	0.89987	0.95183	1	15703	1	-3.4159
RPS18	10	3.3858e-09	2.7084e-07	1.2e-05	238	10	-5.137	1	1	1	18183	0	-5.137
SARS2	10	3.4563e-09	2.7084e-07	1.2e-05	239	10	-2.2407	1	1	1	18107	0	-2.2407
INCENP	10	3.554e-09	2.7084e-07	1.2e-05	240	10	-4.0462	1	1	1	18122	0	-4.0462
TICRR	10	3.5791e-09	2.7084e-07	1.2e-05	241	9	-3.5388	0.99651	0.99653	1	17277	0	-3.5388
NELFB	10	3.6741e-09	2.7084e-07	1.2e-05	242	10	-5.3109	0.99991	0.99991	1	17803	0	-5.3109
ATP6V1C1	10	3.7659e-09	2.7084e-07	1.2e-05	243	10	-2.7331	1	1	1	18202	0	-2.7331
WARS2	10	3.8526e-09	2.7084e-07	1.2e-05	244	10	-4.5977	1	1	1	18201	0	-4.5977
THOC6	10	3.869e-09	2.7084e-07	1.2e-05	245	9	-2.041	0.94793	0.96864	1	16163	1	-2.041
IPPK	10	3.8901e-09	2.7084e-07	1.2e-05	246	8	-4.6432	0.44704	0.7067	1	11654	2	-4.6432
COPE	10	3.8949e-09	2.7084e-07	1.2e-05	247	9	-1.6564	0.98767	0.98778	1	16838	0	-1.6564
RPS8	10	3.9288e-09	2.7084e-07	1.2e-05	248	9	-5.4635	0.99326	0.99335	1	17083	0	-5.4635
SAMD4B	10	3.9482e-09	2.7084e-07	1.2e-05	249	10	-2.9359	0.99991	0.99991	1	17977	0	-2.9359
MPHOSPH8	10	3.9708e-09	2.7084e-07	1.2e-05	250	10	-4.9777	0.99997	0.99997	1	17999	0	-4.9777
POLE	10	3.9775e-09	2.7084e-07	1.2e-05	251	8	-3.4543	0.74367	0.89054	1	14419	1	-3.4543
PPP4C	10	4.1258e-09	2.7084e-07	1.2e-05	252	9	-3.8183	0.98245	0.98327	1	16690	1	-3.8183
SHQ1	10	4.3902e-09	2.7084e-07	1.2e-05	253	10	-4.0906	1	1	1	18154	0	-4.0906
TBCB	10	4.4395e-09	2.7084e-07	1.2e-05	254	9	-3.4903	0.9998	0.99982	1	17768	0	-3.4903
ZBTB7A	10	4.4795e-09	2.7084e-07	1.2e-05	255	10	-4.0409	1	1	1	18198	0	-4.0409
PGS1	10	4.5214e-09	2.7084e-07	1.2e-05	256	10	-4.4559	1	1	1	18099	0	-4.4559
GART	10	4.5598e-09	2.7084e-07	1.2e-05	257	9	-4.8886	0.86327	0.93496	1	15319	1	-4.8886
TAF3	10	4.6263e-09	2.7084e-07	1.2e-05	258	9	-2.1772	0.28522	0.55862	1	9662	1	-2.1772
COPS4	10	4.7569e-09	2.7084e-07	1.2e-05	259	10	-4.5976	0.99991	0.99991	1	17969	0	-4.5976
SUPV3L1	10	4.9654e-09	2.7084e-07	1.2e-05	260	9	-2.5255	0.99913	0.99914	1	17551	0	-2.5255
CTNNB1	10	5.2072e-09	2.7084e-07	1.2e-05	261	9	-1.6019	0.71766	0.87494	1	14157	1	-1.6019
ZPR1	10	5.3508e-09	2.7084e-07	1.2e-05	262	8	-4.2492	0.97784	0.98031	1	16592	1	-4.2492
MAD2L1	10	5.3649e-09	2.7084e-07	1.2e-05	263	10	-5.0918	0.99991	0.99991	1	17793	0	-5.0918
LUC7L3	10	5.6281e-09	2.7084e-07	1.2e-05	264	9	-5.4744	0.96079	0.97269	1	16315	1	-5.4744
RPA3	10	5.6615e-09	2.7084e-07	1.2e-05	265	7	-3.1464	0.12934	0.34045	0.912838	6695	2	-3.1464
NCBP2	10	5.755e-09	2.7084e-07	1.2e-05	266	8	-2.9477	0.88002	0.94235	1	15491	1	-2.9477
ATP6AP2	10	5.804e-09	2.7084e-07	1.2e-05	267	8	-1.6721	0.071495	0.22545	0.801508	5046	2	-1.6721
HNRNPU	10	5.897e-09	2.7084e-07	1.2e-05	268	10	-2.1525	0.99991	0.99991	1	17909	0	-2.1525
NUP214	10	6.0365e-09	2.7084e-07	1.2e-05	269	10	-4.5407	1	1	1	18194	0	-4.5407
NF2	10	6.7322e-09	2.7084e-07	1.2e-05	270	8	-1.3622	0.48653	0.74113	1	12138	2	-1.3622
NOLC1	10	7.1175e-09	2.7084e-07	1.2e-05	271	8	-2.6036	0.78561	0.90591	1	14705	1	-2.6036
NOP16	10	7.1263e-09	2.7084e-07	1.2e-05	272	9	-3.457	0.94901	0.96893	1	16175	1	-3.457
CENPA	10	7.2801e-09	2.7084e-07	1.2e-05	273	8	-3.4885	0.8975	0.95064	1	15676	2	-3.4885
TIMELESS	10	7.5629e-09	2.7084e-07	1.2e-05	274	8	-3.0412	0.43168	0.69321	1	11476	2	-3.0412
ZNRD1	10	7.6585e-09	2.7084e-07	1.2e-05	275	9	-4.1796	0.76703	0.89988	1	14574	1	-4.1796
PTBP1	10	7.693e-09	2.7084e-07	1.2e-05	276	9	-4.783	0.99264	0.99272	1	17054	0	-4.783
MED21	10	7.6933e-09	2.7084e-07	1.2e-05	277	10	-4.159	1	1	1	18193	0	-4.159
MRPS2	10	8.0517e-09	2.7084e-07	1.2e-05	278	10	-3.6823	0.99991	0.99991	1	17941	0	-3.6823
MRPL10	10	8.1352e-09	2.7084e-07	1.2e-05	279	10	-2.664	1	1	1	18162	0	-2.664
PSMB4	10	8.4171e-09	2.7084e-07	1.2e-05	280	8	-2.2543	0.99932	0.99931	1	17599	0	-2.2543
ANAPC2	10	8.5272e-09	2.7084e-07	1.2e-05	281	8	-1.7719	0.55202	0.78125	1	12711	1	-1.7719
EIF2B5	10	8.653e-09	2.7084e-07	1.2e-05	282	10	-5.4367	0.99991	0.99991	1	17859	0	-5.4367
XRN1	10	8.6609e-09	2.7084e-07	1.2e-05	283	10	-4.7086	1	1	1	18110	0	-4.7086
TLN1	10	8.9115e-09	2.7084e-07	1.2e-05	284	9	-3.8146	0.90507	0.95443	1	15767	1	-3.8146
IMPDH1	10	9.4825e-09	2.7084e-07	1.2e-05	285	8	-2.5502	0.64001	0.83023	1	13427	2	-2.5502
HYOU1	10	9.5134e-09	2.7084e-07	1.2e-05	286	9	-4.5536	0.99975	0.99975	1	17740	0	-4.5536
ARMC7	10	9.5592e-09	2.7084e-07	1.2e-05	287	10	-4.4125	1	1	1	18181	0	-4.4125
DNAJA3	10	9.8059e-09	2.7084e-07	1.2e-05	288	9	-1.3057	0.76352	0.89876	1	14555	1	-1.3057
NONO	10	9.998e-09	2.7084e-07	1.2e-05	289	10	-1.8297	1	1	1	18155	0	-1.8297
RBX1	10	1.0653e-08	2.7084e-07	1.2e-05	290	8	-4.8779	0.99666	0.99667	1	17291	0	-4.8779
KDM2A	10	1.1019e-08	2.7084e-07	1.2e-05	291	9	-2.282	0.67864	0.8523	1	13789	1	-2.282
EIF4A3	10	1.105e-08	2.7084e-07	1.2e-05	292	10	-4.4385	1	1	1	18191	0	-4.4385
DBR1	10	1.118e-08	2.7084e-07	1.2e-05	293	10	-5.5084	1	1	1	18144	0	-5.5084
HSPD1	10	1.145e-08	2.7084e-07	1.2e-05	294	10	-2.9833	0.99996	0.99996	1	17986	0	-2.9833
ELAC2	10	1.2059e-08	2.7084e-07	1.2e-05	295	10	-5.4082	1	1	1	18141	0	-5.4082
POLR2L	10	1.2753e-08	2.7084e-07	1.2e-05	296	6	-3.0544	0.90845	0.95618	1	15804	2	-3.0544
ATP6V1B2	10	1.2993e-08	2.7084e-07	1.2e-05	297	8	-3.155	0.75252	0.89531	1	14487	2	-3.155
VPS28	10	1.3125e-08	2.7084e-07	1.2e-05	298	9	-2.4184	0.99963	0.99963	1	17684	0	-2.4184
TSR2	10	1.3261e-08	2.7084e-07	1.2e-05	299	9	-5.6193	0.99786	0.99789	1	17396	0	-5.6193
CDK9	10	1.3608e-08	2.7084e-07	1.2e-05	300	7	-3.3405	0.9974	0.99744	1	17347	0	-3.3405
CD3EAP	10	1.3935e-08	2.7084e-07	1.2e-05	301	10	-2.3176	1	1	1	18189	0	-2.3176
RPL27A	5	1.3937e-08	2.7084e-07	1.2e-05	302	5	-5.6414	1	1	1	18188	0	-5.6414
PUF60	10	1.4323e-08	2.7084e-07	1.2e-05	303	10	-5.811	0.99991	0.99991	1	17827	0	-5.811
SLC25A26	10	1.4719e-08	2.7084e-07	1.2e-05	304	10	-4.6838	1	1	1	18176	0	-4.6838
GTF2A2	10	1.4782e-08	2.7084e-07	1.2e-05	305	10	-4.8876	1	1	1	18145	0	-4.8876
GGNBP2	10	1.4807e-08	2.7084e-07	1.2e-05	306	10	-2.0808	1	1	1	18185	0	-2.0808
CIRH1A	10	1.4856e-08	2.7084e-07	1.2e-05	307	10	-3.1068	0.99991	0.99991	1	17791	0	-3.1068
NSMCE4A	10	1.555e-08	2.7084e-07	1.2e-05	308	9	-3.7408	0.26719	0.54146	1	9412	1	-3.7408
TAF6	10	1.5802e-08	2.7084e-07	1.2e-05	309	9	-3.5451	0.80466	0.91253	1	14847	1	-3.5451
CDIPT	10	1.5866e-08	2.7084e-07	1.2e-05	310	10	-4.4114	0.99998	0.99998	1	18022	0	-4.4114
XRN2	10	1.6042e-08	2.7084e-07	1.2e-05	311	10	-4.608	0.99998	0.99998	1	18030	0	-4.608
CDC27	10	1.6127e-08	2.7084e-07	1.2e-05	312	9	-5.8158	0.5324	0.77056	1	12551	1	-5.8158
DTL	10	1.6171e-08	2.7084e-07	1.2e-05	313	8	-2.3432	0.8926	0.94824	1	15612	2	-2.3432
SYMPK	10	1.6318e-08	2.7084e-07	1.2e-05	314	10	-3.9231	1	1	1	18143	0	-3.9231
HINFP	10	1.6826e-08	2.7084e-07	1.2e-05	315	8	-1.7728	0.99643	0.99646	1	17270	0	-1.7728
TAF6L	10	1.7272e-08	2.7084e-07	1.2e-05	316	9	-4.4952	0.95447	0.97056	1	16229	1	-4.4952
PGK1	10	1.7391e-08	2.7084e-07	1.2e-05	317	10	-4.0113	1	1	1	18167	0	-4.0113
ILF3	10	1.7391e-08	2.7084e-07	1.2e-05	318	9	-3.8309	0.32982	0.60079	1	10203	1	-3.8309
SUPT16H	10	1.799e-08	2.7084e-07	1.2e-05	319	8	-2.3254	0.88342	0.94389	1	15512	1	-2.3254
TAF2	10	1.8443e-08	2.7084e-07	1.2e-05	320	10	-3.1439	0.99991	0.99991	1	17946	0	-3.1439
MED22	10	1.923e-08	2.7084e-07	1.2e-05	321	10	-3.6913	0.99991	0.99991	1	17968	0	-3.6913
RPP38	10	2.1896e-08	2.7084e-07	1.2e-05	322	10	-3.6629	1	1	1	18186	0	-3.6629
UBTF	10	2.2603e-08	2.7084e-07	1.2e-05	323	9	-2.7517	0.98783	0.98794	1	16845	0	-2.7517
TARS2	10	2.2743e-08	2.7084e-07	1.2e-05	324	9	-3.6304	0.97383	0.97814	1	16508	1	-3.6304
SYS1	10	2.425e-08	2.7084e-07	1.2e-05	325	9	-5.3438	0.96536	0.97441	1	16373	1	-5.3438
RAD51D	9	2.4873e-08	2.7084e-07	1.2e-05	326	8	-2.3151	0.95224	0.96266	1	16202	1	-2.3151
MCM2	10	2.6574e-08	2.7084e-07	1.2e-05	327	9	-2.5572	0.9993	0.99929	1	17593	0	-2.5572
CDC73	10	2.6793e-08	2.7084e-07	1.2e-05	328	8	-4.5713	0.59561	0.80526	1	13064	2	-4.5713
RFC2	11	2.6974e-08	2.7084e-07	1.2e-05	329	8	-3.7343	0.90794	0.95852	1	15796	2	-3.7343
CPSF2	10	2.82e-08	2.7084e-07	1.2e-05	330	9	-2.9904	0.99866	0.99866	1	17486	0	-2.9904
MRPL53	10	2.862e-08	2.7084e-07	1.2e-05	331	9	-3.4998	0.99046	0.99054	1	16945	0	-3.4998
PFN1	10	2.8817e-08	2.7084e-07	1.2e-05	332	8	-2.8912	0.29153	0.56464	1	9742	2	-2.8912
TUBGCP6	10	3.049e-08	2.7084e-07	1.2e-05	333	8	-2.3379	0.74256	0.88983	1	14404	2	-2.3379
ECD	10	3.2287e-08	2.7084e-07	1.2e-05	334	8	-3.4689	0.080905	0.24766	0.824676	5379	2	-3.4689
TRMT112	10	3.3279e-08	2.7084e-07	1.2e-05	335	10	-4.4062	0.99991	0.99991	1	17863	0	-4.4062
RPS28	10	3.3384e-08	2.7084e-07	1.2e-05	336	9	-2.2754	0.99962	0.99962	1	17682	0	-2.2754
ITPK1	10	3.3533e-08	2.7084e-07	1.2e-05	337	9	-1.5524	0.99641	0.99643	1	17269	0	-1.5524
PSMG4	10	3.4082e-08	2.7084e-07	1.2e-05	338	8	-4.5748	0.99152	0.99157	1	17005	0	-4.5748
PELO	10	3.498e-08	2.7084e-07	1.2e-05	339	10	-2.6554	1	1	1	18151	0	-2.6554
GTF2H1	10	3.5614e-08	2.7084e-07	1.2e-05	340	7	-2.3636	0.47572	0.73184	1	12008	3	-2.3636
YARS2	10	3.577e-08	2.7084e-07	1.2e-05	341	7	-3.3125	0.6946	0.8615	1	13940	3	-3.3125
SRM	9	3.8879e-08	2.7084e-07	1.2e-05	342	9	-1.4745	1	1	1	18178	0	-1.4745
GMPPB	10	3.888e-08	2.7084e-07	1.2e-05	343	8	-4.9823	0.42878	0.69065	1	11430	1	-4.9823
GTPBP4	10	3.9976e-08	2.7084e-07	1.2e-05	344	10	-4.7432	0.99991	0.99991	1	17843	0	-4.7432
FAM50A	10	4.1166e-08	2.7084e-07	1.2e-05	345	10	-3.4212	1	1	1	18177	0	-3.4212
MCM6	10	4.1712e-08	2.7084e-07	1.2e-05	346	9	-4.933	0.44708	0.70673	1	11656	1	-4.933
CDC37	10	4.1755e-08	2.7084e-07	1.2e-05	347	9	-4.9397	0.99919	0.9992	1	17562	0	-4.9397
RPTOR	10	4.2024e-08	2.7084e-07	1.2e-05	348	9	-2.0844	0.99043	0.99052	1	16943	0	-2.0844
SEC13	10	4.2388e-08	2.7084e-07	1.2e-05	349	8	-4.8514	0.89213	0.948	1	15609	1	-4.8514
RIOK2	10	4.3026e-08	2.7084e-07	1.2e-05	350	8	-1.8739	0.99531	0.99538	1	17184	0	-1.8739
NXF1	10	4.4451e-08	2.7084e-07	1.2e-05	351	10	-1.9092	1	1	1	18103	0	-1.9092
SSU72	10	4.5404e-08	2.7084e-07	1.2e-05	352	9	-4.66	0.9593	0.97214	1	16291	1	-4.66
PKM	10	4.5787e-08	2.7084e-07	1.2e-05	353	9	-1.4974	0.9998	0.99981	1	17766	0	-1.4974
SNAPC3	10	4.6808e-08	2.7084e-07	1.2e-05	354	10	-2.1066	0.99991	0.99991	1	17877	0	-2.1066
GTF3C4	6	4.843e-08	2.7084e-07	1.2e-05	355	5	-1.9425	0.87073	0.88393	1	15389	1	-1.9425
MTHFD1	10	4.8738e-08	2.7084e-07	1.2e-05	356	10	-2.5235	0.99991	0.99991	1	17960	0	-2.5235
PPCS	10	4.9522e-08	2.7084e-07	1.2e-05	357	8	-4.9938	0.020065	0.085459	0.565538	2726	1	-4.9938
MARK2	10	5.1094e-08	2.7084e-07	1.2e-05	358	10	-1.4763	1	1	1	18172	0	-1.4763
XRCC6	10	5.1178e-08	2.7084e-07	1.2e-05	359	10	-2.8711	1	1	1	18175	0	-2.8711
RPS19	10	5.2069e-08	2.7084e-07	1.2e-05	360	10	-4.1749	0.99991	0.99991	1	17896	0	-4.1749
TADA2B	10	5.2554e-08	2.7084e-07	1.2e-05	361	8	-3.6611	0.10786	0.30522	0.875925	6235	2	-3.6611
RAN	10	5.3088e-08	2.7084e-07	1.2e-05	362	10	-4.7798	0.99991	0.99991	1	17840	0	-4.7798
C9orf114	10	5.3278e-08	2.7084e-07	1.2e-05	363	10	-2.6211	0.99991	0.99991	1	17807	0	-2.6211
ITGAV	10	5.4231e-08	2.7084e-07	1.2e-05	364	7	-2.3833	0.55692	0.78394	1	12761	3	-2.3833
PLK4	10	5.4902e-08	2.7084e-07	1.2e-05	365	10	-4.9016	1	1	1	18156	0	-4.9016
PSMC5	10	5.6655e-08	2.7084e-07	1.2e-05	366	9	-2.773	0.99649	0.99651	1	17274	0	-2.773
NHP2	10	5.7699e-08	2.7084e-07	1.2e-05	367	9	-4.362	0.9971	0.99712	1	17319	0	-4.362
CHMP2A	10	5.7731e-08	2.7084e-07	1.2e-05	368	10	-5.0415	0.99999	0.99999	1	18054	0	-5.0415
BRF2	10	5.8433e-08	2.7084e-07	1.2e-05	369	10	-2.1985	1	1	1	18174	0	-2.1985
GMPS	10	5.8536e-08	2.7084e-07	1.2e-05	370	10	-4.3346	0.99997	0.99997	1	17998	0	-4.3346
MOCS3	10	5.912e-08	2.7084e-07	1.2e-05	371	8	-2.0083	0.97568	0.97911	1	16534	1	-2.0083
MTOR	10	5.9461e-08	2.7084e-07	1.2e-05	372	8	-2.0832	0.81437	0.91592	1	14910	2	-2.0832
PAGR1	10	6.0205e-08	2.7084e-07	1.2e-05	373	9	-2.8961	0.72054	0.87662	1	14187	1	-2.8961
EIF1AD	10	6.0205e-08	2.7084e-07	1.2e-05	374	10	-3.6311	1	1	1	18160	0	-3.6311
MRPL4	6	6.0454e-08	2.7084e-07	1.2e-05	375	6	-5.5778	1	1	1	18173	0	-5.5778
PCF11	10	6.0554e-08	2.7084e-07	1.2e-05	376	10	-4.9972	0.99991	0.99991	1	17810	0	-4.9972
COASY	10	6.0754e-08	2.7084e-07	1.2e-05	377	9	-2.0442	0.99208	0.99215	1	17036	0	-2.0442
SF1	10	6.1814e-08	2.7084e-07	1.2e-05	378	8	-4.3936	0.96013	0.97244	1	16303	1	-4.3936
SCD	10	6.2327e-08	2.7084e-07	1.2e-05	379	9	-4.3639	0.99899	0.99899	1	17527	0	-4.3639
ATP2A2	10	6.2471e-08	2.7084e-07	1.2e-05	380	7	-3.3145	0.18508	0.42768	0.975056	7875	3	-3.3145
ZNF207	10	6.5559e-08	2.7084e-07	1.2e-05	381	9	-5.0047	0.99937	0.99936	1	17614	0	-5.0047
EIF2B1	10	6.5942e-08	2.7084e-07	1.2e-05	382	10	-5.0975	0.99991	0.99991	1	17813	0	-5.0975
UCHL5	10	6.7844e-08	2.7084e-07	1.2e-05	383	8	-1.9182	0.97094	0.97676	1	16470	1	-1.9182
GTF2E1	10	6.8143e-08	2.7084e-07	1.2e-05	384	10	-3.1359	1	1	1	18146	0	-3.1359
IMP4	10	6.834e-08	2.7084e-07	1.2e-05	385	10	-3.4178	0.99991	0.99991	1	17868	0	-3.4178
TRMT61A	10	6.8563e-08	2.7084e-07	1.2e-05	386	9	-3.2553	0.18526	0.42796	0.975147	7882	1	-3.2553
GTF3A	10	6.9484e-08	2.7084e-07	1.2e-05	387	9	-2.4269	0.99744	0.99748	1	17350	0	-2.4269
RUVBL1	10	7.1359e-08	2.7084e-07	1.2e-05	388	10	-5.1424	0.99991	0.99991	1	17839	0	-5.1424
NUP160	10	7.2079e-08	2.7084e-07	1.2e-05	389	9	-3.8219	0.99477	0.99486	1	17160	0	-3.8219
PRPF31	10	7.3128e-08	2.7084e-07	1.2e-05	390	8	-3.1924	0.99342	0.9935	1	17089	0	-3.1924
LSM10	10	7.3496e-08	2.7084e-07	1.2e-05	391	8	-2.4047	0.516	0.76172	1	12417	1	-2.4047
ZWINT	10	7.354e-08	2.7084e-07	1.2e-05	392	8	-2.6753	0.99244	0.99252	1	17047	0	-2.6753
WDR1	10	7.4369e-08	2.7084e-07	1.2e-05	393	10	-3.2233	1	1	1	18120	0	-3.2233
MRPS12	10	7.5705e-08	2.7084e-07	1.2e-05	394	9	-3.5006	0.94727	0.96848	1	16156	1	-3.5006
RAF1	10	7.6145e-08	2.7084e-07	1.2e-05	395	9	-2.0796	0.99783	0.99787	1	17395	0	-2.0796
ANAPC11	10	7.6873e-08	2.7084e-07	1.2e-05	396	7	-3.0094	0.35313	0.62238	1	10495	2	-3.0094
RSL24D1	10	7.8198e-08	2.7084e-07	1.2e-05	397	9	-5.5795	0.54327	0.77644	1	12632	1	-5.5795
ADSS	9	7.9493e-08	8.1253e-07	3.3e-05	398	9	-4.9932	1	1	1	18171	0	-4.9932
PARN	10	7.9541e-08	2.7084e-07	1.2e-05	399	9	-2.1482	0.55059	0.78046	1	12699	1	-2.1482
TXNL4A	10	8.0429e-08	2.7084e-07	1.2e-05	400	10	-4.0129	0.99991	0.99991	1	17865	0	-4.0129
HSD17B10	10	8.1806e-08	2.7084e-07	1.2e-05	401	9	-5.2928	0.46876	0.72574	1	11920	1	-5.2928
TOP2A	10	8.2279e-08	2.7084e-07	1.2e-05	402	7	-3.6298	0.010093	0.047917	0.448078	1926	1	-3.6298
RNF168	10	8.2548e-08	2.7084e-07	1.2e-05	403	8	-1.3433	0.95542	0.97086	1	16242	1	-1.3433
ILK	10	8.4434e-08	2.7084e-07	1.2e-05	404	10	-1.5222	0.99991	0.99991	1	17971	0	-1.5222
RRM1	10	8.7167e-08	2.7084e-07	1.2e-05	405	9	-5.4318	0.80023	0.91097	1	14814	1	-5.4318
UBR4	10	8.7974e-08	2.7084e-07	1.2e-05	406	8	-2.5931	0.92395	0.96307	1	15954	1	-2.5931
E4F1	9	8.9447e-08	8.1253e-07	3.3e-05	407	9	-1.5368	1	1	1	18169	0	-1.5368
RQCD1	10	9.4262e-08	8.1253e-07	3.3e-05	408	9	-2.1766	0.99181	0.99187	1	17025	0	-2.1766
LETM1	10	9.4613e-08	8.1253e-07	3.3e-05	409	9	-2.2413	0.95633	0.97115	1	16258	1	-2.2413
C14orf80	10	9.5022e-08	8.1253e-07	3.3e-05	410	8	-2.1961	0.98798	0.98808	1	16854	0	-2.1961
NUP98	10	9.6616e-08	8.1253e-07	3.3e-05	411	9	-1.3404	0.99901	0.99901	1	17532	0	-1.3404
FAU	10	9.8605e-08	8.1253e-07	3.3e-05	412	7	-5.025	0.31924	0.59076	1	10088	3	-5.025
GTF2H3	10	1.028e-07	8.1253e-07	3.3e-05	413	8	-3.444	0.72639	0.88014	1	14247	1	-3.444
POLE3	10	1.0312e-07	8.1253e-07	3.3e-05	414	9	-2.0364	0.99919	0.9992	1	17563	0	-2.0364
RPL32	10	1.037e-07	8.1253e-07	3.3e-05	415	8	-3.9219	0.98878	0.98888	1	16882	0	-3.9219
FDXR	10	1.0561e-07	8.1253e-07	3.3e-05	416	8	-4.4385	0.84571	0.92773	1	15177	1	-4.4385
MTG1	10	1.091e-07	8.1253e-07	3.3e-05	417	8	-4.231	0.95225	0.96988	1	16203	1	-4.231
RPL7A	10	1.0927e-07	8.1253e-07	3.3e-05	418	10	-4.4621	0.99991	0.99991	1	17925	0	-4.4621
DDX47	10	1.0974e-07	8.1253e-07	3.3e-05	419	10	-3.479	0.99997	0.99997	1	18008	0	-3.479
CAPZB	10	1.1402e-07	8.1253e-07	3.3e-05	420	8	-4.3331	0.016732	0.07339	0.534277	2474	1	-4.3331
NFS1	10	1.165e-07	8.1253e-07	3.3e-05	421	10	-4.5404	1	1	1	18117	0	-4.5404
SPATA5	10	1.1915e-07	8.1253e-07	3.3e-05	422	9	-4.0651	0.96521	0.97436	1	16369	1	-4.0651
NLE1	10	1.2006e-07	8.1253e-07	3.3e-05	423	10	-4.5074	0.99991	0.99991	1	17837	0	-4.5074
WDR74	10	1.2122e-07	8.1253e-07	3.3e-05	424	9	-4.5517	0.96946	0.97613	1	16431	1	-4.5517
EXOSC7	10	1.2254e-07	8.1253e-07	3.3e-05	425	9	-4.353	0.99968	0.99968	1	17703	0	-4.353
TERT	10	1.228e-07	8.1253e-07	3.3e-05	426	10	-1.9027	1	1	1	18126	0	-1.9027
ATR	10	1.27e-07	8.1253e-07	3.3e-05	427	9	-3.0509	0.94494	0.96786	1	16141	1	-3.0509
MRPL11	10	1.2819e-07	8.1253e-07	3.3e-05	428	9	-3.2525	0.94755	0.96855	1	16162	1	-3.2525
PFAS	10	1.3705e-07	8.1253e-07	3.3e-05	429	10	-3.1977	1	1	1	18078	0	-3.1977
ZMAT5	10	1.4094e-07	8.1253e-07	3.3e-05	430	9	-3.318	0.99818	0.9982	1	17424	0	-3.318
DHPS	10	1.5858e-07	8.1253e-07	3.3e-05	431	9	-2.8499	0.94539	0.96799	1	16144	1	-2.8499
GTF3C5	10	1.5998e-07	8.1253e-07	3.3e-05	432	7	-3.9235	0.7972	0.9099	1	14789	2	-3.9235
ORC1	10	1.6461e-07	8.1253e-07	3.3e-05	433	8	-1.573	0.99217	0.99223	1	17038	0	-1.573
SLC20A1	10	1.661e-07	8.1253e-07	3.3e-05	434	9	-2.4111	0.3184	0.58995	1	10078	1	-2.4111
VPS25	10	1.6735e-07	8.1253e-07	3.3e-05	435	9	-5.1277	0.029947	0.11886	0.633183	3382	1	-5.1277
PSMB2	10	1.6775e-07	8.1253e-07	3.3e-05	436	8	-3.2502	0.99794	0.99796	1	17406	0	-3.2502
MED17	10	1.6843e-07	8.1253e-07	3.3e-05	437	10	-1.5371	1	1	1	18159	0	-1.5371
PABPC1	4	1.6859e-07	8.1253e-07	3.3e-05	438	4	-4.6459	1	1	1	18158	0	-4.6459
DPH1	10	1.7415e-07	8.1253e-07	3.3e-05	439	10	-1.3586	0.99991	0.99991	1	17781	0	-1.3586
PAF1	10	1.8562e-07	8.1253e-07	3.3e-05	440	6	-1.1358	0.65409	0.83823	1	13546	2	-1.1358
RPL31	10	1.9056e-07	8.1253e-07	3.3e-05	441	10	-4.7117	0.99991	0.99991	1	17783	0	-4.7117
TANGO6	10	1.9348e-07	8.1253e-07	3.3e-05	442	10	-2.6654	0.99991	0.99991	1	17850	0	-2.6654
TCEB2	10	1.9667e-07	8.1253e-07	3.3e-05	443	5	-0.25076	0.87538	0.94028	1	15440	2	-0.25076
CDCA8	10	1.9788e-07	8.1253e-07	3.3e-05	444	10	-2.8384	0.99991	0.99991	1	17782	0	-2.8384
PPWD1	10	1.9932e-07	8.1253e-07	3.3e-05	445	9	-4.5343	0.97055	0.97658	1	16462	1	-4.5343
DOT1L	10	1.9939e-07	8.1253e-07	3.3e-05	446	8	-1.9543	0.96375	0.97377	1	16351	1	-1.9543
SRSF10	10	2.044e-07	8.1253e-07	3.3e-05	447	10	-3.8216	0.99999	0.99999	1	18076	0	-3.8216
SNRNP25	10	2.0974e-07	8.1253e-07	3.3e-05	448	10	-3.6571	0.99991	0.99991	1	17880	0	-3.6571
SRSF6	10	2.1125e-07	8.1253e-07	3.3e-05	449	9	-2.4613	0.99863	0.99863	1	17483	0	-2.4613
POLR1D	10	2.1234e-07	8.1253e-07	3.3e-05	450	10	-5.0747	0.99991	0.99991	1	17978	0	-5.0747
DHDDS	10	2.1528e-07	8.1253e-07	3.3e-05	451	8	-4.1743	0.75871	0.89725	1	14520	1	-4.1743
CNOT3	10	2.3003e-07	8.1253e-07	3.3e-05	452	9	-1.6985	0.34513	0.61514	1	10405	1	-1.6985
NUDT21	10	2.3345e-07	8.1253e-07	3.3e-05	453	10	-4.9805	1	1	1	18121	0	-4.9805
ASNA1	10	2.3783e-07	8.1253e-07	3.3e-05	454	8	-1.7859	0.96724	0.97517	1	16398	1	-1.7859
RRM2	10	2.4524e-07	1.3542e-06	5.1e-05	455	9	-3.9457	0.025747	0.10545	0.60543	3133	1	-3.9457
METTL3	10	2.4534e-07	1.3542e-06	5.1e-05	456	10	-2.893	0.99999	0.99999	1	18047	0	-2.893
ACTR1A	10	2.4826e-07	1.3542e-06	5.1e-05	457	7	-1.7946	0.40391	0.66856	1	11122	2	-1.7946
SF3B1	10	2.5215e-07	1.3542e-06	5.1e-05	458	10	-2.6713	1	1	1	18083	0	-2.6713
DCAF7	10	2.5285e-07	1.3542e-06	5.1e-05	459	8	-2.6057	0.9939	0.99399	1	17117	0	-2.6057
SEH1L	10	2.5417e-07	1.3542e-06	5.1e-05	460	8	-2.2562	0.41301	0.67669	1	11241	1	-2.2562
PPP1R8	10	2.6119e-07	1.3542e-06	5.1e-05	461	9	-4.1642	0.5536	0.78213	1	12730	1	-4.1642
AARS	10	2.6866e-07	1.3542e-06	5.1e-05	462	8	-3.5178	0.99823	0.99826	1	17433	0	-3.5178
NAA10	10	2.7317e-07	1.3542e-06	5.1e-05	463	10	-5.2703	1	1	1	18149	0	-5.2703
HARS	10	2.7317e-07	1.3542e-06	5.1e-05	464	10	-3.7586	1	1	1	18147	0	-3.7586
DDX20	10	2.7356e-07	1.3542e-06	5.1e-05	465	7	-4.9127	0.91004	0.95705	1	15817	1	-4.9127
EED	10	2.7511e-07	1.3542e-06	5.1e-05	466	9	-1.4039	0.43013	0.69183	1	11458	1	-1.4039
PPP1R12A	10	2.7881e-07	1.3542e-06	5.1e-05	467	9	-2.5643	0.99974	0.99974	1	17728	0	-2.5643
KDM5C	15	2.8e-07	2.9793e-06	0.000104	468	13	-0.98751	0.98302	0.9937	1	16702	1	-0.98751
MEPCE	10	2.8835e-07	1.3542e-06	5.1e-05	469	9	-2.7229	0.45188	0.71095	1	11700	1	-2.7229
BRD2	10	2.9095e-07	1.3542e-06	5.1e-05	470	8	-2.5391	0.14088	0.35884	0.92571	6951	2	-2.5391
CCT2	10	2.9209e-07	1.3542e-06	5.1e-05	471	10	-4.6322	0.99991	0.99991	1	17818	0	-4.6322
PGLS	10	2.9573e-07	1.3542e-06	5.1e-05	472	10	-2.0077	0.99998	0.99998	1	18012	0	-2.0077
EXOSC4	10	2.9889e-07	1.3542e-06	5.1e-05	473	8	-3.2844	0.57068	0.79137	1	12861	1	-3.2844
BCLAF1	10	3.0601e-07	1.3542e-06	5.1e-05	474	10	-1.6126	0.99999	0.99999	1	18069	0	-1.6126
SETX	10	3.162e-07	1.3542e-06	5.1e-05	475	8	-1.2704	0.96837	0.97566	1	16416	1	-1.2704
DDX51	10	3.1797e-07	1.3542e-06	5.1e-05	476	9	-3.1292	0.99942	0.99942	1	17628	0	-3.1292
RCC1	10	3.2167e-07	1.3542e-06	5.1e-05	477	10	-4.8381	0.99998	0.99998	1	18031	0	-4.8381
RAD50	10	3.2395e-07	1.3542e-06	5.1e-05	478	8	-2.9685	0.95408	0.97043	1	16223	1	-2.9685
SCAP	10	3.2681e-07	1.3542e-06	5.1e-05	479	10	-2.9521	0.99991	0.99991	1	17945	0	-2.9521
CDK2	10	3.2933e-07	1.3542e-06	5.1e-05	480	8	-1.7179	0.99862	0.99863	1	17482	0	-1.7179
IMPDH2	10	3.3599e-07	1.3542e-06	5.1e-05	481	8	-2.077	0.87893	0.94186	1	15477	1	-2.077
C19orf43	10	3.375e-07	1.3542e-06	5.1e-05	482	9	-4.2785	0.92824	0.96394	1	15986	1	-4.2785
HEATR1	10	3.4627e-07	1.3542e-06	5.1e-05	483	10	-2.9493	1	1	1	18102	0	-2.9493
AAMP	10	3.612e-07	1.3542e-06	5.1e-05	484	8	-2.4163	0.99934	0.99933	1	17607	0	-2.4163
POLRMT	10	3.8829e-07	1.3542e-06	5.1e-05	485	9	-2.5704	0.99667	0.99668	1	17292	0	-2.5704
MRPS18B	10	3.9301e-07	1.3542e-06	5.1e-05	486	9	-3.7928	0.78787	0.9067	1	14720	1	-3.7928
ABCE1	10	4.0837e-07	1.8959e-06	7e-05	487	9	-3.768	0.87959	0.94215	1	15483	1	-3.768
POLR3H	10	4.0842e-07	1.8959e-06	7e-05	488	9	-5.7526	0.93712	0.96589	1	16070	1	-5.7526
DCLRE1B	10	4.149e-07	1.8959e-06	7e-05	489	8	-3.7663	0.62616	0.8225	1	13310	2	-3.7663
FBXO22	10	4.153e-07	1.8959e-06	7e-05	490	10	-1.2911	1	1	1	18115	0	-1.2911
MRPL28	10	4.1923e-07	1.8959e-06	7e-05	491	10	-4.1036	0.99991	0.99991	1	17893	0	-4.1036
FURIN	10	4.3227e-07	1.8959e-06	7e-05	492	7	-1.4635	0.51195	0.7595	1	12383	1	-1.4635
HNRNPL	10	4.3347e-07	1.8959e-06	7e-05	493	8	-3.4521	0.28058	0.55431	1	9608	1	-3.4521
MRPS30	10	4.3972e-07	1.8959e-06	7e-05	494	10	-2.9434	1	1	1	18142	0	-2.9434
ZNHIT2	8	4.4762e-07	6.2294e-06	0.000203	495	7	-4.9244	0.9612	0.9623	1	16321	1	-4.9244
MRPL45	10	4.5146e-07	1.8959e-06	7e-05	496	10	-4.4401	0.99991	0.99991	1	17940	0	-4.4401
PSMC2	10	4.5344e-07	1.8959e-06	7e-05	497	8	-1.4496	0.99844	0.99847	1	17457	0	-1.4496
PHAX	10	4.5485e-07	1.8959e-06	7e-05	498	9	-2.4701	0.93314	0.96499	1	16028	1	-2.4701
AP2S1	10	4.5557e-07	1.8959e-06	7e-05	499	7	-2.2537	0.65201	0.83702	1	13533	2	-2.2537
XPO5	10	4.5768e-07	1.8959e-06	7e-05	500	8	-2.6496	0.90925	0.95663	1	15811	1	-2.6496
RPL37	10	4.8384e-07	2.4376e-06	8.8e-05	501	9	-1.8458	0.99956	0.99956	1	17665	0	-1.8458
MRPL18	10	4.9152e-07	2.4376e-06	8.8e-05	502	9	-2.2396	0.99114	0.99119	1	16978	0	-2.2396
EIF3H	10	4.9175e-07	2.4376e-06	8.8e-05	503	10	-2.392	1	1	1	18140	0	-2.392
GINS1	10	4.9272e-07	2.4376e-06	8.8e-05	504	10	-4.4771	1	1	1	18086	0	-4.4771
DDOST	10	4.9344e-07	2.4376e-06	8.8e-05	505	10	-4.1431	0.99999	0.99999	1	18046	0	-4.1431
LARS2	10	5.0063e-07	2.4376e-06	8.8e-05	506	10	-4.4073	0.99991	0.99991	1	17937	0	-4.4073
TFRC	10	5.0333e-07	2.4376e-06	8.8e-05	507	8	-3.3434	0.98698	0.98707	1	16813	1	-3.3434
PSMD8	10	5.0716e-07	2.4376e-06	8.8e-05	508	7	-1.0449	0.43062	0.69225	1	11462	3	-1.0449
HAUS6	10	5.121e-07	2.4376e-06	8.8e-05	509	10	-2.4388	1	1	1	18138	0	-2.4388
RPL24	10	5.1805e-07	2.7084e-06	9.7e-05	510	10	-5.6109	0.99991	0.99991	1	17845	0	-5.6109
BUD31	10	5.3497e-07	2.9793e-06	0.000104	511	9	-3.879	0.91533	0.95991	1	15886	1	-3.879
PPIL2	10	5.409e-07	2.9793e-06	0.000104	512	10	-3.4683	0.99991	0.99991	1	17961	0	-3.4683
TMEM258	10	5.4745e-07	2.9793e-06	0.000104	513	8	-2.1647	0.38767	0.65397	1	10914	2	-2.1647
METTL1	10	5.5128e-07	2.9793e-06	0.000104	514	8	-3.0563	0.99913	0.99914	1	17549	0	-3.0563
MTG2	10	5.5708e-07	2.9793e-06	0.000104	515	9	-1.9353	0.71025	0.8706	1	14092	1	-1.9353
DGCR14	10	5.8444e-07	2.9793e-06	0.000104	516	8	-2.6087	0.81323	0.9155	1	14901	2	-2.6087
PSMC6	10	5.934e-07	2.9793e-06	0.000104	517	6	-1.016	0.59301	0.8038	1	13038	3	-1.016
WEE1	10	6.0134e-07	2.9793e-06	0.000104	518	10	-3.86	1	1	1	18124	0	-3.86
MED6	10	6.0908e-07	2.9793e-06	0.000104	519	10	-4.625	1	1	1	18134	0	-4.625
CIAO1	10	6.0908e-07	2.9793e-06	0.000104	520	10	-4.4754	1	1	1	18132	0	-4.4754
SNRPD2	10	6.0908e-07	2.9793e-06	0.000104	521	10	-3.1226	1	1	1	18136	0	-3.1226
CPSF3	10	6.0908e-07	2.9793e-06	0.000104	522	10	-4.7756	1	1	1	18130	0	-4.7756
FH	10	6.0908e-07	2.9793e-06	0.000104	523	10	-3.0833	1	1	1	18131	0	-3.0833
CHKA	9	6.1529e-07	4.6044e-06	0.000153	524	7	-3.3781	0.9747	0.97571	1	16521	1	-3.3781
NDOR1	10	6.1712e-07	3.521e-06	0.00012	525	8	-3.9505	0.25666	0.52969	1	9250	1	-3.9505
IGSF3	10	6.2828e-07	3.521e-06	0.00012	526	9	-3.1785	0.96444	0.97403	1	16360	1	-3.1785
PES1	10	6.3055e-07	3.521e-06	0.00012	527	8	-3.7858	0.88721	0.94565	1	15562	2	-3.7858
SRP19	10	6.3712e-07	3.521e-06	0.00012	528	9	-3.3172	0.89024	0.94711	1	15588	1	-3.3172
SNRNP40	10	6.5022e-07	3.521e-06	0.00012	529	8	-2.5567	0.95033	0.96933	1	16186	1	-2.5567
EIF3I	10	6.5169e-07	3.521e-06	0.00012	530	7	-4.5257	0.17382	0.41055	0.96459	7641	3	-4.5257
TMA16	10	6.7816e-07	3.521e-06	0.00012	531	8	-5.0554	0.8769	0.94094	1	15465	1	-5.0554
PPP1R10	10	6.786e-07	3.521e-06	0.00012	532	10	-4.1832	0.99999	0.99999	1	18059	0	-4.1832
TFAM	10	6.8284e-07	3.521e-06	0.00012	533	10	-2.334	0.99996	0.99996	1	17985	0	-2.334
UMPS	10	6.8515e-07	3.521e-06	0.00012	534	8	-2.6217	0.89302	0.94843	1	15619	1	-2.6217
YAP1	10	7.0308e-07	3.521e-06	0.00012	535	5	-0.77442	0.7188	0.87559	1	14170	2	-0.77442
RNGTT	10	7.1252e-07	3.521e-06	0.00012	536	9	-4.8026	0.99548	0.99554	1	17196	0	-4.8026
GTF2F2	10	7.267e-07	3.7918e-06	0.000129	537	9	-2.2591	0.99955	0.99955	1	17661	0	-2.2591
RPS14	6	7.4607e-07	7.3128e-06	0.000234	538	6	-5.3723	1	1	1	18129	0	-5.3723
CCT4	10	7.539e-07	4.0627e-06	0.000138	539	10	-3.1954	0.99991	0.99991	1	17866	0	-3.1954
MDN1	10	7.5911e-07	4.0627e-06	0.000138	540	9	-2.4322	0.93799	0.96609	1	16077	1	-2.4322
PCID2	11	7.699e-07	7.3128e-06	0.000234	541	8	-3.7962	0.016151	0.074646	0.536528	2419	2	-3.7962
USP39	11	7.7861e-07	7.3128e-06	0.000234	542	9	-2.7562	0.98771	0.98849	1	16840	1	-2.7562
NIFK	10	7.7948e-07	4.0627e-06	0.000138	543	10	-3.7651	1	1	1	18097	0	-3.7651
TARDBP	7	7.8967e-07	3.521e-06	0.00012	544	7	-3.8623	1	1	1	18082	0	-3.8623
PRC1	10	8.0625e-07	4.0627e-06	0.000138	545	10	-3.8957	1	1	1	18128	0	-3.8957
ANAPC10	10	8.4202e-07	4.6044e-06	0.000153	546	10	-2.3583	0.99999	0.99999	1	18075	0	-2.3583
HGS	10	8.4639e-07	4.6044e-06	0.000153	547	9	-1.7991	0.95615	0.9711	1	16254	1	-1.7991
RAD9A	10	8.4985e-07	4.6044e-06	0.000153	548	10	-1.7214	1	1	1	18127	0	-1.7214
TTC27	10	8.5229e-07	4.6044e-06	0.000153	549	9	-4.3392	0.91968	0.96224	1	15928	1	-4.3392
NOP56	10	8.7198e-07	4.6044e-06	0.000153	550	8	-1.4	0.99376	0.99385	1	17107	0	-1.4
REV3L	10	8.7436e-07	4.6044e-06	0.000153	551	9	-4.5829	0.91546	0.95998	1	15887	1	-4.5829
PSMA3	10	8.7848e-07	4.6044e-06	0.000153	552	8	-4.007	0.90816	0.95603	1	15797	1	-4.007
TUFM	10	8.8652e-07	4.6044e-06	0.000153	553	9	-2.7704	0.76398	0.8989	1	14557	1	-2.7704
MRPL49	10	8.915e-07	4.6044e-06	0.000153	554	10	-4.0206	0.99991	0.99991	1	17942	0	-4.0206
RNPS1	10	9.3833e-07	5.146e-06	0.000169	555	9	-1.2339	0.99939	0.99939	1	17619	0	-1.2339
MIS18BP1	10	9.4055e-07	5.146e-06	0.000169	556	10	-3.5673	1	1	1	18123	0	-3.5673
GGPS1	10	9.4055e-07	5.146e-06	0.000169	557	10	-4.7522	1	1	1	18119	0	-4.7522
SEPSECS	10	9.4055e-07	5.146e-06	0.000169	558	10	-1.9276	1	1	1	18125	0	-1.9276
SDE2	10	9.4055e-07	5.146e-06	0.000169	559	10	-2.7889	1	1	1	18118	0	-2.7889
C1orf109	10	9.4998e-07	5.146e-06	0.000169	560	10	-3.7161	0.99991	0.99991	1	17891	0	-3.7161
TERF1	10	9.5726e-07	5.6877e-06	0.000186	561	10	-2.2619	0.99998	0.99998	1	18025	0	-2.2619
NCOA6	10	9.6496e-07	5.6877e-06	0.000186	562	6	-1.5689	0.29729	0.57001	1	9820	3	-1.5689
SNAPC1	10	9.7674e-07	6.2294e-06	0.000203	563	10	-5.5843	0.99999	0.99999	1	18048	0	-5.5843
CARS2	10	9.7944e-07	6.2294e-06	0.000203	564	9	-2.9697	0.98251	0.98331	1	16691	1	-2.9697
LSM7	10	9.8848e-07	6.7711e-06	0.000219	565	9	-4.6609	0.99311	0.9932	1	17076	0	-4.6609
PSMC3	10	9.9637e-07	6.7711e-06	0.000219	566	9	-1.8136	0.99659	0.99661	1	17284	0	-1.8136
NUS1	9	9.9925e-07	7.8545e-06	0.00025	567	7	-4.958	0.96612	0.96988	1	16385	1	-4.958
FARS2	10	1.0118e-06	7.3128e-06	0.000234	568	9	-4.6348	0.16184	0.39197	0.950789	7403	1	-4.6348
MED18	10	1.016e-06	7.3128e-06	0.000234	569	10	-4.3309	0.99999	0.99999	1	18063	0	-4.3309
INTS3	10	1.0361e-06	7.8545e-06	0.00025	570	9	-1.7827	0.95601	0.97106	1	16252	1	-1.7827
INO80	10	1.0377e-06	7.8545e-06	0.00025	571	8	-1.7123	0.99875	0.99876	1	17499	0	-1.7123
ROMO1	10	1.0394e-06	7.8545e-06	0.00025	572	7	-2.563	0.99018	0.99028	1	16935	0	-2.563
PSMB6	10	1.0406e-06	7.8545e-06	0.00025	573	7	-2.0936	0.87988	0.94229	1	15489	2	-2.0936
BIRC6	10	1.0543e-06	8.3962e-06	0.000264	574	7	-1.3479	0.98671	0.98681	1	16807	1	-1.3479
GTF2B	10	1.0771e-06	8.3962e-06	0.000264	575	7	-2.544	0.72679	0.88036	1	14252	2	-2.544
HAUS5	6	1.0813e-06	8.3962e-06	0.000264	576	5	-3.8083	0.99117	0.99116	1	16981	0	-3.8083
PNPT1	10	1.089e-06	8.3962e-06	0.000264	577	9	-3.0795	0.99714	0.99716	1	17322	0	-3.0795
ADSL	10	1.1225e-06	8.3962e-06	0.000264	578	10	-4.7665	0.99991	0.99991	1	17787	0	-4.7665
TOMM22	10	1.1308e-06	8.3962e-06	0.000264	579	10	-2.3382	1	1	1	18116	0	-2.3382
TIMM44	10	1.1337e-06	8.9379e-06	0.000279	580	10	-1.8997	0.99998	0.99998	1	18018	0	-1.8997
PMM2	10	1.1801e-06	8.9379e-06	0.000279	581	8	-3.4933	0.014467	0.064928	0.509557	2290	2	-3.4933
FXN	10	1.1841e-06	8.9379e-06	0.000279	582	9	-2.9316	0.99527	0.99534	1	17181	0	-2.9316
IPO11	10	1.2003e-06	8.9379e-06	0.000279	583	9	-4.0701	0.92125	0.96254	1	15937	1	-4.0701
SPATA5L1	10	1.227e-06	9.4796e-06	0.000293	584	9	-2.9094	0.99866	0.99867	1	17488	0	-2.9094
NAA15	10	1.2304e-06	9.4796e-06	0.000293	585	10	-3.3122	1	1	1	18080	0	-3.3122
RPUSD4	10	1.2393e-06	9.4796e-06	0.000293	586	9	-2.2833	0.99969	0.99968	1	17706	0	-2.2833
SPCS3	10	1.2462e-06	9.4796e-06	0.000293	587	9	-1.9016	0.99017	0.99026	1	16934	0	-1.9016
GPKOW	10	1.2466e-06	9.4796e-06	0.000293	588	9	-1.874	0.9991	0.99912	1	17542	0	-1.874
TNS3	10	1.2543e-06	9.4796e-06	0.000293	589	9	-1.1468	0.99386	0.99395	1	17114	0	-1.1468
ISCA2	10	1.2624e-06	9.4796e-06	0.000293	590	10	-3.8423	0.99991	0.99991	1	17903	0	-3.8423
EIF2B2	10	1.328e-06	1.0021e-05	0.000305	591	10	-4.659	0.99991	0.99991	1	17966	0	-4.659
DUT	10	1.3695e-06	1.0021e-05	0.000305	592	5	-0.28301	0.3748	0.64226	1	10752	4	-0.28301
DHX15	10	1.3699e-06	1.0021e-05	0.000305	593	10	-2.018	1	1	1	18114	0	-2.018
CLNS1A	10	1.3733e-06	1.0021e-05	0.000305	594	8	-3.9743	0.5937	0.80418	1	13044	2	-3.9743
NUP85	10	1.3763e-06	1.0021e-05	0.000305	595	10	-4.0711	1	1	1	18113	0	-4.0711
CCT5	10	1.4132e-06	1.0021e-05	0.000305	596	8	-3.741	0.90027	0.95203	1	15709	1	-3.741
TOMM40	10	1.4399e-06	1.0021e-05	0.000305	597	10	-2.1241	0.99998	0.99998	1	18026	0	-2.1241
DARS2	10	1.441e-06	1.0021e-05	0.000305	598	8	-2.0024	0.98576	0.98591	1	16782	1	-2.0024
PKD1	5	1.4525e-06	5.6877e-06	0.000186	599	5	-2.1558	1	1	1	18111	0	-2.1558
ZBTB17	10	1.4753e-06	1.0021e-05	0.000305	600	9	-2.0033	0.16873	0.4027	0.960015	7537	1	-2.0033
WDR83	10	1.5074e-06	1.0563e-05	0.000319	601	10	-1.9782	0.99991	0.99991	1	17905	0	-1.9782
PLEKHG4	10	1.5105e-06	1.0563e-05	0.000319	602	9	-1.4888	0.74206	0.88953	1	14399	1	-1.4888
PPIL4	10	1.5201e-06	1.0563e-05	0.000319	603	9	-2.8629	0.059003	0.19507	0.762176	4592	1	-2.8629
POLR2F	10	1.5445e-06	1.0563e-05	0.000319	604	9	-4.5266	0.99911	0.99912	1	17546	0	-4.5266
CNOT1	10	1.5628e-06	1.0563e-05	0.000319	605	8	-3.2192	0.98961	0.98973	1	16907	0	-3.2192
UBL5	10	1.6246e-06	1.1105e-05	0.000332	606	8	-3.7748	0.98794	0.98803	1	16853	0	-3.7748
INTS9	10	1.6317e-06	1.1105e-05	0.000332	607	9	-3.2368	0.98598	0.98612	1	16790	1	-3.2368
TSEN54	9	1.6424e-06	1.4355e-05	0.000421	608	9	-3.003	0.99978	0.99976	1	17761	0	-3.003
CCT3	10	1.651e-06	1.1105e-05	0.000332	609	10	-4.2007	0.99998	0.99998	1	18035	0	-4.2007
METAP1	10	1.6569e-06	1.1105e-05	0.000332	610	10	-2.8119	0.99998	0.99998	1	18028	0	-2.8119
RUVBL2	10	1.7173e-06	1.1105e-05	0.000332	611	6	-1.6728	0.10585	0.30181	0.870961	6199	4	-1.6728
SIN3B	10	1.7186e-06	1.1105e-05	0.000332	612	8	-1.5754	0.8868	0.94548	1	15558	2	-1.5754
WDR43	10	1.7524e-06	1.1646e-05	0.000346	613	10	-3.1449	1	1	1	18109	0	-3.1449
FAM96B	10	1.7626e-06	1.1646e-05	0.000346	614	10	-3.6783	0.99991	0.99991	1	17786	0	-3.6783
TFIP11	10	1.7666e-06	1.1646e-05	0.000346	615	8	-2.1698	0.99406	0.99415	1	17123	0	-2.1698
RPL36	10	1.8131e-06	1.2188e-05	0.00036	616	9	-2.3495	0.99614	0.99617	1	17247	0	-2.3495
TTF1	10	1.8163e-06	1.2188e-05	0.00036	617	8	-2.6278	0.9887	0.9888	1	16881	0	-2.6278
KPNB1	10	1.8177e-06	1.2188e-05	0.00036	618	10	-5.8083	0.99991	0.99991	1	17973	0	-5.8083
FNTA	10	1.8455e-06	1.273e-05	0.000376	619	10	-3.7316	1	1	1	18108	0	-3.7316
MRPL41	10	1.854e-06	1.3001e-05	0.000383	620	6	-1.2529	0.47345	0.7299	1	11980	2	-1.2529
CCNH	10	1.9275e-06	1.3813e-05	0.000406	621	9	-1.1003	0.32278	0.59413	1	10140	1	-1.1003
RPL41	10	1.9588e-06	1.4896e-05	0.000436	622	10	-3.6195	1	1	1	18084	0	-3.6195
GTF2H2	5	2.0224e-06	6.7711e-06	0.000219	623	5	-3.3013	1	1	1	18106	0	-3.3013
ACTR6	10	2.0431e-06	1.5438e-05	0.000451	624	10	-4.3811	0.99991	0.99991	1	17881	0	-4.3811
AK4	10	2.0844e-06	1.598e-05	0.000464	625	9	-1.5129	0.99943	0.99942	1	17631	0	-1.5129
CENPE	10	2.0885e-06	1.598e-05	0.000464	626	10	-4.3706	0.99999	0.99999	1	18060	0	-4.3706
POLD2	10	2.092e-06	1.598e-05	0.000464	627	8	-1.4085	0.86175	0.9343	1	15311	1	-1.4085
NDUFAB1	10	2.0922e-06	1.598e-05	0.000464	628	10	-3.0724	1	1	1	18104	0	-3.0724
PISD	10	2.1212e-06	1.6522e-05	0.000479	629	7	-2.7156	0.72037	0.87652	1	14183	3	-2.7156
ATP5A1	10	2.1997e-06	1.7605e-05	0.00051	630	8	-1.7965	0.99884	0.99885	1	17510	0	-1.7965
FBL	10	2.2679e-06	1.8147e-05	0.000525	631	8	-2.5036	0.98975	0.98988	1	16916	0	-2.5036
CMPK1	10	2.281e-06	1.8688e-05	0.000537	632	8	-2.1868	0.98829	0.98838	1	16868	0	-2.1868
KRT18	7	2.2836e-06	1.3813e-05	0.000406	633	6	-6.3048	0.97476	0.97471	1	16522	0	-6.3048
POLR3E	10	2.2995e-06	1.8688e-05	0.000537	634	8	-1.9811	0.9992	0.99921	1	17568	0	-1.9811
TNPO3	10	2.35e-06	1.8688e-05	0.000537	635	7	-2.403	0.83076	0.92194	1	15026	2	-2.403
RPL8	10	2.383e-06	1.923e-05	0.000548	636	9	-4.7677	0.97921	0.98111	1	16630	1	-4.7677
RPL27	10	2.4145e-06	1.923e-05	0.000548	637	9	-3.0688	0.99191	0.99198	1	17029	0	-3.0688
RAB10	10	2.4404e-06	1.923e-05	0.000548	638	10	-2.3736	0.99999	0.99999	1	18041	0	-2.3736
DNA2	10	2.4443e-06	1.923e-05	0.000548	639	8	-5.4928	0.43217	0.69369	1	11483	2	-5.4928
SNUPN	10	2.4478e-06	1.923e-05	0.000548	640	9	-2.4652	0.99972	0.99971	1	17715	0	-2.4652
NUDCD3	10	2.478e-06	1.9772e-05	0.00056	641	10	-3.3381	0.99998	0.99998	1	18017	0	-3.3381
RBBP6	10	2.4819e-06	1.9772e-05	0.00056	642	10	-3.6883	1	1	1	18100	0	-3.6883
POLR3D	10	2.4819e-06	1.9772e-05	0.00056	643	10	-2.4326	1	1	1	18101	0	-2.4326
MRPL46	10	2.4986e-06	1.9772e-05	0.00056	644	10	-2.1475	0.99999	0.99999	1	18066	0	-2.1475
MED4	10	2.5515e-06	2.0313e-05	0.00057	645	10	-2.8904	0.99998	0.99998	1	18020	0	-2.8904
RMI1	10	2.5558e-06	2.0313e-05	0.00057	646	9	-1.7427	0.99976	0.99977	1	17748	0	-1.7427
AURKAIP1	8	2.6006e-06	2.3563e-05	0.00065	647	6	-1.1898	0.8176	0.90091	1	14937	1	-1.1898
NAT10	10	2.6179e-06	2.0313e-05	0.00057	648	9	-2.9878	0.68226	0.85433	1	13821	1	-2.9878
RFT1	10	2.6748e-06	2.0313e-05	0.00057	649	10	-2.5781	0.99991	0.99991	1	17785	0	-2.5781
ASUN	10	2.6817e-06	2.0313e-05	0.00057	650	7	-2.3207	0.73463	0.88504	1	14330	2	-2.3207
TOP3A	10	2.6876e-06	2.0313e-05	0.00057	651	7	-2.6801	0.051148	0.17502	0.734084	4297	2	-2.6801
KIF18A	10	2.7131e-06	2.0855e-05	0.000584	652	9	-3.4778	0.92839	0.96398	1	15991	1	-3.4778
TAF1C	10	2.761e-06	2.0855e-05	0.000584	653	9	-3.5768	0.97387	0.97816	1	16509	1	-3.5768
UROD	10	2.8536e-06	2.1938e-05	0.000611	654	8	-3.4489	0.69851	0.86377	1	13975	1	-3.4489
WNK1	10	2.8582e-06	2.1938e-05	0.000611	655	8	-1.0929	0.22802	0.49002	1	8703	2	-1.0929
TOMM70A	10	2.8883e-06	2.1938e-05	0.000611	656	8	-1.2404	0.90107	0.95244	1	15718	1	-1.2404
WDR5	6	2.8902e-06	1.8688e-05	0.000537	657	6	-3.7902	0.99992	0.99992	1	17981	0	-3.7902
EIF4B	10	2.927e-06	2.3022e-05	0.000638	658	10	-2.5087	0.99991	0.99991	1	17796	0	-2.5087
PRPF3	10	2.9522e-06	2.3022e-05	0.000638	659	8	-1.6208	0.74394	0.89071	1	14421	2	-1.6208
KLF5	10	2.9568e-06	2.3022e-05	0.000638	660	10	-2.9538	0.99991	0.99991	1	17959	0	-2.9538
TSG101	10	2.9568e-06	2.3022e-05	0.000638	661	9	-3.6549	0.99853	0.99855	1	17464	0	-3.6549
MRPS18C	10	2.9659e-06	2.3563e-05	0.00065	662	9	-2.5082	0.99961	0.9996	1	17677	0	-2.5082
POP5	10	3.0331e-06	2.573e-05	0.000705	663	10	-3.5982	0.99999	0.99999	1	18065	0	-3.5982
NARS	10	3.0452e-06	2.573e-05	0.000705	664	10	-3.3736	1	1	1	18096	0	-3.3736
SRCAP	10	3.048e-06	2.573e-05	0.000705	665	9	-1.3649	0.86891	0.93741	1	15369	1	-1.3649
GFPT1	10	3.0703e-06	2.573e-05	0.000705	666	8	-3.129	0.52768	0.76801	1	12516	2	-3.129
DOHH	10	3.0772e-06	2.6001e-05	0.000711	667	8	-2.9592	0.99086	0.99094	1	16967	0	-2.9592
PSME3	10	3.0831e-06	2.6272e-05	0.000717	668	9	-0.82318	0.99971	0.9997	1	17712	0	-0.82318
BAZ1B	10	3.1183e-06	2.6272e-05	0.000717	669	9	-1.0889	0.99794	0.99796	1	17405	0	-1.0889
VRK1	10	3.1539e-06	2.6814e-05	0.000729	670	9	-1.476	0.7296	0.88205	1	14275	1	-1.476
IPO13	10	3.156e-06	2.6814e-05	0.000729	671	10	-3.1012	0.99991	0.99991	1	17790	0	-3.1012
UBA1	10	3.239e-06	2.7355e-05	0.000742	672	8	-1.1986	0.98991	0.99002	1	16921	0	-1.1986
RPRD1B	10	3.2548e-06	2.7355e-05	0.000742	673	9	-3.5881	0.9998	0.99982	1	17769	0	-3.5881
NUPL1	10	3.3334e-06	2.8439e-05	0.00077	674	8	-1.5158	0.73292	0.88405	1	14304	2	-1.5158
VWA9	10	3.5744e-06	3.0605e-05	0.000819	675	8	-4.341	0.9989	0.9989	1	17518	0	-4.341
PPP2CA	11	3.5812e-06	3.4397e-05	0.000913	676	8	-2.2181	0.39638	0.6768	1	11029	2	-2.2181
SMC4	10	3.5887e-06	3.0605e-05	0.000819	677	9	-3.2279	0.99976	0.99976	1	17742	0	-3.2279
FLVCR1	6	3.6095e-06	2.3563e-05	0.00065	678	6	-3.0017	1	1	1	18092	0	-3.0017
MED7	10	3.6143e-06	3.0605e-05	0.000819	679	10	-2.5915	0.99991	0.99991	1	17934	0	-2.5915
NDNL2	10	3.6185e-06	3.0605e-05	0.000819	680	10	-2.8652	1	1	1	18091	0	-2.8652
RPL28	10	3.6257e-06	3.0605e-05	0.000819	681	7	-2.2654	0.0053008	0.028533	0.347851	1475	3	-2.2654
RPS9	10	3.658e-06	3.0605e-05	0.000819	682	10	-4.6111	1	1	1	18090	0	-4.6111
NDUFS2	10	3.6823e-06	3.0605e-05	0.000819	683	10	-1.2201	1	1	1	18089	0	-1.2201
LSM4	10	3.7824e-06	3.1147e-05	0.000831	684	9	-2.5761	0.89683	0.95033	1	15664	1	-2.5761
NAMPT	10	3.8434e-06	3.1147e-05	0.000831	685	9	-5.1932	0.9953	0.99538	1	17183	0	-5.1932
INTS6	10	3.8784e-06	3.1689e-05	0.000844	686	8	-3.2127	0.10015	0.29134	0.862934	6046	1	-3.2127
MRPS18A	10	3.9503e-06	3.2772e-05	0.000872	687	7	-3.6235	0.73491	0.88521	1	14331	2	-3.6235
MFAP1	10	4.2195e-06	3.4397e-05	0.000913	688	9	-3.0763	0.13005	0.3416	0.914117	6708	1	-3.0763
PAICS	10	4.2836e-06	3.5481e-05	0.000934	689	10	-4.9158	0.99991	0.99991	1	17920	0	-4.9158
KAT8	10	4.3029e-06	3.5481e-05	0.000934	690	10	-3.6631	0.99998	0.99998	1	18019	0	-3.6631
RPL10A	10	4.3219e-06	3.5481e-05	0.000934	691	10	-4.3905	0.99991	0.99991	1	17784	0	-4.3905
DLST	10	4.3275e-06	3.5481e-05	0.000934	692	7	-3.3697	0.80103	0.91125	1	14819	2	-3.3697
UBA2	10	4.3285e-06	3.5481e-05	0.000934	693	10	-4.5591	1	1	1	18088	0	-4.5591
TFB2M	10	4.367e-06	3.6022e-05	0.000946	694	9	-1.3838	0.43293	0.69436	1	11491	1	-1.3838
MARS	10	4.3835e-06	3.6022e-05	0.000946	695	8	-2.1783	0.99687	0.99688	1	17305	0	-2.1783
ZNHIT3	10	4.4307e-06	3.6564e-05	0.000956	696	7	-1.5989	0.75607	0.89641	1	14506	1	-1.5989
DNMT1	10	4.4437e-06	3.6564e-05	0.000956	697	9	-1.1789	0.9528	0.97004	1	16212	1	-1.1789
GEMIN4	10	4.4503e-06	3.6564e-05	0.000956	698	9	-4.6134	0.99974	0.99974	1	17729	0	-4.6134
CENPW	10	4.4676e-06	3.7106e-05	0.000966	699	9	-2.7814	0.96671	0.97496	1	16391	1	-2.7814
SF3A1	10	4.4875e-06	3.7106e-05	0.000966	700	8	-2.3812	0.98905	0.98914	1	16893	0	-2.3812
COX6C	10	4.5012e-06	3.7106e-05	0.000966	701	8	-1.1855	0.41864	0.68175	1	11316	1	-1.1855
GBF1	10	4.5178e-06	3.7647e-05	0.000977	702	7	-1.0147	0.078617	0.24238	0.819485	5297	3	-1.0147
AARS2	10	4.535e-06	3.7647e-05	0.000977	703	9	-2.9478	0.91912	0.96199	1	15922	1	-2.9478
RIOK1	10	4.5728e-06	3.8189e-05	0.000989	704	8	-3.6387	0.87925	0.942	1	15480	1	-3.6387
EIF3D	10	4.5746e-06	3.8189e-05	0.000989	705	8	-2.1763	0.99796	0.99798	1	17408	0	-2.1763
NPM1	6	4.5893e-06	2.9522e-05	0.000798	706	6	-4.7127	1	1	1	18081	0	-4.7127
SSB	10	4.6043e-06	3.846e-05	0.000994	707	9	-2.8066	0.99904	0.99905	1	17537	0	-2.8066
GINS4	10	4.6916e-06	3.9272e-05	0.001014	708	9	-4.1348	0.99224	0.99232	1	17042	0	-4.1348
DPAGT1	10	4.7847e-06	4.0356e-05	0.00104	709	8	-1.2755	0.98784	0.98794	1	16847	0	-1.2755
EEF1A1	10	4.8338e-06	4.0898e-05	0.001053	710	10	-4.7023	0.99991	0.99991	1	17901	0	-4.7023
GTF2A1	10	4.9029e-06	4.1981e-05	0.001078	711	9	-2.144	0.99976	0.99976	1	17744	0	-2.144
VDAC1	10	4.9217e-06	4.1981e-05	0.001078	712	9	-1.0444	0.95589	0.97102	1	16250	1	-1.0444
HNRNPH1	10	4.9698e-06	4.3064e-05	0.001102	713	8	-2.6719	0.9966	0.99662	1	17287	0	-2.6719
WDR55	10	5.0005e-06	4.3064e-05	0.001102	714	10	-3.9796	0.99999	0.99999	1	18077	0	-3.9796
PNN	10	5.1491e-06	4.3606e-05	0.001115	715	7	-1.5153	0.55338	0.78201	1	12728	2	-1.5153
PNKP	10	5.2223e-06	4.4148e-05	0.001127	716	7	-1.2826	0.82809	0.92091	1	15006	2	-1.2826
ELP6	10	5.3223e-06	4.5231e-05	0.001153	717	9	-4.4189	0.2438	0.5121	1	8992	1	-4.4189
RPL18	10	5.3566e-06	4.5773e-05	0.001157	718	10	-3.2258	0.99991	0.99991	1	17805	0	-3.2258
RPL18A	10	5.3566e-06	4.5773e-05	0.001157	719	10	-4.6757	0.99991	0.99991	1	17788	0	-4.6757
UQCRFS1	10	5.3566e-06	4.5773e-05	0.001157	720	10	-3.2676	0.99991	0.99991	1	17836	0	-3.2676
SNRNP48	10	5.3566e-06	4.5773e-05	0.001157	721	9	-3.3455	0.99899	0.99899	1	17526	0	-3.3455
RNASEH2C	10	5.3588e-06	4.5773e-05	0.001157	722	9	-3.1992	0.99964	0.99964	1	17693	0	-3.1992
AP1G1	10	5.3843e-06	4.5773e-05	0.001157	723	6	-1.0282	0.41115	0.67499	1	11212	1	-1.0282
NSMCE2	10	5.5082e-06	4.6314e-05	0.001164	724	8	-1.8638	0.84889	0.92895	1	15200	1	-1.8638
SNRPD3	10	5.5335e-06	4.6314e-05	0.001164	725	8	-3.7022	0.99917	0.99918	1	17561	0	-3.7022
LTV1	10	5.5668e-06	4.6314e-05	0.001164	726	10	-4.3186	0.99999	0.99999	1	18074	0	-4.3186
LIPT1	10	5.5903e-06	4.6314e-05	0.001164	727	9	-4.4763	0.99822	0.99824	1	17428	0	-4.4763
TRRAP	10	5.644e-06	4.6856e-05	0.001176	728	9	-1.6506	0.99647	0.9965	1	17273	0	-1.6506
TBCD	9	5.6948e-06	5.0648e-05	0.001263	729	8	-4.648	0.97113	0.97307	1	16473	1	-4.648
RPS5	10	5.8234e-06	4.9565e-05	0.001239	730	8	-2.6529	0.99772	0.99775	1	17382	0	-2.6529
UFD1L	10	5.8324e-06	4.9565e-05	0.001239	731	9	-1.2304	0.62475	0.82169	1	13296	1	-1.2304
CWC15	10	5.8331e-06	4.9565e-05	0.001239	732	8	-2.433	0.99951	0.99952	1	17651	0	-2.433
PTPN11	10	5.9634e-06	5.0106e-05	0.001251	733	9	-1.5369	0.75837	0.89715	1	14518	1	-1.5369
MECR	10	6.2681e-06	5.2273e-05	0.001302	734	7	-2.7648	0.36651	0.63471	1	10657	2	-2.7648
RBM22	10	6.337e-06	5.2815e-05	0.001308	735	8	-3.9079	0.84639	0.928	1	15184	2	-3.9079
SNRPC	10	6.3518e-06	5.2815e-05	0.001308	736	8	-3.3129	0.99921	0.99922	1	17573	0	-3.3129
MRPS27	10	6.3518e-06	5.2815e-05	0.001308	737	9	-2.9347	0.99482	0.99491	1	17166	0	-2.9347
MRPS25	10	6.3765e-06	5.2815e-05	0.001308	738	10	-1.8623	0.99991	0.99991	1	17955	0	-1.8623
FDX1L	10	6.7939e-06	5.444e-05	0.001343	739	8	-4.7987	0.9959	0.99594	1	17225	0	-4.7987
MED19	10	6.8085e-06	5.444e-05	0.001343	740	10	-2.1598	0.99991	0.99991	1	17932	0	-2.1598
WDHD1	10	6.8409e-06	5.444e-05	0.001343	741	9	-4.0308	0.94024	0.96664	1	16107	1	-4.0308
KARS	10	6.9698e-06	5.5523e-05	0.001362	742	9	-2.4561	0.99968	0.99968	1	17702	0	-2.4561
SRPR	10	6.9875e-06	5.5523e-05	0.001362	743	8	-1.844	0.98144	0.98254	1	16670	1	-1.844
TSFM	10	6.9935e-06	5.5523e-05	0.001362	744	9	-2.7797	0.92856	0.96401	1	15994	1	-2.7797
FIS1	10	7.0054e-06	5.5523e-05	0.001362	745	7	-2.4113	0.73721	0.88658	1	14353	3	-2.4113
DCTN3	10	7.0674e-06	5.6065e-05	0.001372	746	10	-1.3512	0.99999	0.99999	1	18071	0	-1.3512
POLR3C	10	7.1075e-06	5.6065e-05	0.001372	747	10	-2.559	0.99991	0.99991	1	17926	0	-2.559
MRPL51	10	7.2461e-06	5.769e-05	0.001408	748	10	-3.1346	0.99999	0.99999	1	18070	0	-3.1346
POLR2D	10	7.2672e-06	5.769e-05	0.001408	749	9	-2.5523	0.63969	0.83004	1	13423	1	-2.5523
SLC35B1	10	7.302e-06	5.8232e-05	0.001417	750	10	-3.1506	0.99991	0.99991	1	17944	0	-3.1506
GNB2L1	10	7.3139e-06	5.8232e-05	0.001417	751	9	-3.2934	0.99035	0.99043	1	16940	0	-3.2934
PTPN23	10	7.5159e-06	6.0398e-05	0.001468	752	8	-1.119	0.71748	0.87484	1	14154	1	-1.119
RNF8	10	7.5749e-06	6.094e-05	0.001479	753	7	-1.3564	0.55904	0.78513	1	12783	3	-1.3564
CKS1B	10	7.6685e-06	6.1482e-05	0.00149	754	9	-2.7967	0.9814	0.98251	1	16667	1	-2.7967
TCF12	10	8.0487e-06	6.5815e-05	0.001593	755	9	-1.5665	0.73425	0.88481	1	14325	1	-1.5665
RPAP1	10	8.1923e-06	6.6899e-05	0.001617	756	9	-2.7189	0.99975	0.99976	1	17741	0	-2.7189
MON1B	10	8.2155e-06	6.744e-05	0.001626	757	10	-1.9627	0.99999	0.99999	1	18064	0	-1.9627
EIF2S3	10	8.2155e-06	6.744e-05	0.001626	758	10	-3.256	0.99999	0.99999	1	18058	0	-3.256
PRMT1	10	8.2753e-06	6.8524e-05	0.001648	759	8	-2.3992	0.37811	0.64527	1	10791	2	-2.3992
UQCRC1	10	8.3618e-06	6.9065e-05	0.001659	760	7	-3.8032	0.27591	0.54984	1	9533	3	-3.8032
HTATSF1	10	8.4236e-06	6.9607e-05	0.00167	761	9	-1.6538	0.94745	0.96852	1	16160	1	-1.6538
NUP43	10	8.6339e-06	7.3399e-05	0.001758	762	8	-2.6769	0.81243	0.91521	1	14900	2	-2.6769
NDC80	10	8.9755e-06	7.6649e-05	0.001827	763	9	-2.6111	0.99981	0.99982	1	17772	0	-2.6111
MTBP	10	8.9755e-06	7.6649e-05	0.001827	764	10	-3.5762	0.99991	0.99991	1	17954	0	-3.5762
WDR4	10	8.9779e-06	7.6649e-05	0.001827	765	8	-1.7253	0.66292	0.84329	1	13609	2	-1.7253
PPP1CB	10	9.0462e-06	7.7191e-05	0.001832	766	8	-3.8067	0.99011	0.99021	1	16931	0	-3.8067
HSF1	10	9.069e-06	7.7191e-05	0.001832	767	9	-1.4616	0.99676	0.99677	1	17295	0	-1.4616
DCP2	10	9.09e-06	7.7191e-05	0.001832	768	10	-3.477	0.99991	0.99991	1	17808	0	-3.477
DDX41	10	9.2486e-06	7.7732e-05	0.00184	769	8	-1.5611	0.61423	0.81574	1	13221	1	-1.5611
KATNB1	10	9.2542e-06	7.7732e-05	0.00184	770	10	-1.1367	0.99999	0.99999	1	18056	0	-1.1367
PGD	10	9.3086e-06	7.8274e-05	0.001846	771	9	-4.2027	0.99056	0.99064	1	16951	0	-4.2027
TMEM208	10	9.3485e-06	7.8274e-05	0.001846	772	9	-2.5158	0.99646	0.99648	1	17272	0	-2.5158
YTHDF2	10	9.3943e-06	7.8274e-05	0.001846	773	10	-1.7445	0.99991	0.99991	1	17912	0	-1.7445
EIF4G1	10	9.5447e-06	7.8816e-05	0.001856	774	7	-1.5597	0.084877	0.25682	0.833181	5518	2	-1.5597
CLTC	10	9.7066e-06	7.9357e-05	0.001864	775	6	-1.4432	0.31309	0.58492	1	10020	2	-1.4432
PDCD11	10	9.7503e-06	7.9357e-05	0.001864	776	10	-4.4149	0.99999	0.99999	1	18053	0	-4.4149
IMP3	8	9.754e-06	7.5295e-05	0.001801	777	7	-2.1344	0.99406	0.99405	1	17125	0	-2.1344
SPDYE3	9	9.7641e-06	8.2337e-05	0.001912	778	7	-2.9943	0.98002	0.98026	1	16649	1	-2.9943
GEMIN2	10	9.8316e-06	7.9899e-05	0.001865	779	9	-2.3213	0.99958	0.99958	1	17669	0	-2.3213
ABCB7	10	9.9221e-06	7.9899e-05	0.001865	780	10	-1.8656	0.99999	0.99999	1	18051	0	-1.8656
SNRPA1	10	9.9235e-06	7.9899e-05	0.001865	781	9	-4.4296	0.64031	0.83039	1	13430	1	-4.4296
COPS8	10	9.9235e-06	7.9899e-05	0.001865	782	10	-2.7728	0.99998	0.99998	1	18013	0	-2.7728
HAUS8	10	9.9402e-06	7.9899e-05	0.001865	783	10	-1.2393	0.99999	0.99999	1	18050	0	-1.2393
RPS3A	10	1.0014e-05	8.0441e-05	0.001873	784	10	-4.8177	0.99991	0.99991	1	17917	0	-4.8177
CENPT	10	1.0019e-05	8.0441e-05	0.001873	785	7	-1.4264	0.22684	0.48838	1	8678	2	-1.4264
RANBP1	10	1.0065e-05	8.0982e-05	0.001883	786	10	-1.5031	0.99999	0.99999	1	18049	0	-1.5031
BCL2L1	11	1.0115e-05	0.00010157	0.0023	787	9	-1.0076	0.98244	0.98547	1	16689	1	-1.0076
HAUS4	10	1.0482e-05	8.4233e-05	0.001949	788	10	-2.9418	0.99991	0.99991	1	17869	0	-2.9418
POT1	10	1.0643e-05	8.5045e-05	0.001965	789	9	-3.6951	0.99432	0.99443	1	17134	0	-3.6951
ZNHIT1	10	1.0784e-05	8.7483e-05	0.002019	790	8	-2.0502	0.564	0.78779	1	12818	1	-2.0502
ISCU	10	1.0815e-05	8.8024e-05	0.002026	791	9	-4.1299	0.94922	0.96899	1	16177	1	-4.1299
JUN	10	1.0852e-05	8.8024e-05	0.002026	792	9	-0.84912	0.93108	0.96453	1	16011	1	-0.84912
PEX10	8	1.0959e-05	8.3149e-05	0.001926	793	7	-1.453	0.19316	0.41341	0.966747	8055	1	-1.453
POLG2	10	1.1048e-05	8.8566e-05	0.002031	794	9	-0.63733	0.99748	0.99752	1	17357	0	-0.63733
C2CD5	10	1.1087e-05	8.8566e-05	0.002031	795	10	-1.4329	0.99997	0.99997	1	18006	0	-1.4329
CEP85	10	1.1092e-05	8.8566e-05	0.002031	796	9	-2.1278	0.99917	0.99918	1	17559	0	-2.1278
PRPF8	10	1.139e-05	9.0733e-05	0.002076	797	8	-1.992	0.999	0.999	1	17530	0	-1.992
KAT5	10	1.1413e-05	9.0733e-05	0.002076	798	5	-0.99105	0.95082	0.96946	1	16192	1	-0.99105
MRPL12	10	1.1488e-05	9.1275e-05	0.002083	799	10	-1.7079	0.99991	0.99991	1	17888	0	-1.7079
BANF1	10	1.1615e-05	9.1275e-05	0.002083	800	8	-1.3973	0.9961	0.99614	1	17240	0	-1.3973
RNF4	10	1.1945e-05	9.3983e-05	0.002142	801	8	-0.89026	0.95936	0.97216	1	16292	1	-0.89026
BUB1B	10	1.2006e-05	9.4525e-05	0.002152	802	8	-2.1352	0.82879	0.92116	1	15010	1	-2.1352
PLRG1	10	1.2467e-05	9.8858e-05	0.002247	803	10	-2.5928	0.99991	0.99991	1	17898	0	-2.5928
ATP6V0D1	10	1.2604e-05	0.00010102	0.002291	804	8	-2.5823	0.82468	0.91967	1	14986	2	-2.5823
CDH11	10	1.2606e-05	0.00010102	0.002291	805	10	-0.75492	0.99999	0.99999	1	18044	0	-0.75492
RPS23	10	1.2802e-05	0.00010319	0.002331	806	10	-3.5226	0.99991	0.99991	1	17924	0	-3.5226
NCAPD2	10	1.2837e-05	0.00010319	0.002331	807	9	-2.6833	0.01214	0.055998	0.480435	2100	1	-2.6833
ATP1A1	10	1.3175e-05	0.00010698	0.002414	808	8	-3.4348	0.10104	0.2933	0.863844	6077	2	-3.4348
SPC25	10	1.3248e-05	0.00010807	0.002436	809	10	-4.9515	0.99991	0.99991	1	17956	0	-4.9515
TWISTNB	10	1.3389e-05	0.00010915	0.002457	810	9	-2.4909	0.99053	0.99061	1	16948	0	-2.4909
RPS13	10	1.3418e-05	0.00010969	0.002466	811	10	-4.1431	0.99991	0.99991	1	17849	0	-4.1431
NR2C2AP	10	1.3561e-05	0.00011078	0.002487	812	9	-1.8395	0.98819	0.98828	1	16864	0	-1.8395
MRPL20	10	1.3641e-05	0.00011159	0.002503	813	7	-3.3938	0.384	0.6506	1	10866	1	-3.3938
TBP	10	1.3745e-05	0.0001124	0.002515	814	9	-2.5661	0.98223	0.98311	1	16685	1	-2.5661
SMPD3	10	1.3829e-05	0.0001124	0.002515	815	8	-1.0432	0.99961	0.99961	1	17681	0	-1.0432
PCBP2	10	1.388e-05	0.00011294	0.002521	816	9	-3.3294	0.60339	0.80965	1	13124	1	-3.3294
MRPL57	10	1.388e-05	0.00011294	0.002521	817	9	-4.8687	0.99942	0.99942	1	17630	0	-4.8687
RPL12	9	1.3883e-05	0.00011673	0.002589	818	9	-4.0256	0.99978	0.99976	1	17755	0	-4.0256
NMNAT1	10	1.4e-05	0.00011457	0.002554	819	10	-2.9709	0.99999	0.99999	1	18042	0	-2.9709
YBX1	10	1.4084e-05	0.00011565	0.002575	820	8	-2.1962	0.96007	0.97242	1	16301	1	-2.1962
ALG11	10	1.4169e-05	0.00011673	0.002589	821	9	-2.1654	0.89331	0.94857	1	15624	1	-2.1654
YKT6	10	1.4186e-05	0.00011673	0.002589	822	9	-3.6827	0.99968	0.99967	1	17701	0	-3.6827
OBFC1	10	1.4406e-05	0.00011998	0.002658	823	9	-3.4451	0.99711	0.99713	1	17320	0	-3.4451
NXT1	10	1.4435e-05	0.00012053	0.002667	824	9	-3.8352	0.99757	0.99761	1	17365	0	-3.8352
SRSF9	10	1.4665e-05	0.00012107	0.002676	825	10	-1.4557	0.99998	0.99998	1	18036	0	-1.4557
RPP30	6	1.4766e-05	8.3149e-05	0.001926	826	6	-3.9181	0.99999	0.99999	1	18040	0	-3.9181
MBTPS2	10	1.4786e-05	0.00012378	0.002732	827	10	-0.84254	0.99997	0.99997	1	17992	0	-0.84254
DDX10	10	1.4962e-05	0.00012567	0.002771	828	8	-3.9179	0.97058	0.9766	1	16463	1	-3.9179
NUBP1	10	1.5048e-05	0.00012648	0.002785	829	10	-4.6692	0.99991	0.99991	1	17804	0	-4.6692
MRPL23	10	1.5081e-05	0.00012703	0.002791	830	7	-2.9032	0.092477	0.27422	0.85161	5769	3	-2.9032
SNRNP200	10	1.51e-05	0.00012703	0.002791	831	10	-3.2738	0.99991	0.99991	1	17958	0	-3.2738
POLR2H	10	1.5235e-05	0.00012811	0.002808	832	8	-2.9565	0.89188	0.94789	1	15606	2	-2.9565
RNPC3	10	1.5246e-05	0.00012811	0.002808	833	9	-1.7041	0.99933	0.99932	1	17601	0	-1.7041
BTAF1	10	1.533e-05	0.00012865	0.002816	834	10	-2.0366	0.99998	0.99999	1	18039	0	-2.0366
TOE1	10	1.5608e-05	0.00013298	0.002908	835	10	-4.9316	0.99991	0.99991	1	17952	0	-4.9316
DNAJC11	10	1.5713e-05	0.00013353	0.002916	836	7	-1.7439	0.5124	0.75977	1	12388	2	-1.7439
TXNL4B	10	1.5835e-05	0.00013407	0.002921	837	9	-3.7609	0.09539	0.28073	0.857902	5862	1	-3.7609
ANAPC5	10	1.5918e-05	0.00013515	0.002941	838	9	-1.0126	0.99938	0.99938	1	17618	0	-1.0126
HARS2	10	1.6104e-05	0.00013786	0.002989	839	9	-3.9719	0.83166	0.92228	1	15036	1	-3.9719
NARS2	10	1.6104e-05	0.00013786	0.002989	840	10	-3.3301	0.99991	0.99991	1	17972	0	-3.3301
QRSL1	10	1.6298e-05	0.00014057	0.003041	841	10	-3.3982	0.99998	0.99998	1	18024	0	-3.3982
DHX8	10	1.6399e-05	0.00014057	0.003041	842	7	-1.6038	0.8245	0.91959	1	14985	2	-1.6038
COPB2	10	1.6983e-05	0.00014382	0.003107	843	8	-2.7646	0.85329	0.93072	1	15242	1	-2.7646
SNRPB2	10	1.7071e-05	0.00014599	0.00315	844	8	-2.2802	0.18134	0.42199	0.970949	7806	2	-2.2802
MRPS21	10	1.7163e-05	0.00014761	0.003182	845	8	-3.979	0.8117	0.91494	1	14895	1	-3.979
RFWD2	10	1.7266e-05	0.00014924	0.003209	846	9	-1.2441	0.99942	0.99942	1	17629	0	-1.2441
PCBP1	10	1.7268e-05	0.00014924	0.003209	847	10	-2.7765	0.99996	0.99996	1	17991	0	-2.7765
TSR1	10	1.7327e-05	0.00014978	0.003213	848	9	-1.9014	0.97793	0.98036	1	16595	1	-1.9014
EXOSC2	10	1.7612e-05	0.00015249	0.003245	849	9	-2.7578	0.99975	0.99975	1	17738	0	-2.7578
ILF2	10	1.7623e-05	0.00015249	0.003245	850	10	-4.054	0.99998	0.99998	1	18029	0	-4.054
HAUS3	10	1.7623e-05	0.00015249	0.003245	851	10	-3.1913	0.99998	0.99998	1	18034	0	-3.1913
OGT	10	1.7623e-05	0.00015249	0.003245	852	10	-2.9387	0.99998	0.99998	1	18032	0	-2.9387
METTL16	10	1.7623e-05	0.00015249	0.003245	853	10	-2.803	0.99998	0.99998	1	18033	0	-2.803
POLR3F	10	1.7663e-05	0.00015249	0.003245	854	9	-2.2782	0.99855	0.99857	1	17467	0	-2.2782
MBNL1	10	1.7906e-05	0.00015411	0.003275	855	8	-2.0042	0.87966	0.94218	1	15485	1	-2.0042
EFTUD1	8	1.7996e-05	0.00013732	0.002984	856	8	-4.9827	0.99943	0.99944	1	17633	0	-4.9827
EIF1	10	1.8054e-05	0.00015519	0.003295	857	8	-1.2214	0.84057	0.9257	1	15106	1	-1.2214
MRPL14	10	1.8379e-05	0.00015899	0.003367	858	8	-2.4826	0.8747	0.93998	1	15433	1	-2.4826
EARS2	10	1.8553e-05	0.00016061	0.003394	859	7	-3.4404	0.74766	0.89297	1	14449	2	-3.4404
RPL23	10	1.8587e-05	0.00016061	0.003394	860	9	-3.6145	0.86245	0.93458	1	15318	1	-3.6145
MMS22L	10	1.8654e-05	0.00016169	0.003413	861	8	-1.4514	0.92274	0.96282	1	15948	1	-1.4514
CEP152	10	1.8713e-05	0.00016278	0.003432	862	8	-1.7596	0.99877	0.99878	1	17500	0	-1.7596
SRPRB	10	1.8969e-05	0.00016549	0.003485	863	9	-1.5454	0.97371	0.97808	1	16503	1	-1.5454
PMPCB	10	1.9243e-05	0.00016765	0.003526	864	8	-3.9638	0.98977	0.9899	1	16918	0	-3.9638
POP7	10	1.9545e-05	0.00017036	0.003579	865	9	-3.8674	0.038909	0.14308	0.680886	3780	1	-3.8674
ATP5F1	10	1.9633e-05	0.0001709	0.003586	866	9	-1.7347	0.99361	0.9937	1	17100	0	-1.7347
C16orf80	10	1.9719e-05	0.00017144	0.003594	867	7	-3.1344	0.23255	0.49637	1	8793	2	-3.1344
VARS	9	1.9729e-05	0.00015628	0.003314	868	6	-4.9028	0.48556	0.72057	1	12124	2	-4.9028
TRAPPC3	10	1.9876e-05	0.00017253	0.003612	869	8	-3.1987	0.95034	0.96933	1	16187	1	-3.1987
ESF1	10	1.9999e-05	0.00017361	0.003631	870	9	-3.3948	0.97296	0.9777	1	16493	1	-3.3948
TOP1	10	2.0128e-05	0.00017415	0.003638	871	8	-1.735	0.95642	0.97118	1	16259	1	-1.735
PPIH	10	2.0585e-05	0.00017957	0.003747	872	9	-1.8349	0.99538	0.99545	1	17190	0	-1.8349
CDK13	3	2.0617e-05	6.8524e-05	0.001648	873	3	-2.7202	0.99998	0.99998	1	18021	0	-2.7202
FTSJ3	10	2.1088e-05	0.00018174	0.003788	874	10	-4.1269	0.99991	0.99991	1	17922	0	-4.1269
OSBP	7	2.1125e-05	0.00013407	0.002921	875	7	-4.7335	0.99855	0.99856	1	17469	0	-4.7335
RTTN	10	2.1312e-05	0.00018336	0.003817	876	9	-2.0392	0.99927	0.99927	1	17587	0	-2.0392
SF3A2	10	2.1652e-05	0.00018445	0.003835	877	10	-4.7039	0.99991	0.99991	1	17853	0	-4.7039
RPLP1	10	2.1835e-05	0.00018553	0.003854	878	10	-3.1422	0.99998	0.99998	1	18011	0	-3.1422
SAMD1	10	2.2019e-05	0.00018661	0.003867	879	10	-2.3844	0.99998	0.99998	1	18010	0	-2.3844
PSMG3	10	2.2025e-05	0.00018661	0.003867	880	9	-3.3343	0.99974	0.99974	1	17730	0	-3.3343
PSMD3	10	2.2058e-05	0.00018715	0.003874	881	10	-0.7906	0.99998	0.99998	1	18016	0	-0.7906
RAD1	10	2.2304e-05	0.00018878	0.003899	882	5	-0.87459	0.98449	0.98485	1	16747	1	-0.87459
N6AMT1	10	2.232e-05	0.00018878	0.003899	883	9	-2.5354	0.84486	0.92738	1	15148	1	-2.5354
ISG20L2	10	2.2423e-05	0.00018986	0.003917	884	8	-1.6745	0.67762	0.85174	1	13779	2	-1.6745
EXOSC9	10	2.2502e-05	0.00019095	0.003935	885	9	-2.0132	0.99855	0.99857	1	17466	0	-2.0132
GTPBP10	10	2.2785e-05	0.00019203	0.003953	886	10	-2.2249	0.99998	0.99998	1	18014	0	-2.2249
MRPL9	10	2.2829e-05	0.00019257	0.003955	887	9	-1.5739	0.04057	0.14752	0.689475	3846	1	-1.5739
RPA2	10	2.2831e-05	0.00019257	0.003955	888	7	-0.91494	0.30853	0.58067	1	9971	2	-0.91494
PSMB1	10	2.2947e-05	0.00019311	0.003957	889	8	-1.0832	0.82354	0.91924	1	14980	1	-1.0832
ACO2	10	2.2965e-05	0.00019311	0.003957	890	9	-2.9215	0.63044	0.82491	1	13352	1	-2.9215
PHF12	10	2.3087e-05	0.0001942	0.003975	891	9	-1.0242	0.99937	0.99936	1	17613	0	-1.0242
FAM208A	10	2.3353e-05	0.00019745	0.004032	892	10	-2.9515	0.99991	0.99991	1	17892	0	-2.9515
RPL4	10	2.3395e-05	0.00019745	0.004032	893	9	-3.6692	0.18474	0.42717	0.97486	7866	1	-3.6692
MAT2A	10	2.3653e-05	0.00019907	0.004047	894	9	-4.1972	0.9912	0.99123	1	16985	0	-4.1972
TRIM37	10	2.3712e-05	0.00019907	0.004047	895	8	-1.8421	0.9591	0.97208	1	16288	1	-1.8421
HUS1	10	2.3858e-05	0.00019961	0.004054	896	8	-1.248	0.93209	0.96475	1	16016	1	-1.248
SRSF2	7	2.4096e-05	0.00014978	0.003213	897	4	-3.1842	0.32511	0.5467	1	10161	3	-3.1842
CDAN1	7	2.4107e-05	0.00015005	0.003215	898	7	-3.6332	0.99953	0.99953	1	17656	0	-3.6332
ATP6V1A	10	2.4315e-05	0.00020395	0.004137	899	9	-1.8331	0.58079	0.797	1	12945	1	-1.8331
PPAT	10	2.4431e-05	0.00020557	0.004166	900	9	-4.0711	0.21837	0.47635	1	8522	1	-4.0711
ZNF658B	10	2.4591e-05	0.00020828	0.004216	901	10	-2.0762	0.99991	0.99991	1	17928	0	-2.0762
IL34	10	2.5224e-05	0.00021586	0.004365	902	9	-1.6854	0.99911	0.99912	1	17545	0	-1.6854
ZBTB7B	10	2.5504e-05	0.00021911	0.004425	903	8	-1.0795	0.98829	0.98837	1	16867	0	-1.0795
OTOP1	9	2.556e-05	0.00019907	0.004047	904	8	-2.2236	0.9994	0.99938	1	17623	0	-2.2236
USP5	10	2.559e-05	0.00021965	0.004427	905	6	-2.3966	0.41172	0.67551	1	11222	4	-2.3966
SAP30BP	10	2.5653e-05	0.00021965	0.004427	906	7	-2.9532	0.81583	0.91642	1	14927	2	-2.9532
NPLOC4	10	2.5861e-05	0.00022074	0.004443	907	8	-1.7734	0.25421	0.52639	1	9207	2	-1.7734
DPEP3	8	2.6104e-05	0.00019853	0.004047	908	5	-1.265	0.33135	0.58036	1	10220	3	-1.265
USP37	10	2.6184e-05	0.00022399	0.004504	909	9	-3.0083	0.78192	0.90471	1	14682	1	-3.0083
ACTL6A	10	2.6317e-05	0.00022616	0.004542	910	10	-3.2997	0.99997	0.99997	1	18007	0	-3.2997
CENPK	10	2.6875e-05	0.00022941	0.004603	911	10	-3.0769	0.99991	0.99991	1	17916	0	-3.0769
NFRKB	10	2.711e-05	0.00022995	0.004609	912	8	-1.4029	0.58638	0.80013	1	12986	1	-1.4029
SKP1	10	2.7298e-05	0.00023049	0.004614	913	9	-3.3424	0.97851	0.9807	1	16609	1	-3.3424
PELP1	10	2.7989e-05	0.00023645	0.004728	914	8	-1.5614	0.88044	0.94254	1	15493	1	-1.5614
RPL26	10	2.806e-05	0.00023753	0.004745	915	8	-3.1604	0.9689	0.97588	1	16427	1	-3.1604
RBM39	10	2.8978e-05	0.00024566	0.004897	916	8	-2.1193	0.90264	0.95321	1	15737	2	-2.1193
AHCYL1	10	2.8984e-05	0.00024566	0.004897	917	8	-1.873	0.64887	0.83527	1	13499	2	-1.873
MED30	10	2.9209e-05	0.00024728	0.004913	918	10	-3.8408	0.99991	0.99991	1	17856	0	-3.8408
CDC123	10	2.9209e-05	0.00024728	0.004913	919	10	-3.9645	0.99991	0.99991	1	17847	0	-3.9645
RBPJ	10	2.9209e-05	0.00024728	0.004913	920	9	-3.0118	0.79352	0.90861	1	14758	1	-3.0118
RRS1	10	2.9344e-05	0.00024999	0.004961	921	10	-1.8364	0.99997	0.99997	1	18003	0	-1.8364
SMC2	10	2.9774e-05	0.00025324	0.005004	922	10	-4.9507	0.99991	0.99991	1	17899	0	-4.9507
POLR1A	10	2.978e-05	0.00025324	0.005004	923	9	-2.1062	0.63299	0.82633	1	13371	1	-2.1062
C9orf78	10	3.0222e-05	0.00025676	0.005068	924	10	-2.9799	0.99997	0.99997	1	18000	0	-2.9799
NDUFA1	10	3.0371e-05	0.00025811	0.005089	925	9	-1.1251	0.99844	0.99846	1	17455	0	-1.1251
RPL35	10	3.0576e-05	0.00025974	0.005116	926	9	-1.543	0.98398	0.98446	1	16734	1	-1.543
ALDOA	10	3.0996e-05	0.00026245	0.005164	927	7	-2.4107	0.96008	0.97242	1	16302	1	-2.4107
CSE1L	10	3.1426e-05	0.0002657	0.005222	928	8	-4.2219	0.99552	0.99557	1	17198	0	-4.2219
PSMD6	17	3.1907e-05	0.00034587	0.006634	929	10	-0.73528	0.63682	0.88238	1	13397	4	-0.73528
HEATR6	10	3.197e-05	0.00027057	0.005312	930	9	-1.3098	0.97996	0.98158	1	16648	1	-1.3098
EBNA1BP2	10	3.2193e-05	0.00027274	0.005349	931	8	-1.3359	0.17222	0.40807	0.963661	7610	1	-1.3359
CRLS1	10	3.2262e-05	0.00027328	0.005354	932	10	-2.5287	0.99997	0.99997	1	17995	0	-2.5287
EIF2B4	10	3.2342e-05	0.00027382	0.005359	933	9	-1.3178	0.97878	0.98086	1	16612	1	-1.3178
PTDSS1	10	3.2789e-05	0.00027653	0.005406	934	7	-2.7133	0.44465	0.70468	1	11618	2	-2.7133
RBMX	8	3.2797e-05	0.00025324	0.005004	935	8	-3.3478	0.99997	0.99997	1	17994	0	-3.3478
FRG1	8	3.2797e-05	0.00025324	0.005004	936	8	-3.2845	0.99997	0.99997	1	17993	0	-3.2845
SNRPB	10	3.3728e-05	0.00028303	0.005527	937	10	-4.4985	0.99991	0.99991	1	17855	0	-4.4985
DCPS	10	3.4466e-05	0.0002917	0.00569	938	8	-1.5988	0.89903	0.95141	1	15698	2	-1.5988
PPA1	10	3.4511e-05	0.00029224	0.005695	939	6	-1.4209	0.21567	0.47252	1	8482	2	-1.4209
IARS2	10	3.5429e-05	0.00030145	0.005862	940	9	-1.2025	0.47155	0.7282	1	11959	1	-1.2025
RFK	10	3.6341e-05	0.00031012	0.006011	941	10	-2.9469	0.99991	0.99991	1	17825	0	-2.9469
GRPEL1	10	3.6472e-05	0.00031012	0.006011	942	8	-2.1492	0.99644	0.99647	1	17271	0	-2.1492
MRPL34	10	3.6503e-05	0.00031066	0.006015	943	6	-3.0037	0.29936	0.57202	1	9846	3	-3.0037
EIF2AK4	10	3.6662e-05	0.0003112	0.006019	944	8	-1.667	0.88409	0.9442	1	15522	1	-1.667
COPB1	10	3.6981e-05	0.00031445	0.006076	945	7	-2.4831	0.30414	0.57654	1	9910	3	-2.4831
TBCC	10	3.7441e-05	0.0003177	0.006132	946	8	-2.388	0.50474	0.75565	1	12346	1	-2.388
MRGBP	10	3.7522e-05	0.00031824	0.006136	947	10	-2.0627	0.99991	0.99991	1	17799	0	-2.0627
CDK10	10	3.7859e-05	0.00032041	0.006171	948	7	-1.0891	0.82087	0.91827	1	14962	1	-1.0891
TRAPPC1	10	3.8394e-05	0.00032366	0.006227	949	9	-2.0991	0.99281	0.99291	1	17065	0	-2.0991
PRPF38A	10	3.8705e-05	0.00032637	0.006273	950	10	-4.2633	0.99991	0.99991	1	17816	0	-4.2633
DHX33	10	4.0083e-05	0.00033991	0.006526	951	9	-2.7808	0.99857	0.99858	1	17474	0	-2.7808
NDUFB10	10	4.0683e-05	0.00034749	0.006651	952	9	-2.4405	0.99742	0.99746	1	17349	0	-2.4405
AMBRA1	10	4.0908e-05	0.00034966	0.006685	953	10	-2.2062	0.99996	0.99996	1	17988	0	-2.2062
NCAPG	10	4.1788e-05	0.0003586	0.006849	954	10	-1.8841	0.99996	0.99996	1	17987	0	-1.8841
DOLK	10	4.2036e-05	0.00036049	0.006878	955	9	-2.7139	0.93733	0.96593	1	16072	1	-2.7139
USP7	10	4.2087e-05	0.00036104	0.006881	956	6	-0.92789	0.99197	0.99202	1	17031	0	-0.92789
SLC25A22	10	4.2222e-05	0.00036185	0.006889	957	8	-1.1344	0.99447	0.99458	1	17141	0	-1.1344
PAK1IP1	10	4.3396e-05	0.0003697	0.006991	958	9	-3.8102	0.99384	0.99393	1	17113	0	-3.8102
STRAP	10	4.3533e-05	0.00037024	0.006991	959	10	-2.8384	0.99991	0.99991	1	17938	0	-2.8384
PRUNE	10	4.3533e-05	0.00037024	0.006991	960	9	-1.953	0.76775	0.90012	1	14586	1	-1.953
CWC25	10	4.3533e-05	0.00037024	0.006991	961	9	-1.7463	0.98771	0.98782	1	16841	0	-1.7463
TELO2	10	4.3533e-05	0.00037024	0.006991	962	9	-2.3771	0.99905	0.99906	1	17540	0	-2.3771
METAP2	10	4.3533e-05	0.00037024	0.006991	963	9	-1.4135	0.15944	0.3882	0.948856	7348	1	-1.4135
PRPF6	10	4.4035e-05	0.00037404	0.007055	964	7	-1.411	0.10141	0.29416	0.86402	6090	1	-1.411
RFC4	10	4.4744e-05	0.00037837	0.00713	965	8	-1.1459	0.85684	0.93221	1	15274	2	-1.1459
ATP5H	10	4.5426e-05	0.00038108	0.007173	966	7	-1.698	0.44444	0.70449	1	11616	2	-1.698
MED31	10	4.5683e-05	0.00038162	0.007176	967	9	-1.5225	0.96597	0.97467	1	16383	1	-1.5225
ACTR8	10	4.584e-05	0.0003827	0.007189	968	9	-2.683	0.99933	0.99933	1	17605	0	-2.683
TAF7	10	4.6043e-05	0.00038541	0.007233	969	8	-2.7304	0.84055	0.92569	1	15105	1	-2.7304
MRPL16	10	4.6184e-05	0.0003865	0.007245	970	9	-4.2048	0.89077	0.94737	1	15597	1	-4.2048
ERAL1	10	4.6635e-05	0.00038866	0.007279	971	7	-1.2415	0.73352	0.88439	1	14311	1	-1.2415
SMC3	10	4.6738e-05	0.00038975	0.007291	972	8	-2.1878	0.020122	0.085658	0.565791	2727	1	-2.1878
SIRT6	10	4.7079e-05	0.000393	0.007337	973	6	-0.97675	0.033667	0.12903	0.651339	3566	4	-0.97675
MRPL40	10	4.7114e-05	0.000393	0.007337	974	9	-3.1752	0.99963	0.99963	1	17687	0	-3.1752
HNF4A	10	4.7363e-05	0.00039354	0.00734	975	7	-1.0037	0.85006	0.92939	1	15213	1	-1.0037
ANAPC15	10	4.7789e-05	0.00039625	0.007383	976	9	-1.0119	0.99958	0.99958	1	17668	0	-1.0119
SF3B5	10	4.8069e-05	0.00039895	0.007426	977	8	-3.6843	0.61927	0.81857	1	13252	1	-3.6843
TECPR1	10	4.824e-05	0.00040112	0.007451	978	9	-2.1152	0.99685	0.99686	1	17304	0	-2.1152
SGOL1	10	4.8256e-05	0.00040112	0.007451	979	9	-2.8966	0.8504	0.92953	1	15216	1	-2.8966
COA7	10	4.8626e-05	0.00040329	0.007476	980	9	-3.0023	0.97909	0.98103	1	16626	1	-3.0023
RRP9	10	4.8663e-05	0.00040329	0.007476	981	9	-1.5116	0.99944	0.99944	1	17637	0	-1.5116
HMGCR	10	4.9233e-05	0.0004087	0.007569	982	8	-1.6467	0.96968	0.97622	1	16438	1	-1.6467
CDK1	10	5.0892e-05	0.000419	0.007751	983	8	-2.5069	0.99976	0.99976	1	17743	0	-2.5069
2023-09-07	8	5.1176e-05	0.00036916	0.006991	984	8	-2.2227	0.99995	0.99995	1	17984	0	-2.2227
EIF5AL1	10	5.1183e-05	0.00042062	0.007766	985	9	-1.5237	0.99775	0.99778	1	17384	0	-1.5237
DR1	10	5.1203e-05	0.00042062	0.007766	986	10	-3.2835	0.99991	0.99991	1	17842	0	-3.2835
GEMIN5	10	5.1936e-05	0.0004255	0.007848	987	10	-4.6192	0.99991	0.99991	1	17844	0	-4.6192
NOL12	10	5.253e-05	0.00042983	0.00792	988	9	-2.3117	0.84229	0.92636	1	15120	1	-2.3117
PDRG1	10	5.3684e-05	0.00044121	0.008121	989	9	-2.5205	0.99902	0.99902	1	17534	0	-2.5205
NCAPH2	10	5.4443e-05	0.00044337	0.008148	990	8	-1.7619	0.93367	0.96512	1	16034	1	-1.7619
XRCC3	10	5.4787e-05	0.00044391	0.008148	991	9	-2.526	0.99888	0.99888	1	17515	0	-2.526
NUP153	10	5.4957e-05	0.00044446	0.008148	992	10	-1.2382	0.99991	0.99991	1	17875	0	-1.2382
DCTN4	10	5.4975e-05	0.00044446	0.008148	993	10	-2.0075	0.99991	0.99991	1	17967	0	-2.0075
DNAJC9	10	5.5944e-05	0.00045258	0.008289	994	8	-1.7559	0.99399	0.99408	1	17121	0	-1.7559
NAA38	10	5.651e-05	0.00045962	0.008409	995	6	-1.6753	0.60696	0.81165	1	13159	3	-1.6753
C10orf2	10	5.7501e-05	0.00046883	0.008562	996	7	-2.5381	0.039186	0.14383	0.682581	3789	1	-2.5381
PTCD3	10	5.7588e-05	0.00046937	0.008562	997	10	-3.7762	0.99991	0.99991	1	17910	0	-3.7762
DPH5	10	5.7588e-05	0.00046937	0.008562	998	8	-3.5065	0.45321	0.71213	1	11716	2	-3.5065
RPL9	10	5.8385e-05	0.00047642	0.008682	999	10	-4.8961	0.99991	0.99991	1	17864	0	-4.8961
SSBP1	10	5.8548e-05	0.00047858	0.008713	1000	7	-2.5746	0.71545	0.87362	1	14134	2	-2.5746
MYBBP1A	10	5.8581e-05	0.00047912	0.008714	1001	8	-1.1661	0.7917	0.90801	1	14744	1	-1.1661
GTF2H4	10	5.868e-05	0.00048021	0.008725	1002	7	-1.146	0.66827	0.84635	1	13668	3	-1.146
ECT2	10	5.9306e-05	0.00048779	0.008845	1003	7	-2.6373	0.39283	0.6586	1	10981	2	-2.6373
NAF1	10	6.1396e-05	0.00050621	0.009161	1004	8	-1.1863	0.98188	0.98284	1	16676	1	-1.1863
HAUS2	10	6.2207e-05	0.00051542	0.009318	1005	8	-2.0871	0.58252	0.79796	1	12963	2	-2.0871
SNW1	10	6.2759e-05	0.00051867	0.009368	1006	8	-1.4471	0.13712	0.35287	0.921654	6869	2	-1.4471
FAM91A1	9	6.3123e-05	0.00048075	0.008726	1007	7	-1.6503	0.66696	0.84251	1	13655	1	-1.6503
FIBP	10	6.3491e-05	0.00052517	0.009476	1008	9	-1.4096	0.99977	0.99977	1	17750	0	-1.4096
HSCB	10	6.3635e-05	0.00052571	0.009476	1009	10	-3.3676	0.99991	0.99991	1	17851	0	-3.3676
SF3B4	10	6.4374e-05	0.00053167	0.009565	1010	9	-4.7528	0.95443	0.97054	1	16228	1	-4.7528
COPS2	10	6.4634e-05	0.00053221	0.009565	1011	6	-1.5284	0.58669	0.8003	1	12990	2	-1.5284
DDX28	6	6.5689e-05	0.00034749	0.006651	1012	6	-1.6101	0.99993	0.99994	1	17983	0	-1.6101
ADIPOR2	10	6.5799e-05	0.00054142	0.009721	1013	8	-1.6424	0.63098	0.82519	1	13356	1	-1.6424
NPAT	10	6.6061e-05	0.00054358	0.00975	1014	8	-1.5813	0.77319	0.90187	1	14615	1	-1.5813
IARS	10	6.6222e-05	0.0005444	0.009755	1015	9	-3.99	0.99349	0.99358	1	17094	0	-3.99
TUBGCP3	10	6.6475e-05	0.00054629	0.00978	1016	8	-2.4637	0.85106	0.9298	1	15224	2	-2.4637
UBA3	10	6.6744e-05	0.000549	0.009809	1017	9	-2.0735	0.96994	0.97632	1	16447	1	-2.0735
RPL15	10	6.6845e-05	0.00054954	0.009809	1018	10	-1.8198	0.99991	0.99991	1	17831	0	-1.8198
MIS12	10	6.6997e-05	0.00055009	0.009809	1019	7	-1.9339	0.67631	0.85098	1	13771	3	-1.9339
PAPOLA	10	6.7042e-05	0.00055063	0.009809	1020	8	-2.028	0.78497	0.9057	1	14701	1	-2.028
HNRNPK	10	6.709e-05	0.00055063	0.009809	1021	9	-2.7232	0.67423	0.84978	1	13745	1	-2.7232
CDC16	10	6.7568e-05	0.00055442	0.009867	1022	6	-3.4668	0.67638	0.85101	1	13772	3	-3.4668
CRNKL1	10	6.7884e-05	0.00055713	0.009896	1023	9	-1.8959	0.99463	0.99473	1	17153	0	-1.8959
ORC5	10	6.7884e-05	0.00055713	0.009896	1024	9	-2.7096	0.054808	0.1845	0.750459	4421	1	-2.7096
THG1L	10	6.818e-05	0.00055929	0.009925	1025	9	-3.4768	0.82304	0.91906	1	14972	1	-3.4768
LIN52	10	6.8341e-05	0.00055984	0.009925	1026	7	-2.5607	0.16057	0.38995	0.949943	7374	2	-2.5607
EWSR1	10	6.8823e-05	0.00056309	0.009963	1027	8	-1.5433	0.99734	0.99738	1	17340	0	-1.5433
RPS7	10	6.8853e-05	0.00056309	0.009963	1028	9	-2.2846	0.98945	0.98956	1	16903	0	-2.2846
THOC2	10	6.9134e-05	0.00056525	0.009973	1029	8	-4.8837	0.51821	0.76294	1	12436	1	-4.8837
MRPS23	10	6.9388e-05	0.00056525	0.009973	1030	9	-1.8599	0.45154	0.71067	1	11695	1	-1.8599
POLR3K	10	6.9398e-05	0.00056525	0.009973	1031	6	-3.2488	0.49861	0.75151	1	12285	3	-3.2488
RPS3	10	7.0021e-05	0.00056634	0.009982	1032	8	-1.6165	0.99914	0.99915	1	17552	0	-1.6165
DARS	9	7.0469e-05	0.00053004	0.009545	1033	7	-3.7049	0.9966	0.99664	1	17286	0	-3.7049
POP4	10	7.0842e-05	0.00057392	0.010106	1034	8	-2.3849	0.97638	0.9795	1	16558	1	-2.3849
ZSWIM8	10	7.2003e-05	0.00058421	0.010268	1035	9	-2.235	0.44536	0.70527	1	11629	1	-2.235
DDX52	10	7.2905e-05	0.00059017	0.010362	1036	9	-2.3998	0.99969	0.99968	1	17704	0	-2.3998
ZC3H4	10	7.372e-05	0.00059559	0.010447	1037	8	-2.83	0.99925	0.99925	1	17581	0	-2.83
METTL14	10	7.4495e-05	0.00060155	0.010542	1038	10	-3.4743	0.99991	0.99991	1	17814	0	-3.4743
SAE1	10	7.5136e-05	0.00060913	0.010664	1039	7	-4.4782	0.55346	0.78206	1	12729	3	-4.4782
GTPBP8	10	7.5396e-05	0.00061238	0.01071	1040	9	-1.6873	0.99682	0.99683	1	17301	0	-1.6873
BCAR1	10	7.5432e-05	0.00061292	0.01071	1041	9	-0.80799	0.99946	0.99946	1	17640	0	-0.80799
MROH6	10	7.5729e-05	0.00061455	0.010728	1042	9	-0.98914	0.93723	0.96591	1	16071	1	-0.98914
RPAIN	10	7.6014e-05	0.00061725	0.010765	1043	7	-0.82114	0.78986	0.90739	1	14733	2	-0.82114
KLF16	4	7.7078e-05	0.0002963	0.005768	1044	4	-2.1835	0.99992	0.99992	1	17982	0	-2.1835
COX5B	10	7.788e-05	0.00063026	0.010982	1045	9	-1.5376	0.99702	0.99703	1	17315	0	-1.5376
CENPL	10	7.8045e-05	0.00063242	0.011008	1046	10	-2.1329	0.99991	0.99991	1	17789	0	-2.1329
GABPB1	10	7.8098e-05	0.00063296	0.011008	1047	7	-2.4829	0.27902	0.55279	1	9582	3	-2.4829
LSM3	10	7.8191e-05	0.00063405	0.011016	1048	7	-1.7703	0.2373	0.50293	1	8873	1	-1.7703
ANAPC1	4	7.907e-05	0.0003047	0.005918	1049	3	-2.2458	0.80605	0.80699	1	14856	1	-2.2458
ANKRD32	10	7.9666e-05	0.00064813	0.011135	1050	10	-2.8114	0.99991	0.99991	1	17930	0	-2.8114
NOP58	10	7.9743e-05	0.00064813	0.011135	1051	10	-3.7452	0.99991	0.99991	1	17817	0	-3.7452
RTCB	10	7.9948e-05	0.0006503	0.011135	1052	9	-3.8099	0.99971	0.9997	1	17711	0	-3.8099
OGDH	10	7.9948e-05	0.0006503	0.011135	1053	8	-2.2842	0.2132	0.46892	0.998245	8436	1	-2.2842
ACTR5	5	8.0101e-05	0.00036591	0.00696	1054	4	-1.4614	0.95972	0.95989	1	16299	0	-1.4614
CPSF4	10	8.3593e-05	0.00067467	0.011135	1055	9	-3.6799	0.9997	0.99969	1	17708	0	-3.6799
POLE2	12	8.367e-05	0.0007608	0.011988	1056	11	-1.4823	0.99777	0.99777	1	17385	0	-1.4823
BNIP1	10	8.4279e-05	0.00067847	0.011135	1057	8	-1.6522	0.98513	0.98535	1	16763	1	-1.6522
WDR3	10	8.5664e-05	0.00068822	0.011135	1058	8	-2.251	0.99533	0.9954	1	17187	0	-2.251
ARFRP1	10	8.6464e-05	0.00069255	0.011135	1059	8	-1.0171	0.99736	0.9974	1	17341	0	-1.0171
ZMYND8	12	8.6983e-05	0.00078355	0.012293	1060	7	-0.899	0.96128	0.98356	1	16325	1	-0.899
CFHR5	10	8.7747e-05	0.00070122	0.011135	1061	10	-1.3446	0.99991	0.99991	1	17980	0	-1.3446
RNASEH1	10	8.7747e-05	0.00070122	0.011135	1062	10	-1.5846	0.99991	0.99991	1	17902	0	-1.5846
PFDN6	10	8.7747e-05	0.00070122	0.011135	1063	10	-2.9462	0.99991	0.99991	1	17976	0	-2.9462
THEM4	10	8.7747e-05	0.00070122	0.011135	1064	10	-2.6768	0.99991	0.99991	1	17820	0	-2.6768
NARFL	10	8.7747e-05	0.00070122	0.011135	1065	10	-2.5635	0.99991	0.99991	1	17918	0	-2.5635
LAS1L	10	8.7747e-05	0.00070122	0.011135	1066	10	-2.3461	0.99991	0.99991	1	17927	0	-2.3461
CDCA5	10	8.7747e-05	0.00070122	0.011135	1067	10	-1.103	0.99991	0.99991	1	17965	0	-1.103
PPRC1	10	8.7747e-05	0.00070122	0.011135	1068	10	-1.0113	0.99991	0.99991	1	17871	0	-1.0113
CD58	10	8.7747e-05	0.00070122	0.011135	1069	10	-1.1059	0.99991	0.99991	1	17885	0	-1.1059
UBAP2L	10	8.7747e-05	0.00070122	0.011135	1070	10	-3.3756	0.99991	0.99991	1	17834	0	-3.3756
STT3A	10	8.7747e-05	0.00070122	0.011135	1071	10	-1.6544	0.99991	0.99991	1	17872	0	-1.6544
NCBP1	10	8.7747e-05	0.00070122	0.011135	1072	10	-1.4361	0.99991	0.99991	1	17870	0	-1.4361
CENPF	10	8.7747e-05	0.00070122	0.011135	1073	10	-2.0035	0.99991	0.99991	1	17792	0	-2.0035
YAE1D1	10	8.7747e-05	0.00070122	0.011135	1074	10	-1.4848	0.99991	0.99991	1	17908	0	-1.4848
CMTR1	10	8.7747e-05	0.00070122	0.011135	1075	10	-1.52	0.99991	0.99991	1	17933	0	-1.52
CLEC4E	10	8.7747e-05	0.00070122	0.011135	1076	10	-1.1257	0.99991	0.99991	1	17963	0	-1.1257
TAF1A	10	8.7747e-05	0.00070122	0.011135	1077	10	-1.8791	0.99991	0.99991	1	17974	0	-1.8791
COPS6	10	8.7747e-05	0.00070122	0.011135	1078	10	-3.4542	0.99991	0.99991	1	17900	0	-3.4542
WTAP	10	8.7747e-05	0.00070122	0.011135	1079	10	-2.0158	0.99991	0.99991	1	17857	0	-2.0158
YEATS4	10	8.7747e-05	0.00070122	0.011135	1080	10	-2.4076	0.99991	0.99991	1	17867	0	-2.4076
WBP4	10	8.7747e-05	0.00070122	0.011135	1081	10	-2.1026	0.99991	0.99991	1	17948	0	-2.1026
ORAOV1	10	8.7747e-05	0.00070122	0.011135	1082	10	-2.8084	0.99991	0.99991	1	17884	0	-2.8084
CEP63	10	8.7747e-05	0.00070122	0.011135	1083	10	-1.7783	0.99991	0.99991	1	17835	0	-1.7783
RPS24	10	8.7747e-05	0.00070122	0.011135	1084	10	-3.7049	0.99991	0.99991	1	17862	0	-3.7049
HPGDS	10	8.7747e-05	0.00070122	0.011135	1085	10	-2.1867	0.99991	0.99991	1	17962	0	-2.1867
MND1	10	8.7747e-05	0.00070122	0.011135	1086	10	-1.0542	0.99991	0.99991	1	17889	0	-1.0542
C10orf131	10	8.7747e-05	0.00070122	0.011135	1087	10	-1.5142	0.99991	0.99991	1	17897	0	-1.5142
SRP72	10	8.7747e-05	0.00070122	0.011135	1088	10	-1.3557	0.99991	0.99991	1	17861	0	-1.3557
ANKRD17	10	8.7747e-05	0.00070122	0.011135	1089	10	-1.4934	0.99991	0.99991	1	17883	0	-1.4934
SLC35A5	10	8.7747e-05	0.00070122	0.011135	1090	10	-2.0628	0.99991	0.99991	1	17895	0	-2.0628
ANKLE2	10	8.7747e-05	0.00070122	0.011135	1091	10	-1.846	0.99991	0.99991	1	17802	0	-1.846
RTKN2	10	8.7747e-05	0.00070122	0.011135	1092	10	-2.1815	0.99991	0.99991	1	17798	0	-2.1815
DENR	10	8.7747e-05	0.00070122	0.011135	1093	10	-2.9198	0.99991	0.99991	1	17949	0	-2.9198
INTS4	10	8.7747e-05	0.00070122	0.011135	1094	10	-1.7307	0.99991	0.99991	1	17812	0	-1.7307
FARSB	10	8.7747e-05	0.00070122	0.011135	1095	10	-2.9663	0.99991	0.99991	1	17801	0	-2.9663
MTRNR2L7	10	8.7747e-05	0.00070122	0.011135	1096	10	-0.80936	0.99991	0.99991	1	17854	0	-0.80936
NOSTRIN	10	8.7747e-05	0.00070122	0.011135	1097	10	-1.6916	0.99991	0.99991	1	17935	0	-1.6916
PRPF39	10	8.7747e-05	0.00070122	0.011135	1098	10	-1.4897	0.99991	0.99991	1	17824	0	-1.4897
TCP1	10	8.7747e-05	0.00070122	0.011135	1099	10	-3.771	0.99991	0.99991	1	17841	0	-3.771
CMSS1	10	8.7747e-05	0.00070122	0.011135	1100	10	-2.6893	0.99991	0.99991	1	17874	0	-2.6893
MAK16	10	8.7747e-05	0.00070122	0.011135	1101	10	-1.8308	0.99991	0.99991	1	17821	0	-1.8308
CHMP2B	10	8.7747e-05	0.00070122	0.011135	1102	10	-2.0299	0.99991	0.99991	1	17830	0	-2.0299
SRP54	10	8.7747e-05	0.00070122	0.011135	1103	10	-4.1297	0.99991	0.99991	1	17826	0	-4.1297
RTF1	10	8.7747e-05	0.00070122	0.011135	1104	10	-1.8026	0.99991	0.99991	1	17913	0	-1.8026
LRRC63	10	8.7747e-05	0.00070122	0.011135	1105	10	-0.96791	0.99991	0.99991	1	17860	0	-0.96791
WDR75	10	8.7747e-05	0.00070122	0.011135	1106	10	-2.3713	0.99991	0.99991	1	17832	0	-2.3713
NDC1	10	8.7747e-05	0.00070122	0.011135	1107	10	-2.125	0.99991	0.99991	1	17919	0	-2.125
RSL1D1	10	8.7747e-05	0.00070122	0.011135	1108	10	-1.7389	0.99991	0.99991	1	17848	0	-1.7389
TMEM116	10	8.7747e-05	0.00070122	0.011135	1109	10	-3.2457	0.99991	0.99991	1	17878	0	-3.2457
TSEN15	10	8.7747e-05	0.00070122	0.011135	1110	10	-1.6836	0.99991	0.99991	1	17806	0	-1.6836
NUF2	10	8.7747e-05	0.00070122	0.011135	1111	10	-2.0035	0.99991	0.99991	1	17911	0	-2.0035
OSTC	10	8.7747e-05	0.00070122	0.011135	1112	10	-1.5305	0.99991	0.99991	1	17858	0	-1.5305
MRPL30	10	8.7747e-05	0.00070122	0.011135	1113	10	-1.6268	0.99991	0.99991	1	17907	0	-1.6268
PRKRA	10	8.7747e-05	0.00070122	0.011135	1114	10	-2.6469	0.99991	0.99991	1	17915	0	-2.6469
POMP	10	8.7747e-05	0.00070122	0.011135	1115	10	-1.3069	0.99991	0.99991	1	17823	0	-1.3069
TRNAU1AP	10	8.7747e-05	0.00070122	0.011135	1116	10	-1.2626	0.99991	0.99991	1	17833	0	-1.2626
GTF3C3	10	8.7747e-05	0.00070122	0.011135	1117	10	-0.89197	0.99991	0.99991	1	17957	0	-0.89197
AKIRIN2	10	8.7747e-05	0.00070122	0.011135	1118	10	-1.4988	0.99991	0.99991	1	17943	0	-1.4988
KRI1	10	8.7747e-05	0.00070122	0.011135	1119	10	-2.0431	0.99991	0.99991	1	17800	0	-2.0431
CDC5L	10	8.7747e-05	0.00070122	0.011135	1120	10	-2.5315	0.99991	0.99991	1	17780	0	-2.5315
SNRPD1	10	8.7747e-05	0.00070122	0.011135	1121	10	-3.3237	0.99991	0.99991	1	17914	0	-3.3237
PCDP1	10	8.7747e-05	0.00070122	0.011135	1122	10	-0.80936	0.99991	0.99991	1	17815	0	-0.80936
KBTBD2	10	8.7747e-05	0.00070122	0.011135	1123	10	-0.86612	0.99991	0.99991	1	17873	0	-0.86612
CINP	10	8.7747e-05	0.00070122	0.011135	1124	10	-1.8866	0.99991	0.99991	1	17921	0	-1.8866
PFDN2	10	8.7747e-05	0.00070122	0.011135	1125	10	-2.8697	0.99991	0.99991	1	17904	0	-2.8697
WBSCR22	10	8.7747e-05	0.00070122	0.011135	1126	10	-1.5681	0.99991	0.99991	1	17795	0	-1.5681
WDR12	10	8.7747e-05	0.00070122	0.011135	1127	10	-1.8775	0.99991	0.99991	1	17979	0	-1.8775
GABPA	10	8.7747e-05	0.00070122	0.011135	1128	10	-2.1357	0.99991	0.99991	1	17852	0	-2.1357
DCAF15	10	8.7747e-05	0.00070122	0.011135	1129	10	-2.3039	0.99991	0.99991	1	17929	0	-2.3039
UTP23	10	8.7747e-05	0.00070122	0.011135	1130	10	-2.1322	0.99991	0.99991	1	17886	0	-2.1322
LSM12	10	8.7747e-05	0.00070122	0.011135	1131	10	-3.4216	0.99991	0.99991	1	17951	0	-3.4216
FAM69A	10	8.7747e-05	0.00070122	0.011135	1132	10	-1.8474	0.99991	0.99991	1	17879	0	-1.8474
MCRS1	10	8.7747e-05	0.00070122	0.011135	1133	10	-3.0309	0.99991	0.99991	1	17828	0	-3.0309
RPL6	10	8.7747e-05	0.00070122	0.011135	1134	10	-3.9728	0.99991	0.99991	1	17975	0	-3.9728
ST3GAL2	10	8.7747e-05	0.00070122	0.011135	1135	10	-1.7324	0.99991	0.99991	1	17819	0	-1.7324
L1TD1	10	8.7747e-05	0.00070122	0.011135	1136	10	-2.0591	0.99991	0.99991	1	17846	0	-2.0591
RPS27	10	8.7747e-05	0.00070122	0.011135	1137	10	-3.6167	0.99991	0.99991	1	17794	0	-3.6167
NAA35	10	8.7747e-05	0.00070122	0.011135	1138	10	-1.0467	0.99991	0.99991	1	17906	0	-1.0467
TTC1	10	8.7747e-05	0.00070122	0.011135	1139	10	-1.2283	0.99991	0.99991	1	17950	0	-1.2283
UXT	10	8.7747e-05	0.00070122	0.011135	1140	10	-3.3261	0.99991	0.99991	1	17822	0	-3.3261
KIAA1429	10	8.7747e-05	0.00070122	0.011135	1141	10	-3.1521	0.99991	0.99991	1	17894	0	-3.1521
RRP36	10	8.7747e-05	0.00070122	0.011135	1142	10	-3.3709	0.99991	0.99991	1	17953	0	-3.3709
AGTPBP1	10	8.7747e-05	0.00070122	0.011135	1143	10	-0.80936	0.99991	0.99991	1	17887	0	-0.80936
ALG13	10	8.7747e-05	0.00070122	0.011135	1144	10	-2.1757	0.99991	0.99991	1	17811	0	-2.1757
SMU1	10	8.7747e-05	0.00070122	0.011135	1145	10	-4.2523	0.99991	0.99991	1	17882	0	-4.2523
CSTF1	10	8.7747e-05	0.00070122	0.011135	1146	10	-3.0299	0.99991	0.99991	1	17939	0	-3.0299
LIAS	10	8.7747e-05	0.00070122	0.011135	1147	10	-3.0103	0.99991	0.99991	1	17838	0	-3.0103
ZNF233	10	8.7747e-05	0.00070122	0.011135	1148	10	-2.1268	0.99991	0.99991	1	17936	0	-2.1268
POLR3B	10	8.7747e-05	0.00070122	0.011135	1149	10	-3.6798	0.99991	0.99991	1	17876	0	-3.6798
OR5D13	10	8.7747e-05	0.00070122	0.011135	1150	10	-1.9534	0.99991	0.99991	1	17890	0	-1.9534
NFU1	10	8.7747e-05	0.00070122	0.011135	1151	10	-2.4822	0.99991	0.99991	1	17829	0	-2.4822
NABP2	10	8.8298e-05	0.00070392	0.011169	1152	7	-1.3429	0.77686	0.90307	1	14645	2	-1.3429
GTF2E2	10	8.8881e-05	0.00070772	0.011219	1153	9	-2.3602	0.98626	0.98638	1	16797	1	-2.3602
DHRS7B	10	8.9142e-05	0.0007088	0.011227	1154	7	-1.1933	0.41097	0.67482	1	11209	2	-1.1933
RPLP2	10	9.242e-05	0.00072911	0.011538	1155	8	-1.7982	0.97147	0.97701	1	16475	1	-1.7982
CSNK2B	10	9.3761e-05	0.00074563	0.011778	1156	9	-1.7668	0.99937	0.99936	1	17615	0	-1.7668
YPEL5	10	9.3802e-05	0.00074563	0.011778	1157	9	-1.6087	0.99111	0.99115	1	16975	0	-1.6087
INTS10	10	9.6126e-05	0.00076568	0.012034	1158	9	-2.7933	0.98238	0.98321	1	16686	1	-2.7933
RABGGTA	10	9.6126e-05	0.00076568	0.012034	1159	9	-2.4395	0.9415	0.96698	1	16118	1	-2.4395
RPN2	10	9.7846e-05	0.00078301	0.012293	1160	7	-1.9064	0.33811	0.60856	1	10311	1	-1.9064
EXOSC3	9	9.8232e-05	0.00074618	0.011778	1161	8	-1.5228	0.99695	0.99701	1	17310	0	-1.5228
BYSL	10	9.9114e-05	0.00079764	0.012504	1162	9	-0.61278	0.99802	0.99804	1	17414	0	-0.61278
CMIP	10	0.00010032	0.00080576	0.01262	1163	9	-1.5706	0.27527	0.54919	1	9520	1	-1.5706
IBA57	9	0.00010075	0.00076297	0.012012	1164	7	-2.2863	0.63058	0.81767	1	13353	1	-2.2863
EPC2	10	0.00010188	0.00081876	0.012813	1165	9	-0.58247	0.93734	0.96593	1	16073	1	-0.58247
SON	10	0.0001033	0.00083068	0.012977	1166	8	-1.8744	0.92283	0.96284	1	15950	1	-1.8744
MCMBP	10	0.0001033	0.00083068	0.012977	1167	9	-2.2996	0.97696	0.97981	1	16573	1	-2.2996
ELP2	10	0.0001048	0.00084801	0.013237	1168	9	-3.3936	0.94802	0.96867	1	16164	1	-3.3936
ACIN1	10	0.00010534	0.00085126	0.013276	1169	8	-1.2474	0.99904	0.99905	1	17536	0	-1.2474
FTH1	6	0.0001058	0.00057934	0.010192	1170	6	-2.8526	0.99989	0.9999	1	17778	0	-2.8526
ALYREF	10	0.00010622	0.00085776	0.013366	1171	7	-1.9235	0.74228	0.88966	1	14402	1	-1.9235
RTFDC1	10	0.00010765	0.00086372	0.013447	1172	8	-2.7731	0.6511	0.83649	1	13524	2	-2.7731
GPI	10	0.00010842	0.0008686	0.0135	1173	9	-1.8824	0.99814	0.99816	1	17421	0	-1.8824
CXXC1	10	0.00010846	0.0008686	0.0135	1174	8	-1.0798	0.75106	0.89484	1	14479	1	-1.0798
NCAPG2	10	0.00010897	0.00087185	0.013539	1175	7	-1.3343	0.55574	0.7833	1	12752	2	-1.3343
CFL1	10	0.00010988	0.00087347	0.013553	1176	9	-3.9405	0.99858	0.99859	1	17477	0	-3.9405
KIN	10	0.00011095	0.00088214	0.013676	1177	5	-0.72165	0.21391	0.47	0.999142	8445	3	-0.72165
TOPBP1	10	0.00011199	0.00089135	0.013807	1178	8	-2.8183	0.5789	0.79594	1	12930	2	-2.8183
SART1	10	0.00011291	0.00089893	0.013897	1179	7	-1.6084	0.21412	0.4703	0.999338	8448	2	-1.6084
GCN1L1	10	0.00011297	0.00089893	0.013897	1180	8	-2.5545	0.99873	0.99874	1	17497	0	-2.5545
NIP7	10	0.00011313	0.00089947	0.013897	1181	8	-2.1846	0.72862	0.88146	1	14265	2	-2.1846
NBAS	10	0.00011386	0.00090652	0.013994	1182	9	-1.7881	0.96837	0.97567	1	16417	1	-1.7881
VPRBP	10	0.00011488	0.00091843	0.014166	1183	9	-3.0932	0.98313	0.98379	1	16709	1	-3.0932
PSMD1	10	0.0001157	0.00092818	0.014305	1184	4	-0.32068	0.24683	0.51623	1	9069	3	-0.32068
CDC7	10	0.00011597	0.00093143	0.014343	1185	8	-1.3911	0.64318	0.83205	1	13450	1	-1.3911
MRTO4	10	0.00011685	0.00093956	0.014456	1186	9	-1.5919	0.99931	0.9993	1	17596	0	-1.5919
TRIP12	11	0.00011845	0.0010398	0.015851	1187	8	-0.9715	0.99744	0.99741	1	17351	0	-0.9715
MED10	10	0.00011862	0.00096014	0.014743	1188	8	-1.6003	0.50608	0.75639	1	12358	2	-1.6003
RPL10	10	0.00011886	0.00096069	0.014743	1189	6	-1.359	0.23923	0.50565	1	8916	1	-1.359
GCLC	10	0.000119	0.00096231	0.014756	1190	9	-1.4172	0.97587	0.97921	1	16538	1	-1.4172
PPHLN1	10	0.00012392	0.0010002	0.015325	1191	8	-1.5418	0.40164	0.6665	1	11091	2	-1.5418
TAF4	7	0.00012503	0.00075972	0.011981	1192	7	-0.95677	0.99987	0.99987	1	17777	0	-0.95677
MRPS31	10	0.00012549	0.0010121	0.015468	1193	9	-3.4163	0.10479	0.30003	0.8696	6169	1	-3.4163
TRPC4AP	10	0.00012549	0.0010121	0.015468	1194	9	-1.6038	0.66772	0.84603	1	13660	1	-1.6038
GEMIN6	10	0.00012671	0.0010224	0.015612	1195	9	-2.8699	0.94938	0.96906	1	16180	1	-2.8699
ANKRD49	10	0.00012772	0.0010284	0.01569	1196	8	-2.9631	0.95186	0.96976	1	16198	1	-2.9631
RECQL4	4	0.00012914	0.00049646	0.008993	1197	4	-1.5805	0.99901	0.999	1	17531	0	-1.5805
NDRG3	10	0.0001293	0.0010457	0.015928	1198	9	-1.9172	0.979	0.98098	1	16620	1	-1.9172
SMS	10	0.00013028	0.0010544	0.016047	1199	9	-1.6899	0.99976	0.99977	1	17746	0	-1.6899
NCAPH	10	0.00013081	0.0010576	0.016083	1200	7	-1.1493	0.33505	0.60573	1	10267	1	-1.1493
ELP4	10	0.00013265	0.0010712	0.016262	1201	8	-0.94424	0.99955	0.99954	1	17660	0	-0.94424
CIAPIN1	10	0.00013461	0.0010864	0.016478	1202	7	-1.4325	0.67124	0.84805	1	13703	2	-1.4325
SNRNP35	10	0.00013508	0.0010939	0.01658	1203	8	-3.025	0.96177	0.97304	1	16328	1	-3.025
PWP2	10	0.00013797	0.0011172	0.016919	1204	9	-1.5421	0.99931	0.99931	1	17597	0	-1.5421
CYCS	10	0.00013867	0.0011264	0.017044	1205	9	-1.8837	0.9997	0.99969	1	17707	0	-1.8837
NAA50	10	0.00014081	0.0011405	0.017243	1206	9	-2.3443	0.99973	0.99973	1	17721	0	-2.3443
SLC25A3	10	0.00014113	0.0011443	0.017286	1207	9	-2.4415	0.99941	0.99941	1	17626	0	-2.4415
EIF3B	10	0.00014161	0.0011465	0.017304	1208	8	-1.6471	0.69681	0.8628	1	13959	2	-1.6471
RPS19BP1	10	0.00014481	0.0011633	0.017543	1209	7	-1.2309	0.91554	0.96002	1	15889	1	-1.2309
DIMT1	10	0.00014662	0.0011736	0.017684	1210	9	-1.7335	0.99977	0.99978	1	17753	0	-1.7335
ADAT2	10	0.00014749	0.0011817	0.017792	1211	7	-1.0889	0.62066	0.81934	1	13262	2	-1.0889
MED1	10	0.00014814	0.0011871	0.017858	1212	9	-1.3418	0.018654	0.08039	0.554084	2612	1	-1.3418
ARID4B	10	0.00014897	0.0011947	0.017958	1213	8	-1.1897	0.96394	0.97384	1	16353	1	-1.1897
RRP12	10	0.00014924	0.0011977	0.017988	1214	8	-2.7814	0.58247	0.79794	1	12962	2	-2.7814
USP22	10	0.00015035	0.0012109	0.018172	1215	9	-0.69339	0.99916	0.99917	1	17556	0	-0.69339
ZMAT2	10	0.00015103	0.0012164	0.018224	1216	8	-2.197	0.91918	0.96201	1	15924	1	-2.197
C7orf26	10	0.00015302	0.0012326	0.018437	1217	9	-2.3986	0.56425	0.78792	1	12821	1	-2.3986
KRR1	10	0.00015484	0.0012434	0.018584	1218	7	-2.0253	0.7975	0.91	1	14795	1	-2.0253
ADNP	10	0.00015497	0.0012467	0.018617	1219	7	-1.4027	0.80517	0.9127	1	14849	2	-1.4027
CENPI	10	0.00015553	0.0012521	0.018683	1220	9	-1.2273	0.99977	0.99978	1	17754	0	-1.2273
LIG1	14	0.000156	0.0014065	0.020682	1221	11	-0.69094	0.81985	0.94365	1	14957	2	-0.69094
GPR61	10	0.00015618	0.0012581	0.018741	1222	9	-0.87393	0.75266	0.89536	1	14488	1	-0.87393
RB1CC1	10	0.00015937	0.0012787	0.019032	1223	9	-0.77027	0.39549	0.66093	1	11017	1	-0.77027
TCEB1	10	0.00015963	0.0012803	0.019041	1224	8	-3.6933	0.33807	0.60852	1	10310	1	-3.6933
FKBPL	10	0.00016036	0.0012852	0.019098	1225	7	-1.6608	0.78942	0.90725	1	14730	2	-1.6608
RBM8A	10	0.00016192	0.0012987	0.019283	1226	6	-1.9849	0.61257	0.8148	1	13204	3	-1.9849
CUL2	10	0.00016251	0.0013014	0.019308	1227	7	-1.0467	0.92256	0.96279	1	15946	1	-1.0467
EXOSC8	10	0.00016334	0.0013063	0.019349	1228	8	-1.6222	0.79394	0.90876	1	14760	1	-1.6222
MRPL21	10	0.00016334	0.0013063	0.019349	1229	9	-2.099	0.99973	0.99973	1	17720	0	-2.099
RPE	7	0.00016468	0.00101	0.015461	1230	7	-2.6478	0.99981	0.99979	1	17771	0	-2.6478
NUBP2	10	0.00016774	0.0013372	0.019774	1231	6	-1.4264	0.47763	0.73346	1	12032	2	-1.4264
MED14	10	0.00016783	0.0013372	0.019774	1232	9	-0.93541	0.99358	0.99367	1	17097	0	-0.93541
RPAP3	10	0.00017	0.0013464	0.019894	1233	9	-4.2747	0.79569	0.90938	1	14775	1	-4.2747
PET112	10	0.00017078	0.0013507	0.019942	1234	8	-1.3779	0.52043	0.76413	1	12453	2	-1.3779
HARBI1	10	0.00017495	0.0013778	0.020325	1235	8	-1.9538	0.94734	0.9685	1	16157	1	-1.9538
CSK	10	0.00017579	0.0013843	0.020405	1236	7	-1.4602	0.86561	0.93597	1	15336	1	-1.4602
SDHAF2	10	0.00017634	0.0013873	0.020428	1237	6	-0.57371	0.042901	0.15365	0.700349	3947	4	-0.57371
MRPL17	10	0.00017646	0.0013881	0.020428	1238	7	-2.0974	0.21292	0.46853	0.998117	8432	2	-2.0974
BCRP2	8	0.00017679	0.0012207	0.018273	1239	8	-3.0605	0.99982	0.99983	1	17775	0	-3.0605
COPZ1	10	0.00017989	0.0014092	0.020705	1240	7	-1.4726	0.43333	0.69469	1	11495	2	-1.4726
TAF1	10	0.00018014	0.0014103	0.020705	1241	5	-0.40198	0.46899	0.72594	1	11928	1	-0.40198
NUTF2	10	0.00018234	0.0014211	0.020847	1242	9	-3.7199	0.99681	0.99682	1	17299	0	-3.7199
BRD8	11	0.0001827	0.0015094	0.021983	1243	8	-0.97766	0.96838	0.98024	1	16418	1	-0.97766
CBFB	10	0.00018323	0.0014298	0.020957	1244	6	-0.79043	0.15932	0.388	0.948856	7344	4	-0.79043
ELP5	10	0.00018367	0.0014325	0.02098	1245	7	-1.6366	0.82778	0.9208	1	15005	1	-1.6366
PROX1	10	0.00018936	0.0014758	0.021588	1246	8	-1.6647	0.86831	0.93714	1	15363	1	-1.6647
PRPF4B	10	0.00018944	0.0014764	0.021588	1247	9	-2.0661	0.99154	0.99159	1	17007	0	-2.0661
RPS11	10	0.00019048	0.0014823	0.021646	1248	9	-4.1023	0.99959	0.99958	1	17671	0	-4.1023
HAUS1	10	0.00019101	0.001485	0.021646	1249	9	-2.7296	0.99626	0.9963	1	17253	0	-2.7296
KPNA2	10	0.00019101	0.001485	0.021646	1250	9	-2.7935	0.82305	0.91906	1	14973	1	-2.7935
RPL22	10	0.00019101	0.001485	0.021646	1251	9	-1.5572	0.99976	0.99976	1	17745	0	-1.5572
MED9	10	0.00019734	0.001524	0.022179	1252	8	-2.7924	0.78826	0.90684	1	14721	2	-2.7924
TP53RK	7	0.00020106	0.0012131	0.01819	1253	6	-3.8634	0.23839	0.46095	0.994035	8892	1	-3.8634
CTU2	10	0.00020182	0.0015495	0.022531	1254	8	-2.3403	0.29167	0.56477	1	9744	2	-2.3403
TTC4	10	0.00020366	0.0015603	0.022671	1255	8	-0.99965	0.078239	0.24148	0.818588	5285	2	-0.99965
SEC14L3	10	0.0002073	0.0015863	0.023025	1256	8	-2.0686	0.95951	0.97222	1	16296	1	-2.0686
HNRNPC	5	0.00020737	0.00094443	0.014518	1257	4	-2.3409	0.86649	0.86844	1	15346	1	-2.3409
RLF	10	0.0002076	0.0015885	0.023025	1258	9	-1.3745	0.99466	0.99476	1	17155	0	-1.3745
DCTN6	10	0.00020773	0.0015885	0.023025	1259	9	-1.6641	0.99936	0.99935	1	17611	0	-1.6641
TRAF2	10	0.00020911	0.0015934	0.023059	1260	8	-1.0987	0.81812	0.91726	1	14940	1	-1.0987
WDR46	10	0.00020915	0.0015934	0.023059	1261	9	-2.4052	0.3968	0.66213	1	11037	1	-2.4052
SMC6	10	0.00020976	0.0015988	0.023119	1262	7	-0.86793	0.98162	0.98267	1	16673	1	-0.86793
KRT17	10	0.00021061	0.0016069	0.023218	1263	7	-0.73505	0.80429	0.9124	1	14846	1	-0.73505
INTS2	10	0.00021103	0.0016107	0.023255	1264	9	-3.3554	0.99964	0.99964	1	17691	0	-3.3554
SYVN1	10	0.00021255	0.0016215	0.023393	1265	7	-1.2849	0.51973	0.76377	1	12448	2	-1.2849
SDHC	10	0.00021501	0.0016443	0.023684	1266	5	-0.86235	0.84377	0.92694	1	15137	2	-0.86235
UQCRQ	10	0.00021674	0.0016551	0.023735	1267	7	-1.242	0.74309	0.89018	1	14412	2	-1.242
NACC1	10	0.00021774	0.0016622	0.023762	1268	9	-0.84925	0.99941	0.9994	1	17625	0	-0.84925
PDS5A	10	0.00021781	0.0016627	0.023762	1269	8	-2.2171	0.97304	0.97774	1	16495	1	-2.2171
SF3B6	10	0.00021781	0.0016627	0.023762	1270	9	-4.0044	0.9992	0.99921	1	17566	0	-4.0044
MRE11A	10	0.00021781	0.0016627	0.023762	1271	8	-3.2711	0.29376	0.56675	1	9775	2	-3.2711
ARNTL2	10	0.00021915	0.0016735	0.023879	1272	7	-1.4723	0.13866	0.35535	0.924298	6899	2	-1.4723
MTSS1L	10	0.0002208	0.0016849	0.024023	1273	7	-1.8425	0.73941	0.8879	1	14380	3	-1.8425
SRRD	10	0.00022266	0.0016914	0.024097	1274	7	-1.8285	0.92978	0.96426	1	16005	1	-1.8285
KIF4A	9	0.00022299	0.001654	0.023735	1275	9	-3.1591	0.99978	0.99976	1	17757	0	-3.1591
ZNF280D	10	0.00022331	0.0016952	0.024132	1276	9	-2.5141	0.99973	0.99973	1	17723	0	-2.5141
C14orf166	9	0.00022331	0.0016557	0.023735	1277	9	-2.1006	0.99978	0.99976	1	17758	0	-2.1006
FAM35BP	9	0.00022331	0.0016557	0.023735	1278	9	-2.2645	0.99978	0.99976	1	17760	0	-2.2645
TUBG1	9	0.00022331	0.0016557	0.023735	1279	9	-3.7047	0.99978	0.99976	1	17756	0	-3.7047
SNRNP27	9	0.00022331	0.0016557	0.023735	1280	9	-2.2516	0.99978	0.99976	1	17759	0	-2.2516
EMC1	10	0.00022498	0.0017047	0.024248	1281	9	-2.1268	0.99387	0.99396	1	17115	0	-2.1268
MRPL24	10	0.00022794	0.0017283	0.024545	1282	8	-1.7199	0.18073	0.42107	0.970371	7792	2	-1.7199
TGS1	10	0.00022794	0.0017283	0.024545	1283	8	-1.6618	0.48465	0.7395	1	12114	2	-1.6618
GATC	10	0.00022874	0.0017345	0.024614	1284	7	-1.2033	0.84567	0.92771	1	15176	2	-1.2033
ORC6	10	0.00023062	0.0017505	0.024822	1285	7	-1.0166	0.89534	0.94958	1	15647	1	-1.0166
TUBGCP2	10	0.00023351	0.0017716	0.025102	1286	8	-1.2123	0.99174	0.99179	1	17017	0	-1.2123
MT4	5	0.00023358	0.0010587	0.016086	1287	5	-1.2452	0.99977	0.99977	1	17751	0	-1.2452
TPX2	10	0.00023543	0.0017808	0.025197	1288	9	-1.8536	0.55563	0.78324	1	12751	1	-1.8536
CHST6	10	0.00023558	0.0017819	0.025197	1289	8	-1.2946	0.94437	0.96772	1	16136	1	-1.2946
SF3B3	10	0.00023574	0.0017824	0.025197	1290	8	-2.6325	0.63034	0.82486	1	13351	1	-2.6325
UBR5	10	0.00023599	0.0017841	0.0252	1291	7	-1.0265	0.99709	0.9971	1	17317	0	-1.0265
FAM65A	10	0.00023662	0.0017857	0.025204	1292	8	-1.407	0.99929	0.99929	1	17591	0	-1.407
EXOSC5	10	0.00023944	0.0017949	0.025314	1293	6	-0.86974	0.16463	0.3964	0.955106	7457	3	-0.86974
NKAP	10	0.00024135	0.0018111	0.025523	1294	8	-1.4941	0.99142	0.99147	1	17000	0	-1.4941
UFC1	10	0.00024211	0.0018187	0.025591	1295	8	-1.3443	0.99882	0.99883	1	17506	0	-1.3443
SMNDC1	10	0.0002438	0.0018301	0.025731	1296	8	-0.9504	0.99541	0.99548	1	17191	0	-0.9504
MRPL35	10	0.00024697	0.0018507	0.025996	1297	9	-2.6084	0.98351	0.98407	1	16725	1	-2.6084
RNF40	10	0.00024727	0.0018518	0.025996	1298	7	-0.77944	0.63978	0.8301	1	13425	3	-0.77944
IRS2	10	0.00024808	0.0018561	0.026037	1299	9	-1.3172	0.9998	0.99982	1	17770	0	-1.3172
ABT1	10	0.00024848	0.0018599	0.02607	1300	5	-0.43392	0.053879	0.18208	0.747087	4386	1	-0.43392
RNASEH2B	10	0.00025391	0.0019086	0.026733	1301	9	-2.3468	0.55731	0.78417	1	12765	1	-2.3468
MED29	10	0.00025707	0.0019303	0.027015	1302	7	-2.3789	0.42092	0.68377	1	11342	1	-2.3789
TPR	10	0.00025724	0.0019319	0.027018	1303	8	-0.74093	0.79663	0.9097	1	14785	1	-0.74093
CCDC135	10	0.00025804	0.0019357	0.02705	1304	9	-2.4355	0.93229	0.9648	1	16020	1	-2.4355
NAPA	10	0.00026267	0.0019612	0.027364	1305	8	-1.5905	0.98648	0.98658	1	16799	1	-1.5905
MRPL13	10	0.00026274	0.0019612	0.027364	1306	8	-3.8148	0.99933	0.99932	1	17602	0	-3.8148
SNRPF	10	0.00026413	0.0019731	0.027509	1307	9	-3.5121	0.99126	0.9913	1	16990	0	-3.5121
WRB	10	0.00026461	0.0019769	0.027541	1308	9	-1.1428	0.56061	0.78599	1	12793	1	-1.1428
KIF23	10	0.00026594	0.001985	0.02762	1309	8	-2.3841	0.97993	0.98156	1	16645	1	-2.3841
MED23	10	0.0002662	0.0019856	0.02762	1310	7	-1.2826	0.11596	0.31873	0.89146	6416	1	-1.2826
TIPARP	10	0.00026958	0.0020118	0.027942	1311	7	-2.0293	0.98008	0.98164	1	16650	1	-2.0293
TRMT5	10	0.00026958	0.0020118	0.027942	1312	8	-2.3273	0.62778	0.82339	1	13324	1	-2.3273
URI1	10	0.0002707	0.0020197	0.02803	1313	6	-2.0458	0.50422	0.7554	1	12339	2	-2.0458
HNRNPA2B1	10	0.00027265	0.0020321	0.028182	1314	9	-3.4566	0.97676	0.9797	1	16570	1	-3.4566
RPL30	10	0.00027298	0.0020349	0.028198	1315	9	-3.2861	0.99974	0.99974	1	17731	0	-3.2861
SUMO2	10	0.00027457	0.0020484	0.028364	1316	9	-3.3612	0.85984	0.93344	1	15295	1	-3.3612
NSUN3	10	0.0002819	0.0020901	0.028891	1317	8	-1.8214	0.98997	0.99009	1	16926	0	-1.8214
TADA1	10	0.00028217	0.0020912	0.028891	1318	9	-2.7227	0.99593	0.99596	1	17228	0	-2.7227
RGP1	10	0.00028267	0.002095	0.028922	1319	8	-1.7591	0.28901	0.56224	1	9710	2	-1.7591
CIR1	9	0.00028277	0.0020831	0.028822	1320	7	-2.1652	0.53749	0.75492	1	12590	2	-2.1652
CHCHD1	10	0.00028292	0.0020966	0.028922	1321	9	-2.0378	0.99951	0.99952	1	17653	0	-2.0378
SP1	10	0.00028635	0.0021161	0.029169	1322	7	-1.1429	0.97906	0.98102	1	16622	1	-1.1429
LARS	10	0.00028723	0.0021204	0.029207	1323	9	-4.5588	0.99788	0.99791	1	17399	0	-4.5588
ERH	10	0.00028941	0.0021383	0.029409	1324	8	-2.2491	0.99787	0.9979	1	17397	0	-2.2491
NEO1	10	0.00029777	0.0021919	0.029988	1325	8	-2.771	0.99678	0.99679	1	17296	0	-2.771
PRIM1	10	0.00029777	0.0021919	0.029988	1326	9	-3.1408	0.99875	0.99875	1	17498	0	-3.1408
EXOC5	10	0.00029777	0.0021919	0.029988	1327	9	-2.6816	0.96722	0.97515	1	16396	1	-2.6816
SEC61A1	10	0.00029777	0.0021919	0.029988	1328	9	-2.4185	0.99499	0.99507	1	17171	0	-2.4185
ATL2	10	0.00029777	0.0021919	0.029988	1329	9	-3.3097	0.96474	0.97416	1	16363	1	-3.3097
VPS13D	10	0.00029777	0.0021919	0.029988	1330	8	-3.1338	0.4074	0.67167	1	11170	1	-3.1338
UPP1	10	0.00029777	0.0021919	0.029988	1331	8	-1.4655	0.99631	0.99635	1	17256	0	-1.4655
UBE3D	10	0.0003	0.0022049	0.030144	1332	8	-0.86452	0.37529	0.6427	1	10761	1	-0.86452
PPP2R3C	10	0.00030231	0.0022169	0.030284	1333	9	-1.3219	0.20986	0.46406	0.994824	8378	1	-1.3219
CLUH	10	0.00030482	0.0022353	0.030513	1334	9	-1.376	0.98648	0.98658	1	16800	1	-1.376
SNRNP70	10	0.000305	0.0022374	0.030519	1335	8	-2.1966	0.99847	0.99849	1	17460	0	-2.1966
DPY30	10	0.00030836	0.0022656	0.030881	1336	8	-2.3822	0.99564	0.99568	1	17206	0	-2.3822
TUBD1	10	0.0003089	0.0022694	0.030909	1337	9	-2.054	0.27853	0.5523	1	9573	1	-2.054
NAA25	10	0.00030964	0.0022759	0.030975	1338	8	-2.8239	0.80199	0.91157	1	14828	2	-2.8239
DYNC1H1	8	0.00031552	0.0021345	0.029379	1339	7	-4.2075	0.82912	0.90812	1	15013	1	-4.2075
TAS1R2	10	0.00031601	0.0023133	0.03146	1340	9	-1.1116	0.28705	0.56036	1	9683	1	-1.1116
PNRC2	10	0.0003209	0.0023409	0.031812	1341	7	-2.5601	0.59303	0.8038	1	13039	2	-2.5601
HAUS7	10	0.00032097	0.0023428	0.031814	1342	6	-1.5287	0.68517	0.85602	1	13852	2	-1.5287
BPIFB4	10	0.00032353	0.0023534	0.031934	1343	8	-1.6891	0.74218	0.88961	1	14401	1	-1.6891
CDK12	10	0.00032735	0.0023745	0.032197	1344	8	-0.61098	0.87675	0.94087	1	15459	1	-0.61098
DICER1	10	0.00032779	0.0023777	0.032217	1345	6	-1.2193	0.89551	0.94966	1	15651	2	-1.2193
MRPL37	10	0.00032876	0.0023815	0.032244	1346	6	-2.0966	0.83705	0.92433	1	15077	2	-2.0966
RBM12	10	0.00033031	0.0023951	0.032394	1347	9	-2.7568	0.9997	0.9997	1	17710	0	-2.7568
UTP6	10	0.00033047	0.0023962	0.032394	1348	7	-1.4209	0.98973	0.98985	1	16914	0	-1.4209
DRAP1	10	0.00033218	0.002407	0.032517	1349	7	-2.4244	0.99612	0.99614	1	17243	0	-2.4244
MED8	10	0.00033559	0.0024368	0.032895	1350	8	-2.7114	0.89111	0.94753	1	15601	2	-2.7114
TYMS	10	0.00034137	0.0024752	0.033389	1351	7	-3.3251	0.26414	0.53853	1	9366	2	-3.3251
PRCC	9	0.00034302	0.0025137	0.033798	1352	5	-0.91554	0.70698	0.85998	1	14056	1	-0.91554
RAD51C	10	0.00034382	0.002492	0.033591	1353	8	-2.9999	0.97052	0.97657	1	16460	1	-2.9999
PPIE	10	0.00034474	0.0024975	0.033639	1354	5	-1.0178	0.14038	0.35802	0.92571	6936	3	-1.0178
STIL	10	0.00034536	0.0025012	0.033666	1355	6	-0.51735	0.27515	0.54907	1	9518	4	-0.51735
ALG1	10	0.00034695	0.0025148	0.033798	1356	8	-1.8513	0.59471	0.80476	1	13053	1	-1.8513
CTRB1	4	0.00034764	0.0012559	0.018724	1357	3	-1.6512	0.9651	0.9652	1	16368	0	-1.6512
MCPH1	10	0.00034929	0.0025327	0.034013	1358	7	-1.1771	0.99371	0.9938	1	17106	0	-1.1771
EMC4	10	0.00035119	0.0025462	0.03417	1359	6	-1.2493	0.85844	0.93288	1	15283	2	-1.2493
TTI1	10	0.00035233	0.0025581	0.034305	1360	9	-3.591	0.99843	0.99846	1	17454	0	-3.591
TCEA1	12	0.00035329	0.0028972	0.038207	1361	9	-0.80264	0.95273	0.97977	1	16210	1	-0.80264
AASDHPPT	10	0.00035333	0.0025668	0.034396	1362	8	-2.7297	0.78972	0.90734	1	14731	1	-2.7297
CCT8	10	0.00035374	0.00257	0.034414	1363	8	-1.6	0.98736	0.98745	1	16826	1	-1.6
VPS51	10	0.00036495	0.0026448	0.035389	1364	8	-1.1358	0.26558	0.53986	1	9387	1	-1.1358
KANSL1L	10	0.00036799	0.0026719	0.035543	1365	9	-1.9758	0.19339	0.43993	0.980743	8060	1	-1.9758
TAMM41	10	0.00036799	0.0026719	0.035543	1366	9	-2.6478	0.99882	0.99883	1	17505	0	-2.6478
NAA20	10	0.00036799	0.0026719	0.035543	1367	9	-2.6049	0.91635	0.96046	1	15895	1	-2.6049
CMTM4	10	0.00036799	0.0026719	0.035543	1368	9	-1.256	0.82837	0.92101	1	15008	1	-1.256
DHX9	10	0.00036799	0.0026719	0.035543	1369	9	-3.055	0.94099	0.96684	1	16111	1	-3.055
CCNA2	10	0.00036799	0.0026719	0.035543	1370	9	-1.8536	0.99751	0.99754	1	17359	0	-1.8536
CHTF8	10	0.00036799	0.0026719	0.035543	1371	9	-1.1756	0.98411	0.98455	1	16740	1	-1.1756
THOC7	10	0.00036799	0.0026719	0.035543	1372	9	-3.0916	0.99839	0.99842	1	17452	0	-3.0916
NSL1	10	0.0003728	0.0027006	0.035899	1373	4	-0.04696	0.46194	0.7198	1	11836	4	-0.04696
SS18L2	10	0.00037387	0.0027076	0.035967	1374	8	-1.067	0.96398	0.97385	1	16354	1	-1.067
LRR1	10	0.00037484	0.0027163	0.036051	1375	8	-1.9409	0.99935	0.99935	1	17610	0	-1.9409
SFMBT1	10	0.00037536	0.0027179	0.036051	1376	7	-0.767	0.22259	0.48238	1	8596	2	-0.767
UNC119	10	0.0003804	0.0027493	0.036441	1377	8	-2.1541	0.99681	0.99683	1	17300	0	-2.1541
SLC38A2	10	0.00038873	0.0028041	0.037139	1378	8	-1.2449	0.99474	0.99484	1	17159	0	-1.2449
EFTUD2	10	0.00038907	0.0028078	0.037163	1379	8	-2.004	0.59185	0.80317	1	13031	1	-2.004
VPS52	10	0.00038993	0.0028149	0.037202	1380	7	-1.3866	0.89353	0.94869	1	15629	1	-1.3866
CNOT11	10	0.00039822	0.0028653	0.037841	1381	9	-2.5145	0.99969	0.99968	1	17705	0	-2.5145
DHX36	10	0.00040064	0.0028804	0.038013	1382	9	-1.5397	0.82941	0.92139	1	15018	1	-1.5397
FLYWCH1	10	0.00040401	0.0028994	0.038208	1383	8	-1.1294	0.99178	0.99183	1	17021	0	-1.1294
PSMA1	10	0.00041131	0.0029471	0.038684	1384	8	-3.3502	0.90169	0.95275	1	15727	1	-3.3502
DSN1	10	0.00041154	0.0029481	0.038684	1385	8	-2.1304	0.62993	0.82463	1	13350	2	-2.1304
FIP1L1	10	0.00041154	0.0029481	0.038684	1386	8	-2.4464	0.95729	0.97145	1	16268	1	-2.4464
RBM7	10	0.00041154	0.0029481	0.038684	1387	9	-1.9994	0.99963	0.99963	1	17686	0	-1.9994
FAM58A	10	0.00041154	0.0029481	0.038684	1388	9	-2.9108	0.99549	0.99554	1	17197	0	-2.9108
COX5A	10	0.00041154	0.0029481	0.038684	1389	8	-2.4958	0.78141	0.90455	1	14676	2	-2.4958
C16orf59	10	0.00041234	0.0029557	0.038755	1390	9	-1.6895	0.99769	0.99772	1	17379	0	-1.6895
DDX18	10	0.00041665	0.0029741	0.038969	1391	9	-1.7942	0.85622	0.93195	1	15267	1	-1.7942
PSMD7	10	0.00042242	0.0030034	0.039324	1392	6	-0.69581	0.26261	0.53708	1	9345	3	-0.69581
CEBPZ	10	0.00042372	0.0030175	0.03948	1393	8	-1.3818	0.39293	0.65869	1	10984	1	-1.3818
TSNAXIP1	10	0.0004261	0.0030299	0.039615	1394	9	-1.4298	0.99739	0.99743	1	17346	0	-1.4298
MTPAP	10	0.00043193	0.0030692	0.040099	1395	8	-1.8706	0.099893	0.29078	0.86272	6037	2	-1.8706
MRPS14	10	0.00044176	0.0031366	0.040951	1396	9	-3.2137	0.34982	0.61937	1	10452	1	-3.2137
WDR20	10	0.00044455	0.0031534	0.041141	1397	7	-1.3186	0.96613	0.97472	1	16386	1	-1.3186
GOSR2	10	0.00044574	0.0031599	0.041196	1398	9	-0.92082	0.99823	0.99826	1	17434	0	-0.92082
COA5	10	0.00044944	0.0031784	0.041378	1399	8	-1.5463	0.11714	0.32067	0.895281	6427	1	-1.5463
XPO1	9	0.00045035	0.0031719	0.041322	1400	7	-2.3166	0.081924	0.24099	0.818562	5410	2	-2.3166
DCBLD1	10	0.00045363	0.0032065	0.041715	1401	9	-1.8299	0.93667	0.96579	1	16062	1	-1.8299
BRCA2	10	0.00045681	0.0032298	0.041986	1402	7	-1.6832	0.97676	0.9797	1	16569	1	-1.6832
ERVMER34-1	10	0.00045743	0.003232	0.041986	1403	9	-1.5564	0.12532	0.33394	0.908997	6590	1	-1.5564
THOC5	10	0.00046003	0.0032515	0.042209	1404	7	-0.71377	0.59641	0.8057	1	13068	2	-0.71377
CCDC101	10	0.00046526	0.0032845	0.042608	1405	8	-1.1313	0.62556	0.82215	1	13304	1	-1.1313
PTPN12	10	0.00046941	0.0033073	0.042873	1406	9	-0.8678	0.92583	0.96346	1	15971	1	-0.8678
PPP1R15B	10	0.00047818	0.0033658	0.0436	1407	8	-1.2509	0.99796	0.99799	1	17409	0	-1.2509
IGBP1	10	0.00048514	0.0034097	0.044137	1408	7	-1.4215	0.03913	0.14368	0.682465	3786	1	-1.4215
DNTTIP1	10	0.00048643	0.0034172	0.044173	1409	8	-0.88252	0.25604	0.52884	1	9237	1	-0.88252
USB1	10	0.00048828	0.0034275	0.044271	1410	8	-1.0658	0.97762	0.98018	1	16587	1	-1.0658
BEAN1	10	0.00049162	0.0034481	0.044478	1411	9	-1.008	0.74368	0.89055	1	14420	1	-1.008
CDCA3	10	0.00049472	0.0034739	0.044778	1412	7	-2.6369	0.45004	0.70929	1	11683	2	-2.6369
GNL2	10	0.00049619	0.0034806	0.044834	1413	8	-2.8278	0.9906	0.99068	1	16953	0	-2.8278
ACTB	4	0.0004981	0.0018176	0.025591	1414	3	-2.8667	0.55462	0.64246	1	12737	1	-2.8667
TBL1XR1	10	0.00049919	0.0034985	0.045032	1415	8	-0.88799	0.99599	0.99604	1	17231	0	-0.88799
PFDN1	10	0.00050076	0.0035088	0.045101	1416	7	-1.1311	0.81646	0.91663	1	14932	2	-1.1311
VMA21	10	0.00050078	0.0035088	0.045101	1417	8	-1.5047	0.98512	0.98535	1	16762	1	-1.5047
SERBP1	10	0.00050132	0.0035115	0.045104	1418	9	-2.3568	0.99921	0.99921	1	17571	0	-2.3568
TEAD1	10	0.00050196	0.0035153	0.045121	1419	9	-1.6245	0.95896	0.97203	1	16284	1	-1.6245
HMGCS1	10	0.0005079	0.0035467	0.045492	1420	8	-3.8797	0.99624	0.99629	1	17252	0	-3.8797
TUBGCP5	10	0.00051156	0.0035678	0.045731	1421	9	-0.96569	0.99947	0.99948	1	17643	0	-0.96569
NHP2L1	10	0.00051405	0.0035825	0.045887	1422	8	-3.6521	0.025354	0.10409	0.603859	3100	1	-3.6521
MARVELD3	8	0.00051416	0.0034129	0.044148	1423	7	-2.9063	0.96391	0.96451	1	16352	1	-2.9063
PCNA	8	0.00051716	0.0034297	0.044271	1424	7	-3.7235	0.94905	0.95384	1	16176	1	-3.7235
MLST8	10	0.00051864	0.0036063	0.04616	1425	8	-1.2872	0.85102	0.92978	1	15223	1	-1.2872
MRPL32	10	0.0005219	0.0036242	0.046356	1426	9	-1.8107	0.99975	0.99975	1	17739	0	-1.8107
CCT7	10	0.00052694	0.0036594	0.046774	1427	8	-2.5743	0.96297	0.97347	1	16342	1	-2.5743
CHMP6	10	0.00052879	0.003667	0.046838	1428	8	-2.3154	0.66097	0.84218	1	13596	1	-2.3154
TOMM20	6	0.00053157	0.00281	0.037165	1429	6	-4.5739	0.99632	0.99628	1	17264	0	-4.5739
IMMT	10	0.0005378	0.0037244	0.047519	1430	8	-1.824	0.044492	0.15778	0.707608	4011	1	-1.824
CNOT4	10	0.00053801	0.003726	0.047519	1431	6	-1.3957	0.29786	0.57056	1	9826	2	-1.3957
NELFA	10	0.00053963	0.0037341	0.047519	1432	7	-2.0299	0.44611	0.70592	1	11641	2	-2.0299
CTNNBL1	10	0.00054404	0.0037677	0.047857	1433	7	-1.8631	0.58456	0.7991	1	12974	1	-1.8631
NUP188	10	0.00054664	0.0037856	0.048051	1434	7	-2.1094	0.69413	0.8612	1	13935	1	-2.1094
ETF1	10	0.00054861	0.0037991	0.048156	1435	8	-3.4913	0.79083	0.90771	1	14736	2	-3.4913
LINC00477	10	0.00054863	0.0037991	0.048156	1436	9	-1.1048	0.50951	0.75821	1	12373	1	-1.1048
BRCA1	10	0.00055393	0.0038257	0.048459	1437	8	-0.81576	0.28912	0.56235	1	9712	2	-0.81576
BUB1	15	0.00056536	0.0049296	0.060472	1438	9	-1.2259	0.87076	0.9636	1	15390	3	-1.2259
PDCD5	8	0.00056689	0.0037314	0.047519	1439	7	-3.2813	0.012454	0.052707	0.469029	2119	1	-3.2813
ANKRD13B	3	0.00056722	0.0016676	0.023813	1440	3	-2.6951	0.99943	0.99944	1	17636	0	-2.6951
KIAA0947	8	0.00056831	0.0037385	0.047519	1441	8	-0.80936	0.99943	0.99944	1	17635	0	-0.80936
SUDS3	8	0.00056831	0.0037385	0.047519	1442	8	-1.5084	0.99943	0.99944	1	17632	0	-1.5084
NOL10	8	0.00056831	0.0037385	0.047519	1443	8	-2.9675	0.99943	0.99944	1	17634	0	-2.9675
DDX5	10	0.00057057	0.0039432	0.049913	1444	9	-0.96234	0.99971	0.9997	1	17713	0	-0.96234
BARD1	10	0.00057334	0.0039573	0.050057	1445	8	-1.8045	0.83799	0.9247	1	15087	2	-1.8045
SRRM2	10	0.00057442	0.0039616	0.050077	1446	7	-1.5885	0.9975	0.99754	1	17358	0	-1.5885
CYB5B	10	0.0005768	0.0039757	0.050135	1447	9	-1.0662	0.67708	0.85143	1	13775	1	-1.0662
U2AF2	10	0.00057823	0.0039855	0.050135	1448	9	-2.0314	0.95471	0.97062	1	16234	1	-2.0314
ZNF638	10	0.00057823	0.0039855	0.050135	1449	8	-2.1081	0.48133	0.73668	1	12075	1	-2.1081
ALG14	10	0.00057823	0.0039855	0.050135	1450	8	-1.8983	0.94128	0.96692	1	16117	1	-1.8983
HSD3B1	10	0.00057823	0.0039855	0.050135	1451	8	-2.5025	0.83093	0.922	1	15027	2	-2.5025
VPS72	10	0.00057823	0.0039855	0.050135	1452	9	-2.1929	0.99617	0.9962	1	17250	0	-2.1929
ZFC3H1	10	0.00057823	0.0039855	0.050135	1453	8	-0.94678	0.70336	0.86661	1	14017	1	-0.94678
ARHGEF6	10	0.00058071	0.0040044	0.050325	1454	7	-2.5855	0.69836	0.86368	1	13974	2	-2.5855
CHMP7	10	0.00058098	0.0040061	0.050325	1455	9	-1.5162	0.7875	0.90658	1	14716	1	-1.5162
DUS2	10	0.00058158	0.0040109	0.050352	1456	7	-1.1826	0.69606	0.86236	1	13953	1	-1.1826
TADA3	10	0.00058272	0.0040207	0.050439	1457	8	-1.4124	0.62546	0.8221	1	13302	2	-1.4124
FAM136A	10	0.00058559	0.0040391	0.050636	1458	9	-1.1029	0.99693	0.99695	1	17308	0	-1.1029
PGM3	10	0.0005862	0.0040424	0.050641	1459	9	-1.8266	0.99939	0.99939	1	17620	0	-1.8266
SETD8	10	0.00058665	0.0040451	0.050641	1460	7	-0.85905	0.86975	0.93778	1	15381	2	-0.85905
AQP7	10	0.00058815	0.0040521	0.050694	1461	4	0.15258	0.093158	0.27576	0.853026	5792	5	0.15258
SUPT5H	10	0.00058887	0.0040586	0.050741	1462	7	-1.2104	0.99411	0.99421	1	17127	0	-1.2104
NCAPD3	10	0.00059288	0.0040857	0.051045	1463	8	-2.2387	0.99773	0.99776	1	17383	0	-2.2387
ACD	10	0.00059522	0.0040981	0.051137	1464	6	-1.6538	0.83937	0.92522	1	15098	2	-1.6538
PEX19	10	0.00059558	0.0040987	0.051137	1465	9	-1.6921	0.70373	0.86682	1	14019	1	-1.6921
PCM1	10	0.00060115	0.0041404	0.051622	1466	8	-0.81901	0.97706	0.97986	1	16576	1	-0.81901
SNIP1	10	0.00060656	0.0041772	0.052038	1467	8	-2.2404	0.034855	0.13226	0.661258	3602	2	-2.2404
CDH1	10	0.00060704	0.0041794	0.052038	1468	6	-0.67785	0.59735	0.80618	1	13078	2	-0.67785
TIPRL	10	0.0006092	0.0041913	0.05215	1469	7	-1.2012	0.12119	0.32727	0.902817	6500	2	-1.2012
CD2BP2	10	0.0006235	0.0042747	0.053143	1470	9	-1.567	0.98543	0.9856	1	16774	1	-1.567
SF3A3	10	0.00062393	0.0042769	0.053143	1471	9	-2.8541	0.54498	0.77741	1	12652	1	-2.8541
CDKN2AIP	10	0.00063585	0.0043663	0.054217	1472	7	-1.065	0.57552	0.79407	1	12896	2	-1.065
PEX12	10	0.00063754	0.0043766	0.054308	1473	9	-1.1556	0.99183	0.99189	1	17028	0	-1.1556
SUPT3H	10	0.00064418	0.0044253	0.054875	1474	9	-1.7196	0.68367	0.85513	1	13837	1	-1.7196
TRAPPC4	10	0.00066998	0.0045987	0.056986	1475	9	-1.1374	0.99951	0.99951	1	17650	0	-1.1374
PIK3C3	10	0.00067244	0.0046149	0.057149	1476	8	-2.0709	0.9582	0.97176	1	16275	1	-2.0709
ARL17A	10	0.00067567	0.0046312	0.057311	1477	9	-2.7299	0.99717	0.9972	1	17325	0	-2.7299
PPP1R11	10	0.00068183	0.0046702	0.057716	1478	7	-1.6298	0.57874	0.79586	1	12927	3	-1.6298
GSTA3	10	0.00068624	0.0046951	0.057984	1479	8	-2.7471	0.78746	0.90656	1	14715	1	-2.7471
HJURP	10	0.00068962	0.004714	0.05814	1480	8	-1.8079	0.98944	0.98955	1	16901	0	-1.8079
TRA2B	10	0.00069281	0.0047325	0.058328	1481	9	-1.6991	0.93983	0.96655	1	16103	1	-1.6991
TUBGCP4	10	0.00069627	0.0047568	0.058589	1482	7	-1.6974	0.26597	0.54023	1	9395	2	-1.6974
PGGT1B	10	0.00070039	0.0047877	0.058929	1483	9	-1.8144	0.34896	0.61861	1	10442	1	-1.8144
SRP14	10	0.00070285	0.0048061	0.059116	1484	9	-1.7082	0.99971	0.99971	1	17714	0	-1.7082
DCP1A	10	0.00070339	0.0048105	0.05913	1485	7	-0.9758	0.99611	0.99614	1	17241	0	-0.9758
ZFP90	10	0.0007172	0.0048998	0.060187	1486	8	-1.305	0.082022	0.25025	0.827741	5414	1	-1.305
ATP6V1G1	10	0.00071778	0.0049031	0.060187	1487	8	-1.2642	0.43469	0.69588	1	11513	1	-1.2642
PRIM2	10	0.00072552	0.0049518	0.060704	1488	9	-3.5278	0.99921	0.99921	1	17570	0	-3.5278
MBTPS1	10	0.0007269	0.0049627	0.060796	1489	7	-0.83375	0.23646	0.50179	1	8861	3	-0.83375
GCNT4	10	0.00073888	0.0050342	0.06159	1490	8	-2.38	0.45161	0.71072	1	11696	1	-2.38
ZNF239	10	0.00074225	0.005058	0.06183	1491	8	-1.6598	0.67889	0.85244	1	13793	2	-1.6598
EIF3G	10	0.00074287	0.0050618	0.06183	1492	7	-2.3452	0.87692	0.94095	1	15466	1	-2.3452
SLC25A32	10	0.00074317	0.005064	0.06183	1493	9	-1.9781	0.45004	0.70928	1	11682	1	-1.9781
LOC643355	10	0.00074658	0.0050824	0.062013	1494	9	-2.2516	0.8149	0.9161	1	14917	1	-2.2516
CCND1	10	0.0007501	0.00511	0.062309	1495	8	-0.66091	0.99964	0.99964	1	17694	0	-0.66091
EEF1G	10	0.00075193	0.0051203	0.062393	1496	7	-1.2432	0.67965	0.85285	1	13799	1	-1.2432
AP3S1	10	0.00075831	0.0051588	0.06282	1497	9	-0.63373	0.97032	0.97648	1	16456	1	-0.63373
FBXO5	10	0.00076225	0.0051859	0.063107	1498	9	-0.95743	0.0084406	0.0414	0.422217	1766	1	-0.95743
THOC1	10	0.00076461	0.0051994	0.06323	1499	8	-2.0069	0.86136	0.93414	1	15305	1	-2.0069
EEFSEC	10	0.00076927	0.0052297	0.063557	1500	9	-1.113	0.97837	0.98062	1	16604	1	-1.113
MYO10	10	0.00077158	0.0052438	0.063685	1501	7	-1.281	0.9889	0.98899	1	16888	0	-1.281
TLK2	10	0.00078087	0.0053012	0.06434	1502	6	-0.68415	0.27673	0.55064	1	9547	1	-0.68415
SAP130	10	0.00078404	0.0053234	0.064567	1503	8	-1.6369	0.94225	0.96718	1	16126	1	-1.6369
MRPL42	10	0.00078612	0.0053359	0.064675	1504	8	-2.5528	0.51222	0.75968	1	12386	1	-2.5528
C17orf102	10	0.00078697	0.0053424	0.064711	1505	9	-0.92239	0.99916	0.99917	1	17557	0	-0.92239
UBE2D2	10	0.00078829	0.0053505	0.064723	1506	9	-1.1854	0.9973	0.99734	1	17335	0	-1.1854
ITSN2	10	0.00078829	0.0053505	0.064723	1507	9	-1.9284	0.99225	0.99233	1	17043	0	-1.9284
TMEM199	10	0.00081177	0.0054816	0.066221	1508	7	-1.8414	0.36552	0.63378	1	10650	2	-1.8414
CDC23	10	0.00081516	0.0055049	0.066459	1509	8	-1.8066	0.9604	0.97254	1	16307	1	-1.8066
ZBTB8OS	10	0.0008216	0.0055472	0.066925	1510	8	-2.6486	0.9968	0.99681	1	17297	0	-2.6486
KDM3B	10	0.00083025	0.0055965	0.067475	1511	7	-1.0337	0.20086	0.45098	0.988905	8188	3	-1.0337
IPO9	10	0.00083255	0.0056122	0.067608	1512	9	-1.8717	0.99978	0.99979	1	17764	0	-1.8717
EXOC3	10	0.00083314	0.0056149	0.067608	1513	6	-1.4944	0.49737	0.75045	1	12273	3	-1.4944
NOL3	9	0.00083807	0.0054453	0.065827	1514	6	-1.022	0.83421	0.9151	1	15055	2	-1.022
VEZT	10	0.00084343	0.0056788	0.068153	1515	9	-1.56	0.99957	0.99957	1	17667	0	-1.56
DPPA4	10	0.00084343	0.0056788	0.068153	1516	8	-2.5113	0.98218	0.98308	1	16682	1	-2.5113
AEBP2	10	0.00084343	0.0056788	0.068153	1517	8	-1.6685	0.99935	0.99934	1	17608	0	-1.6685
ZNF131	10	0.00084343	0.0056788	0.068153	1518	8	-2.2516	0.0217	0.091286	0.582291	2822	1	-2.2516
FOXQ1	2	0.0008497	0.0016443	0.023684	1519	2	-2.5538	0.99915	0.99916	1	17555	0	-2.5538
POLR2K	10	0.00086089	0.0057861	0.069395	1520	5	-0.56846	0.85713	0.93232	1	15277	2	-0.56846
DHX37	10	0.00087265	0.0058597	0.070232	1521	8	-2.215	0.44684	0.70654	1	11651	2	-2.215
EPS15L1	10	0.00088165	0.0059063	0.070744	1522	8	-1.5251	0.62172	0.81996	1	13273	2	-1.5251
ATP6V1D	10	0.00088358	0.0059177	0.070834	1523	8	-2.2347	0.90988	0.95697	1	15814	1	-2.2347
NDUFA8	10	0.0008911	0.0059718	0.071389	1524	7	-1.3093	0.95711	0.97141	1	16266	1	-1.3093
PAPLN	10	0.00089431	0.0059886	0.071543	1525	8	-1.7444	0.12553	0.33427	0.909444	6594	2	-1.7444
PINX1	10	0.00090587	0.0060639	0.072348	1526	8	-0.77802	0.99572	0.99576	1	17214	0	-0.77802
WDR61	10	0.00090932	0.0060872	0.072578	1527	7	-2.0212	0.87292	0.93918	1	15416	2	-2.0212
TAT	10	0.00091197	0.0061056	0.07275	1528	8	-1.2614	0.99565	0.9957	1	17207	0	-1.2614
EP400	10	0.00092034	0.0061544	0.073283	1529	6	-0.89064	0.12599	0.335	0.909693	6608	1	-0.89064
TFB1M	10	0.00093432	0.0062413	0.074222	1530	8	-0.95389	0.94575	0.96808	1	16146	1	-0.95389
PRPF40A	10	0.0009468	0.0063261	0.075132	1531	8	-1.0012	0.99733	0.99736	1	17338	0	-1.0012
DGCR8	10	0.00096235	0.0064258	0.076217	1532	7	-1.8833	0.99089	0.99097	1	16971	0	-1.8833
LDLR	10	0.00097073	0.0064751	0.076752	1533	8	-0.76289	0.75917	0.89739	1	14522	2	-0.76289
COX17	10	0.00097413	0.0065032	0.077036	1534	7	-1.8401	0.88558	0.94492	1	15541	2	-1.8401
MED26	10	0.00098316	0.0065585	0.07764	1535	8	-1.7954	0.91253	0.95839	1	15848	2	-1.7954
ZNF335	10	0.00098679	0.006585	0.077904	1536	6	-1.9329	0.96977	0.97625	1	16442	1	-1.9329
IREB2	10	0.00099011	0.0066138	0.078193	1537	8	-1.5061	0.82908	0.92126	1	15012	1	-1.5061
SMG5	10	0.00099058	0.0066181	0.078194	1538	8	-2.5392	0.99929	0.99928	1	17589	0	-2.5392
SLC35B3	10	0.00099329	0.0066349	0.078341	1539	8	-2.3355	0.68021	0.85317	1	13804	1	-2.3355
RPL35A	10	0.00099487	0.006643	0.078387	1540	9	-3.4222	0.68588	0.85645	1	13861	1	-3.4222
NOP14	10	0.00099682	0.0066576	0.078508	1541	8	-1.2722	0.99926	0.99926	1	17584	0	-1.2722
ATP6AP1	10	0.0010009	0.006676	0.078675	1542	7	-1.0996	0.87433	0.93981	1	15429	1	-1.0996
RBM4B	9	0.0010052	0.0064182	0.076177	1543	7	-2.7189	0.85594	0.92647	1	15264	1	-2.7189
DIAPH3	10	0.0010105	0.0067324	0.079288	1544	8	-1.4767	0.99459	0.9947	1	17150	0	-1.4767
RPL37A	10	0.0010257	0.0068169	0.080231	1545	9	-1.8478	0.74531	0.89152	1	14435	1	-1.8478
SUPT6H	10	0.0010312	0.0068483	0.080549	1546	7	-2.4084	0.90476	0.95429	1	15762	1	-2.4084
EMG1	10	0.0010349	0.0068662	0.080706	1547	8	-1.4175	0.99395	0.99405	1	17120	0	-1.4175
CHCHD4	10	0.0010357	0.0068705	0.080706	1548	6	-1.5354	0.91083	0.95749	1	15827	1	-1.5354
NUMA1	10	0.0010622	0.0070395	0.082639	1549	4	-0.069003	0.38793	0.65419	1	10918	3	-0.069003
TIMM10	10	0.0010727	0.0071061	0.083367	1550	8	-0.97074	0.80781	0.9136	1	14873	1	-0.97074
AFG3L2	10	0.0010874	0.0071977	0.084387	1551	6	-2.0071	0.77899	0.90375	1	14658	2	-2.0071
PPP2R2A	10	0.0011015	0.0072811	0.08531	1552	7	-1.6234	0.97521	0.97884	1	16527	1	-1.6234
LIPT2	10	0.0011043	0.0072984	0.085459	1553	9	-2.2334	0.99967	0.99967	1	17700	0	-2.2334
SURF6	10	0.0011085	0.0073217	0.085677	1554	8	-1.0382	0.9995	0.9995	1	17646	0	-1.0382
LRIF1	10	0.0011112	0.0073353	0.08578	1555	9	-3.203	0.99891	0.99892	1	17521	0	-3.203
ZFP64	10	0.001124	0.0074355	0.086896	1556	8	-0.78147	0.62437	0.82148	1	13294	2	-0.78147
EZH2	13	0.0011384	0.0086668	0.092079	1557	10	-1.2977	0.23919	0.53198	1	8914	3	-1.2977
TEFM	10	0.0011448	0.0075677	0.088385	1558	6	-1.6225	0.51597	0.7617	1	12416	3	-1.6225
DET1	10	0.0011458	0.007579	0.088461	1559	6	-0.94276	0.5365	0.77278	1	12582	1	-0.94276
C19orf52	6	0.0011509	0.0059708	0.071389	1560	5	-1.5869	0.99381	0.99378	1	17110	0	-1.5869
ZBTB18	10	0.0011553	0.0076424	0.089144	1561	8	-0.58038	0.9854	0.98558	1	16773	1	-0.58038
RBM10	10	0.0011577	0.0076511	0.089188	1562	6	-1.0452	0.56127	0.78633	1	12798	2	-1.0452
COQ4	10	0.0011737	0.0077475	0.090197	1563	7	-1.6725	0.39047	0.65646	1	10951	2	-1.6725
CAMLG	10	0.0011878	0.0078282	0.091078	1564	8	-2.0109	0.99783	0.99786	1	17393	0	-2.0109
EIF3A	10	0.0011953	0.007871	0.09146	1565	8	-2.4567	0.99614	0.99616	1	17246	0	-2.4567
ENO1	10	0.0011983	0.0078862	0.091578	1566	7	-0.81883	0.92736	0.96376	1	15981	1	-0.81883
TAF12	10	0.0011997	0.0078938	0.091608	1567	8	-2.2583	0.17609	0.41399	0.966747	7689	1	-2.2583
TUBB6	10	0.0012061	0.0079328	0.092002	1568	6	-1.9627	0.085155	0.25744	0.833933	5527	4	-1.9627
LEPROT	6	0.0012197	0.0062925	0.074782	1569	6	-3.4151	0.99878	0.99873	1	17502	0	-3.4151
PDP2	10	0.0012313	0.0080828	0.092079	1570	6	-0.82483	0.26056	0.53495	1	9320	2	-0.82483
TRAPPC8	10	0.0012343	0.0080996	0.092079	1571	9	-2.3123	0.99954	0.99954	1	17659	0	-2.3123
RAB14	10	0.0012681	0.0082973	0.092079	1572	8	-1.6544	0.99317	0.99326	1	17079	0	-1.6544
UROS	10	0.0012681	0.0082973	0.092079	1573	9	-1.9765	0.49832	0.75125	1	12282	1	-1.9765
KIAA0391	10	0.0012681	0.0082973	0.092079	1574	9	-1.5256	0.11873	0.32329	0.897845	6459	1	-1.5256
TTK	10	0.0012681	0.0082973	0.092079	1575	8	-1.1873	0.99782	0.99785	1	17392	0	-1.1873
OR6C74	10	0.0012681	0.0082973	0.092079	1576	9	-2.2327	0.99684	0.99685	1	17303	0	-2.2327
USPL1	10	0.0012681	0.0082973	0.092079	1577	9	-2.1276	0.97849	0.98069	1	16608	1	-2.1276
UTP15	10	0.0012681	0.0082973	0.092079	1578	9	-3.6945	0.99544	0.99551	1	17194	0	-3.6945
PRRC1	10	0.0012681	0.0082973	0.092079	1579	8	-2.1245	0.035467	0.13392	0.664817	3633	2	-2.1245
GCH1	10	0.0012681	0.0082973	0.092079	1580	8	-0.93456	0.96048	0.97257	1	16309	1	-0.93456
ABCA10	10	0.0012681	0.0082973	0.092079	1581	8	-2.2945	0.98895	0.98904	1	16889	0	-2.2945
FAM205A	10	0.0012898	0.0084365	0.092079	1582	8	-3.017	0.70606	0.86817	1	14044	2	-3.017
ACAD9	10	0.0012898	0.0084365	0.092079	1583	7	-1.2746	0.63563	0.82782	1	13388	2	-1.2746
ACTR10	10	0.0012898	0.0084365	0.092079	1584	9	-4.0346	0.99276	0.99285	1	17062	0	-4.0346
FLII	10	0.0012898	0.0084365	0.092079	1585	7	-2.713	0.55618	0.78356	1	12756	2	-2.713
PRKDC	9	0.0012919	0.008046	0.092079	1586	7	-0.7265	0.79099	0.8945	1	14737	1	-0.7265
RAC1	10	0.0013227	0.0086234	0.092079	1587	8	-1.5264	0.28917	0.56239	1	9713	2	-1.5264
LAGE3	10	0.0013312	0.0086852	0.092079	1588	6	-1.0198	0.34814	0.61785	1	10432	3	-1.0198
CKS2	10	0.001334	0.0087009	0.092079	1589	9	-1.0304	0.99302	0.99312	1	17072	0	-1.0304
L3MBTL2	10	0.0013441	0.008754	0.092079	1590	8	-1.0422	0.99583	0.99587	1	17220	0	-1.0422
GEMIN7	10	0.001347	0.0087702	0.092079	1591	7	-1.4127	0.14505	0.36549	0.931175	7047	3	-1.4127
DND1	10	0.0013525	0.0088022	0.092079	1592	6	-0.77105	0.18191	0.42287	0.971504	7816	2	-0.77105
RPL34	10	0.0013557	0.0088271	0.092079	1593	9	-2.965	0.98862	0.98872	1	16877	0	-2.965
KATNBL1	8	0.0013662	0.0081911	0.092079	1594	7	-2.8378	0.45316	0.67787	1	11714	1	-2.8378
ZNF574	10	0.0013692	0.0089111	0.092079	1595	8	-0.98139	0.5249	0.7665	1	12489	2	-0.98139
VPS18	10	0.0013821	0.0089907	0.092079	1596	7	-0.98059	0.85049	0.92957	1	15218	2	-0.98059
SIN3A	10	0.0013849	0.0090086	0.092079	1597	5	-0.40328	0.98397	0.98444	1	16732	1	-0.40328
FAM210A	10	0.0013859	0.0090161	0.092079	1598	8	-1.4947	0.99826	0.99829	1	17436	0	-1.4947
WBSCR16	9	0.0013869	0.0086077	0.092079	1599	7	-1.2057	0.96749	0.97072	1	16402	1	-1.2057
ATP5L	10	0.0014002	0.0090963	0.092079	1600	7	-1.901	0.19235	0.43842	0.980229	8035	2	-1.901
SFSWAP	10	0.0014036	0.0091142	0.092079	1601	8	-1.2746	0.35254	0.62184	1	10489	2	-1.2746
SAP30	5	0.0014037	0.0062172	0.073983	1602	4	-2.1391	0.97738	0.97753	1	16580	0	-2.1391
FAM122A	10	0.0014053	0.0091223	0.092079	1603	8	-1.5781	0.79818	0.91023	1	14798	1	-1.5781
DCTN2	10	0.0014119	0.0091591	0.092079	1604	7	-0.57257	0.47418	0.73053	1	11989	2	-0.57257
UPF1	10	0.0014179	0.0091944	0.092079	1605	7	-1.2526	0.89088	0.94742	1	15599	2	-1.2526
C7orf57	10	0.0014179	0.0091944	0.092079	1606	8	-1.86	0.84808	0.92866	1	15197	2	-1.86
CKAP5	10	0.0014179	0.0091944	0.092079	1607	9	-2.6028	0.99942	0.99942	1	17627	0	-2.6028
VARS2	10	0.0014387	0.0093146	0.092079	1608	7	-1.067	0.46126	0.7192	1	11827	2	-1.067
CENPN	10	0.0014427	0.0093422	0.092079	1609	8	-2.3516	0.7598	0.8976	1	14525	2	-2.3516
UGT3A2	10	0.0014434	0.0093449	0.092079	1610	9	-1.0136	0.99568	0.99572	1	17209	0	-1.0136
PRSS3	10	0.0014434	0.0093449	0.092079	1611	9	-1.067	0.99912	0.99913	1	17548	0	-1.067
OR4C46	10	0.0014434	0.0093449	0.092079	1612	9	-1.2402	0.98962	0.98973	1	16908	0	-1.2402
WDR70	10	0.0014434	0.0093449	0.092079	1613	9	-0.80936	0.99959	0.99958	1	17673	0	-0.80936
STARD6	10	0.0014434	0.0093449	0.092079	1614	9	-2.636	0.8859	0.94508	1	15546	1	-2.636
YIPF4	10	0.0014434	0.0093449	0.092079	1615	9	-1.8559	0.99961	0.99961	1	17679	0	-1.8559
C1orf27	10	0.0014434	0.0093449	0.092079	1616	9	-0.80936	0.99973	0.99973	1	17724	0	-0.80936
CCDC38	10	0.0014434	0.0093449	0.092079	1617	9	-0.80936	0.9995	0.99951	1	17648	0	-0.80936
LIPJ	10	0.0014434	0.0093449	0.092079	1618	9	-0.88866	0.99768	0.99771	1	17377	0	-0.88866
COPS3	10	0.0014434	0.0093449	0.092079	1619	9	-1.0148	0.9998	0.99981	1	17767	0	-1.0148
FAM169A	10	0.0014434	0.0093449	0.092079	1620	9	-1.2565	0.99335	0.99344	1	17087	0	-1.2565
MED13	10	0.0014434	0.0093449	0.092079	1621	9	-1.6405	0.99936	0.99935	1	17612	0	-1.6405
FAM60A	10	0.0014434	0.0093449	0.092079	1622	9	-0.80936	0.3694	0.63737	1	10691	1	-0.80936
GRWD1	10	0.0014434	0.0093449	0.092079	1623	9	-2.1399	0.42767	0.68966	1	11417	1	-2.1399
TRAPPC11	10	0.0014434	0.0093449	0.092079	1624	9	-1.1888	0.99839	0.99841	1	17451	0	-1.1888
MTRNR2L4	10	0.0014434	0.0093449	0.092079	1625	9	-1.1782	0.8057	0.91289	1	14854	1	-1.1782
LDHA	10	0.0014434	0.0093449	0.092079	1626	9	-2.8892	0.67196	0.84846	1	13715	1	-2.8892
SLC9B1	10	0.0014434	0.0093449	0.092079	1627	9	-2.8697	0.99857	0.99858	1	17476	0	-2.8697
EPB41L5	10	0.0014434	0.0093449	0.092079	1628	9	-1.0597	0.57105	0.79158	1	12865	1	-1.0597
FAM186A	10	0.0014434	0.0093449	0.092079	1629	9	-1.179	0.88052	0.94257	1	15494	1	-1.179
IFNK	10	0.0014434	0.0093449	0.092079	1630	9	-1.7563	0.88228	0.94337	1	15508	1	-1.7563
CD47	10	0.0014434	0.0093449	0.092079	1631	9	-1.5528	0.92139	0.96256	1	15939	1	-1.5528
AFTPH	10	0.0014434	0.0093449	0.092079	1632	9	-0.80936	0.94807	0.96868	1	16165	1	-0.80936
ZCCHC9	10	0.0014434	0.0093449	0.092079	1633	9	-1.7944	0.99981	0.99983	1	17773	0	-1.7944
OR11G2	10	0.0014434	0.0093449	0.092079	1634	9	-1.8197	0.80553	0.91282	1	14852	1	-1.8197
RPP40	10	0.0014434	0.0093449	0.092079	1635	9	-2.0069	0.98499	0.98523	1	16758	1	-2.0069
RPL39	10	0.0014434	0.0093449	0.092079	1636	9	-2.4483	0.99938	0.99938	1	17617	0	-2.4483
NELFCD	10	0.0014434	0.0093449	0.092079	1637	9	-1.1236	0.97425	0.97835	1	16514	1	-1.1236
TXN	10	0.0014434	0.0093449	0.092079	1638	9	-2.8112	0.99916	0.99917	1	17558	0	-2.8112
LINC00312	10	0.0014434	0.0093449	0.092079	1639	9	-1.4693	0.99326	0.99335	1	17084	0	-1.4693
SNX13	10	0.0014434	0.0093449	0.092079	1640	9	-1.1134	0.7973	0.90993	1	14792	1	-1.1134
TTI2	10	0.0014434	0.0093449	0.092079	1641	9	-0.95709	0.87874	0.94177	1	15474	1	-0.95709
RGS22	10	0.0014434	0.0093449	0.092079	1642	9	-0.80936	0.99867	0.99868	1	17491	0	-0.80936
KIAA1033	10	0.0014434	0.0093449	0.092079	1643	9	-0.80936	0.94496	0.96787	1	16143	1	-0.80936
GFM2	10	0.0014434	0.0093449	0.092079	1644	9	-3.01	0.95229	0.96989	1	16204	1	-3.01
ZNF568	10	0.0014434	0.0093449	0.092079	1645	9	-1.7128	0.99323	0.99332	1	17081	0	-1.7128
CEP192	10	0.0014434	0.0093449	0.092079	1646	9	-2.8897	0.9987	0.9987	1	17494	0	-2.8897
STARD7	10	0.0014434	0.0093449	0.092079	1647	9	-0.81457	0.99975	0.99975	1	17736	0	-0.81457
CCP110	10	0.0014434	0.0093449	0.092079	1648	9	-1.463	0.99964	0.99964	1	17690	0	-1.463
ATXN10	10	0.0014434	0.0093449	0.092079	1649	9	-1.6114	0.81431	0.9159	1	14908	1	-1.6114
PCNXL4	10	0.0014434	0.0093449	0.092079	1650	9	-1.3721	0.97793	0.98036	1	16594	1	-1.3721
OR8G5	10	0.0014434	0.0093449	0.092079	1651	9	-1.3092	0.027653	0.11197	0.614389	3272	1	-1.3092
SRRM1	10	0.0014434	0.0093449	0.092079	1652	9	-2.5325	0.999	0.999	1	17528	0	-2.5325
RPS12	10	0.0014434	0.0093449	0.092079	1653	9	-2.2464	0.99868	0.99869	1	17493	0	-2.2464
EMC7	10	0.0014434	0.0093449	0.092079	1654	9	-2.6704	0.99739	0.99743	1	17345	0	-2.6704
EMC3	10	0.0014434	0.0093449	0.092079	1655	9	-2.5315	0.18707	0.43066	0.976257	7920	1	-2.5315
OR4C12	10	0.0014434	0.0093449	0.092079	1656	9	-0.95121	0.39124	0.65718	1	10961	1	-0.95121
MORN2	10	0.0014434	0.0093449	0.092079	1657	9	-0.80936	0.71798	0.87511	1	14162	1	-0.80936
RASGEF1B	10	0.0014434	0.0093449	0.092079	1658	9	-1.929	0.63575	0.82789	1	13391	1	-1.929
C6orf163	10	0.0014434	0.0093449	0.092079	1659	9	-1.052	0.60628	0.81127	1	13156	1	-1.052
EXOC6	10	0.0014434	0.0093449	0.092079	1660	9	-1.22	0.92005	0.9623	1	15930	1	-1.22
C7orf65	10	0.0014434	0.0093449	0.092079	1661	9	-0.87025	0.93459	0.96532	1	16048	1	-0.87025
RPS4X	10	0.0014434	0.0093449	0.092079	1662	9	-0.80936	0.94886	0.96889	1	16174	1	-0.80936
OR51E1	10	0.0014434	0.0093449	0.092079	1663	9	-2.6942	0.9972	0.99723	1	17328	0	-2.6942
UTP20	10	0.0014434	0.0093449	0.092079	1664	9	-1.9323	0.99771	0.99774	1	17381	0	-1.9323
DPPA3	10	0.0014434	0.0093449	0.092079	1665	9	-1.28	0.99562	0.99566	1	17203	0	-1.28
TOR1AIP2	10	0.0014434	0.0093449	0.092079	1666	9	-1.067	0.88156	0.94304	1	15503	1	-1.067
RBM48	10	0.0014434	0.0093449	0.092079	1667	9	-0.80936	0.99924	0.99924	1	17577	0	-0.80936
MRPL15	10	0.0014434	0.0093449	0.092079	1668	9	-1.3822	0.99695	0.99696	1	17309	0	-1.3822
HORMAD2	10	0.0014434	0.0093449	0.092079	1669	9	-1.9744	0.96073	0.97266	1	16313	1	-1.9744
KLHL28	10	0.0014434	0.0093449	0.092079	1670	9	-0.80936	0.9345	0.9653	1	16046	1	-0.80936
NSA2	10	0.0014434	0.0093449	0.092079	1671	9	-0.80936	0.99745	0.99749	1	17355	0	-0.80936
LY96	10	0.0014434	0.0093449	0.092079	1672	9	-1.0738	0.81421	0.91586	1	14906	1	-1.0738
LMBRD2	10	0.0014434	0.0093449	0.092079	1673	9	-2.432	0.87703	0.94101	1	15467	1	-2.432
NRBF2	10	0.0014434	0.0093449	0.092079	1674	9	-1.5142	0.75751	0.89688	1	14514	1	-1.5142
OR2G3	10	0.0014434	0.0093449	0.092079	1675	9	-1.6377	0.76333	0.8987	1	14553	1	-1.6377
UBXN4	10	0.0014434	0.0093449	0.092079	1676	9	-0.80936	0.99125	0.9913	1	16989	0	-0.80936
FAM228A	10	0.0014434	0.0093449	0.092079	1677	9	-1.0314	0.10083	0.29285	0.863726	6069	1	-1.0314
BTBD9	10	0.0014434	0.0093449	0.092079	1678	9	-1.5142	0.99437	0.99448	1	17135	0	-1.5142
CLASRP	10	0.0014434	0.0093449	0.092079	1679	9	-1.3376	0.99865	0.99865	1	17485	0	-1.3376
C20orf194	10	0.0014434	0.0093449	0.092079	1680	9	-1.2601	0.99442	0.99452	1	17138	0	-1.2601
SUN3	10	0.0014434	0.0093449	0.092079	1681	9	-0.80936	0.91469	0.95958	1	15878	1	-0.80936
CCDC12	10	0.0014434	0.0093449	0.092079	1682	9	-1.0256	0.99952	0.99952	1	17654	0	-1.0256
LRPPRC	10	0.0014434	0.0093449	0.092079	1683	9	-1.2997	0.33206	0.6029	1	10229	1	-1.2997
POTEA	10	0.0014434	0.0093449	0.092079	1684	9	-0.8356	0.60945	0.81302	1	13186	1	-0.8356
SCFD1	10	0.0014434	0.0093449	0.092079	1685	9	-0.80936	0.77515	0.90251	1	14629	1	-0.80936
PSG11	10	0.0014434	0.0093449	0.092079	1686	9	-1.3247	0.70507	0.8676	1	14032	1	-1.3247
PPP1R42	10	0.0014434	0.0093449	0.092079	1687	9	-1.5142	0.97428	0.97837	1	16515	1	-1.5142
MGA	10	0.0014434	0.0093449	0.092079	1688	9	-1.1101	0.99953	0.99953	1	17655	0	-1.1101
LLPH	10	0.0014434	0.0093449	0.092079	1689	9	-1.3548	0.92444	0.96316	1	15959	1	-1.3548
ABRACL	10	0.0014434	0.0093449	0.092079	1690	9	-0.80936	0.99973	0.99973	1	17719	0	-0.80936
YWHAZ	10	0.0014434	0.0093449	0.092079	1691	9	-1.1689	0.99799	0.99802	1	17410	0	-1.1689
SOCS5	10	0.0014434	0.0093449	0.092079	1692	9	-0.94981	0.99736	0.9974	1	17342	0	-0.94981
PTH	10	0.0014434	0.0093449	0.092079	1693	9	-1.4311	0.41269	0.67638	1	11237	1	-1.4311
COMMD8	10	0.0014434	0.0093449	0.092079	1694	9	-1.2565	0.98991	0.99003	1	16923	0	-1.2565
TATDN1	10	0.0014434	0.0093449	0.092079	1695	9	-1.1218	0.99931	0.9993	1	17595	0	-1.1218
POLR1E	10	0.0014434	0.0093449	0.092079	1696	9	-1.4667	0.98292	0.98361	1	16700	1	-1.4667
UBA5	10	0.0014434	0.0093449	0.092079	1697	9	-0.90894	0.99712	0.99714	1	17321	0	-0.90894
SREK1	10	0.0014434	0.0093449	0.092079	1698	9	-1.409	0.99883	0.99883	1	17507	0	-1.409
OR5T3	10	0.0014434	0.0093449	0.092079	1699	9	-1.5142	0.97869	0.98081	1	16610	1	-1.5142
OR4C45	10	0.0014434	0.0093449	0.092079	1700	9	-2.0935	0.97765	0.98019	1	16589	1	-2.0935
PHLDB2	10	0.0014434	0.0093449	0.092079	1701	9	-2.3594	0.99542	0.99549	1	17192	0	-2.3594
WDR25	10	0.0014434	0.0093449	0.092079	1702	9	-1.042	0.99977	0.99977	1	17752	0	-1.042
SMG7	10	0.0014434	0.0093449	0.092079	1703	9	-1.3937	0.31067	0.58272	1	9994	1	-1.3937
BBS9	10	0.0014434	0.0093449	0.092079	1704	9	-1.7501	0.75484	0.89603	1	14499	1	-1.7501
RHOQ	10	0.0014434	0.0093449	0.092079	1705	9	-2.0518	0.97491	0.9787	1	16523	1	-2.0518
KBTBD3	10	0.0014434	0.0093449	0.092079	1706	9	-1.771	0.98575	0.9859	1	16781	1	-1.771
SULT1C3	10	0.0014434	0.0093449	0.092079	1707	9	-1.9637	0.98745	0.98755	1	16832	1	-1.9637
OSBPL6	10	0.0014434	0.0093449	0.092079	1708	9	-1.4094	0.84583	0.92777	1	15181	1	-1.4094
GID8	10	0.0014434	0.0093449	0.092079	1709	9	-1.1712	0.97763	0.98018	1	16588	1	-1.1712
RPS29	10	0.0014434	0.0093449	0.092079	1710	9	-2.0035	0.9992	0.99921	1	17569	0	-2.0035
KLHL15	10	0.0014434	0.0093449	0.092079	1711	9	-0.99184	0.76316	0.89865	1	14552	1	-0.99184
LCE3D	10	0.0014434	0.0093449	0.092079	1712	9	-1.9931	0.99115	0.9912	1	16979	0	-1.9931
MALSU1	10	0.0014434	0.0093449	0.092079	1713	9	-1.9863	0.99963	0.99963	1	17685	0	-1.9863
MRPS35	10	0.0014434	0.0093449	0.092079	1714	9	-1.9776	0.98692	0.98701	1	16810	1	-1.9776
PRPF18	10	0.0014434	0.0093449	0.092079	1715	9	-1.067	0.023838	0.098819	0.593954	3002	1	-1.067
GPATCH1	10	0.0014434	0.0093449	0.092079	1716	9	-0.80936	0.99974	0.99975	1	17732	0	-0.80936
CEP97	10	0.0014434	0.0093449	0.092079	1717	9	-0.80936	0.97069	0.97665	1	16464	1	-0.80936
CCDC25	10	0.0014434	0.0093449	0.092079	1718	9	-1.7654	0.99911	0.99912	1	17543	0	-1.7654
PHLPP2	10	0.0014434	0.0093449	0.092079	1719	9	-1.5759	0.99867	0.99867	1	17489	0	-1.5759
CCDC112	10	0.0014434	0.0093449	0.092079	1720	9	-1.5909	0.99926	0.99926	1	17582	0	-1.5909
TCTEX1D1	10	0.0014434	0.0093449	0.092079	1721	9	-1.0197	0.99926	0.99927	1	17585	0	-1.0197
ANKS4B	10	0.0014434	0.0093449	0.092079	1722	9	-2.021	0.4134	0.67703	1	11247	1	-2.021
OR4K15	10	0.0014434	0.0093449	0.092079	1723	9	-1.7957	0.95907	0.97207	1	16287	1	-1.7957
LOC100996634	10	0.0014434	0.0093449	0.092079	1724	9	-2.1276	0.99587	0.99591	1	17222	0	-2.1276
OR4K2	10	0.0014434	0.0093449	0.092079	1725	9	-0.98453	0.96958	0.97618	1	16434	1	-0.98453
C15orf41	10	0.0014434	0.0093449	0.092079	1726	9	-2.1601	0.91382	0.9591	1	15869	1	-2.1601
ATRIP	10	0.0014434	0.0093449	0.092079	1727	9	-0.83834	0.73529	0.88544	1	14334	1	-0.83834
RHEB	10	0.0014434	0.0093449	0.092079	1728	9	-1.4019	0.99886	0.99886	1	17512	0	-1.4019
IQCA1	10	0.0014434	0.0093449	0.092079	1729	9	-1.067	0.99972	0.99972	1	17716	0	-1.067
MSTO1	10	0.0014434	0.0093449	0.092079	1730	9	-0.80936	0.97702	0.97984	1	16574	1	-0.80936
SUPT20H	10	0.0014434	0.0093449	0.092079	1731	9	-2.3574	0.80696	0.91332	1	14867	1	-2.3574
PRR11	10	0.0014434	0.0093449	0.092079	1732	9	-1.6579	0.92999	0.9643	1	16006	1	-1.6579
TAF1D	10	0.0014434	0.0093449	0.092079	1733	9	-1.067	0.99967	0.99967	1	17699	0	-1.067
C3orf79	10	0.0014434	0.0093449	0.092079	1734	9	-1.0979	0.97054	0.97658	1	16461	1	-1.0979
C9orf153	10	0.0014434	0.0093449	0.092079	1735	9	-1.2734	0.99346	0.99354	1	17091	0	-1.2734
VMP1	10	0.0014434	0.0093449	0.092079	1736	9	-1.8861	0.999	0.999	1	17529	0	-1.8861
CELA2A	10	0.0014434	0.0093449	0.092079	1737	9	-1.3247	0.71919	0.87581	1	14176	1	-1.3247
DNAJA1	10	0.0014434	0.0093449	0.092079	1738	9	-1.5142	0.99917	0.99918	1	17560	0	-1.5142
CEP57L1	10	0.0014434	0.0093449	0.092079	1739	9	-0.80936	0.73747	0.88674	1	14356	1	-0.80936
LSM2	10	0.0014434	0.0093449	0.092079	1740	9	-1.2565	0.55146	0.78093	1	12703	1	-1.2565
MKI67	10	0.0014434	0.0093449	0.092079	1741	9	-0.89234	0.99763	0.99767	1	17375	0	-0.89234
CSTF3	10	0.0014434	0.0093449	0.092079	1742	9	-2.3739	0.98686	0.98695	1	16808	1	-2.3739
KIF20A	10	0.0014434	0.0093449	0.092079	1743	9	-1.4759	0.91008	0.95707	1	15818	1	-1.4759
C5orf34	10	0.0014434	0.0093449	0.092079	1744	9	-2.0676	0.96638	0.97482	1	16390	1	-2.0676
NUDT12	10	0.0014434	0.0093449	0.092079	1745	9	-1.8933	0.1064	0.30272	0.871896	6211	1	-1.8933
IGJ	10	0.0014434	0.0093449	0.092079	1746	9	-1.072	0.99658	0.99661	1	17283	0	-1.072
DBF4	10	0.0014434	0.0093449	0.092079	1747	9	-1.7024	0.90491	0.95436	1	15766	1	-1.7024
SPDL1	10	0.0014434	0.0093449	0.092079	1748	9	-1.8478	0.99651	0.99653	1	17276	0	-1.8478
SFT2D2	10	0.0014434	0.0093449	0.092079	1749	9	-1.0922	0.042505	0.15259	0.698666	3929	1	-1.0922
SRSF11	10	0.0014434	0.0093449	0.092079	1750	9	-1.4944	0.034131	0.13028	0.654741	3582	1	-1.4944
KANSL3	10	0.0014434	0.0093449	0.092079	1751	9	-1.5969	0.99966	0.99965	1	17695	0	-1.5969
EIF3M	10	0.0014434	0.0093449	0.092079	1752	9	-1.1634	0.99982	0.99983	1	17774	0	-1.1634
SBNO1	10	0.0014434	0.0093449	0.092079	1753	9	-1.1953	0.99915	0.99915	1	17553	0	-1.1953
PPP1R9A	10	0.0014434	0.0093449	0.092079	1754	9	-1.173	0.96533	0.9744	1	16372	1	-1.173
TSHB	10	0.0014434	0.0093449	0.092079	1755	9	-0.80936	0.98167	0.9827	1	16674	1	-0.80936
ARL1	10	0.0014434	0.0093449	0.092079	1756	9	-1.6614	0.99964	0.99964	1	17692	0	-1.6614
POLA1	10	0.0014434	0.0093449	0.092079	1757	9	-1.2334	0.99454	0.99464	1	17146	0	-1.2334
ZNF519	10	0.0014434	0.0093449	0.092079	1758	9	-1.6842	0.68965	0.85862	1	13891	1	-1.6842
CCDC174	10	0.0014434	0.0093449	0.092079	1759	9	-2.2303	0.99459	0.99469	1	17149	0	-2.2303
MTERFD1	10	0.0014434	0.0093449	0.092079	1760	9	-0.80936	0.99974	0.99975	1	17733	0	-0.80936
DDX60	10	0.0014434	0.0093449	0.092079	1761	9	-0.96555	0.99966	0.99966	1	17696	0	-0.96555
COX6B1	10	0.0014434	0.0093449	0.092079	1762	9	-0.9654	0.99868	0.99869	1	17492	0	-0.9654
ZNHIT6	10	0.0014434	0.0093449	0.092079	1763	9	-0.90879	0.98153	0.9826	1	16671	1	-0.90879
MLIP	10	0.0014434	0.0093449	0.092079	1764	9	-0.80936	0.2475	0.51716	1	9082	1	-0.80936
DNAJC21	10	0.0014434	0.0093449	0.092079	1765	9	-1.067	0.07669	0.23786	0.815337	5227	1	-1.067
EIF4E	10	0.0014434	0.0093449	0.092079	1766	9	-1.371	0.73933	0.88785	1	14376	1	-1.371
OR11H4	10	0.0014434	0.0093449	0.092079	1767	9	-2.0869	0.96601	0.97468	1	16384	1	-2.0869
TTC14	10	0.0014434	0.0093449	0.092079	1768	9	-1.5142	0.99815	0.99818	1	17422	0	-1.5142
C5orf54	10	0.0014434	0.0093449	0.092079	1769	9	-1.1016	0.99419	0.99429	1	17131	0	-1.1016
ASNSD1	10	0.0014434	0.0093449	0.092079	1770	9	-0.80936	0.9998	0.99981	1	17765	0	-0.80936
POC1B	10	0.0014434	0.0093449	0.092079	1771	9	-0.87702	0.094392	0.27848	0.85504	5834	1	-0.87702
BOD1L1	10	0.0014434	0.0093449	0.092079	1772	9	-1.1584	0.89193	0.94791	1	15607	1	-1.1584
CCDC28B	10	0.0014434	0.0093449	0.092079	1773	9	-0.76967	0.99224	0.99231	1	17041	0	-0.76967
C4orf33	10	0.0014434	0.0093449	0.092079	1774	9	-1.2503	0.99832	0.99835	1	17441	0	-1.2503
HMGN2P46	10	0.0014434	0.0093449	0.092079	1775	9	-0.89234	0.99924	0.99925	1	17579	0	-0.89234
SUMF1	10	0.0014434	0.0093449	0.092079	1776	9	-0.80936	0.95878	0.97197	1	16282	1	-0.80936
ORC3	10	0.0014434	0.0093449	0.092079	1777	9	-2.5161	0.87166	0.93859	1	15403	1	-2.5161
MRPL50	10	0.0014434	0.0093449	0.092079	1778	9	-1.1687	0.28853	0.56179	1	9701	1	-1.1687
UNC45A	10	0.0014434	0.0093449	0.092079	1779	9	-1.0216	0.99924	0.99924	1	17578	0	-1.0216
CTDNEP1	10	0.0014434	0.0093449	0.092079	1780	9	-2.0725	0.99934	0.99933	1	17606	0	-2.0725
MRPS6	10	0.0014434	0.0093449	0.092079	1781	9	-1.105	0.79709	0.90986	1	14788	1	-1.105
LRRC46	10	0.0014434	0.0093449	0.092079	1782	9	-1.5418	0.93047	0.9644	1	16008	1	-1.5418
RPS20	10	0.0014434	0.0093449	0.092079	1783	9	-3.5978	0.3964	0.66175	1	11030	1	-3.5978
LENG1	10	0.0014434	0.0093449	0.092079	1784	9	-0.82179	0.94411	0.96766	1	16133	1	-0.82179
WAPAL	10	0.0014434	0.0093449	0.092079	1785	9	-2.1805	0.34379	0.61386	1	10383	1	-2.1805
KRTAP19-8	10	0.0014434	0.0093449	0.092079	1786	9	-0.80936	0.79229	0.9082	1	14748	1	-0.80936
GTF3C6	10	0.0014434	0.0093449	0.092079	1787	9	-1.8343	0.62983	0.82458	1	13349	1	-1.8343
C12orf71	10	0.0014434	0.0093449	0.092079	1788	9	-1.2565	0.64909	0.83538	1	13502	1	-1.2565
NUP133	10	0.0014434	0.0093449	0.092079	1789	9	-2.0935	0.95041	0.96935	1	16189	1	-2.0935
PRTG	10	0.0014434	0.0093449	0.092079	1790	9	-1.1701	0.98833	0.98842	1	16869	0	-1.1701
FAM185A	10	0.0014434	0.0093449	0.092079	1791	9	-0.8951	0.99955	0.99955	1	17662	0	-0.8951
SEC61A2	10	0.0014434	0.0093449	0.092079	1792	9	-0.80936	0.99974	0.99974	1	17726	0	-0.80936
DNAJC24	10	0.0014434	0.0093449	0.092079	1793	9	-1.5831	0.99975	0.99975	1	17737	0	-1.5831
MIA2	10	0.0014434	0.0093449	0.092079	1794	9	-0.80936	0.99828	0.9983	1	17437	0	-0.80936
TMA7	10	0.0014434	0.0093449	0.092079	1795	9	-1.2905	0.96099	0.97276	1	16318	1	-1.2905
TRPC5OS	10	0.0014434	0.0093449	0.092079	1796	9	-1.3228	0.10297	0.297	0.86671	6127	1	-1.3228
DFNB59	10	0.0014434	0.0093449	0.092079	1797	9	-1.5305	0.77844	0.90357	1	14656	1	-1.5305
IFT81	10	0.0014434	0.0093449	0.092079	1798	9	-1.7286	0.98809	0.98819	1	16861	0	-1.7286
KIAA1731	10	0.0014434	0.0093449	0.092079	1799	9	-1.6884	0.99931	0.9993	1	17594	0	-1.6884
TRNT1	10	0.0014434	0.0093449	0.092079	1800	9	-2.2527	0.99954	0.99954	1	17658	0	-2.2527
IFT80	10	0.0014434	0.0093449	0.092079	1801	9	-0.90507	0.50863	0.75776	1	12369	1	-0.90507
C12orf54	10	0.0014434	0.0093449	0.092079	1802	9	-1.2145	0.83954	0.9253	1	15099	1	-1.2145
FER1L6	10	0.0014434	0.0093449	0.092079	1803	9	-1.7882	0.99423	0.99433	1	17132	0	-1.7882
MRPL48	10	0.0014434	0.0093449	0.092079	1804	9	-1.4791	0.99795	0.99797	1	17407	0	-1.4791
VN1R10P	10	0.0014434	0.0093449	0.092079	1805	9	-1.4983	0.99834	0.99837	1	17445	0	-1.4983
FAM104B	10	0.0014434	0.0093449	0.092079	1806	9	-2.6565	0.99745	0.99749	1	17354	0	-2.6565
CCDC67	10	0.0014434	0.0093449	0.092079	1807	9	-0.80936	0.99959	0.99958	1	17670	0	-0.80936
CCDC178	10	0.0014434	0.0093449	0.092079	1808	9	-1.1155	0.99961	0.99961	1	17680	0	-1.1155
TTC26	10	0.0014434	0.0093449	0.092079	1809	9	-1.333	0.096282	0.28276	0.859239	5895	1	-1.333
DIS3	10	0.0014434	0.0093449	0.092079	1810	9	-1.7882	0.99871	0.99871	1	17495	0	-1.7882
UGP2	10	0.0014434	0.0093449	0.092079	1811	9	-1.6332	0.99839	0.99841	1	17450	0	-1.6332
RPRD2	10	0.0014434	0.0093449	0.092079	1812	9	-2.1198	0.99844	0.99847	1	17458	0	-2.1198
RPL7L1	10	0.0014434	0.0093449	0.092079	1813	9	-2.4497	0.0020947	0.012224	0.242682	906	1	-2.4497
AMN1	10	0.0014434	0.0093449	0.092079	1814	9	-1.303	0.9945	0.99461	1	17143	0	-1.303
UBE2W	10	0.0014434	0.0093449	0.092079	1815	9	-0.80936	0.97559	0.97905	1	16533	1	-0.80936
BROX	10	0.0014434	0.0093449	0.092079	1816	9	-1.067	0.99701	0.99702	1	17314	0	-1.067
SECISBP2L	10	0.0014434	0.0093449	0.092079	1817	9	-1.0804	0.99974	0.99974	1	17727	0	-1.0804
SLIRP	10	0.0014434	0.0093449	0.092079	1818	9	-1.7286	0.99844	0.99847	1	17456	0	-1.7286
XPOT	10	0.0014434	0.0093449	0.092079	1819	9	-3.1511	0.99132	0.99137	1	16994	0	-3.1511
TAF13	10	0.0014434	0.0093449	0.092079	1820	9	-2.415	0.9048	0.9543	1	15763	1	-2.415
CWC22	10	0.0014434	0.0093449	0.092079	1821	9	-1.8536	0.99822	0.99825	1	17431	0	-1.8536
KRCC1	10	0.0014434	0.0093449	0.092079	1822	9	-1.0046	0.99608	0.99611	1	17237	0	-1.0046
OR8D4	10	0.0014434	0.0093449	0.092079	1823	9	-0.80936	0.99758	0.99762	1	17366	0	-0.80936
POLR1C	10	0.0014434	0.0093449	0.092079	1824	9	-2.3254	0.99925	0.99925	1	17580	0	-2.3254
YTHDC2	10	0.0014434	0.0093449	0.092079	1825	9	-0.80936	0.99705	0.99707	1	17316	0	-0.80936
OXR1	10	0.0014434	0.0093449	0.092079	1826	9	-0.80936	0.97981	0.98147	1	16643	1	-0.80936
EIF1B	10	0.0014434	0.0093449	0.092079	1827	9	-0.88355	0.9995	0.9995	1	17647	0	-0.88355
CCDC94	10	0.0014434	0.0093449	0.092079	1828	9	-1.7127	0.29815	0.57084	1	9833	1	-1.7127
OR8K1	10	0.0014434	0.0093449	0.092079	1829	9	-1.0428	0.86338	0.93501	1	15321	1	-1.0428
AFP	10	0.0014434	0.0093449	0.092079	1830	9	-2.4965	0.99801	0.99803	1	17413	0	-2.4965
SMCO3	10	0.0014434	0.0093449	0.092079	1831	9	-1.4275	0.93695	0.96585	1	16067	1	-1.4275
WDR41	10	0.0014434	0.0093449	0.092079	1832	9	-0.80936	0.99946	0.99947	1	17642	0	-0.80936
ARHGAP11A	10	0.0014434	0.0093449	0.092079	1833	9	-1.3395	0.44248	0.70273	1	11591	1	-1.3395
KCMF1	10	0.0014434	0.0093449	0.092079	1834	9	-2.4406	0.98729	0.98738	1	16824	1	-2.4406
TBCE	10	0.0014434	0.0093449	0.092079	1835	9	-1.5289	0.99598	0.99602	1	17230	0	-1.5289
TMEM167A	10	0.0014434	0.0093449	0.092079	1836	9	-1.8536	0.99933	0.99932	1	17603	0	-1.8536
COX7C	10	0.0014434	0.0093449	0.092079	1837	9	-1.0093	0.99974	0.99973	1	17725	0	-1.0093
C12orf65	10	0.0014434	0.0093449	0.092079	1838	9	-1.1906	0.96026	0.97249	1	16304	1	-1.1906
SDAD1	10	0.0014434	0.0093449	0.092079	1839	9	-3.6998	0.99633	0.99636	1	17267	0	-3.6998
SMIM18	10	0.0014434	0.0093449	0.092079	1840	9	-1.1296	0.99959	0.99958	1	17672	0	-1.1296
FRMD4A	10	0.0014434	0.0093449	0.092079	1841	9	-1.3243	0.24719	0.51673	1	9076	1	-1.3243
PYROXD1	7	0.0014463	0.0082751	0.092079	1842	7	-1.5001	0.99855	0.99856	1	17471	0	-1.5001
CENPC	7	0.0014463	0.0082751	0.092079	1843	7	-3.0916	0.99855	0.99856	1	17470	0	-3.0916
NBPF1	7	0.0014463	0.0082751	0.092079	1844	7	-1.9647	0.99855	0.99856	1	17472	0	-1.9647
SHCBP1	7	0.0014463	0.0082751	0.092079	1845	7	-0.80936	0.99855	0.99856	1	17473	0	-0.80936
C2CD4D	7	0.0014463	0.0082751	0.092079	1846	7	-1.2621	0.99855	0.99856	1	17468	0	-1.2621
MRPS5	10	0.0014637	0.0094636	0.093148	1847	8	-2.393	0.98305	0.98372	1	16704	1	-2.393
U2SURP	10	0.0014814	0.009573	0.094123	1848	8	-2.1484	0.8961	0.94995	1	15657	2	-2.1484
ATP6V1E1	10	0.0014878	0.009612	0.094456	1849	8	-3.1209	0.10972	0.30839	0.8791	6282	1	-3.1209
MYLK	10	0.0014886	0.0096185	0.094469	1850	8	-0.8686	0.2368	0.50226	1	8865	1	-0.8686
ARIH1	10	0.0014968	0.0096673	0.094827	1851	8	-1.4613	0.99946	0.99946	1	17641	0	-1.4613
SDHA	9	0.0015008	0.009268	0.092079	1852	5	-0.44084	0.58053	0.78364	1	12944	2	-0.44084
KPNA3	10	0.0015013	0.0096922	0.094948	1853	8	-0.64119	0.95618	0.9711	1	16255	1	-0.64119
POLE4	10	0.0015018	0.0096933	0.094948	1854	8	-1.2297	0.72587	0.87983	1	14240	1	-1.2297
SRP68	10	0.0015149	0.0097767	0.095714	1855	8	-1.6815	0.99973	0.99973	1	17718	0	-1.6815
RAD17	10	0.0015286	0.0098574	0.096452	1856	8	-1.7043	0.20123	0.45153	0.988905	8200	2	-1.7043
GLS	9	0.0015741	0.0096705	0.094827	1857	6	-1.4923	0.68142	0.85045	1	13812	2	-1.4923
GPN1	10	0.0015784	0.010154	0.099299	1858	8	-1.4064	0.50171	0.75406	1	12316	1	-1.4064
NUP50	10	0.0015864	0.010192	0.099621	1859	8	-1.3356	0.84216	0.92631	1	15119	1	-1.3356
USO1	8	0.0016065	0.0094514	0.093078	1860	7	-2.4633	0.49686	0.71273	1	12264	1	-2.4633
EIF3E	10	0.0016086	0.010331	0.100713	1861	8	-3.581	0.99629	0.99633	1	17254	0	-3.581
ZNF684	10	0.0016086	0.010331	0.100713	1862	7	-2.1049	0.14463	0.36482	0.930578	7038	1	-2.1049
C14orf119	10	0.0016086	0.010331	0.100713	1863	8	-2.2335	0.99723	0.99726	1	17332	0	-2.2335
VBP1	10	0.0016086	0.010331	0.100713	1864	8	-3.0904	0.98789	0.98799	1	16850	0	-3.0904
FASTKD1	10	0.0016086	0.010331	0.100713	1865	8	-2.9573	0.99238	0.99247	1	17046	0	-2.9573
IGFBP3	10	0.0016136	0.010365	0.100986	1866	8	-0.77292	0.92086	0.96247	1	15933	1	-0.77292
ZNF658	10	0.0016165	0.01038	0.10108	1867	7	-0.90872	0.91524	0.95986	1	15885	1	-0.90872
FNTB	3	0.0016354	0.0046675	0.057716	1868	3	-1.4806	0.99836	0.9984	1	17448	0	-1.4806
YRDC	10	0.0016473	0.010573	0.102799	1869	8	-1.2559	0.99923	0.99924	1	17576	0	-1.2559
NVL	10	0.0016491	0.010586	0.102866	1870	8	-2.45	0.99878	0.99878	1	17501	0	-2.45
CPSF6	10	0.0016661	0.010682	0.103747	1871	8	-1.3033	0.099318	0.28948	0.86258	6012	2	-1.3033
DNAJC8	10	0.001687	0.010809	0.104917	1872	8	-3.2229	0.99077	0.99086	1	16966	0	-3.2229
MSI2	10	0.0016999	0.010889	0.105639	1873	8	-1.0325	0.99818	0.99821	1	17425	0	-1.0325
SP2	10	0.0017056	0.010922	0.105904	1874	7	-1.4943	0.99513	0.9952	1	17177	0	-1.4943
GLE1	10	0.0017076	0.010935	0.105979	1875	8	-1.6898	0.99911	0.99912	1	17544	0	-1.6898
ZNF20	10	0.0017195	0.011011	0.106657	1876	8	-0.79138	0.64067	0.83059	1	13434	2	-0.79138
KRT5	10	0.0017393	0.011127	0.107661	1877	8	-0.91949	0.9982	0.99823	1	17426	0	-0.91949
TRIM33	3	0.0017593	0.0050136	0.061379	1878	2	-1.5011	0.87596	0.87606	1	15450	0	-1.5011
TCOF1	10	0.0017644	0.011292	0.109144	1879	7	-2.6568	0.73954	0.88798	1	14382	2	-2.6568
BTF3	10	0.0017711	0.011336	0.10951	1880	6	-1.1564	0.44466	0.70469	1	11619	2	-1.1564
TAF8	10	0.0017779	0.011374	0.109824	1881	7	-1.6197	0.91712	0.96088	1	15903	2	-1.6197
NOA1	10	0.0017948	0.01148	0.110785	1882	7	-0.62753	0.99391	0.994	1	17118	0	-0.62753
GFM1	10	0.0018134	0.011606	0.111944	1883	8	-2.0711	0.60227	0.80896	1	13116	1	-2.0711
ATXN7L3	10	0.001822	0.011651	0.112323	1884	8	-0.92663	0.05284	0.17943	0.743806	4350	1	-0.92663
DEPDC7	10	0.0018477	0.0118	0.113694	1885	7	-1.759	0.32087	0.59228	1	10107	1	-1.759
GTF2F1	10	0.0018529	0.011828	0.113906	1886	5	-0.42904	0.49854	0.75144	1	12284	4	-0.42904
PCNP	10	0.0018566	0.011843	0.113987	1887	7	-0.90847	0.45798	0.71635	1	11773	3	-0.90847
OR13C3	9	0.0018593	0.01128	0.109092	1888	8	-2.6478	0.61449	0.80677	1	13222	1	-2.6478
MRPL39	10	0.0018723	0.01193	0.114766	1889	8	-3.084	0.93683	0.96582	1	16064	1	-3.084
UBL7	10	0.0018844	0.012004	0.115413	1890	7	-1.5349	0.99879	0.9988	1	17504	0	-1.5349
TBX19	10	0.0019098	0.012148	0.116656	1891	7	-2.2156	0.89841	0.9511	1	15685	1	-2.2156
FBXO11	10	0.0019105	0.012152	0.116656	1892	7	-0.62088	0.070084	0.22214	0.796736	5008	3	-0.62088
RPS2	6	0.0019145	0.0096277	0.094509	1893	6	-2.3829	0.99632	0.99628	1	17259	0	-2.3829
PALM	5	0.0019539	0.0085351	0.092079	1894	5	-2.0497	0.99805	0.99804	1	17418	0	-2.0497
SPIN1	10	0.0019698	0.012488	0.119823	1895	8	-0.90619	0.92898	0.96409	1	15997	1	-0.90619
LCAT	10	0.0019815	0.012555	0.120399	1896	8	-0.97128	0.99507	0.99515	1	17176	0	-0.97128
C17orf103	10	0.0020213	0.01279	0.122332	1897	8	-1.8536	0.95916	0.9721	1	16289	1	-1.8536
DIAPH1	10	0.0020213	0.01279	0.122332	1898	8	-2.0981	0.99962	0.99962	1	17683	0	-2.0981
PCBD1	10	0.0020213	0.01279	0.122332	1899	8	-2.2334	0.60288	0.80933	1	13121	2	-2.2334
MS4A4A	10	0.0020213	0.01279	0.122332	1900	8	-1.8147	0.99803	0.99805	1	17417	0	-1.8147
NBN	10	0.0020213	0.01279	0.122332	1901	8	-1.3415	0.36601	0.63424	1	10654	1	-1.3415
IKBKAP	10	0.0020289	0.012845	0.122789	1902	5	-1.2894	0.40232	0.66714	1	11101	3	-1.2894
PRPF40B	10	0.002037	0.012902	0.123078	1903	6	-1.2158	0.83431	0.92328	1	15056	2	-1.2158
TM9SF2	10	0.0020461	0.012962	0.123458	1904	7	-2.3972	0.45899	0.71725	1	11795	3	-2.3972
NHLRC2	10	0.0020461	0.012962	0.123458	1905	7	-2.2744	0.7631	0.89863	1	14551	2	-2.2744
PCYT2	10	0.0020461	0.012962	0.123458	1906	8	-1.3064	0.3638	0.63224	1	10635	2	-1.3064
NFYC	10	0.0020746	0.013132	0.125013	1907	6	-2.35	0.32176	0.59313	1	10121	2	-2.35
NAE1	10	0.0020808	0.013163	0.125242	1908	8	-3.1849	0.99779	0.99782	1	17388	0	-3.1849
SMARCC2	10	0.0021054	0.013324	0.126706	1909	7	-0.71095	0.73993	0.88822	1	14385	1	-0.71095
SET	3	0.0021294	0.0060152	0.071813	1910	3	-2.4773	0.99787	0.99792	1	17398	0	-2.4773
MTERFD2	10	0.0021298	0.01347	0.128031	1911	8	-1.0558	0.99964	0.99963	1	17689	0	-1.0558
GNPNAT1	10	0.002137	0.013516	0.128335	1912	8	-3.031	0.96374	0.97377	1	16350	1	-3.031
C1R	10	0.002137	0.013516	0.128335	1913	6	-1.238	0.15609	0.38299	0.944189	7286	2	-1.238
SUCO	10	0.0021576	0.01364	0.129311	1914	7	-2.8107	0.010263	0.048613	0.451161	1941	2	-2.8107
KMT2A	4	0.0021687	0.0077367	0.090128	1915	4	-0.75782	0.99783	0.99785	1	17394	0	-0.75782
NDST2	10	0.0021884	0.013829	0.131035	1916	8	-0.85733	0.99848	0.9985	1	17462	0	-0.85733
HEATR3	5	0.0021932	0.0095502	0.09395	1917	5	-2.0035	0.99781	0.99779	1	17390	0	-2.0035
SPTLC1	10	0.0022003	0.013899	0.131634	1918	8	-2.1577	0.69968	0.86445	1	13986	2	-2.1577
ATP6V1F	10	0.0022181	0.014002	0.13254	1919	6	-0.9459	0.98479	0.98507	1	16755	1	-0.9459
NUP62	10	0.0022232	0.014031	0.132738	1920	6	-0.49439	0.4076	0.67184	1	11175	3	-0.49439
SHCBP1L	10	0.002225	0.014041	0.132772	1921	7	-0.64523	0.24474	0.51339	1	9012	1	-0.64523
CTC1	10	0.0022286	0.014063	0.132908	1922	5	-0.33042	0.42939	0.6912	1	11443	3	-0.33042
PPP6C	12	0.0022301	0.015152	0.141856	1923	9	-0.86017	0.54839	0.79707	1	12682	2	-0.86017
C8A	10	0.0022411	0.014136	0.13353	1924	7	-2.3045	0.06138	0.20106	0.768359	4695	3	-2.3045
MRPL55	10	0.0022671	0.014305	0.135057	1925	6	-1.3154	0.95341	0.97021	1	16219	1	-1.3154
GSPT1	10	0.0022722	0.014338	0.135294	1926	8	-0.86682	0.82487	0.91973	1	14988	1	-0.86682
CHCHD10	8	0.0022919	0.012863	0.122827	1927	7	-0.76475	0.064225	0.19297	0.759996	4817	1	-0.76475
DPEP2	10	0.0023271	0.014625	0.13779	1928	8	-1.0862	0.99118	0.99121	1	16982	0	-1.0862
PATL1	10	0.0023302	0.014639	0.137816	1929	8	-1.9064	0.11215	0.31243	0.884395	6334	1	-1.9064
POLD1	10	0.0023312	0.014646	0.137816	1930	7	-0.5609	0.98482	0.98509	1	16757	1	-0.5609
DNAJC7	10	0.002332	0.01465	0.137816	1931	8	-0.89097	0.86676	0.93648	1	15349	1	-0.89097
NOM1	10	0.0023415	0.014689	0.138112	1932	7	-1.2167	0.84062	0.92572	1	15107	1	-1.2167
TAZ	10	0.0023424	0.014697	0.138118	1933	8	-0.58154	0.99727	0.9973	1	17333	0	-0.58154
WDR33	10	0.0023562	0.014762	0.138657	1934	8	-0.92285	0.21213	0.46735	0.997215	8417	1	-0.92285
RPP21	2	0.0023824	0.004707	0.058092	1935	2	-7.1146	0.99762	0.99757	1	17372	0	-7.1146
GFOD2	10	0.0023848	0.014906	0.139887	1936	7	-0.68098	0.98579	0.98593	1	16783	1	-0.68098
NIPBL	10	0.0023849	0.014909	0.139887	1937	8	-1.0149	0.97994	0.98157	1	16646	1	-1.0149
EIF4E1B	10	0.0024067	0.015026	0.140918	1938	8	-1.3786	0.085526	0.25832	0.835967	5535	1	-1.3786
URM1	10	0.0024145	0.015064	0.141196	1939	8	-1.19	0.9401	0.96661	1	16104	1	-1.19
OXSM	10	0.0024214	0.015094	0.141408	1940	6	-2.4431	0.64334	0.83214	1	13451	2	-2.4431
GADD45GIP1	5	0.0024248	0.010511	0.102248	1941	3	-1.3082	0.063003	0.16739	0.723134	4773	2	-1.3082
C21orf59	10	0.0024321	0.015157	0.141856	1942	8	-2.5149	0.38604	0.65249	1	10892	1	-2.5149
NUP205	10	0.0024462	0.015232	0.142483	1943	5	-0.74662	0.85391	0.93099	1	15248	2	-0.74662
HNRNPD	10	0.0024536	0.015273	0.142789	1944	7	-1.2191	0.97586	0.97921	1	16537	1	-1.2191
DOCK7	10	0.0024606	0.015314	0.143106	1945	8	-1.2211	0.062153	0.20294	0.769027	4734	1	-1.2211
PHF23	10	0.0024662	0.015341	0.143286	1946	8	-0.66948	0.98594	0.98608	1	16789	1	-0.66948
RPL38	9	0.0024719	0.014622	0.13779	1947	8	-3.619	0.998	0.99803	1	17412	0	-3.619
MT1B	10	0.0024864	0.015436	0.144093	1948	8	-2.0051	0.90631	0.95506	1	15777	1	-2.0051
OR5F1	10	0.0024954	0.015481	0.14438	1949	8	-1.7176	0.86644	0.93634	1	15345	1	-1.7176
VPS4A	10	0.0024958	0.015482	0.14438	1950	7	-1.4855	0.99461	0.99472	1	17151	0	-1.4855
CMTM3	10	0.0025015	0.01551	0.144507	1951	7	-1.0159	0.99401	0.9941	1	17122	0	-1.0159
GPS1	10	0.0025027	0.015517	0.144507	1952	6	-0.89706	0.54867	0.77944	1	12689	3	-0.89706
GPAT2	10	0.0025037	0.01552	0.144507	1953	7	-1.1287	0.90553	0.95467	1	15769	1	-1.1287
DNM1L	10	0.0025064	0.015535	0.144507	1954	8	-2.685	0.79451	0.90895	1	14764	2	-2.685
TMEM50B	10	0.0025193	0.0156	0.145032	1955	7	-2.7064	0.97045	0.97654	1	16458	1	-2.7064
DDX50	10	0.0025266	0.015634	0.145244	1956	8	-1.2654	0.98702	0.98711	1	16816	1	-1.2654
ZC3H3	10	0.0025286	0.015645	0.145244	1957	7	-1.5241	0.68361	0.8551	1	13836	2	-1.5241
SKP2	10	0.0025289	0.015646	0.145244	1958	7	-0.69688	0.62142	0.81978	1	13269	2	-0.69688
NUP88	10	0.002548	0.015765	0.146266	1959	7	-0.64198	0.5465	0.77827	1	12661	2	-0.64198
ZNF48	10	0.0025786	0.015904	0.147483	1960	7	-1.2419	0.64662	0.83396	1	13486	2	-1.2419
STK38L	10	0.0026037	0.016023	0.148517	1961	7	-0.75845	0.73226	0.88365	1	14301	1	-0.75845
TAPT1	8	0.0026272	0.014511	0.136859	1962	6	-3.5744	0.72541	0.84874	1	14233	1	-3.5744
STAG2	10	0.0026293	0.016144	0.149556	1963	7	-0.86569	0.74363	0.89052	1	14417	1	-0.86569
IGSF21	10	0.0026389	0.016184	0.149846	1964	6	-1.3731	0.37046	0.63831	1	10703	4	-1.3731
PLEKHM1	10	0.0026513	0.016252	0.150331	1965	8	-1.0188	0.98971	0.98982	1	16912	0	-1.0188
CLLU1OS	10	0.0026558	0.016274	0.150379	1966	8	-1.2143	0.99812	0.99814	1	17420	0	-1.2143
SP100	10	0.0026558	0.016274	0.150379	1967	8	-0.68559	0.97847	0.98068	1	16606	1	-0.68559
CACNA1B	10	0.0026655	0.016323	0.150759	1968	5	-0.32241	0.44603	0.70586	1	11638	3	-0.32241
UBE2S	10	0.0027017	0.016524	0.152538	1969	8	-0.51126	0.99279	0.99288	1	17063	0	-0.51126
ST8SIA2	10	0.0027035	0.016533	0.152541	1970	8	-1.5771	0.57678	0.79477	1	12908	1	-1.5771
SHMT2	10	0.0027238	0.01665	0.15355	1971	8	-1.1696	0.99301	0.9931	1	17071	0	-1.1696
DUSP4	6	0.0027321	0.013546	0.128551	1972	5	-1.5565	0.98836	0.98842	1	16870	0	-1.5565
GLMN	10	0.0027685	0.01688	0.155529	1973	7	-2.5878	0.99805	0.99806	1	17419	0	-2.5878
TRIT1	10	0.0027689	0.016882	0.155529	1974	8	-2.2883	0.98912	0.98922	1	16894	0	-2.2883
C15orf57	10	0.0027803	0.016938	0.155969	1975	7	-1.8288	0.65334	0.83779	1	13541	1	-1.8288
CCDC51	10	0.0027949	0.017011	0.156559	1976	7	-1.1881	0.97328	0.97785	1	16498	1	-1.1881
SASS6	10	0.0028011	0.017044	0.156784	1977	8	-2.9192	0.029556	0.11782	0.629673	3369	1	-2.9192
SRSF8	3	0.0028026	0.0078483	0.091253	1978	2	-1.8402	0.79322	0.79328	1	14754	0	-1.8402
LRRC29	10	0.002822	0.017154	0.157716	1979	8	-1.0261	0.99544	0.9955	1	17193	0	-1.0261
DNAJB6	10	0.0028316	0.017199	0.157971	1980	7	-3.0792	0.99222	0.9923	1	17040	0	-3.0792
DHX16	10	0.0028316	0.017199	0.157971	1981	7	-1.0787	0.76003	0.89767	1	14527	1	-1.0787
TPRKB	10	0.0028554	0.01732	0.159	1982	7	-2.7971	0.91035	0.95722	1	15820	1	-2.7971
HMGB1	2	0.0028604	0.0056441	0.067915	1983	2	-2.9911	0.99714	0.9971	1	17323	0	-2.9911
KIF9	10	0.0028634	0.01736	0.159288	1984	7	-1.5842	0.83773	0.92459	1	15085	1	-1.5842
PIAS4	10	0.0028794	0.017438	0.159843	1985	7	-1.1636	0.94061	0.96675	1	16110	1	-1.1636
EXOSC6	10	0.002892	0.017501	0.160339	1986	8	-1.1334	0.99833	0.99836	1	17444	0	-1.1334
SNAPC4	10	0.0028977	0.017526	0.160406	1987	5	-0.4692	0.99276	0.99285	1	17060	0	-0.4692
TBXAS1	10	0.0029005	0.017537	0.160435	1988	8	-1.3379	0.65872	0.84086	1	13583	2	-1.3379
AATF	10	0.0029841	0.017936	0.163347	1989	8	-0.71761	0.36982	0.63773	1	10695	1	-0.71761
PA2G4	5	0.0029979	0.012851	0.122789	1990	4	-3.4907	0.79547	0.81722	1	14773	1	-3.4907
CHRD	5	0.003001	0.012869	0.122827	1991	4	-1.7755	0.67404	0.75577	1	13739	1	-1.7755
SMARCA4	10	0.0030087	0.01806	0.164394	1992	5	-0.31867	0.70385	0.86689	1	14021	3	-0.31867
HMGA1	10	0.0030401	0.018228	0.16584	1993	7	-1.1671	0.53202	0.77035	1	12546	2	-1.1671
ING3	10	0.0030534	0.018302	0.166433	1994	7	-0.79859	0.88921	0.94662	1	15578	2	-0.79859
CDC45	10	0.0030649	0.018354	0.166823	1995	6	-2.7754	0.53037	0.76949	1	12532	3	-2.7754
AP1M1	10	0.0030733	0.018406	0.167188	1996	7	-0.74573	0.78686	0.90635	1	14713	1	-0.74573
COL8A1	10	0.0030744	0.018413	0.167188	1997	7	-0.6423	0.97965	0.98138	1	16640	1	-0.6423
TOX4	10	0.0030853	0.018478	0.16769	1998	8	-1.0774	0.3434	0.61348	1	10378	1	-1.0774
TXN2	10	0.0030868	0.018486	0.16769	1999	7	-1.8062	0.37001	0.63791	1	10700	2	-1.8062
[truncated: 16,279 more rows]

## Sheet: MIAPACA2_PD15vsPD0
id	num	neg|score	neg|p-value	neg|fdr	neg|rank	neg|goodsgrna	neg|lfc	pos|score	pos|p-value	pos|fdr	pos|rank	pos|goodsgrna	pos|lfc
VHL	10	1.5901e-19	2.7084e-07	1.3e-05	1	9	-5.2409	0.65696	0.79004	1	13167	1	-5.2409
CHEK1	10	3.0592e-17	2.7084e-07	1.3e-05	2	10	-5.2075	1	1	1	18080	0	-5.2075
PREB	10	6.7131e-17	2.7084e-07	1.3e-05	3	9	-3.6671	0.99674	0.99676	1	17364	0	-3.6671
HUWE1	10	1.2112e-16	2.7084e-07	1.3e-05	4	10	-3.4545	1	1	1	18199	0	-3.4545
ATP6V0C	10	2.5161e-16	2.7084e-07	1.3e-05	5	10	-6.8021	1	1	1	18278	0	-6.8021
CAD	10	2.6154e-16	2.7084e-07	1.3e-05	6	10	-5.3898	1	1	1	18265	0	-5.3898
EEF2	10	2.9627e-16	2.7084e-07	1.3e-05	7	10	-7.1602	1	1	1	18277	0	-7.1602
TONSL	10	3.6225e-16	2.7084e-07	1.3e-05	8	10	-4.2374	1	1	1	18276	0	-4.2374
POLR2C	10	5.5903e-16	2.7084e-07	1.3e-05	9	10	-4.8422	1	1	1	18255	0	-4.8422
PELO	10	5.7811e-16	2.7084e-07	1.3e-05	10	10	-7.151	1	1	1	18275	0	-7.151
PHB	10	7.6074e-16	2.7084e-07	1.3e-05	11	9	-5.5885	0.99971	0.9997	1	17749	0	-5.5885
RPL5	10	1.3215e-15	2.7084e-07	1.3e-05	12	10	-7.1392	1	1	1	18217	0	-7.1392
AHCY	10	1.6896e-15	2.7084e-07	1.3e-05	13	10	-6.7706	1	1	1	18274	0	-6.7706
EIF6	10	1.991e-15	2.7084e-07	1.3e-05	14	10	-6.5706	1	1	1	18273	0	-6.5706
BIRC5	10	2.1439e-15	2.7084e-07	1.3e-05	15	9	-4.4918	0.99988	0.99989	1	17832	0	-4.4918
CCNK	10	2.2592e-15	2.7084e-07	1.3e-05	16	10	-3.9263	1	1	1	18272	0	-3.9263
PSMA4	10	2.3399e-15	2.7084e-07	1.3e-05	17	10	-4.9362	1	1	1	18271	0	-4.9362
PRMT5	13	4.6166e-15	2.7084e-07	1.3e-05	18	12	-5.8111	0.99531	0.99528	1	17278	0	-5.8111
HSPA9	10	5.1498e-15	2.7084e-07	1.3e-05	19	10	-7.0871	1	1	1	18256	0	-7.0871
HSPA8	10	5.2908e-15	2.7084e-07	1.3e-05	20	10	-4.4523	0.99995	0.99995	1	17897	0	-4.4523
PSMC4	10	6.4009e-15	2.7084e-07	1.3e-05	21	9	-3.9982	0.91831	0.924	1	15592	1	-3.9982
RCL1	10	9.8716e-15	2.7084e-07	1.3e-05	22	10	-5.6596	1	1	1	18270	0	-5.6596
UBE2I	10	1.0027e-14	2.7084e-07	1.3e-05	23	8	-5.7748	0.99471	0.99481	1	17256	0	-5.7748
RFC5	10	1.0624e-14	2.7084e-07	1.3e-05	24	10	-5.3604	1	1	1	18269	0	-5.3604
PRPF38B	10	1.0893e-14	2.7084e-07	1.3e-05	25	10	-5.1592	1	1	1	18268	0	-5.1592
VCP	10	1.6262e-14	2.7084e-07	1.3e-05	26	9	-4.4983	0.81657	0.87858	1	14653	1	-4.4983
SRSF3	10	1.717e-14	2.7084e-07	1.3e-05	27	9	-7.3382	0.9145	0.92157	1	15532	1	-7.3382
TBL3	10	2.0793e-14	2.7084e-07	1.3e-05	28	9	-6.0695	0.9783	0.9784	1	16691	0	-6.0695
ITPK1	10	2.6006e-14	2.7084e-07	1.3e-05	29	10	-6.1171	1	1	1	18267	0	-6.1171
GPN2	10	2.8213e-14	2.7084e-07	1.3e-05	30	10	-6.498	1	1	1	18196	0	-6.498
PSMA7	10	3.4064e-14	2.7084e-07	1.3e-05	31	9	-5.1945	0.99775	0.99778	1	17430	0	-5.1945
POLR2G	10	3.4738e-14	2.7084e-07	1.3e-05	32	10	-4.9069	1	1	1	18266	0	-4.9069
PPP2R1A	10	5.1217e-14	2.7084e-07	1.3e-05	33	10	-3.2651	1	1	1	18246	0	-3.2651
DKC1	10	5.8381e-14	2.7084e-07	1.3e-05	34	10	-6.3515	1	1	1	18257	0	-6.3515
SETD1A	10	8.8093e-14	2.7084e-07	1.3e-05	35	10	-4.398	1	1	1	18264	0	-4.398
U2AF1	10	1.0246e-13	2.7084e-07	1.3e-05	36	10	-5.8392	0.99989	0.99989	1	17840	0	-5.8392
BAZ1B	10	1.4377e-13	2.7084e-07	1.3e-05	37	10	-2.6148	1	1	1	18263	0	-2.6148
LONP1	10	1.472e-13	2.7084e-07	1.3e-05	38	9	-4.6577	0.99117	0.99121	1	17076	0	-4.6577
UBE2N	10	1.6157e-13	2.7084e-07	1.3e-05	39	10	-3.8751	1	1	1	18166	0	-3.8751
MCM5	10	1.6546e-13	2.7084e-07	1.3e-05	40	10	-4.3584	1	1	1	18262	0	-4.3584
CLP1	10	2.6927e-13	2.7084e-07	1.3e-05	41	8	-4.0119	0.99966	0.99965	1	17732	0	-4.0119
PAXIP1	10	2.8941e-13	2.7084e-07	1.3e-05	42	9	-3.118	0.99937	0.99936	1	17652	0	-3.118
PSMC1	10	3.1275e-13	2.7084e-07	1.3e-05	43	10	-4.7655	1	1	1	18245	0	-4.7655
CPSF3L	10	3.3776e-13	2.7084e-07	1.3e-05	44	10	-5.9116	1	1	1	18182	0	-5.9116
ERCC2	10	3.5182e-13	2.7084e-07	1.3e-05	45	10	-4.7634	1	1	1	18261	0	-4.7634
RPL13	10	4.3831e-13	2.7084e-07	1.3e-05	46	10	-5.542	0.99994	0.99994	1	17880	0	-5.542
RPS15	10	4.5691e-13	2.7084e-07	1.3e-05	47	10	-6.0239	1	1	1	18260	0	-6.0239
PMVK	10	4.959e-13	2.7084e-07	1.3e-05	48	10	-5.6079	1	1	1	18203	0	-5.6079
TUBB	10	5.8402e-13	2.7084e-07	1.3e-05	49	10	-7.4808	1	1	1	18167	0	-7.4808
MCM7	10	5.9571e-13	2.7084e-07	1.3e-05	50	10	-5.0146	1	1	1	18202	0	-5.0146
DNM2	10	6.5031e-13	2.7084e-07	1.3e-05	51	10	-3.7746	1	1	1	18248	0	-3.7746
PRPF19	10	7.4025e-13	2.7084e-07	1.3e-05	52	9	-5.2648	0.99958	0.99958	1	17704	0	-5.2648
CTDP1	10	9.4657e-13	2.7084e-07	1.3e-05	53	9	-5.5463	0.95086	0.95088	1	16094	0	-5.5463
GUK1	10	1.1734e-12	2.7084e-07	1.3e-05	54	9	-5.1359	0.92815	0.93089	1	15733	1	-5.1359
ATP5B	10	1.244e-12	2.7084e-07	1.3e-05	55	10	-3.4765	1	1	1	18259	0	-3.4765
PSMD4	5	1.3554e-12	2.7084e-07	1.3e-05	56	5	-7.1328	1	1	1	18258	0	-7.1328
MAD2L2	10	1.6924e-12	2.7084e-07	1.3e-05	57	8	-2.61	0.32958	0.54969	1	9627	1	-2.61
PPP1R8	10	1.8528e-12	2.7084e-07	1.3e-05	58	9	-6.1025	0.78491	0.8691	1	14450	1	-6.1025
TRIAP1	10	1.893e-12	2.7084e-07	1.3e-05	59	8	-4.0252	0.76711	0.86273	1	14319	2	-4.0252
TINF2	10	2.5568e-12	2.7084e-07	1.3e-05	60	9	-5.4574	0.99916	0.99916	1	17618	0	-5.4574
ESPL1	10	2.6149e-12	2.7084e-07	1.3e-05	61	10	-5.2236	1	1	1	18252	0	-5.2236
AURKB	10	2.7454e-12	2.7084e-07	1.3e-05	62	8	-5.5344	0.98183	0.98188	1	16785	0	-5.5344
PSMA2	10	2.9049e-12	2.7084e-07	1.3e-05	63	9	-5.6285	0.99424	0.99434	1	17228	0	-5.6285
RRP1	10	3.1078e-12	2.7084e-07	1.3e-05	64	9	-5.0953	0.96844	0.96858	1	16462	0	-5.0953
SOD1	10	3.144e-12	2.7084e-07	1.3e-05	65	10	-5.6126	1	1	1	17977	0	-5.6126
CNOT11	10	3.1886e-12	2.7084e-07	1.3e-05	66	10	-3.4151	1	1	1	18254	0	-3.4151
WDR82	10	3.2855e-12	2.7084e-07	1.3e-05	67	8	-5.8179	0.97091	0.97104	1	16513	0	-5.8179
C3orf17	10	3.9532e-12	2.7084e-07	1.3e-05	68	10	-3.9776	1	1	1	18253	0	-3.9776
MRPL43	10	5.4827e-12	2.7084e-07	1.3e-05	69	10	-4.1611	1	1	1	18251	0	-4.1611
TERF2	6	5.5805e-12	2.7084e-07	1.3e-05	70	6	-6.2006	1	1	1	18250	0	-6.2006
MYC	10	6.2175e-12	2.7084e-07	1.3e-05	71	10	-3.1426	1	1	1	18180	0	-3.1426
SOD2	10	6.3139e-12	2.7084e-07	1.3e-05	72	7	-4.6929	0.61683	0.76629	1	12807	1	-4.6929
PKMYT1	14	6.5388e-12	2.7084e-07	1.3e-05	73	13	-3.1984	0.93079	0.95936	1	15764	1	-3.1984
SNRNP70	10	7.1259e-12	2.7084e-07	1.3e-05	74	10	-3.2465	1	1	1	18234	0	-3.2465
EIF3D	10	8.9761e-12	2.7084e-07	1.3e-05	75	10	-2.4384	1	1	1	18249	0	-2.4384
EIF3F	10	9.0596e-12	2.7084e-07	1.3e-05	76	10	-6.3243	1	1	1	18224	0	-6.3243
RPL3	10	9.3948e-12	2.7084e-07	1.3e-05	77	10	-5.0538	1	1	1	18247	0	-5.0538
WDR77	10	1.0555e-11	2.7084e-07	1.3e-05	78	9	-6.0086	0.65495	0.78878	1	13144	1	-6.0086
POLR2E	10	1.0712e-11	2.7084e-07	1.3e-05	79	9	-3.084	0.9997	0.99969	1	17744	0	-3.084
ALG2	10	1.1549e-11	2.7084e-07	1.3e-05	80	9	-4.2562	0.97551	0.97561	1	16630	0	-4.2562
RPS15A	10	1.2111e-11	2.7084e-07	1.3e-05	81	9	-5.8678	0.9831	0.98319	1	16825	0	-5.8678
TLN1	10	1.237e-11	2.7084e-07	1.3e-05	82	10	-3.7521	1	1	1	18239	0	-3.7521
RAD51	10	1.2412e-11	2.7084e-07	1.3e-05	83	8	-5.2669	0.97633	0.97644	1	16650	0	-5.2669
PDPK1	10	1.2696e-11	2.7084e-07	1.3e-05	84	10	-3.2328	0.99998	0.99998	1	17954	0	-3.2328
RPLP0	10	1.4412e-11	2.7084e-07	1.3e-05	85	10	-5.5885	1	1	1	18060	0	-5.5885
QARS	10	1.5662e-11	2.7084e-07	1.3e-05	86	9	-3.9659	0.13601	0.31534	0.928241	6109	1	-3.9659
OSGEP	10	1.6235e-11	2.7084e-07	1.3e-05	87	9	-4.8903	0.99984	0.99985	1	17813	0	-4.8903
CPSF1	10	1.6636e-11	2.7084e-07	1.3e-05	88	10	-4.8417	1	1	1	17973	0	-4.8417
ATP6V1B2	10	1.6819e-11	2.7084e-07	1.3e-05	89	8	-4.7253	0.97192	0.97205	1	16537	0	-4.7253
TIMELESS	10	1.7049e-11	2.7084e-07	1.3e-05	90	8	-4.7629	0.98826	0.98835	1	16986	0	-4.7629
MVD	10	1.7748e-11	2.7084e-07	1.3e-05	91	10	-4.1844	1	1	1	18158	0	-4.1844
MRPS18B	10	1.7877e-11	2.7084e-07	1.3e-05	92	10	-5.9215	1	1	1	17970	0	-5.9215
PSMA5	10	2.0378e-11	2.7084e-07	1.3e-05	93	9	-3.7072	0.26034	0.48577	0.996483	8740	1	-3.7072
DHODH	10	2.2095e-11	2.7084e-07	1.3e-05	94	10	-4.2243	1	1	1	18222	0	-4.2243
HSPA5	10	2.2501e-11	2.7084e-07	1.3e-05	95	9	-3.3486	0.94785	0.94787	1	16042	1	-3.3486
ACTR1A	10	2.3889e-11	2.7084e-07	1.3e-05	96	7	-5.9357	0.46488	0.67384	1	11418	1	-5.9357
WEE1	10	2.5648e-11	2.7084e-07	1.3e-05	97	10	-3.3718	1	1	1	18208	0	-3.3718
XRN2	10	2.6171e-11	2.7084e-07	1.3e-05	98	10	-4.4035	1	1	1	18219	0	-4.4035
PSMA6	10	2.9903e-11	2.7084e-07	1.3e-05	99	9	-4.3209	0.98797	0.98808	1	16975	0	-4.3209
DNLZ	10	3.1708e-11	2.7084e-07	1.3e-05	100	10	-4.7059	1	1	1	18244	0	-4.7059
DNTTIP1	10	3.4154e-11	2.7084e-07	1.3e-05	101	8	-3.122	0.17116	0.36862	0.955125	6937	1	-3.122
SUPV3L1	10	3.6266e-11	2.7084e-07	1.3e-05	102	10	-4.0097	1	1	1	18183	0	-4.0097
TPI1	10	3.8301e-11	2.7084e-07	1.3e-05	103	10	-4.6943	1	1	1	18243	0	-4.6943
STK11	10	3.9683e-11	2.7084e-07	1.3e-05	104	8	-3.5332	0.99242	0.9925	1	17129	0	-3.5332
CDK9	10	4.1879e-11	2.7084e-07	1.3e-05	105	8	-3.652	0.70042	0.81715	1	13605	1	-3.652
MNAT1	10	4.3902e-11	2.7084e-07	1.3e-05	106	8	-3.6031	0.99721	0.99723	1	17395	0	-3.6031
LSM7	10	4.6412e-11	2.7084e-07	1.3e-05	107	10	-4.9919	0.99994	0.99994	1	17878	0	-4.9919
FPGS	10	4.8231e-11	2.7084e-07	1.3e-05	108	10	-3.937	1	1	1	18195	0	-3.937
SPC24	10	5.3925e-11	2.7084e-07	1.3e-05	109	10	-4.0777	1	1	1	18215	0	-4.0777
POLR2B	10	5.4304e-11	2.7084e-07	1.3e-05	110	9	-5.025	0.99658	0.9966	1	17354	0	-5.025
HAUS5	6	5.7238e-11	2.7084e-07	1.3e-05	111	6	-5.2773	1	1	1	18242	0	-5.2773
TEKT4P2	10	6.8024e-11	2.7084e-07	1.3e-05	112	10	-3.5364	1	1	1	18241	0	-3.5364
POLR2L	10	7.8194e-11	2.7084e-07	1.3e-05	113	7	-4.975	0.57218	0.7413	1	12428	1	-4.975
GCLC	10	7.8701e-11	2.7084e-07	1.3e-05	114	10	-2.4215	1	1	1	18240	0	-2.4215
FERMT2	10	8.2351e-11	2.7084e-07	1.3e-05	115	10	-3.5567	1	1	1	18121	0	-3.5567
POLR1B	10	8.7544e-11	2.7084e-07	1.3e-05	116	10	-4.4487	1	1	1	18237	0	-4.4487
RUVBL1	10	8.8745e-11	2.7084e-07	1.3e-05	117	9	-5.9274	0.99828	0.99831	1	17494	0	-5.9274
POLR2F	10	8.9285e-11	2.7084e-07	1.3e-05	118	9	-4.2523	0.99987	0.99988	1	17826	0	-4.2523
RAN	10	9.1059e-11	2.7084e-07	1.3e-05	119	10	-5.6883	1	1	1	18088	0	-5.6883
TOP2A	10	1.0079e-10	2.7084e-07	1.3e-05	120	10	-5.2342	1	1	1	18204	0	-5.2342
PSMD14	10	1.0079e-10	2.7084e-07	1.3e-05	121	10	-4.5903	1	1	1	18156	0	-4.5903
TUFM	10	1.0219e-10	2.7084e-07	1.3e-05	122	8	-5.6448	0.26927	0.49398	0.9998	8859	2	-5.6448
ENO1	10	1.0858e-10	2.7084e-07	1.3e-05	123	9	-3.696	0.99883	0.99884	1	17578	0	-3.696
SETDB1	10	1.213e-10	2.7084e-07	1.3e-05	124	10	-4.1187	1	1	1	18189	0	-4.1187
DTYMK	12	1.2541e-10	2.7084e-07	1.3e-05	125	8	-3.172	0.44933	0.67979	1	11219	3	-3.172
CCDC84	10	1.2737e-10	2.7084e-07	1.3e-05	126	9	-4.2762	0.96817	0.96834	1	16457	0	-4.2762
IGF1R	10	1.2853e-10	2.7084e-07	1.3e-05	127	9	-3.022	0.97425	0.97436	1	16590	0	-3.022
PRPF6	10	1.3129e-10	2.7084e-07	1.3e-05	128	9	-3.6624	0.81326	0.87756	1	14628	1	-3.6624
DDX55	10	1.3952e-10	2.7084e-07	1.3e-05	129	10	-4.9322	1	1	1	18238	0	-4.9322
SACM1L	10	1.4141e-10	2.7084e-07	1.3e-05	130	10	-3.452	1	1	1	18236	0	-3.452
UBA52	10	1.5863e-10	2.7084e-07	1.3e-05	131	9	-3.5421	0.97807	0.97817	1	16690	0	-3.5421
DDX23	10	1.588e-10	2.7084e-07	1.3e-05	132	10	-3.098	1	1	1	18212	0	-3.098
BCS1L	10	1.6774e-10	2.7084e-07	1.3e-05	133	10	-4.8468	1	1	1	18198	0	-4.8468
MMS19	14	1.7834e-10	2.7084e-07	1.3e-05	134	12	-2.8295	0.8041	0.90623	1	14572	1	-2.8295
MRPS16	10	1.9698e-10	2.7084e-07	1.3e-05	135	10	-5.6152	1	1	1	18107	0	-5.6152
FOXD4L3	10	2.0532e-10	2.7084e-07	1.3e-05	136	10	-3.4353	0.99989	0.99989	1	17837	0	-3.4353
PTPN23	10	2.054e-10	2.7084e-07	1.3e-05	137	9	-3.586	0.94685	0.94687	1	16025	1	-3.586
BUB3	10	2.2297e-10	2.7084e-07	1.3e-05	138	10	-4.5351	1	1	1	18209	0	-4.5351
RBBP4	10	2.2685e-10	2.7084e-07	1.3e-05	139	9	-3.609	0.98768	0.98779	1	16962	0	-3.609
HSD17B10	10	2.4308e-10	2.7084e-07	1.3e-05	140	10	-5.7692	0.99998	0.99998	1	17948	0	-5.7692
RHOA	10	2.5948e-10	2.7084e-07	1.3e-05	141	10	-3.1196	1	1	1	18108	0	-3.1196
RPS8	10	2.6482e-10	2.7084e-07	1.3e-05	142	10	-5.8757	1	1	1	18213	0	-5.8757
GAPDH	10	2.6705e-10	2.7084e-07	1.3e-05	143	7	-5.6638	0.54094	0.72468	1	12171	1	-5.6638
WDR24	10	2.763e-10	2.7084e-07	1.3e-05	144	10	-3.3121	1	1	1	18105	0	-3.3121
CDC37	10	2.8273e-10	2.7084e-07	1.3e-05	145	9	-5.3709	0.98734	0.98743	1	16952	0	-5.3709
NOC4L	10	2.9522e-10	2.7084e-07	1.3e-05	146	9	-3.981	0.93833	0.939	1	15881	1	-3.981
POLR3H	10	3.0563e-10	2.7084e-07	1.3e-05	147	10	-4.9884	1	1	1	17989	0	-4.9884
RBM17	10	3.1064e-10	2.7084e-07	1.3e-05	148	10	-3.5646	1	1	1	18227	0	-3.5646
KAT8	10	3.5655e-10	2.7084e-07	1.3e-05	149	10	-3.6327	1	1	1	18235	0	-3.6327
NOB1	10	3.6643e-10	2.7084e-07	1.3e-05	150	10	-3.5045	1	1	1	18172	0	-3.5045
CHMP4B	10	3.721e-10	2.7084e-07	1.3e-05	151	9	-4.4801	0.98086	0.98091	1	16761	0	-4.4801
RRM2	10	3.9083e-10	2.7084e-07	1.3e-05	152	10	-5.2106	1	1	1	18053	0	-5.2106
GINS2	10	4.1651e-10	2.7084e-07	1.3e-05	153	10	-4.6199	1	1	1	17994	0	-4.6199
FARSA	10	4.5013e-10	2.7084e-07	1.3e-05	154	10	-3.1764	1	1	1	18161	0	-3.1764
ALDH18A1	10	4.5121e-10	2.7084e-07	1.3e-05	155	9	-4.1563	0.42226	0.63483	1	10858	1	-4.1563
TPT1	10	4.5254e-10	2.7084e-07	1.3e-05	156	10	-2.5169	1	1	1	18104	0	-2.5169
RPL11	10	4.6229e-10	2.7084e-07	1.3e-05	157	10	-3.7591	1	1	1	18163	0	-3.7591
CARS	10	4.7426e-10	2.7084e-07	1.3e-05	158	9	-3.9692	0.95876	0.95885	1	16252	0	-3.9692
HNRNPU	10	4.8646e-10	2.7084e-07	1.3e-05	159	10	-3.2218	1	1	1	18052	0	-3.2218
HCFC1	10	5.2151e-10	2.7084e-07	1.3e-05	160	8	-3.7537	0.73476	0.83986	1	13994	1	-3.7537
PSMB5	10	5.3335e-10	2.7084e-07	1.3e-05	161	8	-3.2632	0.57809	0.74459	1	12468	2	-3.2632
RACGAP1	10	5.4942e-10	2.7084e-07	1.3e-05	162	9	-3.2734	0.78166	0.8682	1	14429	1	-3.2734
SARS	10	5.532e-10	2.7084e-07	1.3e-05	163	10	-4.9834	1	1	1	18230	0	-4.9834
PLK1	10	5.9395e-10	2.7084e-07	1.3e-05	164	6	-3.0715	0.96682	0.96697	1	16423	0	-3.0715
MAD2L1	10	5.9526e-10	2.7084e-07	1.3e-05	165	9	-5.7778	0.48105	0.68881	1	11624	1	-5.7778
MED11	10	5.9914e-10	2.7084e-07	1.3e-05	166	9	-4.4236	0.70997	0.82335	1	13719	1	-4.4236
UQCRC2	10	6.0669e-10	2.7084e-07	1.3e-05	167	10	-5.323	0.99996	0.99996	1	17922	0	-5.323
PPP2R4	10	6.0939e-10	2.7084e-07	1.3e-05	168	10	-4.2927	1	1	1	18233	0	-4.2927
COPS5	10	6.1811e-10	2.7084e-07	1.3e-05	169	8	-3.3456	0.99394	0.99404	1	17215	0	-3.3456
GART	10	6.7767e-10	2.7084e-07	1.3e-05	170	9	-4.9753	0.99917	0.99918	1	17622	0	-4.9753
KPNB1	10	7.1277e-10	2.7084e-07	1.3e-05	171	10	-3.9861	1	1	1	18123	0	-3.9861
PRELID1	10	7.3304e-10	2.7084e-07	1.3e-05	172	10	-4.4218	1	1	1	18210	0	-4.4218
SMC1A	10	7.3611e-10	2.7084e-07	1.3e-05	173	10	-4.2049	1	1	1	18102	0	-4.2049
ERCC3	10	7.4353e-10	2.7084e-07	1.3e-05	174	9	-2.7523	0.99882	0.99883	1	17576	0	-2.7523
2002-03-01	10	7.5767e-10	2.7084e-07	1.3e-05	175	9	-4.4443	0.98614	0.98619	1	16920	0	-4.4443
MCM6	10	7.8727e-10	2.7084e-07	1.3e-05	176	9	-4.704	0.9732	0.97332	1	16571	0	-4.704
SAP18	10	7.8943e-10	2.7084e-07	1.3e-05	177	9	-4.9093	0.99979	0.9998	1	17778	0	-4.9093
RFC3	10	7.9161e-10	2.7084e-07	1.3e-05	178	10	-3.5889	1	1	1	18194	0	-3.5889
ITGAV	10	8.2555e-10	2.7084e-07	1.3e-05	179	8	-3.8066	0.7766	0.86681	1	14402	1	-3.8066
MEPCE	10	8.6742e-10	2.7084e-07	1.3e-05	180	10	-4.5535	1	1	1	18232	0	-4.5535
PGS1	10	8.8354e-10	2.7084e-07	1.3e-05	181	10	-4.3082	1	1	1	18034	0	-4.3082
NDUFA8	10	8.9635e-10	2.7084e-07	1.3e-05	182	10	-2.3511	1	1	1	18231	0	-2.3511
MRPS25	10	1.0065e-09	2.7084e-07	1.3e-05	183	10	-3.5799	1	1	1	18109	0	-3.5799
NDUFB7	10	1.0084e-09	2.7084e-07	1.3e-05	184	9	-3.029	0.99958	0.99958	1	17705	0	-3.029
SRSF1	10	1.0299e-09	2.7084e-07	1.3e-05	185	9	-5.3426	0.9994	0.9994	1	17669	0	-5.3426
MED20	10	1.034e-09	2.7084e-07	1.3e-05	186	10	-3.6207	1	1	1	17976	0	-3.6207
CWC15	10	1.072e-09	2.7084e-07	1.3e-05	187	10	-3.4979	1	1	1	18229	0	-3.4979
HGS	10	1.0726e-09	2.7084e-07	1.3e-05	188	10	-3.4184	1	1	1	18162	0	-3.4184
EIF4A3	10	1.1128e-09	2.7084e-07	1.3e-05	189	9	-5.9667	0.99985	0.99986	1	17814	0	-5.9667
DHPS	10	1.1419e-09	2.7084e-07	1.3e-05	190	9	-4.7519	0.96815	0.96832	1	16456	0	-4.7519
RFC2	11	1.1638e-09	2.7084e-07	1.3e-05	191	10	-4.8137	0.95928	0.95901	1	16267	1	-4.8137
CNOT3	10	1.166e-09	2.7084e-07	1.3e-05	192	10	-3.2983	0.99997	0.99997	1	17925	0	-3.2983
SCD	10	1.1948e-09	2.7084e-07	1.3e-05	193	10	-4.3518	1	1	1	18171	0	-4.3518
KRAS	10	1.3099e-09	2.7084e-07	1.3e-05	194	9	-4.1145	0.99987	0.99987	1	17824	0	-4.1145
POLR2A	10	1.3664e-09	2.7084e-07	1.3e-05	195	9	-3.5492	0.52554	0.71666	1	12036	1	-3.5492
ARCN1	10	1.3993e-09	2.7084e-07	1.3e-05	196	10	-3.639	1	1	1	18201	0	-3.639
CDC27	10	1.4795e-09	2.7084e-07	1.3e-05	197	9	-5.5965	0.9804	0.98045	1	16750	0	-5.5965
WDR18	10	1.4795e-09	2.7084e-07	1.3e-05	198	9	-4.8908	0.45348	0.6634	1	11277	1	-4.8908
YARS	10	1.692e-09	2.7084e-07	1.3e-05	199	10	-4.9058	1	1	1	18014	0	-4.9058
DDX47	10	1.7321e-09	2.7084e-07	1.3e-05	200	9	-4.6652	0.29132	0.51429	1	9148	1	-4.6652
ATIC	10	1.7588e-09	2.7084e-07	1.3e-05	201	8	-3.7178	0.77497	0.86635	1	14394	1	-3.7178
CHMP2A	10	1.7866e-09	2.7084e-07	1.3e-05	202	10	-5.3788	1	1	1	18228	0	-5.3788
METAP1	10	1.9748e-09	2.7084e-07	1.3e-05	203	8	-3.2554	0.31489	0.53603	1	9450	1	-3.2554
RPS16	10	1.9836e-09	2.7084e-07	1.3e-05	204	8	-5.1167	0.99976	0.99977	1	17762	0	-5.1167
DARS	9	2.0639e-09	2.7084e-07	1.3e-05	205	9	-5.2425	0.99998	0.99998	1	17957	0	-5.2425
SF3B1	10	2.312e-09	2.7084e-07	1.3e-05	206	10	-2.9024	1	1	1	18193	0	-2.9024
SDHB	10	2.3833e-09	2.7084e-07	1.3e-05	207	10	-3.9796	1	1	1	18226	0	-3.9796
DDX51	10	2.4118e-09	2.7084e-07	1.3e-05	208	9	-4.7572	0.99961	0.99961	1	17719	0	-4.7572
SNRPB	10	2.435e-09	2.7084e-07	1.3e-05	209	10	-4.5147	1	1	1	18036	0	-4.5147
LUC7L3	10	2.435e-09	2.7084e-07	1.3e-05	210	9	-5.774	0.93696	0.93784	1	15857	1	-5.774
DHDDS	10	2.435e-09	2.7084e-07	1.3e-05	211	8	-3.8005	0.1155	0.28368	0.911477	5604	1	-3.8005
CCT2	10	2.4537e-09	2.7084e-07	1.3e-05	212	10	-5.0054	1	1	1	18018	0	-5.0054
RPL27A	5	2.4645e-09	2.7084e-07	1.3e-05	213	5	-6.9001	1	1	1	18225	0	-6.9001
GFER	10	2.5244e-09	2.7084e-07	1.3e-05	214	10	-3.4886	1	1	1	18155	0	-3.4886
NIPBL	10	2.6403e-09	2.7084e-07	1.3e-05	215	10	-3.1822	1	1	1	18223	0	-3.1822
NAT10	10	2.6686e-09	2.7084e-07	1.3e-05	216	10	-3.9757	1	1	1	18000	0	-3.9757
ZNF207	10	2.8512e-09	2.7084e-07	1.3e-05	217	9	-3.8269	0.83132	0.88351	1	14758	1	-3.8269
MPHOSPH8	10	2.8543e-09	2.7084e-07	1.3e-05	218	10	-2.4621	1	1	1	18221	0	-2.4621
RPL24	10	2.8763e-09	2.7084e-07	1.3e-05	219	10	-4.3406	1	1	1	18086	0	-4.3406
NHP2	10	3.0272e-09	2.7084e-07	1.3e-05	220	8	-3.7864	0.96248	0.96261	1	16326	0	-3.7864
PNPT1	10	3.1045e-09	2.7084e-07	1.3e-05	221	10	-3.8443	1	1	1	17998	0	-3.8443
SRSF10	10	3.211e-09	2.7084e-07	1.3e-05	222	10	-3.2536	1	1	1	18143	0	-3.2536
RSL24D1	10	3.2667e-09	2.7084e-07	1.3e-05	223	10	-5.627	1	1	1	18015	0	-5.627
DDX49	10	3.5368e-09	2.7084e-07	1.3e-05	224	9	-5.3856	0.97576	0.97589	1	16637	0	-5.3856
GTPBP4	10	3.5368e-09	2.7084e-07	1.3e-05	225	10	-5.1432	1	1	1	17999	0	-5.1432
MASTL	10	3.5657e-09	2.7084e-07	1.3e-05	226	9	-2.9493	0.91015	0.91882	1	15490	1	-2.9493
RNPC3	10	3.6008e-09	2.7084e-07	1.3e-05	227	10	-2.7776	1	1	1	18192	0	-2.7776
POLR1D	10	3.6714e-09	2.7084e-07	1.3e-05	228	10	-3.5146	1	1	1	18220	0	-3.5146
ATP5D	10	3.6742e-09	2.7084e-07	1.3e-05	229	9	-4.3426	0.99988	0.99988	1	17829	0	-4.3426
NCBP2	10	3.8186e-09	2.7084e-07	1.3e-05	230	10	-4.9496	1	1	1	18175	0	-4.9496
DDB1	10	3.8805e-09	2.7084e-07	1.3e-05	231	10	-3.6441	1	1	1	18179	0	-3.6441
ANAPC4	10	3.9217e-09	2.7084e-07	1.3e-05	232	10	-3.2874	1	1	1	17966	0	-3.2874
CDC20	10	3.9405e-09	2.7084e-07	1.3e-05	233	10	-2.2654	0.99993	0.99993	1	17874	0	-2.2654
UHRF1	10	3.9793e-09	2.7084e-07	1.3e-05	234	7	-2.597	0.98018	0.98021	1	16745	0	-2.597
TKT	10	4.1977e-09	2.7084e-07	1.3e-05	235	9	-3.7526	0.99678	0.99679	1	17366	0	-3.7526
GPX4	10	4.281e-09	2.7084e-07	1.3e-05	236	9	-3.8411	0.27892	0.50289	1	8983	1	-3.8411
EIF1AD	10	4.5831e-09	2.7084e-07	1.3e-05	237	10	-4.3362	1	1	1	18207	0	-4.3362
CIAO1	10	4.5874e-09	2.7084e-07	1.3e-05	238	10	-4.2897	1	1	1	18190	0	-4.2897
DBR1	10	4.5874e-09	2.7084e-07	1.3e-05	239	9	-4.971	0.99052	0.9906	1	17052	0	-4.971
AARS	10	4.6711e-09	2.7084e-07	1.3e-05	240	9	-3.9665	0.96209	0.96225	1	16317	0	-3.9665
TXNL4A	10	4.6767e-09	2.7084e-07	1.3e-05	241	10	-5.8392	1	1	1	18077	0	-5.8392
CCNL1	10	4.688e-09	2.7084e-07	1.3e-05	242	9	-2.3826	0.99571	0.99575	1	17303	0	-2.3826
MRPS12	10	5.2599e-09	2.7084e-07	1.3e-05	243	8	-6.3607	0.1215	0.29301	0.915396	5759	1	-6.3607
ECD	10	5.4304e-09	2.7084e-07	1.3e-05	244	9	-4.1026	0.95484	0.95488	1	16175	0	-4.1026
TSR2	10	5.4653e-09	2.7084e-07	1.3e-05	245	10	-6.0064	1	1	1	18095	0	-6.0064
FEN1	10	5.5368e-09	2.7084e-07	1.3e-05	246	10	-2.2268	0.99994	0.99994	1	17876	0	-2.2268
NOP16	10	5.6015e-09	2.7084e-07	1.3e-05	247	9	-4.5714	0.90887	0.91805	1	15471	1	-4.5714
COPA	10	5.6183e-09	2.7084e-07	1.3e-05	248	9	-4.4125	0.1797	0.38125	0.96184	7115	1	-4.4125
RPS6	10	5.6406e-09	2.7084e-07	1.3e-05	249	10	-4.6038	1	1	1	18005	0	-4.6038
TIPRL	10	5.717e-09	2.7084e-07	1.3e-05	250	10	-2.4356	1	1	1	18145	0	-2.4356
GTF2A2	10	5.717e-09	2.7084e-07	1.3e-05	251	10	-5.0677	1	1	1	18206	0	-5.0677
TRIM24	7	5.7785e-09	2.7084e-07	1.3e-05	252	7	-2.0139	1	1	1	18218	0	-2.0139
RMI1	10	6.0014e-09	2.7084e-07	1.3e-05	253	8	-4.206	0.98792	0.98802	1	16974	0	-4.206
PLK4	10	6.2831e-09	2.7084e-07	1.3e-05	254	9	-4.5734	0.99133	0.99138	1	17085	0	-4.5734
AIFM1	10	6.4383e-09	2.7084e-07	1.3e-05	255	9	-3.7838	0.84439	0.88815	1	14865	1	-3.7838
NUP62	10	6.548e-09	2.7084e-07	1.3e-05	256	7	-2.4423	0.93095	0.93303	1	15769	1	-2.4423
DMAP1	10	6.5716e-09	2.7084e-07	1.3e-05	257	10	-2.2789	1	1	1	18144	0	-2.2789
PUF60	10	6.6982e-09	2.7084e-07	1.3e-05	258	10	-6.0804	1	1	1	18047	0	-6.0804
MRPL11	10	6.8125e-09	2.7084e-07	1.3e-05	259	10	-4.2337	1	1	1	18168	0	-4.2337
NELFB	10	6.9469e-09	2.7084e-07	1.3e-05	260	9	-5.2805	0.99935	0.99934	1	17645	0	-5.2805
CEP85	10	7.1247e-09	2.7084e-07	1.3e-05	261	10	-2.8272	1	1	1	18181	0	-2.8272
ANAPC11	10	7.3383e-09	2.7084e-07	1.3e-05	262	7	-1.2111	0.47686	0.68488	1	11562	2	-1.2111
PCF11	10	7.3958e-09	2.7084e-07	1.3e-05	263	10	-5.5482	1	1	1	18097	0	-5.5482
CIRH1A	10	7.6617e-09	2.7084e-07	1.3e-05	264	10	-3.5676	1	1	1	17978	0	-3.5676
RNF8	10	7.7438e-09	2.7084e-07	1.3e-05	265	9	-2.8866	0.84196	0.88726	1	14846	1	-2.8866
ACIN1	10	7.9273e-09	2.7084e-07	1.3e-05	266	9	-2.8768	0.82862	0.88256	1	14733	1	-2.8768
NOA1	10	8.2105e-09	2.7084e-07	1.3e-05	267	9	-2.8892	0.99841	0.99844	1	17511	0	-2.8892
MAT2A	10	8.2165e-09	2.7084e-07	1.3e-05	268	9	-5.0583	0.99559	0.99564	1	17295	0	-5.0583
GINS3	10	8.3431e-09	2.7084e-07	1.3e-05	269	10	-3.1264	1	1	1	18173	0	-3.1264
SEPSECS	10	8.5756e-09	2.7084e-07	1.3e-05	270	9	-3.4989	0.99977	0.99978	1	17764	0	-3.4989
NUS1	9	8.6672e-09	2.7084e-07	1.3e-05	271	8	-4.4706	0.04108	0.13083	0.768784	3080	1	-4.4706
PFN1	10	8.7086e-09	2.7084e-07	1.3e-05	272	8	-3.7797	0.9943	0.9944	1	17229	0	-3.7797
CYCS	10	8.7452e-09	2.7084e-07	1.3e-05	273	10	-4.3232	1	1	1	17982	0	-4.3232
RPS27A	10	9.3787e-09	2.7084e-07	1.3e-05	274	9	-3.586	0.99963	0.99963	1	17726	0	-3.586
COX17	10	9.724e-09	2.7084e-07	1.3e-05	275	10	-3.3567	1	1	1	18216	0	-3.3567
SEC22B	10	9.7848e-09	2.7084e-07	1.3e-05	276	9	-4.9371	0.99778	0.99781	1	17432	0	-4.9371
SDE2	10	9.846e-09	2.7084e-07	1.3e-05	277	9	-3.9379	0.96996	0.9701	1	16492	0	-3.9379
PPP4C	10	1.0018e-08	2.7084e-07	1.3e-05	278	9	-5.0842	0.87786	0.90199	1	15130	1	-5.0842
PSMB3	10	1.0455e-08	2.7084e-07	1.3e-05	279	10	-4.6321	1	1	1	17979	0	-4.6321
SPRTN	10	1.0698e-08	2.7084e-07	1.3e-05	280	9	-3.539	0.82752	0.88221	1	14728	1	-3.539
TRMT61A	10	1.1207e-08	2.7084e-07	1.3e-05	281	9	-4.7118	0.94163	0.94196	1	15942	1	-4.7118
ATP6V0B	10	1.1207e-08	2.7084e-07	1.3e-05	282	9	-3.8659	0.98413	0.98421	1	16866	0	-3.8659
NUDT21	10	1.1207e-08	2.7084e-07	1.3e-05	283	10	-6.1262	1	1	1	18054	0	-6.1262
SRSF7	10	1.1207e-08	2.7084e-07	1.3e-05	284	9	-4.3582	0.8526	0.89121	1	14923	1	-4.3582
GNB2L1	10	1.1729e-08	2.7084e-07	1.3e-05	285	10	-2.9623	0.99993	0.99993	1	17872	0	-2.9623
CD3EAP	10	1.1946e-08	2.7084e-07	1.3e-05	286	8	-3.4341	0.97175	0.97188	1	16532	0	-3.4341
EIF2AK4	10	1.2055e-08	2.7084e-07	1.3e-05	287	8	-3.49	0.64603	0.7834	1	13074	1	-3.49
RPL32	10	1.2239e-08	2.7084e-07	1.3e-05	288	10	-3.9948	1	1	1	18013	0	-3.9948
EIF1	10	1.2537e-08	2.7084e-07	1.3e-05	289	8	-4.2088	0.99034	0.99043	1	17048	0	-4.2088
TICRR	10	1.3336e-08	2.7084e-07	1.3e-05	290	9	-2.8186	0.17057	0.36774	0.954754	6923	1	-2.8186
TTF1	10	1.4433e-08	2.7084e-07	1.3e-05	291	9	-4.6295	0.81427	0.87788	1	14637	1	-4.6295
DNAJA3	10	1.4537e-08	2.7084e-07	1.3e-05	292	9	-2.7629	0.98255	0.98262	1	16805	0	-2.7629
WDR43	10	1.5906e-08	2.7084e-07	1.3e-05	293	10	-4.3325	1	1	1	18128	0	-4.3325
SMC2	10	1.6065e-08	2.7084e-07	1.3e-05	294	10	-4.7593	1	1	1	18214	0	-4.7593
RPS9	10	1.6065e-08	2.7084e-07	1.3e-05	295	10	-4.1372	1	1	1	18211	0	-4.1372
BRD2	10	1.6581e-08	2.7084e-07	1.3e-05	296	7	-3.4782	0.85263	0.89123	1	14924	1	-3.4782
LETM1	10	1.7428e-08	2.7084e-07	1.3e-05	297	9	-2.3967	0.97156	0.97169	1	16526	0	-2.3967
NPM1	6	1.7503e-08	2.7084e-07	1.3e-05	298	6	-5.7038	1	1	1	18205	0	-5.7038
POLE	10	1.7626e-08	2.7084e-07	1.3e-05	299	6	-3.5715	0.95918	0.95928	1	16263	0	-3.5715
VRK1	10	1.8401e-08	2.7084e-07	1.3e-05	300	9	-3.8348	0.94449	0.94461	1	15982	1	-3.8348
MTHFD1	10	1.8436e-08	2.7084e-07	1.3e-05	301	10	-3.3916	0.99992	0.99992	1	17860	0	-3.3916
RPL7A	10	1.9306e-08	2.7084e-07	1.3e-05	302	10	-5.2341	0.99991	0.99992	1	17858	0	-5.2341
NIP7	10	1.941e-08	2.7084e-07	1.3e-05	303	8	-3.2802	0.92046	0.92545	1	15627	1	-3.2802
DDX54	10	1.9491e-08	2.7084e-07	1.3e-05	304	9	-5.481	0.73432	0.83956	1	13985	1	-5.481
ZNRD1	10	1.9619e-08	2.7084e-07	1.3e-05	305	10	-4.8029	1	1	1	18178	0	-4.8029
HUS1	10	1.9956e-08	2.7084e-07	1.3e-05	306	9	-2.2208	0.99968	0.99967	1	17735	0	-2.2208
INCENP	10	2.0155e-08	2.7084e-07	1.3e-05	307	9	-3.7471	0.96925	0.96942	1	16479	0	-3.7471
GGPS1	10	2.134e-08	2.7084e-07	1.3e-05	308	10	-4.0356	1	1	1	18083	0	-4.0356
HSPD1	10	2.1441e-08	2.7084e-07	1.3e-05	309	8	-4.4591	0.93331	0.9349	1	15805	1	-4.4591
DTL	10	2.1445e-08	2.7084e-07	1.3e-05	310	8	-4.1612	0.73205	0.838	1	13959	1	-4.1612
DDX56	10	2.1768e-08	2.7084e-07	1.3e-05	311	10	-4.6998	1	1	1	18120	0	-4.6998
CCDC51	10	2.2232e-08	2.7084e-07	1.3e-05	312	10	-4.5443	1	1	1	17995	0	-4.5443
ELAC2	10	2.2816e-08	2.7084e-07	1.3e-05	313	9	-4.8595	0.9997	0.99969	1	17745	0	-4.8595
HYOU1	10	2.3745e-08	2.7084e-07	1.3e-05	314	9	-3.6152	0.62119	0.76884	1	12855	1	-3.6152
MRPS14	10	2.4081e-08	2.7084e-07	1.3e-05	315	10	-4.0949	0.9999	0.99991	1	17845	0	-4.0949
GMPS	10	2.542e-08	2.7084e-07	1.3e-05	316	8	-4.1522	0.40294	0.61711	1	10576	1	-4.1522
VPS28	10	2.7249e-08	2.7084e-07	1.3e-05	317	10	-3.5324	1	1	1	18031	0	-3.5324
WDR74	10	2.7812e-08	2.7084e-07	1.3e-05	318	9	-4.7236	0.99988	0.99988	1	17830	0	-4.7236
EIF2B5	10	2.7853e-08	2.7084e-07	1.3e-05	319	10	-4.2231	1	1	1	18063	0	-4.2231
FAU	10	2.8101e-08	2.7084e-07	1.3e-05	320	8	-5.8107	0.88244	0.9041	1	15183	1	-5.8107
SKP1	10	2.819e-08	2.7084e-07	1.3e-05	321	9	-3.2923	0.99626	0.9963	1	17333	0	-3.2923
SNRPD2	10	2.819e-08	2.7084e-07	1.3e-05	322	10	-3.2972	1	1	1	18174	0	-3.2972
RPL18A	10	2.819e-08	2.7084e-07	1.3e-05	323	10	-4.507	1	1	1	17981	0	-4.507
IMP3	8	2.8921e-08	2.7084e-07	1.3e-05	324	8	-4.2522	0.99955	0.99956	1	17700	0	-4.2522
HDAC3	10	2.9098e-08	2.7084e-07	1.3e-05	325	9	-2.3538	0.99901	0.99901	1	17596	0	-2.3538
MRPS2	10	2.9596e-08	2.7084e-07	1.3e-05	326	9	-6.0215	0.52239	0.71503	1	12015	1	-6.0215
NCAPG	10	2.9596e-08	2.7084e-07	1.3e-05	327	10	-3.3622	1	1	1	18101	0	-3.3622
RPS19	10	3.1079e-08	2.7084e-07	1.3e-05	328	10	-4.9329	1	1	1	18048	0	-4.9329
XRCC5	10	3.137e-08	2.7084e-07	1.3e-05	329	9	-2.8571	0.71597	0.82721	1	13784	1	-2.8571
HNRNPK	10	3.2507e-08	2.7084e-07	1.3e-05	330	10	-3.7216	1	1	1	18071	0	-3.7216
HINFP	10	3.4812e-08	2.7084e-07	1.3e-05	331	9	-2.6478	0.8409	0.88687	1	14836	1	-2.6478
DAD1	10	3.6209e-08	2.7084e-07	1.3e-05	332	9	-4.692	0.69851	0.81594	1	13587	1	-4.692
ZNHIT2	8	3.6491e-08	2.7084e-07	1.3e-05	333	7	-4.8545	0.68585	0.78462	1	13465	1	-4.8545
RBBP5	10	3.9864e-08	2.7084e-07	1.3e-05	334	9	-3.175	0.99978	0.99979	1	17770	0	-3.175
PMPCA	10	4.0373e-08	2.7084e-07	1.3e-05	335	9	-3.9278	0.13238	0.30978	0.924894	6022	1	-3.9278
GTF3A	10	4.1194e-08	2.7084e-07	1.3e-05	336	8	-3.0507	0.91153	0.91967	1	15499	1	-3.0507
LSM4	10	4.123e-08	2.7084e-07	1.3e-05	337	8	-3.2467	0.99922	0.99922	1	17627	0	-3.2467
HIRA	10	4.2037e-08	2.7084e-07	1.3e-05	338	9	-2.5562	0.98765	0.98776	1	16960	0	-2.5562
SNRPD3	10	4.3513e-08	2.7084e-07	1.3e-05	339	9	-4.9046	0.9997	0.9997	1	17746	0	-4.9046
NFS1	10	4.3848e-08	2.7084e-07	1.3e-05	340	10	-3.5775	1	1	1	17986	0	-3.5775
TAZ	10	4.3941e-08	2.7084e-07	1.3e-05	341	10	-1.4554	1	1	1	18200	0	-1.4554
PPCDC	10	4.4273e-08	2.7084e-07	1.3e-05	342	8	-4.4283	0.74114	0.84424	1	14049	1	-4.4283
DNAJC9	10	4.4273e-08	2.7084e-07	1.3e-05	343	9	-3.4504	0.83463	0.88468	1	14777	1	-3.4504
PKM	10	4.6207e-08	2.7084e-07	1.3e-05	344	10	-1.6537	1	1	1	18197	0	-1.6537
WDR92	10	4.662e-08	2.7084e-07	1.3e-05	345	10	-2.7723	1	1	1	18043	0	-2.7723
MRPS11	10	4.6821e-08	2.7084e-07	1.3e-05	346	9	-3.3437	0.9997	0.99969	1	17743	0	-3.3437
N6AMT1	10	4.7233e-08	2.7084e-07	1.3e-05	347	9	-3.8499	0.93142	0.9334	1	15776	1	-3.8499
ATP6V1A	10	4.7405e-08	2.7084e-07	1.3e-05	348	7	-2.9691	0.4785	0.68645	1	11584	2	-2.9691
GMPPB	10	4.9522e-08	2.7084e-07	1.3e-05	349	9	-3.7882	0.99832	0.99834	1	17502	0	-3.7882
BUD31	10	5.1487e-08	2.7084e-07	1.3e-05	350	8	-3.9104	0.88427	0.90499	1	15201	1	-3.9104
RPS5	10	5.2976e-08	2.7084e-07	1.3e-05	351	8	-4.038	0.92092	0.92575	1	15634	1	-4.038
IDH2	10	5.416e-08	2.7084e-07	1.3e-05	352	6	-3.7992	0.5244	0.71606	1	12029	1	-3.7992
MBD3	10	5.445e-08	2.7084e-07	1.3e-05	353	9	-1.7569	0.77278	0.86576	1	14382	1	-1.7569
MRPL10	10	5.5112e-08	2.7084e-07	1.3e-05	354	9	-3.4315	0.15629	0.34624	0.943778	6591	1	-3.4315
GTF2E1	10	5.5337e-08	2.7084e-07	1.3e-05	355	9	-3.848	0.9997	0.99969	1	17742	0	-3.848
NDUFA1	10	5.6083e-08	2.7084e-07	1.3e-05	356	9	-2.2619	0.55168	0.73038	1	12255	1	-2.2619
XAB2	10	5.7668e-08	2.7084e-07	1.3e-05	357	8	-2.6908	0.97211	0.97222	1	16544	0	-2.6908
RPA1	10	5.8162e-08	2.7084e-07	1.3e-05	358	9	-3.8459	0.99972	0.99971	1	17751	0	-3.8459
POLRMT	10	5.8681e-08	2.7084e-07	1.3e-05	359	10	-3.7878	1	1	1	18127	0	-3.7878
WDHD1	10	5.9603e-08	2.7084e-07	1.3e-05	360	9	-4.5261	0.99979	0.9998	1	17777	0	-4.5261
NOP9	10	5.9834e-08	2.7084e-07	1.3e-05	361	8	-4.3522	0.39779	0.61236	1	10499	1	-4.3522
SF1	10	6.0905e-08	2.7084e-07	1.3e-05	362	9	-2.8356	0.99086	0.99094	1	17067	0	-2.8356
C14orf80	10	6.2511e-08	2.7084e-07	1.3e-05	363	9	-2.9845	0.99441	0.99452	1	17233	0	-2.9845
RPA3	10	6.486e-08	2.7084e-07	1.3e-05	364	7	-2.6477	0.36068	0.57837	1	10017	2	-2.6477
TSEN54	9	6.8531e-08	8.1253e-07	3.5e-05	365	9	-5.1705	0.99998	0.99998	1	17958	0	-5.1705
RPS18	10	7.0297e-08	2.7084e-07	1.3e-05	366	9	-4.2083	0.99931	0.9993	1	17639	0	-4.2083
PGD	10	7.3481e-08	2.7084e-07	1.3e-05	367	10	-4.3396	0.9999	0.9999	1	17841	0	-4.3396
MRPL57	10	7.4917e-08	2.7084e-07	1.3e-05	368	9	-3.4076	0.4799	0.68776	1	11606	1	-3.4076
PTPMT1	10	7.4917e-08	2.7084e-07	1.3e-05	369	10	-3.9776	1	1	1	18091	0	-3.9776
RAD21	10	7.5923e-08	2.7084e-07	1.3e-05	370	9	-3.987	0.99233	0.99242	1	17126	0	-3.987
CARS2	10	7.6884e-08	2.7084e-07	1.3e-05	371	10	-3.5794	1	1	1	18110	0	-3.5794
NLE1	10	7.6884e-08	2.7084e-07	1.3e-05	372	10	-3.9635	1	1	1	18020	0	-3.9635
C1orf109	10	7.8198e-08	2.7084e-07	1.3e-05	373	10	-4.8934	1	1	1	18026	0	-4.8934
FDX1L	10	8.291e-08	2.7084e-07	1.3e-05	374	9	-4.9804	0.99987	0.99987	1	17825	0	-4.9804
BRD4	10	8.3044e-08	2.7084e-07	1.3e-05	375	7	-1.8604	0.87902	0.90253	1	15146	1	-1.8604
MORC2	10	8.4369e-08	2.7084e-07	1.3e-05	376	9	-2.5196	0.092288	0.2466	0.87864	5052	1	-2.5196
SPDYE3	9	8.4726e-08	8.1253e-07	3.5e-05	377	8	-3.951	0.99241	0.99253	1	17128	0	-3.951
THOC6	10	8.4754e-08	2.7084e-07	1.3e-05	378	10	-2.8286	1	1	1	18170	0	-2.8286
SSRP1	10	8.98e-08	5.4169e-07	2.6e-05	379	10	-1.9849	1	1	1	18157	0	-1.9849
GPN3	10	9.2356e-08	8.1253e-07	3.5e-05	380	10	-3.5695	1	1	1	18184	0	-3.5695
IPO11	10	9.4978e-08	8.1253e-07	3.5e-05	381	10	-2.956	1	1	1	18185	0	-2.956
XRN1	10	9.4978e-08	8.1253e-07	3.5e-05	382	10	-3.0989	1	1	1	18186	0	-3.0989
ANAPC15	10	9.4978e-08	8.1253e-07	3.5e-05	383	10	-2.0832	1	1	1	18187	0	-2.0832
MRPS27	10	9.4978e-08	8.1253e-07	3.5e-05	384	10	-3.5167	1	1	1	18188	0	-3.5167
PPP4R2	10	9.4978e-08	8.1253e-07	3.5e-05	385	10	-3.2126	1	1	1	18191	0	-3.2126
CDK7	10	1.0464e-07	8.1253e-07	3.5e-05	386	8	-3.4019	0.9929	0.993	1	17163	0	-3.4019
CAPZB	10	1.0515e-07	8.1253e-07	3.5e-05	387	9	-3.7886	0.90426	0.91532	1	15415	1	-3.7886
EIF3B	10	1.1302e-07	8.1253e-07	3.5e-05	388	9	-3.2667	0.4377	0.6489	1	11068	1	-3.2667
PMPCB	10	1.177e-07	8.1253e-07	3.5e-05	389	8	-3.7988	0.95369	0.95372	1	16147	0	-3.7988
CMPK1	10	1.177e-07	8.1253e-07	3.5e-05	390	7	-2.771	0.89376	0.90967	1	15305	1	-2.771
ACTR6	10	1.2238e-07	8.1253e-07	3.5e-05	391	10	-3.9381	1	1	1	18061	0	-3.9381
POLR2I	10	1.2326e-07	8.1253e-07	3.5e-05	392	9	-2.1317	0.99703	0.99705	1	17386	0	-2.1317
PCID2	11	1.2376e-07	8.1253e-07	3.5e-05	393	9	-2.8736	0.13264	0.32584	0.935824	6029	1	-2.8736
DPH1	10	1.2419e-07	8.1253e-07	3.5e-05	394	10	-2.5426	1	1	1	17987	0	-2.5426
ISCA2	10	1.2422e-07	8.1253e-07	3.5e-05	395	10	-5.6055	1	1	1	17997	0	-5.6055
NDUFAB1	10	1.3278e-07	8.1253e-07	3.5e-05	396	10	-2.8772	1	1	1	18177	0	-2.8772
GNB1L	10	1.333e-07	8.1253e-07	3.5e-05	397	10	-2.3189	1	1	1	18176	0	-2.3189
RNGTT	10	1.3491e-07	8.1253e-07	3.5e-05	398	9	-3.745	0.99793	0.99796	1	17453	0	-3.745
SLC35B1	10	1.3491e-07	8.1253e-07	3.5e-05	399	10	-3.0033	1	1	1	18160	0	-3.0033
NSMCE1	10	1.3609e-07	8.1253e-07	3.5e-05	400	9	-2.3719	0.9994	0.9994	1	17670	0	-2.3719
BIRC6	10	1.4141e-07	8.1253e-07	3.5e-05	401	7	-2.2519	0.52264	0.71514	1	12016	2	-2.2519
UMPS	10	1.4365e-07	8.1253e-07	3.5e-05	402	9	-3.2976	0.99351	0.9936	1	17202	0	-3.2976
SNRNP25	10	1.4478e-07	8.1253e-07	3.5e-05	403	10	-3.942	1	1	1	18023	0	-3.942
RPL14	10	1.4855e-07	8.1253e-07	3.5e-05	404	9	-2.4156	0.99725	0.99728	1	17398	0	-2.4156
ANAPC2	10	1.5214e-07	8.1253e-07	3.5e-05	405	9	-2.1911	0.59834	0.7558	1	12648	1	-2.1911
SLC25A26	10	1.5555e-07	8.1253e-07	3.5e-05	406	8	-4.1042	0.81753	0.87892	1	14664	1	-4.1042
ARMC7	10	1.6117e-07	8.1253e-07	3.5e-05	407	10	-3.7094	0.99998	0.99998	1	17950	0	-3.7094
PCBP1	10	1.6498e-07	8.1253e-07	3.5e-05	408	10	-3.4688	0.99997	0.99997	1	17931	0	-3.4688
MED6	10	1.716e-07	8.1253e-07	3.5e-05	409	9	-3.2265	0.98801	0.98811	1	16977	0	-3.2265
NSF	10	1.7214e-07	8.1253e-07	3.5e-05	410	8	-3.6064	0.51298	0.71021	1	11944	2	-3.6064
MRPL53	10	1.7421e-07	8.1253e-07	3.5e-05	411	9	-2.9244	0.98689	0.98696	1	16940	0	-2.9244
UBL5	10	1.8216e-07	8.1253e-07	3.5e-05	412	8	-3.2705	0.014977	0.05997	0.644405	1664	2	-3.2705
UBTF	10	1.8585e-07	8.1253e-07	3.5e-05	413	10	-4.4488	1	1	1	18016	0	-4.4488
RPS14	6	1.8657e-07	2.9793e-06	0.00011	414	6	-5.4569	1	1	1	18142	0	-5.4569
NOP56	10	1.8885e-07	8.1253e-07	3.5e-05	415	8	-2.9511	0.67232	0.79944	1	13325	1	-2.9511
WDR1	10	1.9478e-07	8.1253e-07	3.5e-05	416	10	-3.7585	1	1	1	17991	0	-3.7585
CHKA	9	1.9655e-07	1.8959e-06	7.3e-05	417	9	-3.5479	1	1	1	18169	0	-3.5479
RUVBL2	10	1.9939e-07	8.1253e-07	3.5e-05	418	8	-3.7454	0.42303	0.63556	1	10869	1	-3.7454
RPL31	10	2.0055e-07	8.1253e-07	3.5e-05	419	10	-4.5361	0.99997	0.99997	1	17926	0	-4.5361
PTPN11	10	2.037e-07	8.1253e-07	3.5e-05	420	7	-2.6052	0.42185	0.63448	1	10855	2	-2.6052
POLA2	10	2.037e-07	8.1253e-07	3.5e-05	421	10	-4.1339	0.99993	0.99993	1	17870	0	-4.1339
PISD	10	2.1342e-07	8.1253e-07	3.5e-05	422	8	-3.9082	0.96493	0.96511	1	16378	0	-3.9082
EIF2B1	10	2.2018e-07	8.1253e-07	3.5e-05	423	9	-4.2876	0.99939	0.99939	1	17665	0	-4.2876
ANAPC10	10	2.2302e-07	8.1253e-07	3.5e-05	424	10	-2.4781	0.99998	0.99998	1	17947	0	-2.4781
DR1	10	2.2302e-07	8.1253e-07	3.5e-05	425	10	-2.8817	1	1	1	18022	0	-2.8817
IPO13	10	2.2302e-07	8.1253e-07	3.5e-05	426	10	-2.6437	1	1	1	18148	0	-2.6437
EIF3H	10	2.2302e-07	8.1253e-07	3.5e-05	427	10	-2.8217	1	1	1	17992	0	-2.8217
TANGO6	10	2.2302e-07	8.1253e-07	3.5e-05	428	10	-2.6724	1	1	1	18062	0	-2.6724
POT1	10	2.2302e-07	8.1253e-07	3.5e-05	429	10	-3.4069	1	1	1	18041	0	-3.4069
PRMT1	10	2.2516e-07	8.1253e-07	3.5e-05	430	9	-3.988	0.98874	0.98884	1	16996	0	-3.988
TFB1M	10	2.2732e-07	8.1253e-07	3.5e-05	431	6	-2.6875	0.84627	0.88884	1	14881	1	-2.6875
RANGAP1	10	2.3757e-07	8.1253e-07	3.5e-05	432	9	-4.1703	0.99969	0.99968	1	17740	0	-4.1703
C1QBP	10	2.485e-07	1.3542e-06	5.3e-05	433	9	-3.2391	0.97831	0.97841	1	16693	0	-3.2391
LIPT1	10	2.485e-07	1.3542e-06	5.3e-05	434	10	-3.4083	0.99997	0.99997	1	17935	0	-3.4083
SDHD	10	2.4851e-07	1.3542e-06	5.3e-05	435	8	-2.3582	0.91033	0.91893	1	15492	1	-2.3582
PARS2	10	2.5106e-07	1.3542e-06	5.3e-05	436	9	-3.9816	0.96638	0.96655	1	16407	0	-3.9816
MVK	10	2.5536e-07	1.3542e-06	5.3e-05	437	8	-2.0885	0.43938	0.65047	1	11093	1	-2.0885
SUPT16H	10	2.5975e-07	1.3542e-06	5.3e-05	438	10	-2.9916	1	1	1	18165	0	-2.9916
ELL	10	2.6282e-07	1.3542e-06	5.3e-05	439	10	-1.9901	1	1	1	18164	0	-1.9901
SNRNP200	10	2.6776e-07	1.3542e-06	5.3e-05	440	10	-3.2922	1	1	1	18084	0	-3.2922
ESF1	10	2.679e-07	1.3542e-06	5.3e-05	441	10	-2.6519	1	1	1	18004	0	-2.6519
RPL8	10	2.71e-07	1.3542e-06	5.3e-05	442	10	-4.9956	1	1	1	18085	0	-4.9956
FARS2	10	2.7678e-07	1.3542e-06	5.3e-05	443	9	-3.6905	0.99022	0.99031	1	17042	0	-3.6905
DNA2	10	2.8217e-07	1.3542e-06	5.3e-05	444	9	-5.2012	0.71035	0.8236	1	13725	1	-5.2012
ADAT3	10	2.8462e-07	1.3542e-06	5.3e-05	445	9	-2.4365	0.63921	0.77938	1	13007	1	-2.4365
FXN	10	2.8701e-07	1.3542e-06	5.3e-05	446	9	-3.284	0.97521	0.97531	1	16623	0	-3.284
SHQ1	10	2.8714e-07	1.3542e-06	5.3e-05	447	10	-3.234	1	1	1	17968	0	-3.234
CSNK2B	10	2.9299e-07	1.3542e-06	5.3e-05	448	9	-2.9169	0.98388	0.98397	1	16852	0	-2.9169
LRR1	10	3.069e-07	1.3542e-06	5.3e-05	449	8	-3.65	0.99687	0.99689	1	17376	0	-3.65
VPS25	10	3.0706e-07	1.3542e-06	5.3e-05	450	9	-5.4226	0.24563	0.47227	0.994025	8509	1	-5.4226
RBX1	10	3.0767e-07	1.3542e-06	5.3e-05	451	8	-4.3484	0.97646	0.97657	1	16656	0	-4.3484
CPSF2	10	3.1047e-07	1.3542e-06	5.3e-05	452	9	-2.9177	0.99955	0.99955	1	17699	0	-2.9177
HNRNPH1	10	3.1119e-07	1.3542e-06	5.3e-05	453	8	-3.0717	0.9582	0.95828	1	16243	0	-3.0717
DDX10	10	3.1416e-07	1.3542e-06	5.3e-05	454	9	-3.5288	0.32043	0.54114	1	9519	1	-3.5288
RBM25	10	3.4359e-07	1.3542e-06	5.3e-05	455	9	-1.9337	0.99918	0.99919	1	17623	0	-1.9337
CDC16	10	3.5657e-07	1.3542e-06	5.3e-05	456	8	-3.617	0.69707	0.81502	1	13570	1	-3.617
GLRX5	10	3.5657e-07	1.3542e-06	5.3e-05	457	9	-3.9564	0.99954	0.99954	1	17694	0	-3.9564
PABPC1	4	3.618e-07	1.3542e-06	5.3e-05	458	4	-4.369	1	1	1	18159	0	-4.369
SF3A1	10	3.6956e-07	1.3542e-06	5.3e-05	459	10	-3.5668	1	1	1	18131	0	-3.5668
ZBTB17	10	3.7545e-07	1.3542e-06	5.3e-05	460	10	-2.9225	1	1	1	18147	0	-2.9225
BCRP2	8	3.7713e-07	5.6877e-06	0.000192	461	8	-4.6151	0.99995	0.99995	1	17893	0	-4.6151
GTF3C1	10	3.7774e-07	1.3542e-06	5.3e-05	462	7	-2.1845	0.804	0.87468	1	14569	1	-2.1845
OXSM	10	3.8294e-07	1.3542e-06	5.3e-05	463	7	-4.1765	0.1125	0.27898	0.908427	5532	3	-4.1765
ADSL	10	3.942e-07	1.3542e-06	5.3e-05	464	10	-3.3688	1	1	1	17975	0	-3.3688
MRPL4	6	3.9471e-07	3.521e-06	0.000124	465	6	-4.9665	1	1	1	18141	0	-4.9665
EIF2B2	10	3.995e-07	1.3542e-06	5.3e-05	466	9	-3.2323	0.9801	0.98015	1	16744	0	-3.2323
IPPK	10	4.0065e-07	1.3542e-06	5.3e-05	467	8	-3.5772	0.96919	0.96934	1	16478	0	-3.5772
BRF2	10	4.0613e-07	1.8959e-06	7.3e-05	468	10	-2.7102	0.99998	0.99998	1	17945	0	-2.7102
POLR2D	10	4.1244e-07	1.8959e-06	7.3e-05	469	8	-2.4574	0.76125	0.85851	1	14249	1	-2.4574
JMJD6	10	4.1571e-07	1.8959e-06	7.3e-05	470	10	-1.9654	0.99996	0.99996	1	17920	0	-1.9654
TRMT6	10	4.2146e-07	1.8959e-06	7.3e-05	471	9	-2.8796	0.26797	0.49281	0.999493	8840	1	-2.8796
PGK1	10	4.2388e-07	1.8959e-06	7.3e-05	472	10	-2.8796	1	1	1	18153	0	-2.8796
TFAM	10	4.3806e-07	1.8959e-06	7.3e-05	473	10	-3.8283	0.99997	0.99997	1	17939	0	-3.8283
LARS2	10	4.5486e-07	1.8959e-06	7.3e-05	474	9	-3.2	0.95145	0.95146	1	16101	0	-3.2
RPL36	10	4.57e-07	1.8959e-06	7.3e-05	475	10	-2.261	0.99995	0.99995	1	17904	0	-2.261
RPL12	9	4.5913e-07	3.521e-06	0.000124	476	8	-4.0845	0.99961	0.99959	1	17717	0	-4.0845
EXOSC7	10	4.5994e-07	1.8959e-06	7.3e-05	477	10	-2.7037	1	1	1	18154	0	-2.7037
FTSJ3	10	4.6189e-07	1.8959e-06	7.3e-05	478	10	-5.2793	1	1	1	18118	0	-5.2793
TAF1C	10	4.7601e-07	2.4376e-06	9.2e-05	479	8	-2.3295	0.7126	0.82504	1	13752	1	-2.3295
SYMPK	10	4.8444e-07	2.4376e-06	9.2e-05	480	10	-4.0285	0.99995	0.99995	1	17896	0	-4.0285
ATP5L	10	4.8444e-07	2.4376e-06	9.2e-05	481	8	-2.8259	0.68778	0.80908	1	13492	1	-2.8259
IARS	10	4.8444e-07	2.4376e-06	9.2e-05	482	9	-4.0841	0.41994	0.63272	1	10821	1	-4.0841
PPP1R10	10	4.8444e-07	2.4376e-06	9.2e-05	483	10	-3.5494	0.99994	0.99994	1	17883	0	-3.5494
EIF2B3	10	4.8707e-07	2.4376e-06	9.2e-05	484	10	-4.0129	0.99998	0.99998	1	17951	0	-4.0129
SSB	10	4.8707e-07	2.4376e-06	9.2e-05	485	9	-2.7497	0.95932	0.95941	1	16268	0	-2.7497
ABCB7	10	5.0008e-07	2.4376e-06	9.2e-05	486	10	-1.8394	1	1	1	18152	0	-1.8394
DHX30	10	5.2335e-07	2.9793e-06	0.00011	487	9	-2.7942	0.99898	0.99898	1	17591	0	-2.7942
STARD7	10	5.2382e-07	2.9793e-06	0.00011	488	9	-2.5976	0.21366	0.43043	0.981005	7849	1	-2.5976
CDAN1	7	5.262e-07	2.9793e-06	0.00011	489	7	-4.5609	1	1	1	18150	0	-4.5609
TARDBP	7	5.262e-07	2.9793e-06	0.00011	490	7	-2.8736	1	1	1	18151	0	-2.8736
MTG1	10	5.4773e-07	2.9793e-06	0.00011	491	9	-3.1981	0.29195	0.51485	1	9154	1	-3.1981
TARS2	10	5.5329e-07	2.9793e-06	0.00011	492	8	-3.6645	0.95996	0.96006	1	16281	0	-3.6645
OIP5	10	5.5543e-07	2.9793e-06	0.00011	493	10	-4.3209	0.99998	0.99998	1	17952	0	-4.3209
CCT4	10	5.5801e-07	2.9793e-06	0.00011	494	10	-2.3731	1	1	1	18092	0	-2.3731
RCC1	10	5.5801e-07	2.9793e-06	0.00011	495	10	-4.0363	1	1	1	17990	0	-4.0363
RPL27	10	5.6137e-07	2.9793e-06	0.00011	496	9	-3.048	0.99544	0.99551	1	17285	0	-3.048
ELP3	10	5.6581e-07	2.9793e-06	0.00011	497	7	-2.0325	0.14418	0.32783	0.936688	6289	2	-2.0325
SPNS1	10	5.9224e-07	2.9793e-06	0.00011	498	10	-2.1119	1	1	1	18149	0	-2.1119
DLST	10	5.9726e-07	2.9793e-06	0.00011	499	8	-3.2641	0.88928	0.90745	1	15260	1	-3.2641
NCAPH2	10	6.0882e-07	2.9793e-06	0.00011	500	10	-2.2066	1	1	1	18113	0	-2.2066
PPWD1	10	6.1889e-07	3.521e-06	0.000124	501	9	-4.6867	0.87995	0.90296	1	15158	1	-4.6867
MRPS18A	10	6.1889e-07	3.521e-06	0.000124	502	7	-4.6444	0.30551	0.52747	1	9337	2	-4.6444
MRPL28	10	6.2317e-07	3.521e-06	0.000124	503	9	-3.2835	0.99684	0.99685	1	17372	0	-3.2835
EXOSC2	10	6.2508e-07	3.521e-06	0.000124	504	10	-2.577	1	1	1	17974	0	-2.577
RRM1	10	6.2982e-07	3.521e-06	0.000124	505	9	-4.3244	0.10936	0.274	0.90761	5444	1	-4.3244
MRPL32	10	6.3482e-07	3.521e-06	0.000124	506	10	-2.7755	0.9999	0.9999	1	17843	0	-2.7755
DCTN3	10	6.6467e-07	3.521e-06	0.000124	507	10	-2.2491	0.99989	0.99989	1	17835	0	-2.2491
PRKAR1A	10	6.7031e-07	3.521e-06	0.000124	508	8	-2.0477	0.98805	0.98815	1	16981	0	-2.0477
CCT3	10	6.7372e-07	3.521e-06	0.000124	509	7	-4.3222	0.15914	0.35053	0.947499	6649	2	-4.3222
TBCB	10	6.7893e-07	3.521e-06	0.000124	510	8	-3.5884	0.43945	0.65053	1	11096	1	-3.5884
BAP1	10	6.7893e-07	3.521e-06	0.000124	511	10	-3.3655	1	1	1	18115	0	-3.3655
MRPL49	10	6.7893e-07	3.521e-06	0.000124	512	10	-3.7144	1	1	1	18038	0	-3.7144
NARS	10	6.7893e-07	3.521e-06	0.000124	513	10	-4.7485	1	1	1	18114	0	-4.7485
C9orf114	10	6.8427e-07	3.521e-06	0.000124	514	10	-3.5369	0.99995	0.99995	1	17907	0	-3.5369
SON	10	6.8427e-07	3.521e-06	0.000124	515	9	-3.5338	0.99933	0.99932	1	17640	0	-3.5338
MRPS18C	10	6.9457e-07	3.521e-06	0.000124	516	10	-3.3596	1	1	1	18019	0	-3.3596
BCAR1	10	6.9892e-07	3.521e-06	0.000124	517	10	-1.6747	1	1	1	18146	0	-1.6747
GTF2H1	10	7.0735e-07	3.521e-06	0.000124	518	5	-1.5419	0.87351	0.90004	1	15090	1	-1.5419
RPUSD4	10	7.2466e-07	3.521e-06	0.000124	519	8	-3.0509	0.99968	0.99968	1	17736	0	-3.0509
FAM50A	10	7.2581e-07	3.521e-06	0.000124	520	8	-2.9358	0.99862	0.99863	1	17545	0	-2.9358
CDC73	10	7.392e-07	4.0627e-06	0.00014	521	8	-2.5758	0.48716	0.69429	1	11702	2	-2.5758
KRT18	7	7.4401e-07	3.521e-06	0.000124	522	5	-5.2023	0.98552	0.98552	1	16902	0	-5.2023
BANF1	10	7.465e-07	4.0627e-06	0.00014	523	8	-2.2182	0.98008	0.98013	1	16743	0	-2.2182
RPP38	10	7.7143e-07	4.0627e-06	0.00014	524	9	-3.5815	0.9984	0.99843	1	17510	0	-3.5815
GABPB1	10	7.7861e-07	4.0627e-06	0.00014	525	8	-3.337	0.97713	0.97723	1	16667	0	-3.337
MED4	10	7.8884e-07	4.0627e-06	0.00014	526	9	-3.0178	0.086242	0.23665	0.869592	4893	1	-3.0178
PPCS	10	7.9065e-07	4.0627e-06	0.00014	527	9	-3.9507	0.99736	0.9974	1	17409	0	-3.9507
MFN2	10	7.9209e-07	4.0627e-06	0.00014	528	9	-1.9479	0.9996	0.99959	1	17714	0	-1.9479
RNPS1	10	8.0277e-07	4.0627e-06	0.00014	529	9	-2.2875	0.99974	0.99975	1	17756	0	-2.2875
NSMCE4A	10	8.1387e-07	4.0627e-06	0.00014	530	8	-3.7272	0.98142	0.98147	1	16775	0	-3.7272
PSMC2	10	8.1478e-07	4.0627e-06	0.00014	531	10	-1.8115	0.99997	0.99997	1	17933	0	-1.8115
COX6C	10	8.189e-07	4.0627e-06	0.00014	532	8	-2.0521	0.94271	0.94293	1	15958	1	-2.0521
MRPL33	10	8.221e-07	4.0627e-06	0.00014	533	9	-2.8926	0.94638	0.94641	1	16012	1	-2.8926
MECR	10	8.3703e-07	4.6044e-06	0.000157	534	7	-3.043	0.55408	0.73166	1	12280	1	-3.043
POLR3K	10	8.3968e-07	4.6044e-06	0.000157	535	9	-2.9033	0.046585	0.14547	0.786426	3320	1	-2.9033
SF3A2	10	9.335e-07	5.146e-06	0.000175	536	10	-3.4191	1	1	1	18087	0	-3.4191
SMC3	10	9.3918e-07	5.146e-06	0.000175	537	8	-4.4156	0.91393	0.92119	1	15526	1	-4.4156
PSMC6	10	9.4349e-07	5.146e-06	0.000175	538	5	-1.2293	0.77697	0.86692	1	14404	1	-1.2293
DDX20	10	9.5404e-07	5.4169e-06	0.000184	539	6	-3.9578	0.37889	0.59509	1	10252	2	-3.9578
BUB1B	10	9.5794e-07	5.6877e-06	0.000192	540	7	-1.9341	0.38347	0.59925	1	10319	2	-1.9341
RPL4	10	9.7171e-07	6.2294e-06	0.000209	541	9	-3.6198	0.99817	0.9982	1	17473	0	-3.6198
NUBP1	10	9.7171e-07	6.2294e-06	0.000209	542	9	-4.5884	0.99975	0.99975	1	17759	0	-4.5884
LARS	10	9.7171e-07	6.2294e-06	0.000209	543	9	-4.1671	0.96119	0.96132	1	16306	0	-4.1671
ATP6V1D	10	9.7171e-07	6.2294e-06	0.000209	544	10	-4.1469	1	1	1	18117	0	-4.1469
CLNS1A	10	9.9478e-07	6.7711e-06	0.000227	545	7	-4.2295	0.7435	0.84588	1	14070	1	-4.2295
NRBP1	10	1.0059e-06	7.042e-06	0.000234	546	9	-2.5601	0.99947	0.99948	1	17682	0	-2.5601
PRC1	10	1.0059e-06	7.042e-06	0.000234	547	10	-3.8287	1	1	1	18132	0	-3.8287
COA5	10	1.0059e-06	7.042e-06	0.000234	548	9	-3.951	0.98373	0.98383	1	16844	0	-3.951
NSMCE2	10	1.0059e-06	7.042e-06	0.000234	549	8	-2.8619	0.23708	0.46312	0.990906	8359	1	-2.8619
TMA16	10	1.0068e-06	7.3128e-06	0.000243	550	8	-4.3372	0.76822	0.86354	1	14334	2	-4.3372
COX10	10	1.0311e-06	7.8545e-06	0.00026	551	9	-2.1935	0.69705	0.815	1	13569	1	-2.1935
PSMB2	10	1.0601e-06	8.3962e-06	0.000276	552	7	-2.2458	0.67984	0.8041	1	13406	2	-2.2458
IMP4	10	1.1002e-06	8.3962e-06	0.000276	553	10	-2.569	1	1	1	18024	0	-2.569
TRMT112	10	1.1002e-06	8.3962e-06	0.000276	554	9	-4.1561	0.13822	0.31873	0.929145	6168	1	-4.1561
PRPF31	10	1.1214e-06	8.3962e-06	0.000276	555	9	-1.9739	0.9969	0.99692	1	17378	0	-1.9739
HAUS4	10	1.1314e-06	8.3962e-06	0.000276	556	10	-2.3248	1	1	1	18138	0	-2.3248
KDM8	10	1.155e-06	8.9379e-06	0.000291	557	9	-1.6114	0.42809	0.6401	1	10937	1	-1.6114
TAF6	10	1.1597e-06	8.9379e-06	0.000291	558	8	-2.0135	0.034743	0.11627	0.746709	2794	1	-2.0135
PSMC5	10	1.1625e-06	8.9379e-06	0.000291	559	9	-2.0443	0.99944	0.99944	1	17676	0	-2.0443
SARS2	10	1.1637e-06	8.9379e-06	0.000291	560	10	-3.4817	0.99993	0.99993	1	17867	0	-3.4817
SMC5	10	1.1658e-06	8.9379e-06	0.000291	561	7	-2.7007	0.75693	0.85536	1	14215	2	-2.7007
PCNA	8	1.1989e-06	1.3813e-05	0.000426	562	7	-4.1178	0.89296	0.89394	1	15298	1	-4.1178
INTS6	10	1.2095e-06	9.4796e-06	0.000306	563	8	-3.3156	0.14734	0.33258	0.938088	6371	2	-3.3156
ILF3	10	1.2495e-06	9.4796e-06	0.000306	564	9	-2.9486	0.74503	0.84698	1	14090	1	-2.9486
MRPS30	10	1.2589e-06	9.4796e-06	0.000306	565	8	-3.2038	0.93075	0.93288	1	15763	1	-3.2038
MRPS31	10	1.2752e-06	9.4796e-06	0.000306	566	10	-2.2567	0.99994	0.99994	1	17879	0	-2.2567
INTS9	10	1.2962e-06	9.4796e-06	0.000306	567	10	-2.7946	1	1	1	17965	0	-2.7946
UBE2M	5	1.3006e-06	4.6044e-06	0.000157	568	5	-3.8022	0.99995	0.99995	1	17900	0	-3.8022
NXF1	10	1.3307e-06	1.0021e-05	0.000319	569	9	-2.2651	0.99909	0.9991	1	17609	0	-2.2651
RPRD1B	10	1.3333e-06	1.0021e-05	0.000319	570	9	-2.7951	0.9991	0.99911	1	17612	0	-2.7951
COQ4	10	1.3364e-06	1.0021e-05	0.000319	571	9	-3.019	0.99957	0.99957	1	17703	0	-3.019
LSM11	10	1.3532e-06	1.0021e-05	0.000319	572	9	-3.3525	0.98898	0.98906	1	17008	0	-3.3525
RBBP8	10	1.3886e-06	1.0021e-05	0.000319	573	8	-2.7689	0.84421	0.88808	1	14864	1	-2.7689
VARS	9	1.3891e-06	1.1105e-05	0.000346	574	8	-3.6088	0.83389	0.86755	1	14775	1	-3.6088
DUT	10	1.4436e-06	1.0021e-05	0.000319	575	5	-0.41309	0.93596	0.93702	1	15840	1	-0.41309
DCPS	10	1.4489e-06	1.0021e-05	0.000319	576	9	-2.3935	0.98904	0.98913	1	17009	0	-2.3935
RBBP6	10	1.4731e-06	1.0021e-05	0.000319	577	10	-2.7796	1	1	1	17964	0	-2.7796
RBM22	10	1.4953e-06	1.0563e-05	0.000334	578	10	-4.2043	1	1	1	17980	0	-4.2043
MED21	10	1.5329e-06	1.0563e-05	0.000334	579	9	-2.2238	0.99798	0.99801	1	17457	0	-2.2238
RBM8A	10	1.5471e-06	1.0563e-05	0.000334	580	6	-2.8369	0.08321	0.23021	0.8639	4790	2	-2.8369
RPN2	10	1.6171e-06	1.1105e-05	0.000346	581	8	-3.3652	0.51732	0.71244	1	11979	1	-3.3652
PPAT	10	1.6329e-06	1.1105e-05	0.000346	582	9	-3.3156	0.45318	0.66313	1	11267	1	-3.3156
PPA2	10	1.657e-06	1.1105e-05	0.000346	583	8	-2.084	0.98084	0.98089	1	16760	0	-2.084
HAUS6	10	1.6765e-06	1.1105e-05	0.000346	584	9	-2.884	0.50574	0.70648	1	11881	1	-2.884
PAPOLA	10	1.6989e-06	1.1105e-05	0.000346	585	7	-3.9783	0.99896	0.99896	1	17588	0	-3.9783
PSMA3	10	1.7115e-06	1.1105e-05	0.000346	586	8	-2.6567	0.65235	0.78722	1	13129	2	-2.6567
WDR4	10	1.7198e-06	1.1105e-05	0.000346	587	8	-3.0317	0.75455	0.8537	1	14183	2	-3.0317
GINS1	10	1.7694e-06	1.1646e-05	0.000362	588	9	-3.8919	0.99959	0.99958	1	17707	0	-3.8919
MCRS1	10	1.7921e-06	1.1646e-05	0.000362	589	10	-2.5087	1	1	1	18103	0	-2.5087
DDX52	10	1.816e-06	1.2188e-05	0.000378	590	7	-2.7794	0.95399	0.95401	1	16152	0	-2.7794
UBA1	10	1.8775e-06	1.3271e-05	0.000411	591	8	-2.4095	0.99316	0.99326	1	17183	0	-2.4095
DRAP1	10	1.9031e-06	1.3813e-05	0.000426	592	9	-2.6808	0.99866	0.99866	1	17555	0	-2.6808
POLE2	12	1.9102e-06	2.1938e-05	0.00064	593	10	-2.5456	0.16454	0.3854	0.964498	6783	1	-2.5456
DCLRE1B	10	1.9327e-06	1.4084e-05	0.000434	594	8	-2.7656	0.94607	0.94612	1	16005	1	-2.7656
SLC38A2	10	2.0049e-06	1.5438e-05	0.000472	595	8	-1.957	0.99267	0.99276	1	17141	0	-1.957
PPIL2	10	2.0077e-06	1.5438e-05	0.000472	596	9	-3.3858	0.99962	0.99962	1	17722	0	-3.3858
TUBGCP3	10	2.01e-06	1.5438e-05	0.000472	597	7	-3.0952	0.99937	0.99936	1	17654	0	-3.0952
TUBGCP6	10	2.0365e-06	1.5438e-05	0.000472	598	8	-2.3425	0.95028	0.95031	1	16080	0	-2.3425
EIF3I	10	2.0422e-06	1.5438e-05	0.000472	599	7	-3.6042	0.9385	0.93915	1	15886	1	-3.6042
ADSS	9	2.1006e-06	1.8688e-05	0.000557	600	9	-3.1917	0.99998	0.99998	1	17962	0	-3.1917
SSU72	10	2.1088e-06	1.598e-05	0.000488	601	10	-4.4263	1	1	1	18119	0	-4.4263
YARS2	10	2.1352e-06	1.6522e-05	0.000502	602	9	-2.6293	0.99953	0.99953	1	17689	0	-2.6293
SPCS3	10	2.1436e-06	1.6522e-05	0.000502	603	9	-1.9888	0.96567	0.96583	1	16393	0	-1.9888
PSMG4	10	2.1829e-06	1.7063e-05	0.000518	604	8	-2.9128	0.82473	0.88127	1	14710	1	-2.9128
ATP2A2	10	2.2338e-06	1.8147e-05	0.000549	605	7	-1.7897	0.33992	0.55921	1	9770	2	-1.7897
MOCS3	10	2.3106e-06	1.8688e-05	0.000557	606	8	-2.5241	0.95976	0.95986	1	16277	0	-2.5241
RPS13	10	2.336e-06	1.8688e-05	0.000557	607	10	-3.1658	1	1	1	18032	0	-3.1658
IGSF3	10	2.336e-06	1.8688e-05	0.000557	608	9	-3.4843	0.95269	0.95274	1	16129	0	-3.4843
CSE1L	10	2.336e-06	1.8688e-05	0.000557	609	8	-3.4598	0.67328	0.80007	1	13337	1	-3.4598
MED18	10	2.336e-06	1.8688e-05	0.000557	610	10	-2.843	0.99996	0.99996	1	17921	0	-2.843
TXNL4B	10	2.336e-06	1.8688e-05	0.000557	611	9	-3.1062	0.26741	0.49231	0.9992	8832	1	-3.1062
NAA10	10	2.336e-06	1.8688e-05	0.000557	612	10	-4.5195	0.99995	0.99994	1	17887	0	-4.5195
POLR3B	10	2.336e-06	1.8688e-05	0.000557	613	10	-3.5497	0.9999	0.99991	1	17844	0	-3.5497
SF3B2	10	2.3639e-06	1.923e-05	0.000572	614	9	-2.7097	0.9077	0.91734	1	15455	1	-2.7097
CPSF3	10	2.3639e-06	1.923e-05	0.000572	615	9	-3.0197	0.99959	0.99958	1	17708	0	-3.0197
PPP1CB	10	2.5274e-06	2.0313e-05	0.000599	616	8	-3.3083	0.91891	0.92438	1	15598	1	-3.3083
[truncated: 17,662 more rows]

## Sheet: DLD1_PD15vsPD0
id	num	neg|score	neg|p-value	neg|fdr	neg|rank	neg|goodsgrna	neg|lfc	pos|score	pos|p-value	pos|fdr	pos|rank	pos|goodsgrna	pos|lfc
[truncated: 18,278 more rows]
