# Supplementary material for: Genome-wide CRISPR Screen Reveals RAB10 as a Synthetic Lethal Gene in Colorectal and Pancreatic Cancers Carrying SMAD4 Loss
Source: Cancer Res Commun. 2023 May 4;3(5):780–92. doi: 10.1158/2767-9764.CRC-22-0301 (PMC10158796; doi:10.1158/2767-9764.CRC-22-0301)
Supplement: Table S6 — 94 Putative synthetic lethal genes identified in the screen [file crc-22-0301-s06.xlsx]

## Sheet: Sheet1
gene Symbol	neg|score_SW620	neg|score_HT29	neg|score_DLD1	neg|score_MIAPACA2
AK4	2.08e-06	2.58e-07	0.0389	0.000498
AP1G1	5.38e-06	1.97e-12	0.985	0.993
AP2M1	2.72e-12	4.35e-09	0.0325	0.0716
ATP6AP2	5.8e-09	1.16e-11	0.0919	0.000102
AURKAIP1	2.6e-06	6.47e-11	0.116	7.77e-05
CDK2	3.29e-07	1.42e-10	0.147	0.000185
COASY	6.08e-08	2.24e-08	0.337	8.6e-05
CTCF	2.47e-10	1.08e-09	0.497	0.0434
CTNNB1	5.21e-09	2.96e-09	0.355	0.998
DCAF7	2.53e-07	2.16e-09	0.286	0.999
DDX1	2.19e-09	3.61e-09	0.0286	5.51e-05
DNAJC11	1.57e-05	2.79e-08	0.0497	0.00263
DOT1L	1.99e-07	2.97e-09	0.0713	0.066
EBNA1BP2	3.22e-05	5.94e-07	0.165	0.0054
EIF2B4	3.23e-05	1.12e-06	0.802	0.00733
EIF4B	2.93e-06	4.51e-06	0.214	0.00428
EIF5AL1	5.12e-05	1.99e-06	0.104	0.0255
ERAL1	4.66e-05	4.61e-07	0.345	0.00939
FURIN	4.32e-07	1.76e-07	0.916	5.59e-05
GBF1	4.52e-06	1.4e-06	0.302	0.000127
GEMIN2	9.83e-06	4.3e-08	0.011	0.000242
GTF3C4	4.84e-08	3.87e-06	0.611	0.0105
HSF1	9.07e-06	3.02e-06	0.598	0.00166
IMPDH1	9.48e-09	1.14e-06	0.177	0.000896
INO80	1.04e-06	7.22e-07	0.598	0.00728
ITGB5	1.87e-10	5.21e-09	0.925	0.000202
KDM5C	2.8e-07	3.82e-13	0.694	0.994
KLF5	2.96e-06	2.96e-06	0.00784	0.445
MARK2	5.11e-08	8.13e-12	0.214	0.168
MBTPS2	1.48e-05	4.1e-13	0.225	0.155
MCM2	2.66e-08	4.15e-08	0.308	0.000221
MED17	1.68e-07	8.08e-11	0.817	0.0108
MEN1	7.14e-17	3.82e-18	0.0517	8.94e-05
MRPL20	1.36e-05	9.3e-07	0.0377	0.000111
MRPL41	1.85e-06	7.39e-09	0.376	0.00315
MRPL9	2.28e-05	1.16e-07	0.0592	0.000142
MYBL2	2.02e-11	3.2e-09	0.0186	0.0464
NCOA6	9.65e-07	3.17e-06	0.231	0.000362
NDNL2	3.62e-06	1.99e-06	0.00882	0.000156
NFRKB	2.71e-05	3.12e-07	0.345	0.000124
NIFK	7.79e-07	1.96e-07	0.0224	0.000173
NMNAT1	1.4e-05	1.81e-07	0.214	0.000186
NR2C2AP	1.36e-05	6.45e-09	0.0305	0.344
NUP153	5.5e-05	9.67e-07	0.00784	0.00426
NUP98	9.66e-08	1.74e-06	0.355	0.0199
PAGR1	6.02e-08	1.46e-06	0.149	0.00292
PELP1	2.8e-05	6.95e-07	0.276	0.0104
PHAX	4.55e-07	5.17e-06	0.214	0.099
PHF12	2.31e-05	3.12e-07	0.777	0.271
PKD1	1.45e-06	2.27e-07	0.149	0.000619
POLD2	2.09e-06	4.52e-08	0.0415	0.000773
POLG2	1.1e-05	1.57e-12	0.374	0.00299
PRUNE	4.35e-05	3.66e-08	0.212	0.0209
PSMD2	8.21e-12	5.5e-06	0.364	0.00994
PSMD6	3.19e-05	1.47e-10	0.726	0.000358
PSME3	3.08e-06	1.16e-06	0.877	0.574
PTBP1	7.69e-09	1.03e-08	0.00808	5.97e-05
PTDSS1	3.28e-05	1.88e-06	0.047	0.0028
RAB10	2.44e-06	7.61e-09	0.00562	0.0203
RFWD2	1.73e-05	3.43e-08	0.214	0.989
RNASEH2A	1.3e-09	1.27e-08	0.101	0.131
RNASEH2C	5.36e-06	2.64e-07	0.00784	0.00908
RNF4	1.19e-05	1.18e-08	0.666	0.00587
RPL41	1.96e-06	5.05e-06	0.0123	0.000413
RPTOR	4.2e-08	5.43e-11	0.000539	0.000195
RQCD1	9.43e-08	1.37e-06	0.328	0.261
SAMD4B	3.95e-09	3.31e-08	0.0167	0.000103
SFPQ	7.64e-12	6.32e-12	0.971	0.861
SLC20A1	1.66e-07	1.23e-07	0.225	0.382
SLC25A22	4.22e-05	5.51e-06	0.802	0.083
SMARCB1	4.67e-10	5.23e-06	0.264	0.000177
SNRNP40	6.5e-07	6.22e-09	0.482	0.0019
SNRNP48	5.36e-06	1.99e-06	0.00665	9.32e-05
SRSF6	2.11e-07	1.54e-10	0.13	0.00132
TADA2B	5.26e-08	5.93e-07	0.028	0.984
TAF3	4.63e-09	1.85e-10	0.136	0.0143
TAF5L	2.54e-09	1.69e-07	0.141	0.7
TAF6L	1.73e-08	1.42e-08	0.0391	0.907
TCF7L2	2.98e-09	7.56e-13	0.711	0.994
TERF1	9.57e-07	2.25e-07	0.0544	0.00924
TOMM70A	2.89e-06	4.04e-08	0.598	0.327
TSFM	6.99e-06	6.96e-07	0.145	0.000116
TWISTNB	1.34e-05	1.66e-07	0.00163	0.000115
UBE2D3	2.37e-09	2.82e-15	0.312	0.000465
UBR4	8.8e-08	5.27e-07	0.214	0.00151
UCHL5	6.78e-08	1.27e-09	0.598	0.000957
VDAC1	4.92e-06	1.21e-12	0.521	0.00346
WARS2	3.85e-09	3.3e-06	0.0336	7.91e-05
WDR5	2.89e-06	7.79e-08	0.335	0.00109
WNK1	2.86e-06	6.48e-11	0.0198	0.0178
XRCC3	5.48e-05	4.89e-06	0.158	0.000109
YAP1	7.03e-07	5.84e-10	0.327	0.999
YBX1	1.41e-05	3.79e-07	0.331	0.00626
ZPR1	5.35e-09	3.87e-11	0.00651	0.00018
