# Supplementary material for: Genome-wide CRISPR Screen Reveals RAB10 as a Synthetic Lethal Gene in Colorectal and Pancreatic Cancers Carrying SMAD4 Loss
Source: Cancer Res Commun. 2023 May 4;3(5):780–92. doi: 10.1158/2767-9764.CRC-22-0301 (PMC10158796; doi:10.1158/2767-9764.CRC-22-0301)
Supplement: Table S7 — sgRNAs against RAB10 [file crc-22-0301-s07.xlsx]

## Sheet: Sheet1
sgRNA virus from the Thermo pooled library :
CRISPR ID	Gene Symbol	Gene ID	Target Sequence	PAM Sequence	Chromosome	Strand	Start	Stop
900991	RAB10	10890	CATTGCGCCTCTGTAGTAGG	AGG	chr2	-	26109806	26109828
900983	RAB10	10890	TCCTACTACAGAGGCGCAAT	GGG	chr2	+	26109808	26109830
900989	RAB10	10890	CTCCTACTACAGAGGCGCAA	TGG	chr2	+	26109807	26109829
900986	RAB10	10890	ACCCATTGCGCCTCTGTAGT	AGG	chr2	-	26109809	26109831
577341	RAB10	10890	TTTCAAGCTGCTCCTGATCG	GGG	chr2	+	26034635	26034657
577345	RAB10	10890	CGAAAAACGAAAAAGGACGC	AGG	chr2	-	26034676	26034698
577314	RAB10	10890	TGATGGTGTGAAATCGCTCC	TGG	chr2	-	26109780	26109802
900999	RAB10	10890	CATCATCCGAAAAACGAAAA	AGG	chr2	-	26034683	26034705
577389	RAB10	10890	TCTGTAGTAGGAGGTTGTGA	TGG	chr2	-	26109797	26109819
577369	RAB10	10890	ATCACAACCTCCTACTACAG	AGG	chr2	+	26109799	26109821
sgRNA virus for validation from SIGMA :
Clone ID	Plate Name	gene_id	exon_id	num_exons	chr_name	chr_start	chr_end	seq target with PAM	Ensemble Symbol	NCBI gene_id	NCBI gene symbol
HS5000020879	SANGERV 12031803MN Matrix Rack 2 of 2	ENSG00000084733	ENSE00003494350	6	2	26321545	26321567	TCAAAACAGTTGAATTACAAGG	RAB10	10890	RAB10
HS5000020880	SANGERV 12031803MN Matrix Rack 2 of 2	ENSG00000084733	ENSE00003465594	6	2	26332649	26332671	GATGGTGTGAAATCGCTCCTGG	RAB10	10890	RAB10
